# Supplementary material for: Vocalization behaviors in captive bottlenose dolphins (Tursiops truncatus) and rough-toothed dolphins (Steno bredanensis)
Source: PLoS One. 2025 Oct 31;20(10):e0336138. doi: 10.1371/journal.pone.0336138 (PMC12578220; doi:10.1371/journal.pone.0336138)
Supplement: S1 File — (XLSX) [file pone.0336138.s001.xlsx]

## Sheet: Fig 2 - Click train
Clicktrain waveform		Clicktrain spectrogram
Time (ms)	Amplitude (μPa)	Time (ms)	Frequency (kHz)	Power Spectrum Density (dB, re 1 μPa2/Hz)
0	1.87488e+06	1.77778	0	51.9427	70.5823	40.1163	56.178	64.5919	44.876	42.8174	61.2338	67.6406	48.5527	56.8566	55.1051	52.6882	53.4457	59.3294	62.0072	40.0436	65.9988	63.3913	28.2186	53.8682	9.83871	39.3687	63.8141	84.5648	72.4078	40.003	51.1573	81.254	9.72037	73.7037	11.012	53.808	51.0036	59.1426	43.9785	47.3259	35.2636	61.7319	60.1893	66.167	67.8827	78.9187	58.3145	72.7181	45.2917
0.00173611	1.71684e+06	2.66667	0.28125	67.9195	72.0338	38.2141	44.8308	63.6375	41.0961	60.7068	51.4495	70.6844	-17.8117	50.1568	67.2574	72.2192	46.4393	69.6032	54.3576	30.4354	77.3448	58.8408	48.3247	44.5959	55.8242	40.2583	64.3702	88.1752	72.644	65.3504	70.4247	91.26	59.7265	76.1194	61.5256	71.4349	69.0669	75.3193	67.6023	65.7024	12.1493	76.1677	58.3733	69.3658	66.0657	82.2028	56.5666	73.0766	5.73265
0.00347222	1.64699e+06	3.55556	0.5625	87.1318	71.0411	85.0912	85.0329	73.5749	74.7234	47.2182	68.6816	70.5289	81.5748	78.6771	87.82	71.7452	83.5219	94.0349	96.2299	93.013	101.135	95.8569	92.9442	89.0518	87.4978	81.8214	66.3838	89.1779	90.2766	82.6123	91.3621	94.4979	84.9949	74.7739	80.049	59.3919	82.4923	87.3009	67.8207	67.2018	62.3165	60.3278	59.8665	66.8324	84.062	81.2757	69.4938	90.0415	75.4743
0.00520833	1.49525e+06	4.44444	0.84375	104.995	102.873	59.7028	91.278	101.162	98.3119	94.3646	43.7214	82.6747	90.3375	89.0193	80.4383	82.2627	100.86	93.2666	100.637	111.586	92.5715	104.821	110.167	98.4461	98.2126	92.8791	86.3704	105.954	88.8078	105.926	111.068	108.347	91.8793	97.5172	100.928	95.2757	84.2568	82.0838	79.9658	71.4414	76.0444	73.5328	84.9732	76.4496	77.0683	99.2325	97.2403	92.667	92.147
0.00694444	1.35012e+06	5.33333	1.125	108.028	108.258	100.832	91.3371	103.179	69.7039	104.852	107.859	63.8817	100.328	74.3268	87.3715	115.686	124.611	113.87	111.958	129.193	118.648	91.1115	119.689	112.265	98.7135	115.237	112.522	117.339	121.933	118.508	121.817	115.373	107.815	112.283	105.772	101.513	104.485	72.3345	103.198	105.917	100.379	78.2773	102.782	109.233	104.594	84.4041	94.0693	83.3804	112.49
0.00868056	1.12991e+06	6.22222	1.40625	127.095	129.786	129.652	120.837	110.016	106.717	121.335	127.127	126.523	125.498	125.774	132.478	142.768	148.69	146.892	146.786	151.032	142.628	134.573	140.406	137.262	129.178	139.045	140.808	143.258	151.557	141.552	139.421	144.443	145.036	133.791	113.01	117.924	119.276	124.314	129.937	123.285	110.358	130.725	140.373	141.107	129.191	119.166	123.42	126.642	130.7
0.0104167	1.16736e+06	7.11111	1.6875	126.74	140.8	123.126	118.067	115.695	118.086	108.226	138.444	128.629	131.077	143.245	129.006	141.996	151.255	147.533	158.667	160.576	146.243	141.177	154.621	143.199	126.863	151.187	153.852	162.899	170.525	163.374	152.386	162.489	151.192	136.977	94.2156	135.091	127.587	130.157	143.388	140.547	142.713	152.43	152.655	153.64	150.753	137.287	110.365	125.749	118.502
0.0121528	952312	8	1.96875	158.257	156.038	145.621	134.833	138.192	147.933	147.878	145.13	135.476	147.175	155.261	144.782	102.577	148.916	147.367	155.451	146.612	151.406	150.838	155.261	154.769	143.433	139.954	151.739	159.336	176.044	177.648	174.89	167.826	147.181	144.963	143.882	145.735	153.42	146.406	142.961	157.358	155.85	170.291	163.093	166.449	158.498	139.999	148.701	150.498	152.898
0.0138889	750339	8.88889	2.25	163.11	150.783	153.821	158.455	160.599	153.904	141.905	133.096	120.132	146.82	162.642	159.852	153.393	151.895	154.742	155.153	145.533	139.99	94.5995	137.999	140.306	155.819	159.299	161.882	167.008	160.014	163.639	162.952	155.182	155.962	149.525	138.925	129.181	159.157	164.188	163.181	165.843	173.449	177.791	179.25	179.381	173.433	158.539	150.184	160.002	144.901
0.015625	560976	9.77778	2.53125	152.551	131.805	121.361	151.931	164.264	146.563	109.148	128.483	140.941	159.27	157.796	141.808	148.901	133.71	137.331	140.494	151.127	150.247	139.63	147.883	153.172	163.197	161.548	147.092	156.101	166.703	162.036	143.627	138.416	136.517	131.145	130.978	137.811	157.818	155.574	145.767	120.829	162.179	159.106	158.761	168.586	164.361	161.504	157.389	163.533	156.694
0.0173611	546802	10.6667	2.8125	150.997	106.207	126.369	148.017	164.661	159.739	137.073	136.046	156.981	161.204	151.298	138.349	122.835	135.618	142.701	133.83	143.952	146.061	143.194	158.118	164.275	159.718	123.253	149.48	158.34	174.308	168.659	135.696	135.622	136.932	143.757	147.19	139.804	143.022	147.797	134.637	135.633	154.172	150.662	148.893	146.023	138.672	156.72	146.322	156.806	160.603
0.0190972	367565	11.5556	3.09375	154.735	144.428	137.347	148.968	160.246	160.059	149.133	145.161	153.61	150.475	96.8811	135.684	130.584	143.97	140.18	124.419	132.569	127.478	139.013	151.231	146.144	138.591	146.701	148.412	153.399	179.289	181.344	162.792	153.646	147.134	152.596	142.868	123.442	135.105	148.823	151.466	148.526	156.427	147.022	146.007	136.435	149.558	150.786	128.943	148.632	143.515
0.0208333	118671	12.4444	3.375	130.092	111.742	148.333	144.866	134.45	139.581	138.812	144.511	98.463	141.186	143.57	137.714	136.791	144.581	143.348	143.049	146.191	147.582	147.482	136.578	106.397	135.674	143.173	134.3	168.877	180.326	182.455	178.487	166.722	157.318	157.359	148.799	137.403	125.104	136.347	146.53	150.496	150.575	142.362	152.501	155.933	154.203	149.117	140.827	152.255	160.715
0.0225694	-111931	13.3333	3.65625	142.641	147.659	152.742	148.073	138.908	126.645	115.071	137.812	135.275	126.89	129.989	137.785	133.647	119.857	119.842	127.781	141.909	144.574	137.978	119.496	141.144	145.207	142.98	148.838	164.811	160.301	155.932	167.758	152.267	105.824	144.806	141.919	136.556	134.457	134.774	128.992	133.389	130.819	131.638	143.223	139.594	137.363	120.357	137.074	137.184	155.962
0.0243056	-80409.4	14.2222	3.9375	142.696	149.872	141.563	137.06	115.072	135.59	138.151	141.136	111.843	110.647	124.303	134.683	132.46	93.8157	115.44	127.335	115.294	119.14	136.517	134.534	137.051	117.759	127.011	139.489	152.423	137.984	156.991	144.634	142.568	124.378	141.725	140.628	136.213	129.352	125.943	141.141	135.751	119.347	137.544	139.849	125.522	121.07	134.579	139.541	142.608	138.918
0.0260417	-134142	15.1111	4.21875	144.651	133.451	115.665	119.269	129.797	138.231	135.101	141.215	142.842	143.423	147.319	146.667	140.343	131.571	131.482	127.066	112.608	135.838	138.558	131.525	138.337	112.863	120.369	126.354	156.706	164.029	166.448	154.317	145.594	138.769	138.896	140.501	136.678	99.9285	136.816	136.971	124.764	103.329	134.658	140.825	136.47	121.682	128.166	138.833	104.194	140.198
0.0277778	-266070	16	4.5	122.323	116.123	104.27	125.605	117.35	138.481	128.772	130.553	140.821	143.925	136.997	137.132	111.025	121.655	127.626	121.815	128.471	133.014	141.012	146.347	143.102	136.192	135.002	145.495	168.17	179.657	172.067	120.087	147.496	138.586	135.301	124.214	130.763	144.383	143.693	123.796	102.708	120.905	133.579	126.052	130.595	136.564	127.716	142.133	142.183	142.252
0.0295139	-143362	16.8889	4.78125	151.318	149.436	147.275	140.743	136.509	135.893	131.308	123.57	130.33	132.583	129.078	141.559	143.219	138.757	133.241	130.039	132.244	125.468	135.479	132.436	122.476	127.934	111.452	141.259	172.344	181.774	172.176	148.796	141.494	138.907	138.889	118.176	137.514	151.505	145.19	111.028	118.027	110.459	123.001	140.02	144.417	138.966	129.864	137.476	127.317	130.146
0.03125	-31576.4	17.7778	5.0625	150.7	152.227	153.961	137.909	126.422	132.235	128.546	134.103	118.5	117.922	123.186	131.258	149.908	147.926	108.245	126.234	134.115	129.704	127.818	134.921	117.691	98.2184	119.369	109.691	167.739	173.355	162.463	133.116	126.807	113.855	132.1	140.199	133.359	150.132	137.135	120.73	123.015	110.028	130.601	126.756	137.513	134.726	123.996	99.5462	141.083	148.325
0.0329861	69772.3	18.6667	5.34375	147.732	121.028	146.591	147.43	114.766	140.666	143.804	115.825	124.422	131.118	123.464	111.635	142.665	147.582	143.179	131.996	135.039	140.136	142.813	147.153	135.424	93.0641	123.687	145.241	169.351	163.471	150.446	156.396	148.911	143.252	151.553	153.429	147.872	149.445	142.768	130.874	126.475	126.992	136.163	134.763	136.802	113.336	126.445	139.362	154.103	152.537
0.0347222	-1876.77	19.5556	5.625	134.559	133.566	137.311	137.954	147.587	150.754	150.135	127.783	127.431	138.726	132.997	132.137	134.36	111.101	138.913	138.566	135.017	136.865	125.607	145.521	143.764	139.44	129.473	144.119	172.568	177.23	159.163	144.227	149.254	98.5346	152.748	158.345	141.335	138.154	120.307	128.631	89.5684	127.543	130.595	129.343	139.798	138.534	129.474	136.628	156.417	154.866
0.0364583	12227	20.4444	5.90625	141.297	145.865	139.629	139.441	145.345	117.55	153.124	147.436	140.996	131.425	98.6592	130.026	119.362	125.143	130.8	88.0178	117.968	139.685	142.823	137.93	90.5378	141.024	148.635	135.965	175.051	184.379	172.473	148.537	132.522	141.358	137.147	153.26	149.907	141.981	138.718	135.021	112.519	124.104	117.471	94.2726	130.134	141.292	134.101	143.5	147.102	144.094
0.0381944	23561	21.3333	6.1875	148.713	149.262	126.167	110.525	151.702	156.955	151.919	139.947	138.579	108.894	130.08	135.823	123.648	113.436	130.425	143.553	150.602	153.782	143.569	120.73	98.9978	139.876	145.524	150.346	177.953	186.133	173.16	122.186	135.354	136.199	134.744	150.138	143.812	139.282	122.868	144.176	141.776	138.392	132.896	118.848	104.455	134.638	132.212	140.485	131.519	141.029
0.0399306	113800	22.2222	6.46875	154.471	155.091	149.2	154.629	158.401	153.205	138.447	122.01	129.757	129.669	134.401	145.372	143.481	117.624	140.195	150.41	140.985	150.313	145.805	138.709	143.047	147.716	136.412	122.861	173.482	181.009	165.87	156.099	159.52	151.057	151.677	151.651	133.726	137.45	143.77	142.056	131.992	124.153	134.196	136.841	125.303	118.05	141.946	141.679	141.924	136.389
0.0416667	31676	23.1111	6.75	89.7558	152.476	155.785	147.721	143.737	131.868	103.421	122.156	122.764	118.059	95.2916	141.254	149.031	146.946	150.453	141.898	133.994	146.666	137.07	141.72	153.021	125.23	150.545	161.245	174.623	169.779	154.204	156.911	163.984	164.114	161.416	144.677	124.892	131.937	147.783	145.738	134.227	132.305	129.937	139.824	141.748	139.802	135.032	101.705	129.048	127.61
0.0434028	-45597.1	24	7.03125	138.691	153.754	139.156	128.534	131.076	138.456	134.501	137.956	125.382	126.372	146	145.738	139.441	156.287	142.308	126.257	124.952	149.949	148.246	145.185	152.849	155.85	159.332	150.547	170.451	164.863	160.786	160.707	118.677	146.574	147.609	151.026	140.818	135.644	145.726	141.983	140.26	139.838	112.606	126.485	139.42	128.758	131.537	123.631	132.841	132.715
0.0451389	-118174	24.8889	7.3125	153.66	145.557	148.654	149.382	144.766	127.962	139.019	138.232	139.121	147.732	151.453	155.647	161.802	156.265	127.31	80.4566	136.964	149.905	145.911	139.121	129.923	148.415	159.699	156.075	169.915	177.072	164.858	150.037	148.768	137.248	134.301	141.692	139.612	128.823	133.194	133.075	138.341	144.035	128.433	121.376	111.469	134.801	142.981	150.34	151.653	140.445
0.046875	-23174.1	25.7778	7.59375	146.946	115.541	139.218	142.708	133.459	133.328	144.996	144.89	149.439	154.528	143.137	149.604	162.991	148.191	136.633	141.956	144.78	114.943	149.15	152.318	137.332	140.248	143.827	148.866	161.62	180.42	170.13	152.924	121.894	134.609	128.96	131.465	139.295	132.873	127.511	138.758	148.099	129.916	133.136	137.568	136.886	145.026	142.581	140.596	150.609	152.263
0.0486111	-345103	26.6667	7.875	158.917	150.369	155.854	149.091	136.007	121.589	151.686	161.346	153.694	128.234	147.688	135.16	158.035	160.266	155.176	146.407	134.365	141.279	150.308	156.208	143.855	139.851	125.208	148.936	173.752	180.943	176.276	163.677	143.55	126.601	142.798	130.989	141.969	135.186	131.435	140.874	141.06	146.644	140.794	117.794	134.319	140.912	134.409	132.438	131.903	137.169
0.0503472	-478555	27.5556	8.15625	154.229	154.253	159.13	159.258	145.531	123.441	150.963	154.993	156.561	153.595	146.903	134.818	146.912	152.507	153.459	151.283	145.732	132.763	144.296	147.395	148.045	149.589	143.224	154.741	175.859	165.097	157.903	154.131	150.264	150.762	149.991	147.225	152.824	155.247	149.921	139.911	140.788	151.886	148.115	136.059	118.976	131.758	133.356	125.767	144.558	147.825
0.0520833	-519818	28.4444	8.4375	131.762	132.128	137.447	151.083	139.736	145.263	142.425	102.907	139.403	144.829	141.271	135.526	140.959	121.222	119.238	146.855	153.971	144.828	140.701	118.969	112.847	138.517	145.995	141.926	179.048	179.98	163.737	118.948	119.207	139.9	129.585	137.674	152.335	157.198	149.546	68.9769	141.678	138.737	135.959	136.972	126.421	128.884	130.488	129.786	145.371	136.16
0.0538194	-557700	29.3333	8.71875	147.01	125.542	154.647	156.428	149.289	148.928	129.816	135.592	131.418	142.516	138.71	143.583	139.242	128.254	126.971	145.764	146.54	131.942	135.364	148.029	146.484	144.38	122.584	162.865	185.758	189.819	174.123	139.296	146.595	143.835	129.095	132.248	94.2108	146.289	130.13	139.203	142.176	122.571	114.191	127.268	134.619	134.879	136.988	137.683	119.52	144.228
0.0555556	-755356	30.2222	9	165.152	165.814	164.853	151.368	153.725	153.449	142.442	139.254	146.591	152.558	149.486	126.915	136.162	129.336	133.349	143.501	142.309	133.741	148.105	142.994	145.448	149.144	154.026	161.817	183.127	189.741	177.385	150.748	152.266	152.502	144.275	139.3	144.398	150.12	144.391	142.26	146.366	140.153	113.333	127.466	138.07	127.637	133.883	147.914	147.435	152.091
0.0572917	-854612	31.1111	9.28125	165.17	170.79	162.496	135.826	133.493	150.495	147.023	133.488	142.595	144.556	126.907	141.841	149.248	146.193	120.59	133.599	136.768	146.568	149.123	133.94	122.813	133.438	138.755	141.697	175.499	180.218	163.96	156.439	125.385	148.247	122.936	125.635	131.218	149.433	139.185	123.185	133.715	129.995	140.303	134.908	109.248	133.032	133.479	142.473	145.736	122.536
0.0590278	-944552	32	9.5625	150.047	158.309	139.369	149.374	148.469	148.541	134.838	147.457	125.381	135.685	128.887	111.274	147.477	150.54	127.62	129.278	123.253	126.425	147.933	155.23	151.295	140.661	133.375	134.155	173.839	174.996	155.918	150.829	140.741	150.002	144.54	133.573	137.675	143.068	126.37	134.54	140.761	140.467	140.091	136.041	131.127	138.267	130.778	135.448	125.262	130.735
0.0607639	-781014	32.8889	9.84375	152.492	155.777	148.462	143.998	151.815	155.166	154.105	148.14	130.901	134.93	143.215	138.915	122.614	147.233	145.616	145.641	148.239	145.473	151.177	146.634	145.855	148.878	147.591	151.132	175.05	174.077	147.327	151.287	136.358	145.49	133.942	115.483	108.488	140.231	135.829	122.925	142.352	140.963	91.1057	129.613	120.695	143.657	139.478	123.609	138.331	139.134
0.0625	-955605	33.7778	10.125	151.857	140.778	141.745	135.977	142.765	122.272	140.507	134.673	131.248	134.034	140.953	146.329	147.688	142.451	129.114	138.272	141.636	138.393	147.528	144.633	139.294	111.395	145.739	151.742	181.057	185.065	172.173	152.836	125.312	126.565	140.588	132.941	133.855	143.719	137.086	128.658	141.406	139.174	111.68	130.195	144.954	150.991	151.384	145.772	131.156	120.949
0.0642361	-788204	34.6667	10.4062	148.167	137.682	134.345	145.549	136.136	136.221	137.919	127.431	136.492	145.64	135.464	144.61	151.243	147.562	130.169	123.414	119.38	136.764	147.278	150.532	141.197	138.175	143.039	156.198	189.308	195.757	184.427	159.848	139.411	135.328	140.252	135.677	129.518	140.536	123.101	122.683	137.377	130.409	120.759	143.001	140.248	125.809	151.582	151.829	142.019	132.526
0.0659722	-796069	35.5556	10.6875	139.141	151.168	145.764	148.976	129.268	130.727	142.769	136.335	125.814	145.253	145.865	140.001	130.584	155.501	152.706	152.508	157.509	156.619	129.371	141.87	136.415	134.153	148.551	168.105	191.192	194.977	177.513	140.728	136.471	130.517	128.417	137.276	127.867	133.178	135.805	117.329	129.093	140.735	141.694	140.241	138.001	133.7	138.072	129.971	141.385	129.3
0.0677083	-720400	36.4444	10.9688	161.367	156.763	153.402	151.177	138.117	127.861	136.53	130.257	133.861	136.206	121.603	134.043	148.142	156.146	145.008	153.154	161.99	157.089	150.128	143.202	124.385	126.441	141.864	146.894	184.735	187.941	164.105	130.106	137.809	141.098	138.286	126.844	103.851	91.212	130.734	130.504	120.085	136.859	132.463	61.1121	121.685	116.382	137.615	144.746	143.002	131.014
0.0694444	-812705	37.3333	11.25	159.953	104.578	135.319	136.46	141.911	122.46	136.304	129.913	122.56	121.428	133.345	133.625	114.389	145.194	159.142	159.949	142.781	131.792	129.165	142.51	129.866	134.051	139.656	140.983	179.736	179.828	157.009	139.575	123.168	135.9	127.035	109.471	103.532	122.207	131.001	123.568	123.529	127.251	105.57	123.651	98.5262	128.679	146.138	149.601	143.393	134.258
0.0711806	-977520	38.2222	11.5312	147.821	149.091	146.596	143.2	141.673	143.577	147.315	142.939	131.354	103.42	130.227	129.258	103.622	137.905	153.807	145.228	141.657	130.538	131.326	144.035	145.332	148.219	148.934	158.088	181.141	179.898	157.751	149.754	127.112	118.746	121.29	132.307	132.102	92.7566	133.864	120.702	128.072	118.169	125.673	134.486	132.724	91.739	143.101	131.007	127.281	124.3
0.0729167	-882289	39.1111	11.8125	143.986	126.498	151.92	144.93	142.708	147.234	133.737	130.394	110.779	117.983	135.521	140.406	139.091	124.525	149.877	147.532	147.048	141.768	143.102	149.089	123.972	145.344	141.142	143.641	182.508	188.052	168.302	141.267	124.954	128.756	146.1	151.64	147.34	140.465	143.128	142.177	125.771	118.861	130.964	123.751	140.156	144.117	146.127	144.636	142.018	140.605
0.0746528	-792837	40	12.0938	158.275	143.98	140.526	142.095	153.399	150.686	139.665	134.469	130.472	131.753	125.535	114.145	145.458	153.228	141.908	149.59	145.528	146.299	145.954	140.998	145.559	141.485	135.714	149.794	187.877	193.916	177.068	158.091	154.044	143.181	146.724	148.774	143.655	111.349	120.433	145.817	139.272	140.923	146.574	144.59	146.805	125.762	124.721	138.75	118.864	146.507
0.0763889	-871970	40.8889	12.375	168.018	157.972	151.112	145.129	146.226	145.088	152.852	144.677	143.195	141.062	135.352	145.13	156.787	155.897	144.453	146.416	140.871	141.765	137.225	124.201	119.104	134.819	138.505	169.039	195.441	198.679	170.473	165.745	157.805	130.72	142.002	131.239	148.338	145.255	146.84	153.068	148.095	123.087	144.405	147.396	149.511	141.608	135.361	144.216	150.553	155.251
0.078125	-942691	41.7778	12.6562	166.859	164.511	152.073	152.542	143.348	147.127	153.553	131.159	133.809	137.762	114.51	156.416	161.658	131.112	139.692	141.156	124.583	147.543	142.156	116.349	136.914	147.609	157.964	154.459	198.354	204.1	189.304	167.797	148.751	138.935	147.35	150.101	142.94	146.226	150.37	136.922	145.585	144.422	138.413	125.035	146.959	126.646	145.388	146.324	135.779	141.981
0.0798611	-842334	42.6667	12.9375	159.675	158.358	139.891	139.455	111.318	145.204	156.137	148.343	123.904	135.816	139.853	156.82	166.181	158.518	146.332	147.132	152.672	152.567	146.172	142.831	137.073	136.729	154.714	176.419	200.733	204.515	185.956	136.255	158.325	146.762	98.3404	141.254	141.365	139.766	135.416	132.55	140.771	138.602	136.398	109.917	148.528	153.117	155.362	151.239	142.389	149.715
0.0815972	-748029	43.5556	13.2188	158.236	140.285	154.912	146.913	141.38	152.063	145.179	133.643	141.083	136.184	125.257	146.894	164.416	159.623	137.727	160.448	160.223	138.753	110.489	137.109	127.013	141.094	147.465	167.798	196.79	198.684	176.714	158.141	155.827	153.743	131.156	135.101	143.353	124.575	121.57	132.489	136.103	120.52	135.018	142.637	147.405	145.745	143.028	153.917	155.191	146.908
0.0833333	-904093	44.4444	13.5	157.214	151.083	153.431	149.162	147.748	146.73	136.762	127.572	133.848	122.923	141.077	132.127	154.797	158.088	143.172	157.557	161.61	147.608	146.87	148.186	139.947	147.306	151.721	147.855	190.797	194.051	162.442	142.32	136.227	147.04	148.79	148.285	145.073	138.985	144.47	132.334	128.777	129.462	127.824	138.542	108.651	122.999	117.137	139.484	140.499	135.584
0.0850694	-1.04513e+06	45.3333	13.7812	149.006	134.46	140.399	142.035	142.878	120.743	125.505	98.8516	135.712	149.944	139.156	129.061	154.065	158.634	145.423	153.635	157.054	140.604	147.62	146.158	133.871	138.25	144.57	150.296	190.806	197.28	180.136	153.305	143.985	146.996	129.299	147.131	139.698	144.993	154.701	150.581	144.748	138.939	140.128	138.107	103.345	134.625	137.819	146.21	141.58	140.171
0.0868056	-1.1718e+06	46.2222	14.0625	140.29	105.626	146.891	154.507	153.112	149.212	138.961	129.53	145.205	156.063	154.245	150.052	147.625	147.492	143.777	130.871	150.968	147.355	139.524	122.373	133.972	124.343	139.415	163.872	195.702	201.154	178.677	159.533	148.451	138.159	150.697	156.639	155.861	144.896	148.176	135.829	140.27	131.307	137.75	148.522	150.214	151.081	144.71	149.728	152.707	143.02
0.0885417	-1.20321e+06	47.1111	14.3438	152.773	154.787	154.614	144.187	133.702	147.238	140.666	138.583	121.583	146.539	155.345	142.934	130.758	134.283	129.992	124.003	148.957	152.127	146.668	141.661	136.148	136.649	145.483	169.611	201.505	205.224	184.863	160.626	154.796	142.585	118.635	146.835	153.456	142.274	142.026	143.836	146.042	145.341	134.613	138.646	142.002	150.957	134.897	139.396	148.013	124.623
0.0902778	-1.14684e+06	48	14.625	158.756	149.996	136.712	142.402	130.813	142.74	135.822	140.466	134.703	115.957	150.72	153.264	150.764	146.907	113.236	139.109	154.497	139.69	139.372	135.442	115.594	143.604	149.691	176.548	206.331	208.561	183.167	148.608	146.846	141.324	132.592	112.239	137.983	146.24	126.581	133.233	140.071	129.862	125.699	136.84	143.438	155.355	149.08	140.672	150.649	129.762
0.0920139	-1.00989e+06	48.8889	14.9062	155.563	148.247	123.009	142.687	145.943	154.004	151.121	133.927	105.382	142.922	159.649	162.537	154.802	144.637	143.425	152.427	158.515	154.185	139.779	110.099	135.505	106.251	143.326	179.484	208.75	212.502	193.645	151.921	131.969	126.929	126.041	137.285	121.605	131.1	131.289	137.099	119.816	136.518	144.88	152.374	149.42	156.394	153.147	143.809	146.525	153.346
0.09375	-799212	49.7778	15.1875	132.221	147.815	146.674	151.178	150.934	151.599	148.815	94.8477	106.507	143.796	158.83	148.198	124.651	121.843	138.049	134.385	148.369	145.316	120.802	137.753	142.466	146.771	146.171	176.981	208.407	212.291	192.852	143.591	126.966	134.768	147.184	149.552	142.34	135.872	128.179	141.424	142.895	141.742	151.97	154.127	140.754	150.418	138.647	101.972	121.284	148.373
0.0954861	-602929	50.6667	15.4688	132.629	146.127	142.786	143.424	140.568	139.301	150.453	147.803	143.203	144.733	144.669	145.323	121.889	118.091	132.676	141.037	146.225	139.968	140.028	140.618	123.514	141.676	146.762	175.756	204.025	208.281	186.972	131.471	113.472	139.977	147.947	137.111	148.229	140.082	117.454	133.147	133.696	108.356	134.485	148.77	143.393	146.177	139.396	94.3069	136.399	144.635
0.0972222	-338954	51.5556	15.75	131.09	144.452	134.333	138.924	150.188	133.76	148.569	151.102	148.68	151.215	148.345	145.906	125.357	115.175	128.06	142.764	150.007	138.447	144.648	119.681	138.677	136.739	138.108	155.139	196.866	204.161	185.221	143.138	140.095	144.848	146.193	136.126	138.805	138.817	108.072	122.858	117.777	125.81	126.75	142.858	135.347	138.714	141.945	141.336	138.215	117.947
0.0989583	-339675	52.4444	16.0312	142.395	144.4	126.847	141.213	145.386	150.093	159.631	154.136	148.69	155.204	158.04	145.636	134.325	141.868	124.269	56.2293	148.081	160.206	158.174	147.931	141.06	150.954	157.485	130.484	192.988	201.433	181.635	154.795	133.566	138.211	142.969	131.98	124.978	144.348	144.657	140.984	129.55	131.35	145.769	148.735	117.942	141.164	123.719	144.947	138.325	134.88
0.100694	-257585	53.3333	16.3125	139.687	125.319	134.592	139.181	129.032	141.664	160.495	157.999	142.163	101.69	152.572	150.629	152.126	156.345	147.876	148.302	153.763	142.42	158.958	155.811	136.319	148.506	157.589	174.27	199.459	202.229	177.195	133.455	140.388	144.613	124.27	118.288	136.624	136.671	136.544	143.785	132.339	133.572	135.889	138.018	153.886	156.588	152.194	149.539	141.179	137.95
0.102431	-181138	54.2222	16.5938	141.248	140.134	137.421	129.905	123.07	143.465	147.342	148.826	124.866	138.438	148.401	148.284	154.754	160.206	145.267	148.531	155.359	153.137	150.776	141.18	141.885	119.314	141.469	173.523	205.033	206.554	177.727	145.916	145.229	144.947	132.714	119.06	134.585	88.8962	124.392	139.888	126.787	139.237	141.065	138.811	146.21	163.508	152.93	154.368	150.028	140.077
0.104167	-110108	55.1111	16.875	130.285	135.301	115.027	128.139	127.599	126.046	120.213	146.294	147.612	129.941	142.056	153.436	156.17	157.714	144.73	121.4	148.026	157.278	146.072	124.478	107.501	135.54	130.178	182.823	210.562	213.187	193.839	165.613	143.679	125.054	122.978	141.002	144.902	142.206	146.985	146.59	133.617	120.711	139.595	144.631	149.841	164.214	165.088	162.716	164.149	158.755
0.105903	-207308	56	17.1562	142.292	139.011	142.788	131.777	96.2953	123.712	143.033	140.154	132.095	140.738	129.788	139.007	116.59	148.169	150.634	149.387	143.74	138.384	145.864	131.808	137.474	142.139	128.656	183.972	212.42	215.908	197.592	148.673	134.97	118.867	131.178	140.033	138.399	120.263	145.868	144.628	140.055	121.251	134.273	142.721	133.093	156.006	150.331	137.449	154.747	154.334
0.107639	-132716	56.8889	17.4375	154.054	152.938	146.91	133.381	135.579	142.383	136.826	138.084	140.196	140.611	135.897	135.774	130.691	136.414	126.921	146.431	137.726	133.787	139.018	131.955	143.007	140.25	116.788	181.535	209.985	212.023	190.494	152.263	111.965	131.937	137.772	118.454	129.104	140.466	140.53	117.997	139.517	133.479	136.827	136.458	138.73	142.486	134.801	146.403	135.195	145.461
0.109375	-144996	57.7778	17.7188	121.997	142.576	127.995	129.81	145.638	140.38	125.1	139.182	146.969	118.437	133.646	136.684	137.246	147.779	144.402	128.968	109.891	129.585	112.042	133.601	136.854	140.928	119.075	174.229	204.761	206.413	176.368	156.771	138.609	130.132	118.104	135.885	124.047	138.731	132.291	130.341	138.599	140.097	126.509	115.845	92.4688	134.219	135.342	136.305	150.377	150.203
0.111111	-400091	58.6667	18	143.669	144.954	137.405	143.877	153.428	149.792	144.45	147.131	142.049	135.219	113.921	133.572	120.47	153.184	153.482	145.767	147.684	144.544	142.366	138.402	137.81	148.903	150.457	169.8	197.773	203.919	185.155	143.965	119.522	138.054	139.619	140.46	138.589	145.361	139.829	127.745	118.632	129.154	93.0086	98.0553	101.856	137.219	151.807	149.068	157.412	151.335
0.112847	-388369	59.5556	18.2812	150.43	147.268	118.986	115.253	145.113	154.174	152.361	143.075	135.58	142.935	137.098	139.755	144.484	148.949	148.564	150.717	153.437	127.292	143.016	140.374	113.968	142.022	144.387	145.707	192.462	202.071	184.04	140.979	150.654	145.31	137.6	106.544	140.548	146.68	146.293	137.984	134.398	127.679	112.496	115.823	121.511	143.29	157.716	158.435	153.841	147.588
0.114583	-375937	60.4444	18.5625	149.37	143.644	100.974	110.482	138.161	128.566	126.044	141.218	150.513	133.026	134.462	125.767	139.456	127.78	129.192	127.113	148.96	151.496	148.398	127.108	133.531	126.683	100.705	166.091	199.165	203.389	177.038	154.159	148.753	125.014	131.525	126.836	128.91	102.968	140.654	107.072	125.046	125.583	121.535	133.247	93.4818	145.786	143.657	144.004	125.667	147.603
0.116319	-444364	61.3333	18.8438	151.561	134.257	124.007	134.943	144.454	138.294	135.833	145.995	150.208	142.515	141.716	148.71	150.957	147.424	136.687	129.741	139.686	135.815	152.389	144.619	138.515	135.376	118.155	175.591	205.925	208.736	186.884	140.036	144.154	145.138	138.905	126.631	133.036	139.354	141.097	142.359	137.883	140.196	146.99	141.591	139.693	151.29	151.34	150.02	150.446	146.338
0.118056	-505312	62.2222	19.125	147.771	142.373	141.113	143.421	139.026	140.195	129.371	138.165	139.384	84.9482	116.816	145.411	153.894	128.488	138.046	137.794	140.648	142.352	149.234	150.345	124.217	139.764	143.635	184.528	211.239	213.306	191.071	140.084	139.419	130.677	122.411	138.516	112.218	140.644	120.866	145.106	136.502	145.345	148.863	132.225	127.784	143.578	154.655	153.609	102.312	136.961
0.119792	-396084	63.1111	19.4062	130.315	129.608	143.39	139.658	127.953	129.58	110.447	92.5766	134.987	138.023	132.032	128.772	149.189	152.029	146.767	140.794	134.398	136.357	116.497	141.579	145.915	146.212	130.722	183.805	213.059	215.157	192.006	133.575	102.758	124.777	107.183	139.721	150.864	155.98	156.186	148.926	137.36	141.549	112.21	144.22	135.812	135.891	114.647	151.418	152.094	138.927
0.121528	-293786	64	19.6875	136.207	131.452	94.6701	133.391	138.51	131.102	83.709	122.035	136.277	139.383	137.736	128.199	146.906	151.143	122.881	121.237	113.754	137.082	144.385	127.546	138.295	138.454	123.061	182.695	212.085	215.026	193.063	130.231	137.481	99.2099	123.905	145.926	154.943	153.403	149.515	138.229	117.905	141.249	145.686	151.927	152.939	143.124	131.644	149.757	153.931	141.191
0.123264	-198157	64.8889	19.9688	134.739	139.21	128.444	100.168	123.197	124.622	127.033	119.6	127.78	104.43	135.948	122.25	145.113	152.101	137.803	105.676	99.8096	143.946	153.826	145.174	129.594	108.428	128.498	177.16	207.939	212.465	193.88	150.164	140.641	137.705	138.597	137.178	140.993	116.716	129.301	100.26	127.215	130.368	127.248	147.451	141.133	135.663	137.232	150.138	149.228	113.754
0.125	-190459	65.7778	20.25	125.185	136.584	137.222	128.429	119.12	123.265	129.15	119.926	121.514	129.67	143.196	141.802	131.874	149.906	147.981	135.021	138.483	152.049	152.978	135.198	119.919	135.233	137.493	168.316	200.16	206.293	188.214	139.635	120.832	136.818	118.108	117.492	134.396	141.965	131.566	128.924	125.48	111.192	130.729	142.538	142.582	141.411	140.28	136.785	144.515	141.467
0.126736	-345089	66.6667	20.5312	123.696	123.145	136.28	88.7418	109.668	113.289	125.967	113.541	129.026	137.868	147.89	127.9	122.646	144.941	147.105	120.717	144.013	136.069	143.976	122.521	128.461	128.399	135.627	145.579	193.933	199.349	172.402	147.743	122.591	115.965	133.916	141.755	148.766	140.693	97.1994	104.875	130.217	131.544	134.201	135.737	125.107	142.223	130.013	125.737	132.68	116.224
0.128472	-240772	67.5556	20.8125	127.255	140.173	144.404	135.859	120.982	105.367	113.139	134.79	148.775	156.314	149.978	134.825	124.161	129.017	145.812	148.904	146.807	144.425	147.081	136.054	117.69	62.4625	117.329	158.914	196.224	200.334	177.867	152.02	134.955	127.502	124.36	139.107	147.128	137.082	106.044	108.52	132.853	137.399	139.538	144.535	138.822	136.332	110.123	120.956	111.443	139.404
0.130208	-224816	68.4444	21.0938	123.399	140.422	142.308	139.743	130.213	115.166	84.2023	146.102	159.564	153.515	122.696	135.717	137.15	133.261	117.43	142.19	99.7297	151.28	149.889	137.078	131.807	126.714	131.751	172.861	201.336	204.643	183.349	125.19	121.456	134.892	129.622	131.893	127.912	127.158	118.244	120.975	130.915	134.446	150.1	153.767	133.336	141.52	140.005	135.792	126.107	122.214
0.131944	-45539.3	69.3333	21.375	140.601	142.586	122.661	131.513	117.901	106.466	131.353	151.243	156.865	141.553	121.059	114.455	141.395	139.933	144.492	146.889	137.474	148.934	144.987	120.436	120.497	115.608	137.232	175.623	205.219	206.53	181.491	126.616	133.786	131.207	112.704	122.553	91.4899	99.1939	131.065	114.875	129.669	124.771	142.783	156.294	153.834	137.845	119.44	132.137	120.028	140.451
0.133681	-124305	70.2222	21.6562	103.391	138.708	144.866	133.882	114.266	125.205	117.456	142.744	144.356	137.792	129.527	142.172	149.303	133.51	146.733	148.977	137.25	145.194	149.406	137.372	108.348	117.181	129.561	181.797	208.108	208.58	180.243	148.086	132.591	138.647	128.072	114.447	114.898	130.453	143.019	146.561	140.901	109.282	114.543	150.542	150.053	80.1994	139.193	146.647	145.581	150.421
0.135417	-195404	71.1111	21.9375	130.775	123.215	144.029	141.969	137.223	129.713	124.705	130.212	98.1668	131.894	136.12	144.563	156.851	153.333	119.762	145.834	145.438	112.23	143.533	143.312	132.693	115.993	105.602	176.826	208.016	211.59	192.916	156.711	136.209	137.315	135.64	107.728	99.0309	130.767	133.393	142.807	141.574	130.615	132.411	148.494	149.034	130.5	143.669	156.327	147.165	129.932
0.137153	-177662	72	22.2188	142.668	134.264	129.88	106.963	128.656	121.919	100.967	109.885	128.072	109.647	124.53	141.098	155.066	147.011	135.817	148.683	149.924	129.752	126.741	111.603	133.831	112.085	127.902	173.865	205.61	210.308	190.514	151.8	120.727	117.943	135.638	127.559	124.595	131.606	124.5	128.992	103.548	130.057	127.016	139.702	134.766	138.73	149.054	154.296	146.746	132.811
0.138889	-241313	72.8889	22.5	146.555	128.335	123.694	108.235	119.824	130.882	124.541	121.477	131.151	131.644	136.789	142.859	145.623	136.465	116.851	140.663	152.754	144.154	138.402	131.388	115.473	140.392	142.59	158.785	200.602	207.345	187.139	146.661	129.65	129.173	125.408	127.323	118.77	135.572	129.367	122.809	123.027	123.612	128.095	124.31	112.494	138.986	141.593	133.613	125.215	128.936
0.140625	-216485	73.7778	22.7812	155.388	143.193	80.0285	121.33	126.362	132.48	103.179	130.052	124.918	121.272	127.202	109.458	108.791	132.587	106.722	140.907	155.755	138.959	143.296	145.391	134.694	141.566	143.98	152.791	197.655	205.389	188.148	155.941	141.745	128.437	119.378	130.179	136.429	135.51	113.75	114.191	115	118.82	130.784	134.519	128.812	136.791	127.374	121.399	130.04	130.316
0.142361	-110369	74.6667	23.0625	151.881	148.091	140.357	130.687	105.124	129.642	136.176	138.559	124.969	126.592	136.143	132.928	132.851	135.011	141.235	155.041	156.834	147.617	152.4	154.068	125.618	133.251	128.209	164.722	199.598	204.641	180.223	143.212	118.266	113.157	122.474	111.006	127.377	129.93	122.763	132.986	134.369	129.266	128.008	138.118	144.211	133.865	116.693	132.411	138.752	146.219
0.144097	-92892.3	75.5556	23.3438	135.074	129.369	143.776	136	128.568	111.304	137.414	142.636	134.671	136.915	113.135	142.73	144.177	133.488	151.081	154.027	150.992	120.038	151.414	156.258	148.551	126.749	115.627	172.565	202.834	206.213	186.646	148.142	136.164	125.406	126.843	130.315	128.134	117.445	124.212	137.802	130.449	121.842	126.032	139.245	149.008	110.624	148.081	148.806	149.853	156.735
0.145833	-75396.6	76.4444	23.625	139.149	121.017	132.383	120.102	114.931	134.78	143.603	130.511	135.766	152.003	150.799	150.005	147.313	144.259	148.445	127.079	149.833	127.757	140.21	139.46	137.348	129.416	134.104	176.125	203.891	205.641	179.974	150.55	131.517	126.543	94.6476	125.708	128.639	122.015	133.931	134.52	120.751	108.802	116.487	153.658	163.372	160.835	156.23	155.194	156.464	155.935
0.147569	-220943	77.3333	23.9062	132.571	136.242	140.596	137.177	117.979	134.93	139.052	129.09	141.107	152.763	153.763	132.323	134.129	130.665	151.57	157.491	152.599	144.085	141.012	133.375	135.006	128.672	132.318	175.218	203.124	203.942	178.16	149.437	149.616	139.516	128.077	101.282	131.129	114.164	125.085	118.323	105.647	115.954	134.834	154.717	163.348	159.625	107.398	141.313	129.705	157.381
0.149306	-108231	78.2222	24.1875	116.285	132.202	135.979	140.098	130.083	131.354	102.752	123.65	137.863	131.386	135.074	144.926	135.703	137.958	148.751	150.31	134.288	117.262	138.467	141.202	142.678	138.889	120.78	172.247	201.091	202.896	178.635	151.646	140.264	124.852	130.97	127.637	135.174	134.637	128.446	114.332	108.199	88.6588	125.595	142.536	130.605	155.164	153.259	138.08	131.129	150.978
0.151042	-3032.11	79.1111	24.4688	143.778	139.443	140.327	137.389	112.09	114.051	129.826	138.656	134.775	126.81	137.458	131.586	135.866	136.016	104.106	142.25	140.821	141.288	145.033	134.066	140.184	141.934	143.471	164.298	198.281	202.122	179.251	121.725	131.717	131.28	115.488	88.4892	126.036	135.759	129.514	110.168	118.566	121.509	133.529	140.907	140.248	139.302	143.424	146.423	130.433	140.41
0.152778	-68096.1	80	24.75	147.422	130.893	141.231	149.435	141.285	135.408	123.794	137.274	146.741	145.103	143.153	131.34	142.803	149.435	144.273	129.99	150.119	147.152	126.192	151.035	147.493	129.306	142.183	151.077	194.89	201.547	181.902	136.024	126.54	136.531	133.226	125.734	128.514	67.1795	126.866	125.751	106.46	129.142	146.783	144.17	124.36	137.384	138.714	151.138	154.977	152.553
0.154514	-289406	80.8889	25.0312	142.12	141.221	138.257	144.24	147.098	136.963	136.137	146.995	152.757	149.453	141.232	120.797	129.22	145.699	144.881	141.392	150.94	148.868	139.755	146.825	152.436	145.487	134.428	147.89	193.576	201.347	184.766	149.475	127.768	133.929	128.902	126.718	129.31	129.352	123.706	98.0233	126.102	125.742	145.406	150.628	145.773	137.266	118.589	136.084	147.484	149.441
0.15625	-164434	81.7778	25.3125	128.427	140.259	104.126	117.596	138.479	125.742	131.116	134.088	137.713	117.082	120.922	99.2597	122.631	132.723	111.398	140.198	131.433	143.351	112.778	128.847	145.221	126.178	128.529	162.032	195.651	200.724	178.439	139.149	140.576	128.567	109.561	106.317	120.39	109.491	124.21	129.322	131.431	124.766	135.226	140.047	118.636	130.646	117.293	118.577	124.577	129.525
0.157986	-129131	82.6667	25.5938	146.054	142.616	128.827	128.277	131.906	125.754	107.157	106.897	128.319	132.619	103.155	120.171	127.856	105.145	142.738	150.951	150.513	144.386	111.835	122.121	136.862	140.046	136.477	165.098	196.915	199.472	180.8	145.654	131.04	134.06	89.9914	132.789	132.428	114.831	111.273	124.102	113.072	135.81	125.275	137.385	126.009	124.657	142.012	133.868	124.352	149.352
0.159722	68224	83.5556	25.875	150.664	127.083	128.546	117.067	120.005	109.951	117.092	128.908	143.538	146.057	138.332	132.107	135.578	142.223	146.965	150.807	157.644	148.681	105.571	108.521	126.11	126.448	121.31	172.796	197.044	194.191	155.61	153.588	137.173	139.943	137.727	140.366	142.571	139.583	134.965	125.306	117.115	131.324	143.588	150.071	148.757	147.55	143.843	150.793	155.752	151.311
0.161458	87825.5	84.4444	26.1562	147.131	142.377	132.175	129.126	125.821	118.897	120.013	129.035	144.232	133.381	139.809	126.342	132.522	145.543	134.97	126.211	147.168	149.544	138.521	135.625	132.624	129.533	126.562	168.667	196.497	196.612	173.962	144.708	123.046	121.592	129.753	118.401	129.285	134.999	129.299	116.125	111.373	120.111	130.524	145.341	144.654	156.301	147.511	154.583	159.914	145.172
0.163194	188549	85.3333	26.4375	130.851	135.469	97.3569	131.004	132.63	112.872	117.203	130.141	145.479	142.286	143.118	136.889	88.5245	138.582	139.289	121.774	139.502	136.395	65.5442	138.756	131.531	131.31	128.751	165.493	195.754	199.597	180.823	122.964	123.084	105.824	111.122	123.256	125.452	101.869	104.289	108.795	125.617	134.326	143.271	146.673	148.868	154.915	147.857	147.02	153.127	138.949
0.164931	200480	86.2222	26.7188	136.576	124.727	104.666	126.784	142.719	132.918	118.309	137.618	141.552	141.651	138.845	108.581	132.815	139.235	115.29	140.583	148.006	124.925	129.084	136.901	146.242	142.366	130.036	160.016	193.004	197.535	175.442	139.336	125.466	95.5853	87.2113	114.203	124.886	115.974	104.802	127.457	128.583	105.942	135.074	138.547	147.459	138.362	126.64	137.275	142.659	119.873
0.166667	293801	87.1111	27	145.076	141.354	136.553	143.406	144.831	141.354	134.052	108.852	127.354	118.168	122.789	129.578	134.083	130.704	137.866	142.869	152.447	151.907	141.099	135.161	142.437	129.951	105.8	144.408	190.803	196.645	172.977	132.208	128.677	125.195	112.66	102.223	113.793	118.67	121.524	127.378	126.847	114.265	121.391	124.194	137.685	124.879	126.313	136.801	120.803	132.631
0.168403	217073	88	27.2812	139.696	142.89	147.735	145.983	128.525	126.043	137.152	133.041	134.705	132.196	124.381	133.357	136.078	132.139	136.843	124.495	144.423	145.692	146.753	143.452	133.584	113.218	124.419	158.388	193.986	199.955	181.166	134.08	128.043	126.536	92.0762	90.5501	95.4984	92.0456	93.3249	107.573	121.358	116.579	116.562	125.882	140.562	134.878	140.091	145.17	140.438	132.139
0.170139	310379	88.8889	27.5625	109.005	109.335	133.031	133.662	112.12	136.601	131.516	106.151	131.026	76.1788	134.407	128.48	126.661	142.054	138.33	137.706	104.283	117.507	127.036	136.601	118.603	136.072	126.177	165.072	198.057	202.818	182.323	120.322	131.033	127.223	89.8972	102.38	108.395	104.559	113.742	110.209	113.134	130.696	128.835	125.532	136.232	141.001	109.261	147.563	146.496	133.638
0.171875	233595	89.7778	27.8438	134.928	119.507	127.052	131.674	132.878	125.496	130.454	127.592	119.588	134.623	138.23	130.044	140.452	141.272	121.43	136.956	128.534	118.167	136.474	139.801	138.679	119.642	133.99	168.34	200.945	204.462	183.502	140.454	142.793	133.446	105.127	108.895	117.891	101.634	117.821	124.334	112.02	126.631	129.522	136.339	139.19	148.298	134.009	143.566	149.111	138.247
0.173611	326806	90.6667	28.125	140.209	122.545	124.529	106.519	126.386	114.429	129.506	137.037	131.652	127.784	131.573	132.275	145.738	147.303	111.764	139.388	140.239	134.426	140.465	110.842	138.8	138.241	141.779	175.184	201.746	203.724	180.732	142.823	124.331	138.729	127.385	125.281	127.289	119.208	112.031	133.904	132.026	132.928	129.893	143.69	150.756	155.573	151.876	154.401	152.366	135.899
0.175347	249890	91.5556	28.4062	138.09	124.666	130.134	131.913	127.648	113.312	133.851	144.099	137.61	117.461	128.484	141.369	142.241	143.645	144.936	148.982	139.723	125.188	136.559	140.963	143.809	132.625	129.584	165.189	199.34	201.8	176.693	133.422	130.749	134.591	132.316	126.173	98.1287	126.466	134.718	137.568	134.542	134.65	140.269	126.852	126.333	142.959	151.095	150.889	152.408	152.349
0.177083	424450	92.4444	28.6875	136.446	123.002	99.4788	115.618	130.713	128.531	127.126	137.691	131.975	122.114	133.602	123.854	69.9979	121.887	124.375	148.002	145.964	134.671	87.1297	118.59	137.737	127.168	107.778	166.606	196.905	200.764	179.562	59.0628	110.577	113.912	109.781	103.285	129.17	131.048	109.023	119.768	109.422	113.066	134.716	130.497	111.409	121.035	129.492	119.012	134.072	145.229
0.178819	503494	93.3333	28.9688	123.727	134.706	127.544	121.176	131.308	143.165	146.85	136.123	131.112	136.853	130.497	96.341	104.9	117.076	136.027	136.333	136.746	141.959	127.283	120.987	135.653	137.547	131.872	150.687	193.285	198.656	176.973	137.89	127.145	120.635	121.25	132.62	140.117	133.895	117.095	91.9628	96.3115	107.636	131.225	136.289	133.868	127.01	135.725	129.548	105.207	133.746
0.180556	412947	94.2222	29.25	136.742	125.72	132.226	129.79	103.426	138.604	145.458	141.871	136.024	68.6683	130.01	126.527	119.832	127.629	123.129	138.646	143.797	137.937	125.474	114.427	124.285	132.481	133.445	156.26	193.15	198.077	175.601	140.135	135.853	127.04	118.576	124.59	136.284	123.325	115.75	124.252	118.611	111.714	110.548	109.971	135.684	126.854	133.384	138.062	127.506	132.966
0.182292	411364	95.1111	29.5312	150.787	145.844	143.413	137.434	109.581	124.429	131.176	102.169	133.946	131.173	116.778	118.909	113.202	132.939	135.353	149.248	156.191	149.238	141.591	139.822	130.683	123.365	130.632	163.224	195.793	199.835	176.26	137.377	110.271	66.2799	110.035	122.112	124.345	118.9	124.095	132.016	123.412	90.8152	74.8884	123.36	140.088	136.454	130.783	137.043	138.808	129.875
0.184028	410033	96	29.8125	147.982	140.34	137.671	138.65	120.806	114.152	132.164	117.95	124.578	130.632	116.774	113.805	113.062	130.731	137.511	142.202	151.156	143.565	135.727	145.327	139.843	114.839	133.843	164.592	199.048	202.991	181.884	139.901	91.3014	83.7171	101.294	120.551	112.121	102.353	108.461	130.091	123.572	97.7508	115.859	138.292	145.408	136.172	116.063	125.567	141.287	127.133
0.185764	490446	96.8889	30.0938	149.065	145.953	135.623	111.989	139.104	136.347	116.586	127.262	133.831	118.749	127.406	124.47	105.976	111.257	127.037	125.264	128.224	139.535	124.436	131.434	144.737	136.824	129.164	171.379	202.18	205.443	184.128	144.588	122.041	117.409	117.785	128.841	135.033	118.451	108.126	127.195	110.813	92.6111	126.807	146.03	137.302	120.214	112.369	129.646	135.224	138.139
0.1875	482677	97.7778	30.375	148.247	148.957	145.979	142.541	142.338	139.972	129.499	134.36	141.092	141.562	142.363	142.114	138.302	140.146	146.803	144.076	143.34	147.491	145.735	143.513	137.7	133.087	125.609	173.958	203.425	206.529	183.295	150.822	125.788	129.554	141.822	147.079	145.079	138.575	133.297	126.899	107.823	96.4423	133.395	147.799	147.012	143.135	146.165	141.316	141.722	149.102
0.189236	393863	98.6667	30.6562	141.577	116.346	136.657	130.336	120.217	126.044	114.373	125.574	111.044	133.267	125.398	133.339	135.807	137.164	142.501	146.021	125.685	137.414	134.341	137.786	112.126	119.203	116.613	168.745	201.838	206.794	188.95	146.552	133.124	50.2083	143.672	146.411	87.8741	141.298	132.684	106.643	114.58	69.7073	127.07	138.909	130.57	135.348	141.584	146.132	142.273	142.243
0.190972	393879	99.5556	30.9375	122.136	121.571	141.754	140.213	118.387	99.8801	111.943	114.29	130.422	137.604	132.02	120.801	120.072	116.299	123.812	133.556	135.169	135.895	132.493	133.919	117.007	105.16	126.407	164.231	198.765	203.845	182.253	137.804	128.201	138.479	141.669	138.323	134.64	140.3	136.994	128.895	123.69	117.225	124.891	93.7907	134.475	135.817	115.603	133.887	129.873	126.258
0.192708	475535	100.444	31.2188	117.444	124.002	139.272	144.361	131.463	59.7375	114.572	107.32	136.219	147.834	142.731	103.813	126.275	126.813	109.574	123.025	112.615	132.574	143.618	141.599	126.297	125.812	133.96	148.266	195.406	201.571	179.768	113.744	136.78	123.841	120.008	120.745	115.308	131.415	114.074	119.148	122.19	105.894	123.247	136.45	148.517	145.855	105.35	130.983	124.343	108.085
0.194444	468908	101.333	31.5	113.683	98.8914	125.123	134.75	132.716	123.433	124.057	117.717	129.813	143.001	140.837	134.287	128.626	117.674	123.408	138.102	134.591	111.891	137.807	142.899	138.678	126.615	126.558	159.513	196.555	202.674	182.746	140.555	105.384	126.489	128.588	117.579	123.379	129.149	103.545	102.444	121.244	125.014	106.005	133.917	147.303	150.131	144.176	133.64	97.9047	127.226
0.196181	462657	102.222	31.7812	141.652	134.629	109.765	118.117	116.621	80.5605	120.644	118.758	126.39	129.765	105.215	131.24	92.6996	126.492	137.102	145.327	147.097	141.76	131.498	108.196	132.659	114.826	115.965	166.177	199.923	204.848	184.072	139.817	138.94	128.678	127.017	119.547	136.329	137.903	120.878	102.413	119.749	102.634	127.969	118.647	124.631	132.901	139.88	124.271	120.66	119.498
0.197917	538272	103.111	32.0625	145.447	139.082	106.73	121.627	113.808	118.261	116.005	109.228	94.9743	133.035	136.263	120.14	127.678	125.179	116.727	126.724	135.644	135.645	120.774	138.736	131.652	108.856	99.6365	171.9	201.879	205.766	187.395	152.812	139.544	112.015	126.962	124.287	136.954	137.438	126.635	131.261	130.099	123.659	133.581	136.373	136.189	138.376	129.215	102.561	92.7736	112.651
0.199653	607340	104	32.3438	136.7	121.666	133.623	138.517	137.501	134.85	135.504	129.475	128.035	141.627	142.175	128.303	126.787	118.982	106.852	104	126.045	138.145	143.918	148.569	138.053	122.549	130.834	168.969	200.987	203.168	176.354	156.994	123.733	140.314	135.646	83.5489	128.888	125.571	115.233	135.104	131.339	71.2964	123.861	145.256	148.472	138.908	107.369	110.315	97.2015	119.976
0.201389	588613	104.889	32.625	130.051	123.738	116.596	143.424	139.547	125.343	143.067	133.748	123.006	138.848	135.871	130.134	107.326	106.037	105.278	110.378	124.862	127.318	123.501	149.09	143.84	126.402	136.255	170.033	199.406	202.217	180.698	153.84	144.137	137.612	130.439	126.826	123.201	101.934	121.565	133.02	136.667	129.155	131.177	139.42	133.594	130.62	126.062	112.129	100.483	125.339
0.203125	570735	105.778	32.9062	111.511	132.361	135.607	141.027	139.66	139.06	137.267	132.481	119.962	125.397	113.494	118.778	118.847	100.273	101.811	121.081	112.664	125.518	137.845	140.378	141.482	142.173	133.318	161.327	196.484	201.522	181.458	121.739	119.113	110.397	93.0116	114.257	88.6114	114.345	120.424	87.9376	132.114	132.296	133.18	114.002	116.891	125.45	134.76	124.17	101.179	127.512
0.204861	472154	106.667	33.1875	125.752	131.698	132.264	115.803	110.492	122.302	110.317	107.659	114.759	119.152	121.727	115.485	110.172	124.284	117.114	121.472	136.731	136.908	125.587	104.132	82.5917	132.277	129.202	152.173	193.741	199.627	177.275	124.045	104.502	116.535	121.526	113.587	93.4995	99.1115	113.227	120.608	128.077	120.843	128.943	131.284	127.13	127.688	129.086	127.917	130.564	126.466
0.206597	462738	107.556	33.4688	128.454	112.702	132.261	129.461	126.681	119.325	118.376	106.869	101.21	119.723	96.8336	124.098	127.224	127.23	129.704	138.993	139.387	118.627	118.605	125.409	121.37	121.415	130.821	149.979	194.03	200.552	181.267	136.774	122.15	116.822	112.925	111.32	87.5198	94.1691	93.6647	105.983	112.922	129.525	132.083	124.142	100.052	95.0698	99.3293	87.9132	121.539	136.891
0.208333	372256	108.444	33.75	114.969	133.871	132.252	134.741	122.519	87.5732	96.863	116.558	112.739	110.887	130.253	130.575	132.779	122.012	124.254	133.046	123.962	116.436	122.214	133.652	126.862	120.186	129.517	166.066	197.257	202.168	182.205	136.606	135.652	122.799	121.573	123.571	115.995	110.53	102.487	119.711	126.029	109.309	113.169	125.875	120.127	98.9393	103.132	103.038	110.41	129.285
0.210069	533620	109.333	34.0312	137.209	135.571	112.047	126.796	121.409	107.52	109.559	121.76	119.435	129.009	137.526	119.919	127.782	124.834	99.9899	121.889	115.408	114.703	121.611	130.071	125.997	94.6656	108.338	165.563	198.881	202.609	180.197	128.615	135.175	113.17	128.955	138.01	131.659	113.57	95.0931	120.954	127.081	105.709	116.646	103.091	132.628	139.345	133.968	119.394	101.32	95.9836
0.211806	436801	110.222	34.3125	140.737	129.559	120.948	125.286	93.1116	107.145	103.651	126.291	118.559	137.058	138.422	135.485	129.372	84.6156	111.602	125.707	134.101	129.041	111.439	118.103	108.207	128.441	124.264	166.515	199.769	203.53	180.96	136.915	123.111	120.346	134.158	130.203	125.132	106.561	109.628	124.857	117.633	118.832	135.238	143.963	150.508	149.958	142.795	133.434	119.876	119.791
0.213542	592075	111.111	34.5938	123.261	131.489	128.57	134.081	130.642	121.023	48.3156	132.887	144.551	140.594	96.9955	110.363	123.658	124.014	102.065	119.802	133.569	124.953	104.351	128.317	138.547	137.296	114.734	168.701	199.648	204.143	185.725	135.672	137.048	139.462	134.103	117.398	127.933	128.765	133.782	130.317	116.051	105.764	139.583	151.117	148.182	141.491	97.8083	139.964	137.051	101.684
0.215278	652441	112	34.875	126.499	122.292	106.116	129.517	126.891	121.203	123.25	128.227	144.888	141.555	119.045	101.353	95.5597	129.647	129.486	104.18	126.789	132.063	129.016	137.583	136.819	130.19	124.938	164.019	196.799	201.479	180.209	149.662	144.906	141.977	132.234	119.216	120.38	128.355	131.172	111.447	115.327	118.817	142.183	146.698	118.542	134.527	124.906	132.803	139.827	130.262
0.217014	543812	112.889	35.1562	122.207	75.5611	118.837	122.808	105.115	113.413	128.168	128.953	139.434	130.36	118.872	121.835	126.523	135.708	126.933	120.483	134.386	126.658	118.111	127.458	117.058	99.9144	113.833	153.504	192.842	198.887	178.11	133.538	127.56	122.25	105.428	101.777	97.5616	96.4079	121.727	117.222	114.572	86.7918	142.44	147.775	134.301	124.913	116.726	124.739	135.018	112.293
0.21875	443215	113.778	35.4375	120.527	120.799	117.558	121.492	117.471	128.572	137.169	127.879	126.394	132.295	121.036	86.226	121.491	124.175	134.813	134.442	133.066	129.141	122.694	83.0512	105.73	101.459	106.915	150.859	191.338	198.025	179.456	138.521	140.261	127.807	99.1541	105.646	103.308	99.054	117.32	105.786	112.284	130.823	140.436	139.424	128.473	123.633	105.787	111.175	128.277	139.015
0.220486	350316	114.667	35.7188	86.526	116.586	109.552	115.774	126.474	115.406	129.524	131.242	132.321	135.613	121.626	120.182	123.481	124.141	139.955	142.765	124.316	128.715	125.935	115.268	91.527	95.0922	109.512	157.357	191.568	196.698	177.164	139.129	141.07	124.505	119.778	115.994	117.681	113.209	97.7239	111.773	119.53	119.594	121.089	102.352	128.325	134.179	134.159	126.24	130.202	141.885
0.222222	264791	115.556	36	124.918	127.086	102.087	114.914	113.281	113.828	125.196	116.171	119.77	130.593	119.607	126.622	129.919	105.215	136.038	129.073	138.497	132.564	73.0145	115.17	106.716	116.242	114.397	156.236	191.138	195.769	171.926	150.454	142.427	126.161	123.346	119.707	121.308	118.705	108.908	96.1495	96.5571	110.422	119.527	128.003	123.315	97.6278	134.943	141.911	117.929	123.143
0.223958	349354	116.444	36.2812	132.93	130.933	114.383	116.235	114.128	121.784	126.738	89.9709	125.669	125.551	100.239	124.174	137.011	143.014	138.48	124.019	124.639	132.547	119.741	104.003	109.295	126.413	131.842	156.908	190.881	195.473	177.647	139.286	138.791	132.759	132.628	128.344	108.924	119.23	121.156	97.7415	96.8719	100.344	121.962	132.458	111.547	120.19	132.891	147.103	146.213	130.134
0.225694	182374	117.333	36.5625	127.008	125.693	104.778	110.398	111.631	123.286	130.725	129.125	130.413	131.986	130.426	117.622	135.123	143.724	139.849	127.911	118.461	130.25	127.456	119.428	116.533	126.359	139.106	159.947	188.614	191.778	169.761	128.996	124.556	99.7684	113.22	120.984	109.85	117.496	124.921	121.214	116.478	102.147	115.466	133.812	139.496	137.091	125.937	145.324	150.044	144.806
0.227431	273845	118.222	36.8438	126.401	100.031	122.583	106.264	99.5226	121.06	118.961	121.702	125.409	117.041	136.665	132.876	102.079	131.478	114.288	113.498	121.696	99.3275	124.506	125.124	122.52	127.775	128.606	148.635	184.692	187.928	160.94	125.111	136.207	122.792	109.069	108.431	70.0921	107.367	120.77	76.9517	124.764	121.002	121.235	108.299	133.907	142.125	131.308	130.22	133.212	122.157
0.229167	358006	119.111	37.125	127.975	129.607	131.669	130.99	128.055	127.962	130.783	135.524	132.691	108.913	128.68	132.515	126.252	120.299	107.73	102.059	125.914	129.045	118.157	108.973	120.925	122.168	106.841	149.963	183.157	187.541	168.367	144.146	142.282	131.561	102.017	115.612	121.119	124.996	118.207	119.271	128.127	128.441	132.276	125.027	116.923	134.18	131.129	123.652	114.749	124.906
0.230903	190599	120	37.4062	110.586	105.647	121.225	123.802	105.913	111.688	112.096	136.953	132.257	117.338	120.449	115.254	103.894	99.7259	99.187	117.291	127.364	131.169	131.471	120.677	117.087	116.666	106.816	147.967	180.776	183.345	166.686	151.695	120.962	126.994	115.799	114.482	121.573	122.525	117.846	121.474	126.057	113.536	133.913	127.532	113.692	123.228	114.808	115.673	108.596	121.988
0.232639	281619	120.889	37.6875	85.4575	98.7126	112.188	99.6708	110.43	113.305	112.949	128.802	126.898	106.149	117.218	100.074	107.407	108.412	108.236	94.7134	116.308	96.6502	124.995	128.322	114.091	118.042	108.815	144.551	180.585	180.755	152.66	147.542	117.955	119.129	101.395	71.2879	102.175	57.5414	114.663	121.688	114.718	124.932	131.918	130.481	116.126	120.001	88.6426	106.596	106.84	114.711
0.234375	202275	121.778	37.9688	112.109	124.437	124.083	113.709	117.243	118.601	114.285	123.185	84.7373	126.624	130.156	122.934	97.3044	118.45	128.169	128.672	128.1	120.085	115.704	128.629	117.596	115.922	112.081	153.744	185.195	189.944	173.713	135.382	122.76	128.973	124.352	110.452	98.5685	104.532	90.3828	104.541	110.728	118.803	109.081	135.949	144.139	136.577	124.99	117.848	113.391	130.705
0.236111	211151	122.667	38.25	117.722	129.363	129.955	110.041	102.247	112.453	107.102	118.773	127.936	130.401	115.417	115.263	116.755	123.802	126.736	124.135	118.197	123.857	130.996	124.69	114.403	116.729	93.5852	154.06	187.318	193.654	177.953	139.562	131.741	111.104	128.073	112.964	82.4504	88.6199	107.573	108.339	104.575	100.078	131.201	148.046	148.473	130.204	134.926	134.042	133.294	127.961
0.237847	301079	123.556	38.5312	82.0218	118.081	118.222	120.596	90.6661	113.125	105.614	99.8933	131.254	130.617	102.952	86.8615	98.9608	116.938	95.2214	60.1248	101.674	112.906	120.736	122.331	110.398	121.684	127.028	152.859	185.52	191.848	174.688	140.316	138.237	126.355	116.7	122.816	112.97	103.232	108.227	88.0554	91.4515	85.018	130.952	146.691	146.853	128.7	124.575	119.056	119.108	119.854
0.239583	383675	124.444	38.8125	124.622	123.993	119.11	125.894	127.549	130.293	129.376	131.187	120.939	127.278	134	127.84	124.475	123.705	113.45	108.306	121.48	122.121	122.317	127.61	114.613	126.962	130.952	145.709	179.972	185.398	170.558	145.374	132.838	123.691	118.951	126.983	124.066	107.211	113.186	110.063	110.837	124.64	135.004	112.862	148.408	138.012	127.643	125.603	117.195	109.424
0.241319	459232	125.333	39.0938	122.589	128.16	124.649	109.165	113.43	131.007	107.715	133.566	139.723	140.403	140.517	129.665	127.347	128.842	110.838	102.994	121.106	129.293	127.727	112.143	119.808	129.538	124.64	136.202	174.49	175.989	131.951	145.064	122.727	124.527	128.045	106.79	121.677	115.706	116.783	98.7688	110.552	127.409	139.649	147.167	151.495	146.793	129.708	126.093	112.434	115.918
0.243056	365001	126.222	39.375	78.4233	108.451	118.7	91.0751	114.099	123.931	132.452	137.705	138.989	121.669	131.205	118.77	118.953	117.326	107.132	112.015	82.0897	118.153	105.999	111.35	106.017	115.168	125.107	139.859	174.816	180.427	164.932	140.671	126.714	129.133	125.2	121.096	119.136	101.82	112.604	110.648	97.8035	87.8902	129.491	135.863	134.94	139.301	121.082	123.515	117.56	107.364
0.244792	441072	127.111	39.6562	91.527	113.596	122.852	124.306	114.175	114.547	123.109	102.624	132.835	131.573	125.468	60.3381	117.66	119.924	115.744	117.614	114.312	121.55	120.608	119.305	116.734	130.101	128.212	143.48	178.013	186.327	169.909	122.49	120.352	110.625	74.6827	120.14	119.803	106.678	93.3692	98.1953	58.4416	91.4406	124.228	136.091	136.101	127.109	99.377	128.035	123.266	103.635
0.246528	428841	128	39.9375	103.444	116.078	97.3003	121.045	120.663	113.469	110.982	119.492	120.076	134.085	128.867	85.6074	112.195	121.759	102.601	115.442	112.341	127.828	133.778	123.946	119.509	131.074	131.315	141.831	180.048	189.296	176.941	144.003	115.221	114.596	119.375	117.038	63.337	106.904	88.2213	102.178	115.278	123.831	131.215	130.642	141.87	133.223	105.74	130.89	131.851	113.529
0.248264	498492	128.889	40.2188	117.281	98.4334	110.141	117.658	113.835	100.935	109.67	125.332	123.851	132.453	126.685	112.131	96.4117	114.393	112.767	119.44	124.357	127.074	123.895	120.919	114.082	111.465	116.877	148.181	179.006	185.701	176.278	149.359	112.165	93.7085	109.869	111.853	119.982	124.579	123.025	119.964	109.763	118.004	134.278	131.174	138.945	137.388	134.012	130.977	121.459	122.539
0.25	398588	129.778	40.5	111.365	97.0467	109.352	84.4211	106.567	118.164	124.766	126.227	133.268	129.196	91.2907	116.753	117.55	115.842	102.458	121.18	99.0933	106.994	106.599	108.161	107.325	104.061	111.556	146.097	173.875	169.121	154.939	151.426	127.776	108.101	96.6333	98.1546	114.24	123.147	118.168	107.796	103.605	122.742	137.76	139.242	127.655	116.819	125.952	110.26	125.508	126.257
0.251736	550727	130.667	40.7812	117.078	115.583	118.645	114.313	103.6	117.686	117.825	88.5508	122.068	115.332	112.031	116.965	117.062	116.634	117.452	108.076	117.762	104.63	101.697	121.064	121.755	120.433	120.749	142.67	171.815	172.898	156.672	110.754	127.961	98.6749	107.295	104.826	101.301	101.049	97.7344	87.7965	98.8307	121.057	128.315	112.805	126.534	131.712	122.446	125.965	129.377	121.276
0.253472	526397	131.556	41.0625	131.213	119.304	110.35	126.074	115.645	117.031	114.301	86.0414	121.883	119.151	103.75	105.157	101.728	99.1943	114.973	116.221	123.925	110.217	98.3704	118.373	121.955	128.298	127.696	126.266	171.077	181.892	172.891	149.253	100.122	113.488	111.132	116.909	111.154	87.4164	87.427	101.065	108.733	104.431	97.2399	119.767	135.31	133.316	107.128	109.334	91.7294	129.831
0.255208	421423	132.444	41.3438	126.048	121.993	127.671	130.462	116.575	114.394	109.511	110.812	119.961	132.977	134.093	129.259	114.302	99.1038	107.092	121.288	128.207	117.1	82.9501	106.855	87.7576	115.281	122.707	119.758	166.91	182.4	174.663	145.619	127.861	110.453	93.0192	116.451	112.474	73.2471	77.8608	84.6145	87.3946	98.9668	110.782	103.111	138.602	142.427	129.153	117.777	124.935	131.688
0.256944	487194	133.333	41.625	95.7107	93.8082	123.965	121.245	123.492	104.34	64.8289	93.1685	100.652	127.996	137.084	130.855	114.33	111.724	103.973	114.077	120.201	117.313	110.231	115.522	115.173	99.0921	113.89	106.101	162.887	178.968	170.732	126.839	115.759	98.6112	110.766	122.06	111.842	101.426	92.4984	93.5638	95.3981	101.352	117.864	131.488	136.248	133.735	134.677	129.529	118.154	87.9686
0.258681	383582	134.222	41.9062	85.9016	114.751	127.115	118.557	125	125.681	116.786	118.331	113.489	116.923	126.341	108.999	99.1617	109.767	113.948	82.6069	103.61	95.1696	99.1805	111.317	124.479	125.816	122.361	122.188	157.525	172.735	168.861	150.428	134.851	128.363	125.262	115.588	98.3626	96.8838	111.903	112.554	113.961	112.741	113.359	126.588	111.355	103.265	122.313	98.363	110.755	97.7243
0.260417	450665	135.111	42.1875	112.836	129.455	130.744	109.626	120.999	131.699	123.624	107.795	132.266	135.257	124.022	98.5433	87.5299	117.732	123.335	117.268	110.095	105.134	107.599	119.953	116.564	114.272	126.823	120.417	143.732	158.442	155.983	102.28	143.346	134.294	116.591	55.5533	99.6486	78.092	108.638	113.642	109.78	128.642	134.226	131.72	123.733	125.011	110.019	95.6796	111.398	126.808
0.262153	429832	136	42.4688	122.064	128.179	119.946	110.466	114.793	111.557	130.475	131.009	125.008	135.363	130.779	108.217	94.9076	118.818	114.761	110.909	78.8383	103.976	103.195	120.091	113.046	122.142	128.656	112.492	83.1032	138.666	142.711	143.547	135.452	116.441	21.0982	106.599	102.54	66.7402	112.587	120.049	120.32	126.797	127.517	115.944	135.052	131.737	115.657	116.101	119.062	118.426
0.263889	491259	136.889	42.75	128.867	108.833	96.0693	92.4789	116.395	124.985	133.922	130.481	123.124	132.508	124.573	86.6373	111.906	119.894	109.45	109.929	112.471	104.758	116.743	116.74	99.142	117.259	127.632	128.523	138.521	135.495	126.9	108.765	130.227	107.785	113.599	105.844	103.238	119.424	124.893	111.791	101.478	59.6755	117.954	128.383	133.523	120.702	129.691	133.902	129.147	124.379
0.265625	465014	137.778	43.0312	135.502	118.085	79.6145	105.211	119.129	129.95	125.749	75.5546	127.056	133.188	111.722	112.489	124.494	117.967	74.1253	117.16	110.52	85.1347	111.136	105.72	92.3288	104.765	114.392	125.341	149.364	155.467	151.135	144.854	138.914	104.446	124.019	129.719	130.269	130.233	120.781	112.863	117.01	110.195	102.368	134.796	136.554	122.83	104.997	127.458	126.754	120.777
0.267361	276716	138.667	43.3125	138.864	125.988	67.3606	103.575	82.4724	121.453	115.314	106.531	121.288	122.98	128.328	124.867	121.504	115.187	92.1637	117.502	124.736	116.607	122.61	110.182	86.6329	97.0537	89.4028	110.511	149.664	151.637	147.175	147.691	145.025	129.971	122.782	130.125	123.935	114.055	110.573	98.5747	104.948	122.227	129.722	121.124	135.03	138.542	125.284	119.525	101.793	111.987
0.269097	347659	139.556	43.5938	129.563	129.453	118.719	108.666	96.8903	117.493	118.756	122.684	125.351	126.088	131.223	117.673	74.4529	112.735	108.255	110.057	133.918	137.116	128.748	109.955	88.8501	111.364	115.93	135.276	156.146	152.556	145.837	136.059	146.264	129.753	116.251	103.009	108.608	108.743	111.611	98.0233	88.0393	110.107	134.909	136.949	140.6	141.016	126.517	119.255	132.292	127.282
0.270833	330549	140.444	43.875	107.513	113.911	103.499	112.681	110.963	111.215	96.7157	113.525	130.651	130.141	118.167	105.329	100.115	124.238	125.129	124.952	132.737	130.078	115.58	102.116	108.941	105.555	116.894	130.177	161.787	167.274	160.47	152.102	140.886	127.721	101.335	112.939	116.82	107.199	99.9902	92.8238	93.0887	114.347	133.574	135.605	124.561	128.1	118.24	125.984	140.885	138.435
0.272569	395566	141.333	44.1562	88.9559	87.6063	107.962	120.535	121.108	92.4341	106.388	105.341	119.227	111.605	72.6235	74.3036	115.264	129.646	125.913	112.877	116.877	73.7342	113.941	114.084	112.072	111.805	118.521	133.182	163.791	165.384	121.515	142.443	109.614	103.145	107.917	111.605	120.281	116.621	108.02	109.993	113.196	109.96	120.038	121.35	102.227	95.2386	110.601	125.456	135.879	132.27
0.274306	454300	142.222	44.4375	120.336	108.92	112.215	120.11	119.372	112.777	107.513	102.58	109.853	96.5684	84.9409	91.802	117.408	127.583	114.473	91.8327	114.6	121.127	108.859	100.187	102.361	105.624	111.28	131.483	164.984	171.521	159.129	136.811	87.022	108.229	89.8799	78.2918	104.434	116.804	109.97	111.908	121.129	106.694	90.1837	112.42	114.556	104.593	70.1152	119.773	123.509	87.5804
0.276042	507018	143.111	44.7188	127.393	103.364	94.234	112.013	95.9823	73.0712	103.547	86.7083	94.4371	113.727	112.501	99.6342	120.949	120.747	100.913	123.768	131.106	121.219	97.2551	108.227	107.015	107.673	101.427	131.3	166.001	174.414	162.899	129.254	111.065	103.851	111.52	108.43	100.883	95.3948	119.491	125.307	118.818	104.375	108.715	115.379	118.698	115.296	80.0931	116.993	120.735	100.837
0.277778	553982	144	45	128.095	120.425	124.067	120.887	108.611	107.574	104.873	58.946	89.5243	114.995	121.218	113.208	123.257	125.222	120.36	117.092	133.095	134.114	123.847	111.537	95.3983	99.9451	111.397	122.381	164.162	169.527	149.685	136.183	125.943	126.536	129.87	122.106	108.216	88.5765	110.401	119.836	100.97	96.4988	118.325	119.08	111.611	119.171	106.903	117.591	120.365	95.8787
0.279514	350896	144.889	45.2812	112.614	124.335	125.882	114.009	104.313	120.969	125.122	121.563	117.812	126.374	122.218	100.638	107.073	112.677	116.121	116.572	131.382	137.73	131.964	111.073	104.533	112.031	118.069	117.91	163.676	168.157	144.496	132.636	141.767	136.78	121.102	107.429	100.992	102.077	64.0138	112.192	115.648	116.773	131.56	134.438	124.114	111.389	105.429	119.428	122.2	111.484
0.28125	570754	145.778	45.5625	95.0495	92.3516	108.49	102.79	70.9005	117.989	128.284	122.915	131.236	128.985	112.04	113.948	107.495	111.45	114.329	124.152	107.582	124.542	114.972	118.384	110.109	96.8567	116.807	138.398	168.334	174.623	158.869	135.825	137.729	122.876	90.509	92.1813	114.341	121.247	114.35	99.0299	108.799	85.3	131.777	138.409	120.628	115.873	115.66	133.299	128.551	115.527
0.282986	607954	146.667	45.8438	108.614	112.098	104.484	104.57	117.632	127.901	123.614	107.074	120.542	121.01	102.076	108.083	115.137	120.322	122.724	115.062	110.049	115.916	116.471	115.894	109.294	111.987	112.873	139.774	171.417	176.353	158.657	130.498	127.392	108.865	103.587	117.372	127.597	125.632	111.429	100.968	103.861	113.222	126.178	131.813	133.748	131.865	133.338	133.565	132.607	124.795
0.284722	558593	147.556	46.125	110.108	117.521	112.681	107.942	112.154	126.583	119.679	108.884	113.993	118.833	97.525	105.987	52.6188	103.356	107.998	77.1559	100.628	99.8313	120.602	115.525	96.0815	107.884	97.1562	140.111	170.32	172.877	152.328	126.918	115.213	51.7073	101.403	110.79	122.854	119.244	85.5104	93.6931	99.3618	101.123	110.651	102.564	117.999	106.553	119.26	104.217	100.397	122.462
0.286458	511293	148.444	46.4062	114.531	101.892	77.2768	110.258	118.274	122.135	109.19	119.179	127.731	124.244	98.427	111.939	103.633	95.258	74.6015	115.325	114.17	105.67	112.043	95.7302	99.8409	115.005	114.496	132.589	168.571	171.709	142.323	143.006	119.253	101.749	101.923	98.4291	101.646	103.238	112.499	109.201	112.195	116.121	116.312	106.391	98.4347	112.89	114.361	106.528	112.296	105.192
0.288194	547510	149.333	46.6875	127.761	115.793	118.779	123.08	117.011	103.326	118.799	111.796	116.455	128.161	119.009	119.27	120.888	121.75	125.242	129.335	123.565	108.927	113.047	101.379	101.343	121.459	122.927	130.244	167.227	174.658	165.079	147.165	116.532	104.215	113.703	106.862	87.3245	94.1723	112.529	116.263	115.174	75.3976	110.392	108.305	107.725	105.278	114.741	121.711	116.312	100.198
0.289931	497278	150.222	46.9688	129.301	124.328	116.835	109.729	116.027	99.2725	105.71	121.66	126.21	123.008	111.096	100.291	103.404	116.311	119.309	123.013	124.004	100.111	111.12	119.368	121.235	113.959	113.014	135.191	165.599	169.466	146.069	142.131	111.53	95.3617	101.73	111.671	112.474	106.205	104.155	67.0702	104.971	114.368	113.415	85.9079	110.639	105.731	112.556	109.934	100.381	99.6644
0.291667	449217	151.111	47.25	113.393	91.1357	114.011	110.027	117.181	120.717	118.263	105.613	121.967	110.789	72.328	72.7016	102.081	91.5161	108.233	110.723	114.138	104.945	100.655	106.091	104.193	112.171	108.543	120.697	163.74	168.107	149.32	128.398	110.736	88.8098	86.3163	95.8166	109.706	94.8822	100.12	102.853	76.7045	103.256	120.73	125.041	115.034	109.472	115.267	79.4521	99.2845	110.202
0.293403	484777	152	47.5312	106.356	110.462	115.126	107.475	107.234	123.943	116.907	106.319	119.566	120.644	98.852	82.6428	114.432	125.361	128.362	122.149	81.7523	92.6083	85.6032	101.677	102.733	115.339	117.296	125.573	164.587	170.21	152.591	121.057	103.476	117.478	114.745	114.083	105.961	87.72	111.801	103.433	77.5694	94.786	109.756	129.521	126.069	121.045	119.867	114.487	120.771	125.911
0.295139	352475	152.889	47.8125	111.844	99.8607	109.817	86.5189	118.801	113.813	104.331	90.5274	109.491	124.764	123.224	115.03	111.692	125.388	125.478	118.549	112.753	95.5156	106.878	117.781	108.506	114.232	120.11	136.23	167.562	170.606	139.824	122.44	104.157	120.286	111.478	103.401	103.836	107.985	112.433	112.63	110.632	113.727	120.814	123.759	114.478	107.086	116.122	85.9743	123.632	121.469
0.296875	229312	153.778	48.0938	126.893	122.854	98.0131	117.636	126.947	116.151	114.665	109.909	106.975	119.9	119.259	104.583	92.665	117.077	112.563	105.22	116.031	90.1454	121.485	123.693	107.724	125.128	129.728	144.364	171.753	174.98	156.137	123.566	121.496	114.983	101.782	92.6261	89.56	95.5999	83.9482	100.554	99.4826	108.596	107.824	97.0996	109.821	119.334	111.766	103.854	118.15	117.433
0.298611	196448	154.667	48.375	123.188	123.978	117.561	126.148	129.313	126.045	113.938	90.5454	116.507	98.2105	106.389	92.4917	93.5061	119.573	114.698	112.632	127.404	125.227	127.271	122.375	112.526	124.091	122.799	143.025	173.324	176.387	155.725	97.7822	116.944	95.9189	112.688	101.228	86.2301	95.7942	87.7116	70.2676	77.5831	102.62	100.143	108.414	114.032	109.262	90.0778	95.9265	112.818	105.933
0.300347	165143	155.556	48.6562	115.085	114.34	111.827	124.76	93.7992	115.036	101.024	104.488	122.309	124.7	119.419	101.431	93.7316	120.928	128.44	127.327	129.839	122.75	106.861	117.895	86.9283	117.163	116.267	136.044	171.595	174.84	145.616	126.007	101.224	120.805	117.223	112.174	109.145	106.133	87.8615	99.3975	107.493	118.718	120.228	108.789	103.835	118.059	107.327	93.763	120.998	120.469
0.302083	53832.2	156.444	48.9375	114.158	121.643	123.918	118.762	100.185	113.019	122.422	122.973	114.148	117.703	124.863	113.416	97.4805	119.453	125.127	88.1558	117.2	113.972	116.574	121.981	109.229	112.718	122.468	134.919	170.808	177.76	161.877	140.246	131.212	121.263	76.3669	96.2928	112.583	113.947	110.901	95.2196	97.3117	117.492	117.328	94.1769	122.728	131.616	129.233	120.546	121.751	116.702
0.303819	32369.7	157.333	49.2188	107.508	92.9821	110.588	101.603	101.61	110.793	123.269	121.745	111.657	107.069	116.533	105.215	89.6212	108.688	114.432	117.23	107.91	67.5204	105.485	121.531	120.189	125.696	128.318	135.161	171.709	180.509	164.144	127.465	135.152	118.897	100.615	98.3606	104.809	76.0726	103.666	103.355	86.3072	103.868	119.389	115.923	115.904	127.904	125.594	110.922	115.532	118.493
0.305556	12029.7	158.222	49.5	96.6123	109.568	116.73	112.779	111.633	108.916	122.427	104.864	121.954	113.679	114.438	89.6112	95.0346	99.5227	98.6713	112.54	120.276	115.508	116.058	97.872	88.4747	110.72	124.982	122.962	171.561	180.984	168.795	139.452	111.336	103.096	56.4238	107.485	111.878	106.444	84.371	105.758	104.112	86.4485	123.905	123.326	112.188	98.968	104.079	106.64	125.265	119.405
0.307292	-7226.61	159.111	49.7812	100.755	119.718	126.748	120.128	109.589	126.734	127.025	122.419	130.317	131.941	125.168	114.905	113.791	116.312	117.245	108.172	118.045	127.241	124.304	108.936	101.992	116.058	124.9	133.365	169.826	177.284	161.85	125.918	112.96	89.9936	96.2538	110.118	95.7553	103.706	116.222	118.718	110.385	106.44	125.283	131.963	124.838	112.601	111.746	119.655	122.253	103.811
0.309028	56079.2	160	50.0625	104.534	113.356	117.391	111.376	114.201	127.383	122.57	107.98	121.478	117.505	120.482	116.345	96.6584	107.076	111.359	91.2871	106.281	114.217	119.365	126.79	128.085	133.023	130.679	139.379	166.011	169.119	149.739	122.158	118.419	112.763	103.565	106.132	102.212	93.017	108.525	118.399	100.226	76.9528	116.66	124.077	107.205	107.836	103.562	107.319	117.74	95.312
0.310764	-49510.7	160.889	50.3438	110.775	91.3456	104.803	82.4535	106.568	120.875	115.722	103.364	116.415	109.476	101.481	107.419	110.118	72.0617	110.436	104.392	107.671	105.047	110.998	115.359	110.221	123.924	125.791	126.928	161.461	163.697	129.167	128.697	117.328	118.34	94.1885	99.2948	106.76	80.5244	94.3017	114.68	110.012	97.7547	108.412	114.336	103.611	85.6537	113.768	123.238	115.475	69.0058
0.3125	-146967	161.778	50.625	103.419	106.756	111.638	107.364	97.7918	96.4815	110.627	113.353	114.309	118.468	110.867	107.771	118.292	120.776	118.492	95.1864	109.725	83.6845	100.058	98.8234	108	61.4857	105.31	129.108	157.598	163.745	154.187	137.536	124.183	116.004	95.5805	105.871	108.966	104.956	107.552	106.597	87.4632	102.624	86.1938	102.586	105.507	108.832	124.734	130.63	120.462	83.5188
0.314236	-155105	162.667	50.9062	104.726	103.057	114.299	122.779	117.375	104.486	97.03	111.46	99.7001	117.534	109.236	94.9334	107.934	124.522	122.867	113.259	112.704	113.659	112.451	113.181	121.746	122.548	117.501	119.595	146.987	152.975	141.153	127.56	114.631	111.692	109.577	104.456	101.03	97.4343	102.842	90.0276	109.394	116.415	115.246	104.796	111.66	113.856	120.343	107.93	129.542	124.253
0.315972	-244154	163.556	51.1875	111.959	116.616	115.661	118.752	108.184	109.184	109.618	119.074	122.332	114.819	109.13	102.221	111.835	113.211	107.387	108.679	99.2779	110.232	113.686	114.847	116.774	121.699	121.276	115.973	136.337	108.26	135.415	127.03	120.298	107.54	93.8141	89.9105	110.539	115.625	115.359	111.955	105.286	115.947	119.378	121.922	122.982	117.644	115.129	118.865	124.134	132.907
0.317708	-162719	164.444	51.4688	110.927	100.502	51.3328	103.695	107.977	110.895	105.796	117.097	114.079	80.5816	92.6243	78.7344	112.541	116.188	109.631	103.259	106.202	96.1035	105.247	90.8868	87.8349	93.226	110.891	83.9443	135.989	146.922	147.904	133.618	83.7497	94.7655	88.7078	85.0016	112.339	106.517	106.258	100.129	100.026	112.624	105.357	114.917	115.753	89.8012	99.678	123.418	109.718	128.769
0.319444	-87890	165.333	51.75	98.8345	90.271	88.2739	110.008	111.83	103.946	110.382	117.623	108.214	77.0193	97.219	106.657	112.534	111.489	113.229	97.4803	110.641	98.1654	114.769	116.144	93.8131	96.433	108.806	85.567	141.054	156.303	150.517	130.422	113.284	103.712	101.51	108.03	110.987	100.082	96.6176	93.9798	104.831	106.45	115.154	119.327	119.33	117.018	123.124	125.958	121.242	119.957
0.321181	-182425	166.222	52.0312	93.4721	101.156	111.228	112.09	107.487	107.789	118.445	120.852	112.689	86.3054	109.736	89.9269	110.278	99.1142	108.951	114.228	121.135	121.535	126.957	124.759	115.357	107.46	89.5886	122.757	148.37	154.515	142.45	112.919	117.268	87.9	100.402	92.3962	110.692	95.3847	93.5784	107.733	106.102	94.9285	97.7768	93.5616	102.574	109.519	114.479	120.974	89.7264	106.142
0.322917	-187766	167.111	52.3125	107.665	117.445	112.745	65.3909	79.5943	111.662	103.859	110.155	108.362	109.824	125.707	128.754	126.757	117.068	83.2242	89.78	112.688	126.682	124.09	109.846	91.9312	109.404	112.103	118.521	145.781	144.791	114.305	121.938	126.969	119.279	104.072	102.702	100.675	97.9713	102.039	92.6902	101.029	111.482	103.397	108.619	121.091	126.354	126.758	125.542	107.453	107.111
0.324653	-192621	168	52.5938	116.089	100.692	116.564	108.585	96.4927	114.055	121.857	121.204	119.029	123.014	127.413	122.864	116.85	116.987	111.602	102.979	119.662	111.519	105.381	103.402	96.3404	113.618	121.687	128.209	146.175	135.524	122.952	127.468	117.309	118.732	92.6861	105.788	88.7906	93.9889	101.951	107.092	108.443	111.965	92.3484	119.613	131.826	127.297	98.5974	119.37	126.329	117.094
0.326389	-115495	168.889	52.875	125.093	122.9	126.265	123.218	110.783	119.244	120.958	70.8629	118.333	110.815	115.266	94.7997	106.456	113.531	118.764	114.935	123.784	119.49	115.334	111.996	94.5451	107.805	120.457	109.323	148.412	155.226	149.82	136.308	123.763	109.468	102.369	112.289	113.696	114.294	111.775	91.9323	69.6486	103.787	114.288	115.333	122.536	128.418	113.546	113.678	129.655	121.585
0.328125	-44797.1	169.778	53.1562	124.731	114.603	118.34	123.825	113.886	98.4992	108.914	119.269	117.626	107.984	115.64	115.1	107.13	114.136	114.26	119.58	119.749	77.9499	105.768	87.8914	102.207	109.178	103.375	123.397	149.245	159.605	149.575	133.509	129.579	98.4703	100.621	111.637	66.7504	111.05	112.042	96.8464	98.2277	100.531	90.0603	106.147	113.67	126.997	126.025	120.224	124.638	124.978
0.329861	-143290	170.667	53.4375	98.6816	94.1181	97.0332	104.361	106.876	96.3468	98.5069	121.33	119.313	81.4372	117.709	108.157	79.4744	92.3418	94.5058	107.793	114.449	110.851	102.447	86.4826	100.83	91.6234	98.7823	112.731	139.99	156.464	143.572	106.754	124.376	127.495	125.17	120.507	97.1477	101.09	107.583	86.0302	93.461	111.232	115.104	111.647	94.9539	118.911	102.848	90.2044	103.96	121.77
0.331597	-315452	171.556	53.7188	102.742	93.547	71.2468	74.9224	103.815	19.7333	118.334	122.398	98.1943	118.868	114.29	110.287	98.2894	85.7336	93.6393	99.9351	96.28	93.7391	102.588	92.8822	109.211	115.524	122.581	126.347	143.353	154.838	149.107	128.358	125.297	113.74	125.805	120.889	112.708	107.881	101.781	84.7892	91.1559	116.363	111.035	113.664	124.149	115.887	90.1914	89.5529	110.259	121.603
0.333333	-228671	172.444	54	98.8145	96.6037	104.882	109.047	115.182	116.486	122.534	125.484	122.303	123.903	112.286	110.907	112.179	104.628	100.066	80.668	73.6756	98.8433	106.024	96.8691	120.989	126.613	123.95	109.195	137.52	147.611	129.23	137.207	122.163	109.135	113.393	86.68	92.0052	98.9843	76.4623	84.0542	105.661	118.072	119.383	128.024	133.332	117.099	94.5026	112.946	124.816	119.35
0.335069	-148717	173.333	54.2812	102.97	100.019	107.452	118.438	108.245	98.4639	101.06	111.38	115.988	116.698	119.488	110.205	88.3776	108.509	108.566	102.516	90.8441	109.935	115.607	116.574	118.744	115.222	93.0545	128.509	142.909	140.11	134.288	134.48	116.787	113.08	113.176	88.0803	88.0875	103.365	107.945	107.107	113.96	109.531	103.802	129.639	133.44	122.278	96.6375	97.3034	122.762	126.832
0.336806	-156824	174.222	54.5625	102.692	100.479	108.271	113.473	102.752	95.8404	94.5778	51.7787	98.4252	102.829	109.489	64.3379	106.349	110.621	80.3461	103.388	109.264	113.857	83.9248	98.4224	81.5593	67.7584	108.768	128.701	144.382	137.741	140.151	141.005	114.171	112.185	110.891	83.1116	85.6205	98.7088	112.28	108.478	109.725	102.905	110.958	111.371	116.812	120.613	102.039	110.482	111.578	116.417
0.338542	-164333	175.111	54.8438	94.9136	72.837	105.409	104.644	67.2397	95.8811	98.8122	108.503	113.045	101.417	98.9207	111.565	114.269	117.532	113.456	94.6927	93.3231	110.664	112.541	107.03	95.6738	92.6744	102.722	102.463	136.529	151.415	151.01	136.758	113.93	100.602	106.178	96.8246	97.0381	108.717	110.881	93.7022	95.0212	71.3659	100.224	103.226	88.5139	114.609	125.525	123.317	109.277	108.338
0.340278	-8233.19	176	55.125	77.4292	91.0991	101.444	84.5017	99.3095	100.824	102.944	112.815	113.346	107.028	98.649	110.555	97.2912	111.837	115.501	83.4111	87.3888	99.4971	107.567	110.996	108.36	94.0454	103.829	115.052	113.91	151.435	145.416	112.784	114.788	103.927	98.5407	89.7347	97.3895	108.897	108.528	96.7289	107.386	105.777	115.481	118.561	110.122	101.478	118.485	116.515	99.2166	47.9878
0.342014	-28357.7	176.889	55.4062	88.0189	84.487	83.2417	100.77	109.647	106.161	104.009	109.885	106.144	118.265	108.889	110.013	87.1864	119.689	122.027	114.702	117.716	120.473	111.666	110.902	103.363	107.669	100.588	106.397	143.885	159.395	155.032	134.07	95.5811	106.916	103.25	101.806	103.191	114.42	110.274	96.6113	106.42	113.569	99.7348	119.203	125.524	116.578	104.571	101.229	90.9329	98.3966
0.34375	34143.5	177.778	55.6875	95.9591	90.311	90.9908	109.122	112.994	103.982	105.085	117.239	119.544	119.363	121.627	119.307	117.964	121.652	111.276	105.187	114.536	126.075	125.743	112.255	96.68	99.2871	91.9647	118.075	151.963	162.81	155.494	134.097	120.313	107.25	72.45	3.99279	113.245	122.861	113.66	75.362	59.2381	107.661	105.413	115.92	128.644	130.095	121.083	114.514	104.413	61.5252
0.345486	90845.1	178.667	55.9688	62.2223	71.1574	97.156	101.39	103.337	56.3522	97.3485	110.196	91.7866	94.0616	100.203	107.621	107.121	114.665	89.1354	81.0337	89.1588	113.53	118.058	102.465	104.631	106.811	103.773	131.322	151.279	153.457	144.452	117.755	124.529	102.52	93.4881	94.6298	112.2	119.149	114.863	110.219	112.774	107.972	66.9477	100.026	109.047	121.381	117.092	110.646	114.972	100.865
0.347222	60484.1	179.556	56.25	73.2938	74.2189	91.5233	73.8665	99.7352	107.409	101.025	112.502	110.343	102.353	92.8721	89.1966	108.799	114.271	105.475	105.485	111.995	93.7791	104.022	112.651	120.038	118.33	105.874	119.082	140.733	133.409	122.783	139.384	128.764	106.057	100.506	77.3092	96.7742	96.005	86.9542	86.8054	118.439	121.56	115.018	120.001	117.592	117.63	107.294	111.779	126.431	130.822
0.348958	113211	180.444	56.5312	102.134	94.9487	84.4986	93.7196	64.8748	114.896	122.425	108.539	107.008	108.281	94.8013	95.4604	111.584	111.319	75.9982	112.749	111.197	105.422	100.85	91.0123	115.929	120.756	108.831	115.515	136.045	126.36	125.643	133.888	131.084	124.525	112.152	95.1224	96.9336	101.259	100.166	103.132	111.962	116.169	124.016	130.098	123.663	110.253	102.345	113.947	118.671	120.144
0.350694	-2444.29	181.333	56.8125	95.1512	64.2893	94.3753	106.574	116.379	124.669	121.975	108.335	102.92	89.4997	74.9972	77.83	99.0081	107.897	89.152	112.847	114.235	108.585	110.175	94.4091	89.3412	120.792	123.135	109.012	136.13	143.216	138.999	117.23	110.226	110.716	97.219	104.964	96.7515	94.5048	104.017	90.6942	92.6383	100.903	114.164	121.765	112.752	93.7537	109.975	113.415	92.7586	96.7925
0.352431	-109466	182.222	57.0938	88.2194	88.6163	96.2619	116.829	116.167	116.205	117.469	101.082	106.598	50.4721	81.6171	85.768	100.179	117.211	115.91	118.87	117.562	114.365	106.439	86.3283	83.6567	117.203	119.122	92.3052	139.341	151.972	141.188	115.558	113.326	94.0057	104.325	116.48	119.476	108.354	91.8455	79.9586	105.291	101.963	115.7	95.6851	97.2028	99.9247	63.4528	104.028	117.248	118.607
0.354167	-126684	183.111	57.375	78.1623	84.0704	90.0557	115.267	121.216	124.253	127.108	124.228	120.404	107.192	93.9097	99.2415	110.345	121.235	122.653	108.335	72.5765	96.0366	31.079	93.5918	58.9067	115.522	121.641	116.17	146.373	154.713	140.695	115.838	108.059	89.3991	114.461	122.432	124.808	113.945	104.829	111.376	112.998	110.303	121.094	119.267	102.145	104.428	110.126	102.658	122.793	119.296
0.355903	-142822	184	57.6562	98.2725	90.5941	82.5701	112.55	111.494	124.579	122.954	103.555	127.956	117.704	87.0875	94.5122	63.244	110.312	109.556	83.302	96.8991	77.0558	101.765	105.82	106.435	118.24	123.343	118.394	150.405	155.496	130.069	113.704	111.725	109.468	94.3738	100.892	110.189	118.522	116.144	103.75	103.251	117.889	115.521	123.138	119.022	109.129	115.048	124.988	126.989	121.605
0.357639	-239435	184.889	57.9375	108.046	101.205	115.472	116.937	104.582	110.515	122.034	125.909	126.569	120.217	90.6404	100.307	99.5526	97.9435	97.735	101.801	109.885	116.684	117.496	93.2348	89.9054	98.1791	115.307	120.23	153.191	157.384	140.887	107.021	99.8059	103.485	97.8379	88.9391	97.0391	107.76	73.08	113.195	111.289	104.022	107.656	120.576	100.582	90.7862	103.332	116.006	109.002	95.4934
0.359375	-246655	185.778	58.2188	105.288	117.685	117.29	111.831	103.637	90.0101	101.248	114.879	81.8391	114.391	109.836	112.448	97.2487	95.3762	80.7123	88.5387	97.5393	115.191	119.563	114.097	104.731	98.0875	97.4007	126.289	154.174	154.766	125.633	127.296	105.749	79.4572	99.781	71.8971	92.443	97.0399	115.463	120.447	111.93	103.716	119.987	126.132	116.549	96.6164	101.371	66.8287	104.675	105.595
0.361111	-334713	186.667	58.5	111.054	105.874	93.2797	73.739	74.1258	106.328	112.415	121.296	126.054	120.007	104.669	113.795	112.958	105.902	105.178	98.6721	87.531	89.4714	103.929	110.459	97.2713	95.4976	95.9034	119.123	154.523	158.563	143.197	128.826	94.5497	102.644	101.558	97.9305	97.9315	102.757	120.242	116.767	79.2089	111.026	80.0526	126.161	125.048	109.018	104.676	106.908	109.058	106.592
0.362847	-415249	187.556	58.7812	96.1161	113.79	108.93	105.489	103.513	113.685	113.668	122.637	130.044	126.212	102.841	105.653	89.4072	93.1353	85.075	108.231	99.3716	93.8253	93.1108	93.8613	95.3477	97.3255	95.4019	129.504	156.012	160.647	144.652	123.064	118.536	111.174	74.4209	95.5153	48.3929	110.404	114.8	110.134	104.74	108.93	118.98	126.991	112.282	111.126	110.264	103.224	113.827	105.699
0.364583	-570095	188.444	59.0625	110.269	118.761	109.207	101.367	105.721	112.753	103.207	108.734	105.574	118.858	116.157	105.4	83.9514	99.8589	111.207	110.45	110.253	105.318	96.2234	101.78	114.538	114.843	114.437	101.61	154.92	158.299	122.831	112.17	108.708	113.756	99.2279	97.6857	105.486	107.171	78.4818	94.6879	76.9222	95.4678	105.562	124.018	121.241	120.214	117.705	110.058	121.411	123.837
0.366319	-629656	189.333	59.3438	117.903	115.967	95.8823	74.8634	81.136	105.481	113.599	98.8282	91.173	102.101	116.337	115.266	105.469	113.491	114.102	98.5153	105.807	107.145	99.6558	113.478	91.613	120.427	124.536	130.815	158.632	163.801	147.58	120.53	102.055	108.804	89.4078	96.1835	101.225	88.1635	98.5958	103.281	103.562	94.2997	103.935	119.652	89.2783	118.637	109.658	99.7865	120.404	109.868
0.368056	-601393	190.222	59.625	120.761	88.1139	101.342	99.2231	108.907	114.349	101.714	76.0906	84.5422	88.1494	111.305	103.6	100.167	114.512	97.6475	103.957	109.626	111.131	93.8533	114.215	122.497	125.349	116.396	127.324	163.153	168.765	144.793	133.743	132.198	115.728	100.602	98.1392	89.1327	62.5535	89.6554	95.9769	90.7706	83.143	97.2147	120.382	125.502	122.299	108.436	112.675	123.551	109.573
0.369792	-492462	191.111	59.9062	115.423	117.445	107.681	103.957	110.031	99.2923	101.11	100.392	109.618	112.662	109.256	103.444	67.7687	111.211	119.393	113.004	81.0107	103.642	113.849	123.555	124.093	107.006	114.022	135.487	168.214	174.47	160.365	140.222	129.108	124.545	103.31	71.0546	66.6995	82.0116	95.3687	98.4621	99.3749	98.7718	105.403	113.365	115.896	113.627	92.31	115.589	126.933	119.289
0.371528	-391234	192	60.1875	116.721	117.456	110.131	105.555	102.384	88.4355	82.8331	104.767	118.981	108.997	95.5634	101.814	104.89	117.407	121.125	112.998	69.5449	98.0782	106.259	119.232	119.615	113.476	112.788	134.915	169.344	175.475	161.598	133.181	113.418	111.279	102.744	90.7428	90.9284	102.272	99.5552	83.9058	111.377	117.842	107.658	67.0842	71.4949	85.0162	104.05	103.751	121.069	127.166
0.373264	-297407	192.889	60.4688	119.248	71.3779	108.679	109.278	70.654	100.233	107.018	114.269	112.094	110.386	112.15	103.477	107.56	108.152	88.4314	109.38	111.201	102.218	97.8527	87.8891	98.1033	111.486	98.1606	135.353	168.009	170.569	136.455	132.201	103.057	85.5103	85.2273	71.6044	93.2166	109.777	108.169	101.011	95.6438	112.147	119.434	110.985	106.586	112.087	114.389	104.212	102.527	104.317
0.375	-373717	193.778	60.75	117.924	101.24	87.4289	107.408	108.156	71.8062	113.694	109.156	82.6785	86.5864	102.516	106.794	101.613	95.9285	68.7873	99.6117	115.483	115.946	99.1875	84.3748	99.4471	91.7947	92.6991	134.06	165.951	170.47	152.358	122.468	105.238	101.084	84.1704	59.5492	97.2384	102.209	103.149	54.7801	89.8027	108.021	118.081	116.521	111.426	120.566	118.854	111.938	95.2288	90.0719
0.376736	-280065	194.667	61.0312	114.061	109.111	90.0637	98.5598	114.214	118.738	122.731	114.67	102.947	101.44	102.156	110.158	108.783	112.612	104.643	84.9709	112.614	116.178	73.3672	102.771	102.398	99.4433	100.791	119.554	162.542	170.241	152.071	113.978	123.902	107.523	96.9716	99.5316	100.892	98.0647	107.539	88.6988	91.3074	106.877	70.2062	110.076	107.307	117.767	95.6902	107.134	110.549	103.031
0.378472	-356561	195.556	61.3125	108.503	109.704	94.9331	107.444	102.972	107.659	121.786	111.643	108.684	112.696	103.906	105.218	120.801	120.436	105.138	87.1011	112.689	109.486	110.476	115.639	105.484	111.505	113.95	101.181	160.815	170.059	152.277	114.715	128.109	125.087	112.582	82.2895	101.616	115.321	114.237	105.015	98.1866	100.323	108.64	107.602	110.576	111.828	111.397	107.716	62.0554	111.798
0.380208	-344621	196.444	61.5938	118.275	110.545	98.0648	86.9408	106.923	117.577	111.649	77.1361	97.3043	109.445	86.7902	104.095	116.945	105.612	100.102	104.603	112.074	100.893	110.018	114.109	119.584	118.931	99.4022	132.951	164.768	171.24	154.009	109.636	118.374	118.391	107.731	83.6019	103.962	110.182	103.278	82.7054	91.1942	96.384	108.303	87.4297	87.038	92.8122	96.8526	108.003	94.9069	103.789
0.381944	-332932	197.333	61.875	99.097	101.245	103.581	94.217	103.308	112.197	111.755	97.2346	106.85	114.373	110.333	112.522	106.543	90.7436	75.5359	83.8294	104.068	106.107	109.895	96.1136	114.462	99.5962	110.048	139.273	165.658	170.671	152.469	106.15	113.266	110.443	117.833	109.412	91.3779	98.3147	98.5565	57.3688	85.1061	104.701	109.322	93.4426	67.1914	95.03	109.836	109.944	98.1806	99.4624
0.383681	-239977	198.222	62.1562	105.182	107.992	105.947	60.3867	86.1601	94.7551	103.34	83.8815	99.4069	107.524	106.71	107.816	38.984	86.6491	76.1186	82.2572	92.9894	81.9192	101.543	113.376	115.735	110.009	107.88	124.135	160.264	166.06	151.843	120.107	121.391	121.734	121.384	95.7125	103.89	101.999	98.2172	94.5362	87.4204	86.9516	105.152	94.9281	84.6341	98.818	106.232	90.6086	103.667	98.2872
0.385417	-480211	199.111	62.4375	125.568	122.973	105.89	88.6529	102.984	107.984	94.1004	94.3066	100.149	84.5262	97.4823	113.426	106.117	91.649	89.0584	90.7862	102.974	103.057	83.7066	95.825	104.143	105.859	99.7984	126.534	155.466	153.421	135.412	138.98	116.114	114.463	121.137	114.096	104.165	62.2854	80.7358	83.9241	100.266	102.115	89.7583	93.3027	99.7199	114.88	114.075	106.907	99.3722	99.0623
0.387153	-373725	200	62.7188	123.591	116.533	106.372	98.8077	95.2713	99.284	108.432	105.807	104.156	104.806	116.377	120.694	110.401	83.5366	102.832	106.651	111.567	110.2	109.162	104.042	104.593	94.9029	108.542	130.139	151.178	151.033	133.878	130.13	127.842	89.8359	116.687	110.24	109.371	100.517	70.7206	87.8018	89.1528	100.011	94.9432	104.374	117.095	112.098	107.681	102.944	99.9611	117.358
0.388889	-356466	200.889	63	112.807	97.1111	102.109	81.6983	96.3558	98.1684	97.5304	59.6389	93.9267	93.4207	112.671	107.295	108.227	109.581	96.6811	91.2828	105.448	73.1499	106.168	103.213	102.369	117.833	113.983	107.313	141.775	152.259	138.413	131.38	129.004	123.176	109.416	69.4441	93.2155	108.378	105.457	105.415	100.629	106.884	100.486	102.764	120.415	113.183	105.093	104.21	106.141	114.572
0.390625	-258220	201.778	63.2812	120.743	123.6	118.158	111.239	91.0769	94.0751	86.7417	83.7065	94.1266	93.5248	100.836	96.8367	93.7399	92.9449	104.368	75.0598	107.688	98.4083	98.9418	103.699	102.15	117.52	116.523	115.682	130.183	151.453	145.107	111.437	103.626	112.462	105.539	91.4084	93.4746	100.428	101.015	110.578	103.846	95.8855	109.985	112.561	114.965	113.988	85.785	87.4822	88.2865	93.4851
0.392361	-248886	202.667	63.5625	126.27	115.608	106.879	118.387	110.943	102.273	91.4259	92.1818	106.473	95.0082	102.362	103.959	83.3895	89.0337	106.746	113.242	119.965	119.133	116.841	111.556	101.799	115.671	98.4934	106.316	137.689	151.041	143.309	110.95	109.613	105.38	93.5836	101.832	84.0926	106.008	106.834	105.47	64.8815	83.5108	105.78	104.915	104.514	106.586	90.4292	82.4638	93.204	113.757
0.394097	-76742.3	203.556	63.8438	116.202	106.136	106.011	112.289	104.384	87.9272	95.7507	102.402	112.404	110.956	97.0124	97.1784	95.1924	99.1195	96.7926	112.936	116.417	111.914	119.047	105.157	103.473	113.02	107.773	81.7784	132.206	147.768	138.998	104.513	112.191	119.193	104.267	101.252	108.273	114.186	115.656	99.8827	84.242	82.7224	95.6724	112.904	109.595	92.9837	80.9684	100.783	91.7843	110.742
0.395833	244469	204.444	64.125	90.0824	63.0745	92.082	84.6939	92.1218	90.5432	100.604	106.482	101.631	93.7172	100.365	100.23	106.197	95.5937	84.2179	102.822	103.564	101.282	109.704	104.969	101.09	92.6966	96.4086	91.9775	135.917	147.52	121.574	129.075	122.496	115.225	107.37	101.742	85.2722	100.114	111.49	99.8978	88.997	81.9361	98.3547	111.151	95.1034	66.6893	95.7299	112.425	112.894	113.781
0.397569	212488	205.333	64.4062	106.233	88.7867	88.4814	93.676	94.314	64.428	82.2762	86.8891	92.6185	80.2743	100.017	94.201	90.2613	98.8987	92.2078	98.365	78.4769	91.1226	96.66	80.7992	87.5018	93.6842	103.998	54.5008	142.547	157.821	152.99	135.984	112.839	93.1249	112.924	101.175	64.1753	101.894	95.3236	93.8018	98.8273	85.5595	100.449	111.145	101.534	89.1783	106.668	114.462	102.628	85.0903
0.399306	182011	206.222	64.6875	112.822	103.087	100.475	93.1172	94.7818	101.59	104.101	103.655	102.233	97.1123	95.4428	95.7875	97.9285	86.4783	98.2173	73.0436	97.5251	90.0234	88.2154	89.1269	54.8002	98.6543	91.3011	124.175	152.632	162.651	154.457	129.697	103.735	111.59	102.922	99.4868	94.4276	99.7963	100.791	91.1829	96.0895	84.788	95.236	106.755	101.251	80.7402	93.3498	108.352	77.5887	91.9332
0.401042	71477.5	207.111	64.9688	110.798	114.929	111.142	90.6014	78.965	86.6107	105.951	93.958	105.947	115.992	110.718	112.423	114.218	110.376	112.169	107.739	111.523	108.758	75.5642	104.457	109.561	103.618	89.9794	129.992	156.655	159.34	130.601	127.398	115.709	92.8053	82.4995	91.4532	82.7157	87.7719	104.301	102.067	105.517	108.894	101.877	80.962	112.152	113.418	112.714	116.288	111.053	107.353
0.402778	50747.4	208	65.25	87.1085	107.407	112.432	102.414	86.9532	90.3316	111.299	117.575	115.49	104.219	112.579	113.807	113.378	114.134	104.146	101.445	103.651	114.075	114.729	121.292	122.729	110.429	98.9486	121.941	151.712	158.387	142.25	111.178	100.211	111.871	113.394	114.826	107.514	91.8277	101.526	107.99	108.461	107.43	101.447	89.3311	117.254	124.112	116.168	106.503	112.876	107.622
0.404514	31099.5	208.889	65.5312	94.5704	103.132	95.7809	93.5973	103.317	92.7192	107.516	115.677	112.058	90.784	92.4186	95.0096	91.3657	107.931	94.8036	95.2607	87.8085	100.765	97.8462	116.62	119.733	103.208	93.4396	100.144	145.601	156.664	147.882	120.822	101.884	113.704	108.949	114.433	117.536	103.336	83.1431	86.4627	79.0047	42.1858	99.3834	109.106	113.578	110.85	107.238	106.021	102.976	105.261
0.40625	-150534	209.778	65.8125	87.133	86.6867	91.9593	108.72	108.118	91.4823	88.2678	81.2115	107.698	94.4428	83.3927	67.5139	93.2605	104.507	111.911	109.189	101.203	105.287	106.103	96.0842	102.012	104.783	94.7143	103.371	144.781	147.606	128.255	131.27	120.364	103.506	84.1162	88.4198	113.574	110.818	95.7703	93.0765	92.1075	79.2493	103.885	119.452	108.947	101.429	85.5224	112.705	117.979	121.926
0.407986	-72860.4	210.667	66.0938	112.505	114.368	112.814	114.422	109.709	92.8453	69.6737	94.4819	107.392	102.613	95.5981	91.8995	77.5212	92.4887	106.65	83.7256	111.248	93.4807	106.669	112.676	112.099	91.6229	104.968	119.843	146.387	146.352	128.432	118.625	102.276	105.057	96.6887	103.543	96.5937	105.287	84.9487	90.9511	93.6269	102.295	116.346	123.256	112.506	100.829	113.133	112.436	80.944	112.476
0.409722	-1657.66	211.556	66.375	120.296	127.609	126.646	109.29	104.987	108.005	93.7797	105.276	102.123	69.7908	79.8209	103.306	96.8914	107.214	114.481	112.947	116.214	111.838	106.031	106.446	116.533	117.937	110.146	124.028	151.875	151.145	104.535	125.994	118.75	107.074	100.331	103.62	95.3434	103.218	108.628	97.0902	96.2466	70.2127	111.995	113.682	106.786	99.4678	104.736	99.4996	87.7192	96.2094
0.411458	63348.5	212.444	66.6562	106.206	115.475	117.321	119.714	107.467	108.838	115.487	110.613	103.526	104.671	111	113.172	105.003	112.682	115.631	81.9068	112.627	112.564	94.1769	87.6913	92.5588	115.948	113.067	135.297	159.895	160.633	143.207	124.281	115.21	108.633	78.1603	104.72	97.1228	98.5701	103.438	105.747	104.87	104.947	100.587	95.4911	98.8288	99.5876	93.1532	89.7296	78.1449	86.0947
0.413194	40907.8	213.333	66.9375	115.99	106.918	101.754	108.922	100.018	100.266	110.076	106.543	97.7575	115.234	120.628	112.311	86.3344	92.2806	101.234	114.137	114.535	89.3534	90.4785	79.8884	94.9723	104.901	113.992	137.439	162.438	164.738	140.98	110.392	87.6394	89.8394	103.786	116.4	115.79	100.776	67.4802	89.3063	83.3038	98.7303	96.904	105.809	116.056	116.598	108.741	84.6615	92.2184	99.9045
0.414931	101184	214.222	67.2188	116.944	107.512	79.4014	100.951	77.9466	88.3665	66.0654	99.6176	100.709	99.4688	112.148	101.789	91.4122	73.4372	90.4355	102.646	111.116	102.377	90.186	89.8171	102.42	99.6918	106.965	121.414	161.14	165.84	145.191	111.758	108.667	93.1568	103.94	121.633	118.57	74.9046	66.4707	87.8617	104.311	110.818	108.196	101.843	107.26	113.747	103.611	102.123	100.504	103.243
0.416667	74233.9	215.111	67.5	110.393	79.2158	106.224	103.816	90.3166	83.2876	78.2687	84.1992	98.1175	108.019	107.06	86.4981	89.966	85.5355	88.2067	79.718	107.47	98.848	84.6793	96.3731	102.169	92.9743	103.565	125.551	160.79	166.556	145.828	88.3536	101.059	101.115	86.0676	121.309	120.86	102.621	91.8202	90.1422	98.5888	110.024	101.321	84.722	98.0809	107.962	99.0933	102.357	62.2486	101.512
0.418403	-114334	216	67.7812	109.172	109.719	109.753	99.097	67.9062	81.1714	89.153	99.2534	94.258	110.302	118.919	98.5669	92.9871	96.1019	71.5512	94.8445	110.222	112.312	100.417	100.277	95.9496	59.5659	96.2429	124.762	162.273	168.88	149.8	83.7099	76.3001	89.6217	113.972	123.042	115.251	72.0294	90.1264	67.8345	71.8853	96.5831	110.312	101.15	104.668	105.568	97.3389	102.212	105.263	101.131
0.420139	-206272	216.889	68.0625	108.002	102.696	100.047	66.3455	85.5299	68.1079	86.893	97.0364	115.461	126.479	126.739	113.971	100.161	93.8137	50.7873	101.783	96.4594	106.403	115.003	107.941	82.763	101.067	115.263	130.174	165.071	171.15	152.271	73.6251	96.9645	85.6529	104.29	114.725	103.075	96.6065	98.3282	83.4798	92.1472	109.424	118.385	108.657	105.326	73.8169	60.8652	77.03	86.6747	99.806
0.421875	-290592	217.778	68.3438	124.104	116.257	90.4989	87.5078	61.2626	93.7276	98.5004	99.2939	118.984	121.643	119.395	102.747	81.286	99.9836	88.1792	104.209	111.188	110.795	103.824	94.4982	100.806	109.002	111.706	134.727	168.104	173.022	151.023	115.368	103.769	95.0339	86.34	110.289	105.759	99.941	107.723	97.5174	97.0578	110.355	119.52	119.07	109.775	102.292	100.054	90.1807	83.8104	94.1625
0.423611	-367610	218.667	68.625	125.44	116.18	101.889	104.336	97.002	94.3544	90.6085	110.05	120.734	100.91	111.098	96.7429	108.117	109.214	100.605	110.332	114.064	98.9947	79.8416	97.9629	100.974	98.0609	106.278	144.176	173.021	175.683	152.211	96.8998	112.145	95.35	103.756	118.705	110.173	93.1251	106.977	102.94	103.05	96.1895	113.223	116.149	92.8083	111.762	107.456	85.2393	88.0599	105.916
0.425347	-193085	219.556	68.9062	118.818	91.8877	111.954	116.988	106.479	101.946	111.437	120.993	127.801	120.882	89.2173	108.747	115.062	100.603	99.9899	103.026	100.921	94.6305	84.116	114.482	118.751	116.366	117.585	140.299	174.791	179.261	159.02	107.995	106.769	112.756	111.489	115.955	116.884	104.273	91.4487	74.2665	106.419	108.553	114.468	119.136	110.811	90.0567	102.183	99.0604	88.128	85.2346
0.427083	-195515	220.444	69.1875	95.426	109.21	110.915	110.962	97.9456	102.279	113.35	103.905	120.957	123.529	104.825	79.4071	110.251	111.172	104.524	89.3505	81.6756	107.533	116.005	121.907	122.165	105.601	102.918	144.992	175.086	180.676	163.932	116.297	106.088	114.633	103.88	106.018	104.831	90.4417	94.1216	103.874	105.963	87.2714	99.3402	110.899	98.5828	85.0185	66.6181	101.254	83.2773	90.0274
0.428819	-197544	221.333	69.4688	104.99	103.045	70.9188	93.464	85.4021	97.6918	89.3921	103.533	118.673	122.167	103.251	88.5515	110.539	98.9722	103.906	104.299	94.7725	107.068	117.318	95.3649	109.803	111.29	85.3616	140.353	171.851	176.813	160.822	127.099	101.733	101.478	101.137	112.22	114.309	111.263	113.288	114.022	98.4151	85.6684	85.3017	97.8221	98.6161	103.393	110.08	115.534	107.981	100.725
0.430556	-117673	222.222	69.75	106.716	102.895	101.534	99.5453	99.1633	105.58	101.56	102.256	105.534	114.48	99.568	105.528	112.52	108.991	114.734	118.602	108.953	110.043	113.172	100.21	96.9395	113.052	108.195	125.837	166.928	169.465	130.537	132.051	97.0227	86.9747	88.595	89.0241	115.423	111.845	93.0137	108.94	98.1931	95.2356	98.5336	108.854	109.874	104.182	117.037	121.388	118.302	103.192
0.432292	-125824	223.111	70.0312	110.497	84.7787	82.0979	97.9386	90.8819	97.3558	106.201	103.16	105.361	109.666	102.63	114.023	111.407	92.1995	113.686	106.935	116.353	109.401	94.5723	99.1302	103.664	109.635	99.7426	125.943	166.604	171.634	150.455	96.3674	114.777	92.352	93.4463	99.11	113.199	116.582	109.796	100.405	79.6364	91.9902	83.5245	111.605	107.302	95.0575	97.9378	102.612	97.5629	108.195
0.434028	29698.9	224	70.3125	123.868	116.118	103.535	97.1141	80.3759	17.5469	86.8202	89.0197	92.96	96.138	101.677	115.177	104.819	103.474	109.283	107.132	115.479	104.998	56.7313	82.6718	92.5588	101.37	74.6866	133.842	170.738	177.727	162.168	134.986	122.149	89.7961	92.9206	102.06	88.3735	110.904	99.6356	85.0726	99.232	90.1231	95.1414	112.614	105.629	90.7904	103.664	107.521	109.433	113.279
0.435764	90579.3	224.889	70.5938	125.393	119.522	108.673	97.3049	68.9022	98.0976	93.3238	98.7712	106.835	97.9367	83.4931	113.605	109.225	96.8582	89.5734	97.385	116.787	115.347	99.332	93.7885	97.3991	98.1725	84.1386	143.768	176.068	180.673	159.552	130.619	126.936	110.348	109.351	113.205	110.222	80.3586	99.566	100.344	90.8994	36.6473	80.3351	113.529	116.49	105.7	107.824	111.977	116.705	103.297
0.4375	64246.1	225.778	70.875	103.964	105.067	86.3192	105.137	106.446	113.09	120.837	122.968	121.088	114.81	111.114	113.387	113.466	102.126	91.3855	98.2107	115.481	114.367	75.7535	101.935	95.5137	75.901	99.3419	148.582	178.717	181.926	160.73	114.922	106.77	106.146	102.919	106.743	113.43	110.188	102.359	77.0479	64.1395	84.2652	101.414	116.147	115.444	91.6892	100.829	92.0762	111.504	114.794
0.439236	39339.3	226.667	71.1562	92.5054	90.4613	93.8195	109.947	85.9621	106.006	113.424	122.95	96.4976	110.53	102.13	90.3856	106.404	104.122	96.4407	103.393	104.553	109.793	93.3257	105.358	105.971	74.7963	86.7728	147.122	178.583	182.097	159.579	103.907	100.766	97.1969	95.1766	95.2859	105.329	100.46	104.902	98.3888	100.199	102.988	73.493	112.998	111.479	66.462	93.8357	113.912	120.148	101.391
0.440972	260364	227.556	71.4375	102.931	98.918	103.879	112.503	111.095	112.06	114.987	126.384	121.931	109.487	94.78	106.63	116.198	118.765	113.511	101.379	96.5907	105.629	109.226	117.514	112.181	81.3009	95.6528	143.642	176.02	181.108	161.975	114.218	94.0984	98.4061	111.935	106.053	82.6488	85.1662	102.825	98.4716	98.1583	106.359	111.4	112.207	113.339	111.617	109.125	121.496	119.551	102.912
0.442708	136046	228.444	71.7188	95.1086	76.3497	101.382	109.146	72.7839	111.753	119.818	122.847	125.71	111.694	90.0232	92.3102	104.973	112.094	104.034	95.9334	99.1291	105.127	113.921	117.225	116.673	104.409	105.854	132.601	172.337	178.562	159.58	95.3837	114.974	117.647	112.117	81.5015	94.6709	104.127	99.3283	75.7521	83.1364	83.8163	108.338	100.136	102.906	116.682	113.351	121.353	111.303	30.6436
0.444444	183797	229.333	72	107.627	103.941	112.464	112.208	100.577	88.7386	90.4004	46.3811	117.555	120.071	104.31	105.475	107.442	88.6444	105.769	107.528	116.527	113.983	50.4785	81.3732	110.094	108.498	80.1846	132.692	170.747	176.024	151.284	120.632	110.105	117.451	105.49	103.089	109.206	109.237	105.256	97.2698	105.93	114.251	109.756	103.758	116.638	107.302	100.065	116.86	110.37	75.5252
0.446181	63453.4	230.222	72.2812	113.314	114.485	110.175	91.6789	95.731	90.4838	92.563	101.97	121.54	122.681	105.878	115.502	114.835	113.351	110.041	75.7176	114.379	118.852	111.642	105.442	104.075	81.5915	107.827	135.644	172.638	177.637	156.279	107.293	94.6253	109.53	103.059	109.331	100.002	83.5348	98.6177	104.89	99.3339	114.288	125.023	126.473	118.457	85.6326	107.725	109.304	105.549	87.3391
0.447917	115058	231.111	72.5625	91.2958	99.6422	104.468	90.1724	74.4015	89.9968	39.6013	114.299	119.413	113.538	118.985	107.199	93.4888	92.1052	109.736	110.049	86.8699	110.209	113.055	87.3634	104.309	108.857	106.823	147.266	177.046	180.518	159.648	92.0739	84.9074	99.7256	112.117	103.258	108.664	98.304	97.4239	89.9864	81.1294	102.114	116.997	121.041	107.867	111.818	88.0636	96.0914	74.8927	106.567
0.449653	79964.4	232	72.8438	92.8572	103.727	104.21	46.9014	96.09	107.84	113.609	114.643	115.351	114.588	113.806	79.9763	77.1032	82.0982	97.0735	104.901	97.6301	103.37	99.9037	96.5397	103.735	112.226	111.242	147.855	178.844	182.172	158.207	121.778	113.952	115.879	106.172	92.3159	113.627	119.514	107.958	83.1041	88.4271	96.1722	104.425	119.035	110.925	104.658	106.926	111.597	110.194	105.281
0.451389	46797.9	232.889	73.125	110.426	108.376	99.1168	80.2884	106.809	116.943	115.43	103.834	114.223	125.902	118.112	88.2726	83.233	91.0962	96.1402	87.3826	89.0676	103.971	95.8525	92.5344	30.7783	93.0837	112.402	146.965	179.826	183.867	163.682	103.108	123.372	118.42	105.298	99.4425	118.816	121.189	101.119	83.8799	97.7522	104.16	102.636	122.648	123.088	100.342	102.834	115.788	98.6582	92.2075
0.453125	-66018.8	233.778	73.4062	113.864	100.997	62.3645	95.7164	113.311	112.076	82.0748	110.1	113.76	120.058	115.598	96.8657	66.6951	100.429	107.667	104.372	112.617	116.923	110.125	67.8299	98.3352	99.7921	107.662	151.032	179.212	183.099	164.462	124.025	114.297	77.2563	104.77	91.2189	110.546	119.439	103.488	97.2958	106.093	91.9963	93.6644	121.199	125.758	108.304	105.327	113.526	108.068	92.9369
0.454861	-170157	234.667	73.6875	97.9347	70.5523	97.2271	105.706	112.364	108.944	104.965	99.8402	86.7085	94.3517	93.2923	86.6116	92.5267	71.9444	104.683	108.65	109.773	108.839	107.689	104.338	115.495	119.075	99.8438	139.045	173.758	178.742	156.687	107.561	99.0769	93.3311	103.215	97.892	107.787	117.723	100.064	90.3577	99.2457	97.3746	106.779	114.287	117.303	114.849	89.576	107.42	58.3764	107.551
0.456597	-102932	235.556	73.9688	89.0927	103.075	90.1786	87.323	88.2906	82.9816	67.8122	102.136	110.16	99.3883	93.7986	72.8357	84.5175	97.9545	109.446	99.4043	102.135	90.1729	96.5843	74.6364	114.283	126.037	118.043	124.862	169.287	175.562	152.656	101.291	80.9905	82.5631	106.853	105.136	108.436	115.128	106.297	69.7726	79.955	91.0429	109.841	105.109	108.387	110.871	104.404	104.2	107.169	106.574
0.458333	-204492	236.444	74.25	110.698	104.437	95.6714	89.5849	91.0247	102.892	107.609	118.637	123.283	119.154	108.599	90.1391	73.3455	95.53	115.267	111.927	104.4	108.697	104.02	86.3467	108.77	124.216	120.662	131.813	169.906	176.796	157.961	100.352	89.5997	98.5885	114.026	111.94	67.9669	105.883	104.738	93.5446	93.2688	87.5005	100.733	102.746	109.825	101.702	93.8431	93.5723	99.3016	107.648
0.460069	-216293	237.333	74.5312	104.525	52.3804	91.4248	84.6654	93.4655	98.3372	114.447	120.219	118.121	98.0722	112.796	100.002	63.8685	104.931	112.496	103.674	95.4814	104.741	80.0881	104.286	105.668	104.085	121.384	129.764	172.391	178.905	161.345	121.177	111.4	109.62	107.655	103.458	94.0402	102.875	97.6469	86.9204	102.997	109.327	116.477	114.653	115.821	112.804	102.116	93.6737	106.235	106.22
0.461806	-145545	238.222	74.8125	103.144	92.8467	55.8816	75.7666	87.8721	97.3982	112.144	84.3911	114.022	108.413	105.915	107.55	102.482	92.923	105.382	90.8383	110.877	114.351	102.156	75.0538	95.66	102.742	105.592	146.797	175.945	179.519	157.279	112.697	98.2038	75.2727	94.8312	95.085	103.043	108.274	108.587	95.9362	83.1312	110.186	124.04	128.542	113.269	99.4107	100.45	83.8028	93.4454	94.5894
0.463542	-80672.8	239.111	75.0938	106.488	104.079	91.1151	85.0389	83.4662	113.923	121.414	120.43	115.048	100.123	77.1582	93.8837	88.269	94.2263	106.64	107.801	116.709	120.766	104.888	94.5827	96.5531	79.483	93.7594	147.748	176.255	178.094	156.926	125.318	100.175	91.8815	99.2169	110.903	113.106	96.1571	104.778	92.0173	90.3119	85.7268	112.383	125.921	121.787	111.449	105.964	86.2437	86.2131	66.3978
0.465278	-102941	240	75.375	115.366	106.419	87.1198	102.004	103.555	107.093	112.462	107.815	92.2759	94.2472	96.6557	91.4052	97.2599	105.992	109.275	102.193	115.569	119.902	100.865	99.8355	107.65	105.775	99.8971	147.287	174.246	175.083	144.936	130.046	115.602	81.573	50.5517	106.658	109.604	106.982	112.422	105.381	85.1324	93.0455	113.778	103.102	114.669	108.076	111.738	117.967	104.908	82.4411
0.467014	-123714	240.889	75.6562	101.551	113.216	111.624	79.3311	96.2426	88.4805	93.2428	67.3661	84.1066	89.6735	109.573	116.468	119.134	108.919	91.0732	104.495	116.134	113.739	88.1261	99.6354	110.624	92.8627	108.466	136.565	169.495	174.246	153.833	107.204	119.343	102.212	99.4205	106.64	99.8257	109.623	120.429	115.166	103.626	107.864	111.123	106.705	114.209	122.562	125.723	123.489	115.434	107.168
0.46875	-143044	241.778	75.9375	103.253	101.865	116.131	117.178	111.728	98.9073	84.9253	80.9809	92.409	95.3007	107.84	106.113	112.726	116.85	113.211	104.465	115.592	106.444	92.3414	105.852	99.9447	98.5902	110.322	131.521	165.285	171.682	155.049	123.246	112.276	94.1179	98.1493	80.8348	111.856	114.072	108.306	101.491	84.0605	97.5432	107.917	94.5094	102.144	105.127	113.471	104.633	87.9909	99.3255
0.470486	-160981	242.667	76.2188	113.605	112.152	121.27	120.404	111.89	82.7532	87.9263	79.6163	91.4111	108.575	85.4262	62.4941	91.3355	103.612	100.637	113.789	109.898	115.493	116.466	99.1731	80.4033	85.7564	104.834	105.757	161.958	168.046	142.684	121.24	105.709	80.0247	97.9221	102.078	105.903	93.1779	75.1604	68.6244	86.7024	105.169	122.362	121.104	104.774	72.0305	94.1755	75.787	76.4181	78.4742
0.472222	-259089	243.556	76.5	110.324	124.434	121.623	85.2139	103.281	109.121	109.886	114.607	120.958	117.38	86.4704	65.9341	74.6275	88.0678	99.2474	107.502	98.6711	111.965	121.276	114.183	103.352	90.3791	84.9858	134.868	165.394	168.884	143.517	108.194	117.846	110.72	102.545	72.0005	85.715	98.4839	94.7365	92.153	98.6466	117.77	129.372	123.663	105.558	105.099	99.4313	67.3913	99.7903	104.563
0.473958	-349029	244.444	76.7812	111.976	115.539	113.316	100.891	68.749	102.998	84.4278	116.414	128.546	125.364	112.86	97.1841	79.4232	92.808	101.038	97.6389	82.2848	104.278	108.572	112.981	99.158	92.743	93.2533	139.566	170.212	173.327	152.702	111.697	117.555	120.939	111.814	96.8935	95.7995	102.447	92.1424	73.5517	82.3509	103.614	124.566	122.264	108.882	117.44	111.088	100.118	108.231	109.915
0.475694	-186587	245.333	77.0625	113.929	61.9305	94.5446	81.8317	100.557	91.1513	100.051	116.424	118.309	104.028	116.612	110.571	93.5488	96.5251	79.5923	75.7859	98.1912	102.549	102.677	105.112	71.8225	89.1141	109.705	143.034	171.794	175.704	155.908	110.302	105.307	106.993	110.552	80.3547	102.517	96.2784	92.8372	84.8243	90.6821	98.2791	119.983	115.279	102.251	117.751	110.321	86.2703	107.253	102.528
0.477431	-444837	246.222	77.3438	109.793	94.7651	98.6031	100.037	109.966	109.387	109.37	71.2835	105.984	105.518	108.231	106.802	95.5022	94.2884	91.8644	71.4062	106.191	112.294	100.641	103.052	104.372	112.319	112.846	135.445	169.614	174.423	156.201	115.229	110.276	107.001	115.95	111.402	99.969	95.7583	108.61	97.3811	96.8471	101.137	109.634	122.597	116.649	102.091	79.7122	97.2341	108.983	95.4293
0.479167	-518256	247.111	77.625	110.242	103.092	90.5476	70.1478	104.133	120.61	117.631	103.027	89.292	94.8571	76.8225	76.0908	75.4861	88.8314	96.0542	90.2304	113.519	111.401	98.9953	105.524	105.028	122.324	112.848	139.962	165.602	166.728	152.974	131.645	99.1723	65.2142	112.071	115.128	100.377	114.866	119.144	116.863	116.529	116.016	120.222	123.19	108.087	83.3332	67.0539	82.9607	102.646	114.073
0.480903	-503017	248	77.9062	112.204	115.382	107.493	100.175	106.531	114.914	107.47	106.77	108.161	107.369	92.7389	83.6775	82.6329	98.2888	114.801	118.059	121.424	99.676	100.469	110.311	117.283	126.873	128.776	127.711	158.778	152.516	126.752	123.746	93.579	94.0148	105.918	112.963	107.074	111.185	108.19	87.4521	107.324	99.9786	111.45	108.016	107.077	91.8145	85.7648	69.3952	90.2714	106.425
0.482639	-487817	248.889	78.1875	107.512	99.3895	104.908	105.215	88.4529	100.208	115.133	120.825	126.103	118.061	96.7539	90.6158	109.704	117.056	118.554	124.501	125.478	113.673	80.8555	85.0012	89.6619	109.819	127.824	135.267	157.442	161.396	146.298	112.026	109.221	96.0021	101.142	104.97	90.6153	90.3719	81.8472	95.6239	91.8049	99.4506	102.022	90.9023	103.918	104.517	68.17	95.1638	91.9727	97.1214
0.484375	-554185	249.778	78.4688	100.455	80.7701	82.1041	98.9968	64.5588	105.048	113.208	125.259	124.577	101.188	103.816	92.6425	112.636	115.892	83.2183	103.876	112.975	111.002	96.3833	91.6711	89.1941	107.627	117.695	103.152	156.076	164.962	149.75	120.953	93.1537	108.819	100.488	92.1095	104.419	79.3941	93.9519	102.369	97.7253	111.694	112.85	83.0643	100.176	103.793	94.7887	100.118	108.664	112.093
0.486111	-450709	250.667	78.75	105.391	106.452	90.7382	90.7259	100.044	109.337	103.032	118.838	120.607	109.358	101.392	87.059	106.143	114.394	109.976	98.6037	101.751	83.2299	82.5187	93.4452	98.4975	87.281	96.8694	130.331	162.511	166.099	137.145	121.635	100.124	83.3477	113.332	115.388	111.208	100.805	102.454	88.0887	104.014	110.569	115.958	109.538	61.575	100.504	91.6767	95.1856	90.4428	93.5345
0.487847	-435982	251.556	79.0312	103.531	107.317	99.7947	97.9937	80.2897	109.299	116.89	108.064	99.5175	111.086	103.385	86.822	99.8866	83.5939	102.365	93.1288	103.819	101.5	96.6454	94.6984	98.1729	110.516	112.805	134.767	167.641	171.267	151.36	113.763	114.154	112.435	118.355	110.856	99.5626	81.0027	104.336	106.635	107.491	89.8695	111.459	116.786	103.929	98.8429	89.4782	92.2493	97.1097	91.0393
0.489583	-421329	252.444	79.3125	79.2488	95.4338	85.1938	96.7807	104.622	113.202	106.193	74.0867	79.931	99.3695	105.253	88.7407	104.25	102.902	91.3024	99.1957	112.1	116.593	104.703	87.2476	98.952	119.624	119.736	144.821	171.99	174.293	151.781	101.394	104.124	91.2568	112.837	100.538	89.659	80.7894	99.8484	109.181	105.98	89.1895	104.977	115.907	107.706	105.811	113.235	107.055	96.7691	90.3254
0.491319	-325242	253.333	79.5938	104.215	97.3528	80.4244	67.4727	78.2909	107.774	98.0044	90.3783	102.17	94.1196	102.683	111.145	116.092	115.633	99.3337	104.421	107.551	110.733	104.65	93.8178	108.525	115.34	109.684	143.736	174.055	175.664	148.882	109.407	106.256	108.492	90.8069	109.716	102.095	85.5408	91.3853	85.1875	69.3163	101.886	113.329	106.197	98.2532	120.178	121.075	109.97	92.3792	89.1881
0.493056	-317634	254.222	79.875	108.748	80.544	100.793	99.7124	103.723	104.598	97.5765	99.7528	112.816	114.648	109.872	93.2622	107.692	119.759	113.536	88.0097	88.4787	84.5491	103.581	75.8938	87.0318	93.6672	91.4167	143.067	174.175	177.778	157.131	109.754	106.389	109.209	108.169	116.351	108.948	90.3102	102.769	101.357	106.758	110.825	107.998	106.067	106.836	116.476	105.001	96.0657	110.085	112.911
0.494792	-309837	255.111	80.1562	118.911	104.739	102.484	104.988	93.47	89.5412	77.0747	92.0221	109.471	106.589	93.1513	79.6597	111.243	114.649	90.1389	96.8971	104.634	106.758	100.879	97.8472	87.9463	85.4116	90.0879	135.272	172.497	178.508	158.933	87.6892	101.718	101.046	101.083	118.618	114.638	110.414	107.788	99.1193	102.987	107.12	85.3578	99.5892	96.0313	112.187	97.3831	81.435	105.137	110.429
0.496528	-301867	256	80.4375	109.719	97.4415	84.5655	102.151	101.846	105.786	100.576	106.461	106.409	91.3126	90.7745	88.114	111.096	111.432	98.9152	90.2869	113.791	109.017	89.9817	97.7937	94.7171	71.0461	89.7232	130.915	171.357	178.46	161.101	114.159	112.375	107.606	104.957	112.157	96.8809	104.094	94.9964	75.9829	90.624	88.9209	104.87	99.6054	102.991	115.926	105.097	86.5053	102.586	98.8701
0.498264	-130705	256.889	80.7188	85.7364	84.0575	86.3645	94.6052	103.674	116.692	111.744	113.906	122.237	116.379	103.529	106.197	106.973	89.7371	105.394	110.161	121.326	119.042	102.398	48.3338	88.0853	104.538	106.874	137.649	172.427	177.345	154.368	132.963	117.369	37.5211	68.9329	102.947	111.738	101.709	103.322	107.077	103.718	97.0648	107.283	109.214	110.828	113.296	111.383	109.713	116.538	115.751
0.5	-217692	257.778	81	104.7	65.1329	77.6924	82.9228	97.4909	116.12	114.484	118.304	117.869	119.185	101.649	98.397	97.6838	103.176	101.446	96.2971	119.495	114.956	87.8075	80.5319	70.9664	108.281	120.822	132.922	174.052	178.572	157.205	123.305	116.144	103.23	91.455	97.0999	110.51	101.329	106.397	113.952	95.9703	100.092	108.029	94.7176	117.171	91.4767	103.389	104.259	112.329	104.602
0.501736	-297100	258.667	81.2812	113.395	96.0294	83.3637	72.5384	90.4525	109.116	107.916	115.504	110.781	123.188	125.404	113.712	108.64	102.915	78.6151	111.245	113.696	100.005	60.1985	85.374	103.696	118.353	118.119	146.374	177.272	181.592	160.127	117.179	102.305	111.436	113.264	110.452	98.1205	81.7868	101.592	108.648	109.161	96.5823	112.06	124.715	130.268	125.392	108.728	96.9527	46.2343	108.998
0.503472	-287731	259.556	81.5625	93.6695	112.478	102.945	86.7909	73.7784	98.897	116.454	123.751	119.696	120.461	124.168	116.627	100.547	97.2408	103.148	103.022	94.2317	80.9094	88.673	95.3378	86.1006	115.694	115.248	148.1	178.767	183.092	164.758	125.57	112.653	110.932	106.621	101.27	91.9535	74.3723	78.2685	62.6748	98.2152	108.079	118.631	119.879	129.834	128.04	110.877	20.7218	103.912	106.955
0.505208	-33736	260.444	81.8438	120.12	110.746	91.6625	100.226	82.1949	95.9257	92.4199	115.085	116.98	114.975	105.341	92.9667	94.6262	79.0685	91.1423	98.8659	91.5949	103.84	111.722	110.422	95.865	104.042	117.66	145.75	178.426	181.487	156.193	121.144	90.5243	86.8575	75.7621	78.6992	53.556	84.5446	97.3227	100.07	77.058	112.702	125.074	118.39	124.267	117.354	63.4437	110.453	117.878	109.389
0.506944	-126356	261.333	82.125	123.277	112.779	95.2227	103.776	95.1508	101.427	107.55	110.809	121.032	117.865	104.798	94.7257	102.836	104.493	100.876	84.0173	107.321	97.3511	119.85	115.046	108.821	115.352	117.107	142.275	176.816	181.379	160.869	130.542	109.291	94.0881	98.0533	90.0824	74.073	71.1973	108.328	118.59	114.575	102.931	118.309	127.386	119.943	82.8376	114.939	111.774	114.865	115.2
0.508681	-48148.9	262.222	82.4062	110.394	112.444	83.6513	104.89	117.693	120.073	114.158	100.204	114.848	96.1978	86.0859	82.9852	97.0066	104.35	112.581	119.464	125.298	126.13	121.448	101.065	101.122	108.504	103.977	138.29	175.136	181.312	162.896	126.367	107.108	73.6205	96.9337	105.188	100.824	107.125	118.689	121.124	103.066	99.1593	114.082	98.2132	115.931	118.19	119.63	107.753	109.057	114.298
0.510417	-57732.5	263.111	82.6875	116.508	111.855	75.224	100.377	114.227	111.689	104.752	115.36	115.387	86.6412	101.08	104.881	83.4072	85.972	100.252	113.653	125.815	113.163	109.825	96.4551	99.8017	84.4315	94.6345	135.979	174.992	180.196	157.403	90.5637	108.912	99.9845	110.452	107.788	101.496	102.876	102.666	114.743	103.316	104.102	120.527	120.883	115.208	80.2738	116.393	104.869	85.7378	99.7892
0.512153	-229489	264	82.9688	117.13	116.144	87.1419	100.376	73.2483	101.524	86.9691	93.7832	115.925	121.413	121.578	109.279	63.9265	50.0983	78.5892	102.509	119.038	117.031	112.364	108.12	109.277	108.88	109.722	143.49	177.244	181.918	159.674	116.019	109.974	116.224	109.34	92.6756	80.3956	97.5956	102.702	97.2314	97.4671	92.8185	124.527	127.312	111.259	105.102	113.076	110.738	97.6393	104.217
0.513889	-142126	264.889	83.25	100.517	118.397	116.306	112.63	108.994	104.665	99.6771	104.526	86.7293	119.249	126.509	111.206	88.7108	85.7204	87.5694	97.2371	105.703	115.489	108.855	110.192	108.662	73.9946	109.059	143.691	179.3	184.66	166.659	118.956	102.23	107.966	68.6056	89.1483	94.5167	104.048	87.8519	95.3594	98.086	107.826	122.437	122.448	97.3347	74.2388	96.873	115.3	109.773	98.1154
0.515625	-142937	265.778	83.5312	113.008	97.0802	102.82	100.953	103.379	94.0754	85.745	113.284	115.183	117.63	121.219	109.23	96.3713	104.516	96.5722	97.0743	97.8151	97.0722	92.7118	96.2978	101.331	110.396	99.0143	147.557	180.481	184.487	164.08	125.647	74.4426	107.205	110.901	106.265	99.3239	100.944	97.0875	104.604	109.943	98.1171	116.451	108.17	104.036	105.489	92.5492	115.927	122.993	116.307
0.517361	-143261	266.667	83.8125	112.827	107.588	107.032	105.191	97.958	93.4292	111.505	120.732	113.666	105.052	102.813	104.539	112.975	107.582	102.033	109.452	102.125	76.4231	86.909	96.1866	91.462	111.646	115.498	151.017	180.577	183.212	156.968	127.601	95.1522	103.082	113.51	107.336	85.7135	89.9386	88.2143	94.4997	104.881	106.601	112.266	113.074	108.264	90.9979	114.946	128.202	130.863	114.831
0.519097	19911.7	267.556	84.0938	102.236	109.139	105.643	107.691	93.1419	99.0335	105.05	108.484	121.337	116.54	108.227	105.292	95.2235	98.4076	87.6625	102.385	107.767	101.559	95.416	98.2313	85.6963	105.168	107.509	144.486	178.905	183.303	163.772	119.478	105.38	103.143	102.024	89.4621	108.177	103.047	92.6951	80.795	96.7745	98.6744	107.325	111.846	112.766	111.891	116.299	116.28	125.4	122.368
0.520833	-74767.7	268.444	84.375	87.5357	83.2146	72.0354	100.77	104.708	94.5894	93.6073	106.725	118.54	101.422	101.719	98.0185	78.2317	99.2351	101.173	76.8839	99.7203	102.591	93.7166	101.722	96.3545	63.2896	101.058	139.136	176.844	182.088	160.45	92.3112	92.9696	104.119	108.373	93.5968	104.092	105.64	86.4597	57.742	94.533	103.162	101.216	101.664	108.224	117.154	83.9748	91.1557	116.762	112.933
0.522569	-80061.2	269.333	84.6562	90.4329	80.0371	53.4859	98.0607	102.685	82.7954	68.3289	98.4341	114.932	114.182	98.626	98.0808	95.3138	108.125	107.748	96.249	82.4993	100.032	95.3329	97.6899	105.827	111.178	105.678	136.167	175.793	181.616	160.78	76.8148	95.6381	111.377	109.789	105.444	111.26	101.584	48.9408	81.8771	98.8369	93.1484	84.1237	109.77	118.982	107.897	103.628	113.159	119.835	113.114
0.524306	-84684.4	270.222	84.9375	110.732	84.6477	86.5766	98.6448	92.4492	95.404	94.9038	75.8192	106.065	113.522	99.9707	104	98.6633	96.8082	95.5128	84.9575	99.2373	101.804	86.8418	90.4806	103.311	122.428	122.645	144.611	176.948	182.149	162.573	110.879	111.533	110.308	82.968	109.526	117.236	115.981	110.311	110.055	93.7267	94.2422	90.7948	116.141	116.39	97.0696	95.2072	101.902	112.174	97.4295
0.526042	74366.9	271.111	85.2188	112.177	109.378	97.8206	86.6488	93.5363	99.487	100.173	97.4897	107.639	104.06	98.6654	103.613	80.9044	73.2108	90.881	93.0797	79.8257	93.215	93.1138	99.8463	114.316	119.073	116.435	140.842	177.672	182.199	160.091	109.841	100.686	100.087	88.6457	107.467	96.2384	109.442	120.89	113.548	108.215	116.154	120.393	120.44	108.434	90.3379	103.418	105.54	107.624	98.2168
0.527778	138773	272	85.5	93.3045	107.156	101.248	103.441	110.194	101.882	80.9603	89.6245	103.287	110.538	110.975	108.136	74.4692	69.843	90.3052	88.5052	98.9936	102.189	70.8677	101.023	94.1056	90.7172	85.3336	146.121	178.01	182.137	161.472	90.8716	99.2289	105.66	104.587	106.148	97.3499	106.771	114.309	100.578	101.431	119.698	111.48	105.302	115.591	94.1685	105.908	110.55	98.8576	64.5798
0.529514	278990	272.889	85.7812	108.376	100.514	90.352	104.64	102.128	103.627	111.105	108.28	81.8761	111.664	101.026	113.358	112.133	107.57	102.874	100.764	112.928	110.065	108.167	104.651	90.776	83.5869	68.7514	144.033	177.102	180.715	159.412	112.272	111.879	113.263	98.2848	97.7541	100.611	106.661	108.786	87.14	109.122	112.298	102.481	116.664	122.128	110.591	104.609	102.979	80.1866	85.9503
0.53125	243847	273.778	86.0625	119.791	110.677	66.2952	101.526	89.202	87.644	116.242	123.906	120.997	116.531	103.403	108.665	111.505	103.928	86.3793	111.229	119.506	97.6478	108.005	108.61	44.4152	103.124	101.508	145.074	175.975	178.721	151.571	117.952	88.716	101.48	106.276	104.45	93.6609	102.491	97.4857	99.7678	98.7477	89.2066	102.245	119.734	124.508	111.943	85.0622	107.893	110.976	113.317
0.532986	129133	274.667	86.3438	122.279	114.164	98.8592	107.367	114.542	114.86	117.04	124.162	117.506	113.065	107.102	102.943	105.223	93.7847	108.583	119.926	123.435	112.685	89.2166	109.238	110.423	115.582	117.504	135.817	174.386	179.299	159.788	121.355	110.435	96.1902	107.27	101.722	92.1814	103.671	99.6582	85.2878	90.549	95.6912	103.571	118.388	112.583	87.0622	108.068	94.9126	104.301	104.182
0.534722	23171.9	275.556	86.625	107.871	107.521	91.2958	84.3124	113.363	106.724	78.2657	111.114	107.956	107.332	117.592	108.057	103.514	87.9838	105.111	109.643	109.451	111.913	107.812	98.6485	90.8781	106.737	102.095	141.279	174.037	178.702	158.381	68.2127	103.674	97.4819	104.104	103.403	101.689	109.671	108.171	102.064	106.8	109.978	105.641	108.542	92.8373	105.885	97.9265	103.938	115.25	114.592
0.536458	-74387.6	276.444	86.9062	97.4049	99.8206	116.612	114.377	112.299	103.923	83.3712	112.329	109.668	113.684	121.262	106.209	103.007	104.586	105.074	100.959	100.865	57.0723	110.868	109.804	99.1738	106.177	112.354	135.972	172.357	176.728	153.926	101.536	82.4482	95.087	102.899	108.709	96.7034	95.1493	85.1169	91.36	110.496	119.136	109.525	110.56	112.46	113.352	105.252	106.927	111.154	116.767
0.538194	-856.095	277.333	87.1875	109.505	122.118	124.09	119.744	96.9789	99.2897	73.0288	120.025	128.575	125.865	112.637	103.046	100.303	87.7729	93.697	94.6438	112.953	110.83	105.216	108.407	105.452	114.573	116.868	138.705	172.082	176.14	153.062	105.221	102.848	95.1562	94.7715	108.209	86.3173	35.0684	79.6393	77.8526	94.1947	118.085	119.589	122.454	118.075	90.2331	108.637	104.284	93.7345	107.51
0.539931	-14859.8	278.222	87.4688	120.013	124.198	94.5805	106.63	110.247	115.145	119.184	125.206	122.633	111.263	102.246	101.213	104.869	98.2327	92.2418	101.551	116.822	110.971	87.3168	82.721	78.3964	108.983	114.931	138.549	173.555	177.178	153.965	93.3359	94.8994	107.764	113.585	116.793	99.6013	62.2771	95.4678	99.1582	55.4468	112.63	126.224	127.53	121.572	109.752	76.2777	101.963	105.379	77.725
0.541667	-27756.1	279.111	87.75	125.02	119.784	101.662	93.1147	85.2293	119.232	115.162	110.15	109.296	85.3058	80.3162	107.781	107.187	77.2162	98.4498	102.322	111.936	108.676	92.374	89.301	102.542	118.542	114.942	140.98	175.267	179.454	158.685	126.392	118.994	97.36	115.194	118.878	109.549	104.717	108.034	107.571	102.401	96.3871	113.355	99.4805	112.838	112.675	97.971	94.6189	101.889	88.4733
0.543403	-39587	280	88.0312	119.665	84.3851	104.87	104.908	112.246	119.736	121.125	116.388	111.323	102.499	70.4767	108.418	114.974	113.083	111.226	83.792	98.8889	88.7113	74.043	90.2187	101.999	114.997	115.492	143.427	175.41	180.088	162.096	129.589	111.027	112.585	118.023	104.072	69.9503	102.609	84.6099	103.086	90.6377	81.716	108.571	115.395	112.033	61.7565	103.565	101.169	95.3252	63.6054
0.545139	-131910	280.889	88.3125	120.908	115.432	112.192	112.636	98.9229	106.626	120.37	107.493	89.7254	87.0076	110.243	115.933	95.6871	105.56	113.008	104.854	84.7147	85.0636	96.9318	105.116	92.4758	108.511	115.49	142.599	173.36	177.283	154.936	104.164	103.154	99.2434	107.577	107.644	93.9219	108.385	110.453	106.965	100.764	91.206	107.453	115.358	94.4867	118.392	120.246	109.892	62.9292	100.206
0.546875	-134861	281.778	88.5938	119.996	97.2732	96.9842	91.2447	81.6958	112.451	114.869	75.7218	87.8985	108.588	118.134	118.577	108.975	80.8594	105.069	100.182	91.6014	103.976	110.458	108.909	101.693	107.095	119.822	134.594	170.602	174.235	149.313	120.307	106.152	88.0666	82.2108	109.642	112.977	109.986	107.31	93.4291	88.1597	98.571	111.929	123.146	123.895	127.633	121.451	96.8258	102.989	107.694
0.548611	-55641.5	282.667	88.875	112.773	115.962	103.034	90.7652	97.2046	113.326	118.944	114.257	114.495	108.561	107.172	82.042	112.709	103.947	83.399	107.275	113.105	117.55	99.4508	87.4132	106.685	120.251	124.263	126.497	169.187	173.549	150.993	111.483	120.241	107.3	90.8917	105.756	102.254	71.409	77.1327	85.8802	64.7092	100.037	117.414	116.944	119.112	117.527	108.481	88.8406	102.838	108.911
0.550347	-64185	283.556	89.1562	115.031	112.561	107.713	90.1272	88.2996	103.282	103.136	114.745	118.255	107.524	109.632	111.011	108.672	110.714	102.325	112.55	122.501	116.942	103.138	62.1948	87.4892	108.368	121.24	140.223	170.592	175.243	153.812	117.317	119.919	111.64	82.8909	81.6317	106.682	103.2	93.7581	89.6375	92.6935	104.444	102.991	90.7043	101.385	96.916	105.669	102.362	100.832	93.7304
0.552083	-153360	284.444	89.4375	115.519	87.4764	93.5154	105.544	96.8509	95.6379	102.447	107.767	101.378	106.057	115.536	108.984	87.3956	110.154	103.122	108.401	118.093	95.1469	76.2568	101.422	105.92	114.946	111.919	135.716	171.173	177.123	158.979	106.302	115.402	110.122	90.8089	95.2667	106.363	110.307	103.172	63.6019	70.3683	94.5677	92.4471	92.6182	110.091	115.382	115.771	112.957	101.534	99.4686
0.553819	-71782.7	285.333	89.7188	123.493	107.531	105.394	109.488	103.326	112.68	111.748	86.3827	94.887	106.996	102.761	88.0148	99.6696	107.401	104.038	111.305	111.886	107.113	102.956	113.472	106.402	110.157	115.867	134.83	171.607	177.416	157.409	112.097	110.551	92.2941	87.7686	97.9628	85.3385	97.0319	109.087	101.989	89.5774	83.9282	94.2048	77.626	102.704	96.2115	105.206	79.2696	106.202	104.198
0.555556	-159587	286.222	90	119.096	111.715	108.819	105.494	96.3307	113.588	113.534	94.2421	72.1223	113.291	114.003	100.593	97.8766	104.927	96.0526	101.229	80.0263	112.366	114.847	117.059	111.969	112.126	109.141	139.67	171.705	175.835	158.059	123.86	109.885	96.1447	91.0619	88.6821	85.3637	93.9413	105.793	86.7625	94.1794	88.8013	88.8111	98.0302	114.471	116.33	112.964	103.267	81.1978	77.5493
0.557292	-76702	287.111	90.2812	95.2902	57.5975	53.0326	97.4157	58.0918	112.265	111.997	72.7441	103.915	120.126	121.672	101.685	100.497	103.744	101.785	83.9833	104.786	113.31	93.4809	112.282	99.0171	109.937	115.48	138.993	169.95	171.197	139.718	119.949	108.672	100.338	72.2318	78.3372	96.5253	105.215	109.651	94.2586	79.1497	100.881	105.675	113.651	127.996	128.452	114.521	72.2895	95.5428	97.7567
0.559028	-163260	288	90.5625	97.0827	92.8429	85.4006	94.8232	96.1019	111.647	114.934	97.9518	96.067	115.215	119.005	113.684	106.534	91.421	101.251	89.4779	89.7061	107.96	116.273	112.993	97.9913	113.93	121.924	139.697	167.922	171.345	151.66	133.14	123.001	104.655	83.8463	102.373	104.798	91.8349	113.125	109.683	96.1972	89.3012	105.463	121.529	123.303	119.398	110.061	87.5587	100.548	107.418
0.560764	-160704	288.889	90.8438	110.776	100.274	87.5235	94.1615	53.9148	103.016	117.949	109.666	102.765	93.5843	103.161	115.08	110.808	110.707	104.484	77.4426	38.1118	89.2308	105.51	104.42	87.5552	110.547	123.369	113.446	165.392	171.743	153.075	104.14	119.327	108.654	93.6869	97.2104	104.059	105.406	112.112	110.876	92.3992	82.4465	99.1256	102.798	108.193	102.255	110.86	95.191	83.702	97.2967
0.5625	-157745	289.778	91.125	105.838	76.413	103.56	108.562	100.176	111.912	113.596	95.1852	95.9776	97.0524	115.134	103.076	85.2903	96.1352	99.5146	67.2415	80.14	84.6624	98.7329	105.024	93.7594	103.621	103.548	135.377	165.404	169.754	148.32	101.064	108.817	94.5107	96.2215	82.2405	97.7679	94.9714	93.3006	95.0627	95.1336	88.5391	79.7819	98.6204	115.813	119.24	107.656	106.609	95.6984	92.1286
0.564236	-72889.4	290.667	91.4062	103.684	93.7415	103.766	111.338	111.831	105.833	108.921	109.09	115.011	119.503	115.325	109.778	100.716	97.0838	103.236	94.8679	90.8552	92.6194	106.257	112.704	103.697	87.0832	99.5917	125.629	161.202	167.511	149.836	110.153	83.5797	97.8594	97.0098	90.9858	86.7955	83.8221	94.8163	103.987	105.981	94.9037	104.126	116.742	121.702	118.984	106.097	113.847	106.49	100.047
0.565972	-76065.6	291.556	91.6875	90.8936	88.0776	100.231	70.5915	98.2804	94.6716	101.872	93.5342	118.751	121.146	105.159	107.676	99.8965	85.4986	96.2109	108.988	98.2444	92.6819	80.9091	111.93	100.223	92.888	110.424	122.124	159.003	164.034	141.294	116.692	105.761	96.6488	98.1945	87.4672	86.1052	66.436	105.523	112.8	106.528	86.5255	101.277	111.546	98.9046	105.438	115.253	110.52	104.829	107.403
0.567708	-160134	292.444	91.9688	81.6744	96.296	102.617	99.0446	82.0318	99.5332	106.207	110.158	111.923	90.4226	117.197	115.969	106.56	98.2216	104.259	111.814	102.635	101.848	106.923	108.101	111.089	108.085	69.6271	131.961	158.761	161.636	142.298	116.16	101.252	80.4165	87.0466	89.5472	97.6856	102.474	102.857	86.4031	105.259	101.837	93.8328	101.028	74.6636	104.75	104.221	90.9194	93.6359	100.228
0.569444	-236737	293.333	92.25	86.812	78.2528	94.6419	85.4368	98.552	105.358	88.4608	114.597	120.436	108.609	103.549	106.811	92.8247	108.893	106.063	105.905	103.119	104.979	101.589	82.8282	103.028	110.94	109.741	118.18	153.294	155.86	138.047	108.648	82.1367	87.9733	93.0113	87.2505	66.5213	100.356	89.4698	86.0613	91.7163	99.6554	108.276	101.974	75.8781	105.169	116.444	114.296	109.594	97.8691
0.571181	-61644.4	294.222	92.5312	90.8322	107.625	111.389	108.225	89.0568	105.995	113.682	117.394	122.486	112.442	98.0764	94.11	93.2197	103.238	101.238	104.199	112.784	88.8143	105.402	98.3704	60.191	97.2211	100.474	123.792	150.769	147.332	83.292	112.082	89.1796	97.0946	109.689	111.88	109.369	102.549	77.5655	74.3703	56.1491	81.6353	106.832	102.868	95.8147	107.928	109.129	100.447	101.623	42.2586
0.572917	-63361.9	295.111	92.8125	100.041	108.086	113.986	118.788	112.522	110.503	107.265	92.8635	111.528	114.542	95.9778	71.3588	81.5094	98.4618	101.698	105.502	119.937	114.192	109.761	103.088	90.1329	99.4915	112.251	131.832	151.809	150.269	127.102	97.1864	87.486	104.21	98.3496	114.146	110.892	102.101	94.7716	68.5039	75.6736	101.761	114.805	104.387	107.679	87.8794	95.2312	99.6362	107.404	99.7794
0.574653	-64546	296	93.0938	94.2463	99.9596	98.2228	113.791	109.786	91.3512	109.859	109.745	95.6736	111.374	109.587	96.818	107.785	121.038	122.688	118.127	117.95	109.671	94.0231	87.7358	79.0206	106.247	111.547	115.951	148.63	151.155	122.039	88.8892	100.67	110.529	104.665	105.314	101.712	93.4594	100.363	88.2419	63.663	107.911	121.15	121.307	117.669	108.479	64.76	108.529	112.72	100.738
0.576389	16293	296.889	93.375	115.737	110.116	83.2234	90.866	110.412	113.456	85.7827	110.989	114.185	102.986	97.0941	108.541	113.525	124.263	127.117	107.948	115.409	100.408	98.6931	101.559	103.14	71.5647	86.1185	105.348	148.438	154.055	133.866	100.083	109.504	116.625	106.852	75.4586	98.3583	102.591	91.5919	86.4582	95.6713	101.744	113.063	99.4542	105.32	112.872	110.576	113.372	110.979	98.7979
0.578125	90741.1	297.778	93.6562	114.391	102.895	94.6801	69.4575	102.903	111.49	114.766	115.347	106.139	64.1861	83.8099	101.206	77.5921	106.941	116.317	125.399	122.715	115.244	111.891	110.957	114.713	114.735	115.316	126.12	153.615	158.092	138.039	100.595	112.977	104	100.464	99.0896	84.9075	95.4475	104.673	106.877	105.534	103.012	105.48	85.5993	86.2561	98.8523	93.6042	88.0247	100.778	92.248
0.579861	77546.5	298.667	93.9375	96.3479	79.8334	92.5399	100.368	92.4687	90.0893	98.731	99.6788	92.6393	69.5849	90.5087	101.93	104.013	87.9533	97.8845	115.359	110.57	57.4239	100.31	71.4236	109.916	120.294	118.701	116.562	154.96	160.767	142.804	102.359	112.686	105.209	93.8638	53.6979	95.0676	100.999	79.2806	108.045	105.005	106.77	95.8308	88.8565	92.114	94.9584	97.0442	104.511	110.984	114.311
0.581597	-16161.9	299.556	94.2188	78.5343	78.6059	89.9421	75.8786	97.1824	104.173	94.7295	88.612	82.0045	84.1559	93.6044	77.4532	96.9075	93.566	90.5334	98.5524	89.2543	88.7899	78.4834	99.2201	97.5539	98.0462	105.686	124.392	154.802	158.766	142.967	111.539	105.585	112.397	99.723	85.7459	87.8363	107.669	107.835	100.871	82.6465	101.868	109.166	105.598	97.3244	101.727	115.831	114.066	94.7738	113.774
0.583333	60997.3	300.444	94.5	95.5156	84.366	88.561	96.8263	99.986	97.8271	114.516	115.107	109.992	97.086	104.543	106.914	99.8881	92.765	92.0472	68.8978	78.4189	83.8658	83.9104	95.1996	92.2404	100.491	98.3695	119.503	151.899	151.318	113.993	116.127	112.415	104.333	66.91	98.927	109.206	107.064	101.573	102.124	95.615	114.007	121.663	114.383	71.5782	112.41	114.48	111.061	105.38	96.6791
0.585069	50403.3	301.333	94.7812	112.037	113.929	104.767	86.1349	110.699	113.807	118.355	99.8404	117.32	115.374	111.792	113.203	96.3676	82.275	69.8895	94.2861	101.634	93.7014	84.3539	98.0208	94.3955	112.033	115.79	127.536	150.907	151.534	124.016	104.225	110.559	73.0467	97.3569	97.5321	102.659	103.145	101.243	101.86	89.4503	115.931	109.334	114.928	114.132	114.155	97.7733	101.699	101.004	89.1134
0.586806	-40812.3	302.222	95.0625	109.166	112.936	115.372	115.365	114.621	114.967	119.312	118.261	119.152	104.897	90.4797	105.716	106.588	91.4964	87.5958	106.772	115.841	111.261	89.5025	94.7143	104.921	111.799	123.42	121.015	152.622	156.044	135.483	111.444	113.48	108.532	92.5432	68.0029	51.339	94.4866	106.812	104.461	109.245	114.299	110.401	115.554	92.8358	108.854	102.862	101.323	85.7208	92.5466
0.588542	-42781.8	303.111	95.3438	75.0337	73.4963	108.522	115.07	71.2102	58.7959	105.388	114.299	116.835	90.779	95.1291	86.6789	104.797	92.5204	87.9344	94.2905	111.898	111.373	95.3126	103.052	101.73	107.277	118.518	125.971	155.692	159.04	137.173	112.554	81.0812	102.579	107.627	97.5834	84.9816	92.0811	99.457	59.2168	101.687	90.9653	112.508	117.305	114.092	115.433	108.837	109.56	109.554	98.7926
0.590278	118814	304	95.625	69.5448	91.0958	107.035	111.915	110.669	108.524	99.8518	99.0908	113.516	109.236	106.215	107.67	98.7795	80.6468	96.3229	91.3636	104.924	103.332	88.2387	97.838	91.7685	105.757	116.799	127.12	155.4	159.844	141.142	114.348	85.3	92.8545	103.701	107.33	93.5473	89.4352	99.1787	74.4273	95.0768	99.5492	111.775	107.172	100.629	111.743	108.944	109.281	103.887	81.3201
0.592014	185656	304.889	95.9062	95.8036	90.6402	94.6061	89.1813	104.861	111.246	108.517	99.2217	115.375	98.9217	99.1654	92.4765	105.526	97.3997	92.2954	69.1866	96.0602	83.002	85.9686	71.2114	92.5869	111.518	115.418	115.85	155.063	159.852	135.086	122.717	111.741	95.6835	94.4015	100.283	91.1784	101.228	106.29	99.0465	93.9903	76.7947	112.042	116.132	104.663	95.6887	85.3546	62.7366	95.3456	94.7389
0.59375	246686	305.778	96.1875	116.795	103.989	105.615	107.957	102.927	110.071	119.67	122.946	122.516	113.488	107.985	102.683	103.805	97.274	92.8538	105.902	104.275	81.3691	86.9813	96.2254	95.3746	107.336	112.842	109.259	155.753	162.155	145.767	113.668	101.965	90.3948	104.094	108.776	107.478	108.816	85.1339	104.533	88.8461	106.787	121.939	121.981	105.641	105.595	68.8598	97.2203	102.79	76.9423
0.595486	302153	306.667	96.4688	123.054	111.232	95.5986	99.0217	107.307	94.9524	110.831	106.118	121.151	119.435	110.56	66.8865	90.1948	91.6563	112.152	116.929	113.008	108.28	110.147	109.958	96.2187	99.9054	84.2442	127.096	158.305	162.624	139.39	94.5345	89.2258	82.9289	91.1762	112.251	115.898	111.915	105.979	109.596	110.695	91.0147	118.63	127.854	122.429	117.394	108.115	92.1365	104.484	113.001
0.597222	107749	307.556	96.75	112.372	107.894	96.5873	107.877	114.473	111.414	104.08	104.827	109.223	72.5374	106.328	94.2391	91.8244	105.721	110.582	100.96	97.6966	72.6618	104.099	105.349	105.506	62.2514	101.996	129.129	158.644	162.736	144.445	109.875	101.505	94.8263	93.6733	102.664	81.2072	102.952	76.1457	100.29	92.8718	110.294	120.645	119.817	65.495	116.74	115.453	105.785	110.633	116.63
0.598958	91907	308.444	97.0312	100.882	105.077	113.411	108.68	104.862	118.547	107.001	108.028	112.197	104.902	100.205	77.8861	85.3968	112.036	107.287	83.9552	59.6562	90.6889	94.916	86.1544	112.241	117.921	116.219	125.514	156.626	159.213	136.497	102.142	97.584	97.7163	58.3839	92.7469	100.025	97.3891	96.8108	106.349	108.404	106.533	106.824	102.173	108.897	111.029	101.808	72.0478	106.133	82.384
0.600694	77209.3	309.333	97.3125	98.3682	101.942	109.92	87.3095	103.068	120.642	116.328	98.7828	105.273	84.2972	94.9619	95.6683	100.291	113.753	112.393	97.3095	88.7427	93.2024	77.4213	92.3542	114.272	121.317	111.868	121.178	153.822	155.752	127.377	105.136	99.8141	75.7446	85.016	89.3963	97.3666	83.9884	71.4219	106.962	119.004	116.382	113.331	104.817	87.6346	103.237	89.7288	109.338	116.239	114.228
0.602431	145128	310.222	97.5938	102.347	110.575	107.175	101.025	108.213	118.361	112.818	101.607	95.5141	93.0683	107.119	89.3864	94.9022	99.7122	106.107	81.2091	75.5613	75.9147	84.7197	72.6484	104.028	106.599	98.0159	114.989	151.273	156.005	134.711	58.6927	86.7071	94.8338	94.8895	84.9225	92.3765	87.88	80.2831	100.98	106.893	117.338	125.134	123.816	112.041	103.333	102.638	114.988	117.037	101.227
0.604167	-118833	311.111	97.875	108.759	105.936	94.1771	105.99	84.9889	113.015	99.9092	102.908	113.319	116.134	114.991	97.7835	88.7413	95.9381	107.045	93.0226	62.0565	64.7593	75.0309	95.372	102.213	73.1627	66.0598	118.383	152.931	156.511	131.614	98.6885	91.4528	102.584	97.1155	97.1279	80.1026	83.5039	84.4276	91.377	94.5618	95.8402	114.497	130.918	125.195	97.1535	76.4485	108.145	105.607	91.0114
0.605903	-197842	312	98.1562	113.849	115.192	99.5445	100.901	113.144	103.717	107.343	113.18	97.5542	116.027	117.303	100.875	97.4132	113.61	113.989	95.6272	80.0285	82.2684	85.8927	103.42	108.126	102.918	100.874	127.36	156.393	159.507	137.044	106.519	107.274	105.277	91.6317	101.303	105.484	96.7003	75.5396	87.1114	103.239	105.972	116.369	120.714	124.848	117.091	109.878	112.732	103.918	99.4286
0.607639	-351110	312.889	98.4375	109.411	100.519	109.028	113.087	113.411	94.5452	92.1622	111.609	116.357	116.652	94.6019	97.1169	82.8768	115.833	113.502	71.9139	94.0192	63.3714	79.7448	96.0324	100.788	90.246	105.463	126.714	158.515	162.459	143.559	99.9558	101.064	92.8417	88.4911	99.7708	107.258	110.437	99.4943	99.8864	100.506	78.1495	106.413	92.5555	113.376	100.958	71.6409	107.539	101.397	97.6401
0.609375	-327532	313.778	98.7188	94.217	101.478	102.442	103.813	110.46	80.7871	76.24	105.376	118.068	117.446	105.866	101.098	99.6464	109.872	117.638	111.753	105.337	101.139	103.089	107.049	101.648	96.1975	93.4766	127.001	159.029	162.167	135.964	109.914	72.4649	97.184	102.953	95.0938	102.152	102.06	103.365	95.364	90.1049	92.3309	103.457	111.899	108.506	88.7577	95.8632	99.8927	102.606	112.792
0.611111	-304478	314.667	99	91.9725	103.199	106.863	111.679	112.614	101.659	98.4142	75.4964	101.346	106.994	79.4258	101.635	95.3382	101.573	104.387	114.657	98.5681	106.203	116.62	106.928	66.6524	90.9096	84.5519	120.045	158.173	163.227	143.975	112.205	102.057	84.68	105.789	112.505	98.893	73.4244	83.324	88.7279	85.3397	82.6538	85.3101	98.2853	101.299	92.3781	109.233	102.459	104.926	113.792
0.612847	-200432	315.556	99.2812	88.1762	84.3945	91.4382	110.726	104.328	93.7249	106.861	102.227	86.1663	101.438	93.185	100.092	105.976	90.9108	89.7967	113.254	111.04	107.71	113.861	98.8361	92.1906	87.8664	84.3577	129.658	158.406	163.442	145.692	101.611	112.695	101.107	68.4598	115.52	115.006	104.518	106.591	107.644	99.1262	51.0298	104.937	116.441	115.823	106.956	107.153	94.3187	98.3665	102.774
0.614583	-185298	316.444	99.5625	92.9878	95.511	99.0164	106.473	100.324	98.0694	98.9031	105.075	111.578	107.827	96.7729	101.082	95.6941	88.5727	99.7202	116.157	114.989	111.019	108.89	71.178	78.4825	98.9135	103.605	117.183	154.222	158.396	141.148	122.506	110.246	113.244	116.989	117.46	108.67	85.3048	108.59	107.919	61.7728	106.979	118.476	119.7	114.964	98.2921	106.87	107.87	93.6606	78.8469
0.616319	-88879.8	317.333	99.8438	90.5875	103.516	101.436	92.5084	92.931	96.1035	95.9164	106.476	115.585	79.0545	106.821	102.365	83.9456	93.56	89.9115	106.737	116.691	112.065	110.863	101.732	96.4718	81.8441	95.715	120.324	150.703	152.254	114.246	103.404	82.973	101.919	110.883	108.72	72.7851	100.566	100.603	107.702	102.837	107.435	113.123	101.065	98.1462	106.084	105.541	115.136	109.664	87.4323
0.618056	428.219	318.222	100.125	94.6056	91.3081	103.689	106.914	111.234	98.5251	86.9601	103.48	122.645	120.401	105.838	85.5785	94.3068	91.9295	87.0053	65.8729	109.55	104.746	110.415	109.596	101.834	89.9117	85.7945	114.773	150.64	154.156	134.484	102.003	94.3196	91.2112	91.4884	108.254	102.457	95.6405	92.4019	109.87	106.437	103.299	88.1488	100.696	108.052	97.3757	93.2972	108.586	110.316	99.3202
0.619792	164426	319.111	100.406	101.356	93.63	86.5594	116.265	116.107	101.97	99.2568	117.837	128.092	116.29	101.184	94.9954	73.0988	89.4805	94.973	90.3687	110.813	119.564	111.094	66.2984	85.3297	92.0288	76.1687	121.977	153.179	155.241	122.994	112.217	76.6354	87.9779	95.3271	102.958	97.9187	93.9678	111.834	114.867	116.651	110.803	105.951	111.892	89.5466	100.172	62.3376	85.0593	101.291	80.5637
0.621528	151971	320	100.688	105.973	96.5176	109.196	114.563	102.383	92.2514	97.6606	116.26	126.314	118.04	108.574	109.396	93.9657	89.657	104.448	98.0094	101.832	111.721	112.485	98.623	88.4874	97.7374	100.977	121.494	155.974	160.204	142.771	120.65	99.8443	60.2005	66.9449	93.8488	79.017	110.13	114.362	77.5398	104.462	109.385	111.195	123.814	120.49	115.007	105.932	96.1254	96.4016	98.3332
0.623264	140396	320.889	100.969	103.572	98.4164	108.89	97.6174	89.74	92.508	94.3619	111.623	116.129	106.162	107.326	98.3429	109.088	112.287	110.9	102.173	84.6358	98.9073	103.761	90.2083	92.1912	83.7746	97.0923	126.609	159.084	163.398	140.285	117.729	101.69	95.3566	95.4925	92.1972	100.733	106.363	110.074	105.366	92.1127	105.503	125.236	122.146	121.576	113.611	108.428	106.877	94.2663	90.1413
0.625	129667	321.778	101.25	95.7661	91.636	97.7969	100.466	89.9574	67.0887	95.0015	98.189	97.666	99.1803	100.732	92.7083	98.0195	108.627	97.0717	87.6055	72.8706	89.3499	96.8751	81.5915	51.4285	70.0584	84.6504	123.646	159.79	166.145	150.691	128.613	113.482	113.338	108.209	91.3605	94.537	82.334	97.6331	104.004	97.7257	122.916	127.738	114.417	117.475	113.65	106.566	84.4314	94.6482	91.6133
0.626736	38231.8	322.667	101.531	102.607	94.7166	96.9065	106.868	103.644	89.5744	63.6102	87.222	95.2353	107.094	96.8801	92.3669	77.9283	90.4228	105.945	110.564	105.925	88.8577	106.696	106.859	96.3345	87.4002	86.833	125.497	158.151	164.741	151.82	125.734	113.14	107.284	103.022	96.2816	76.1611	87.2699	87.7389	104.191	116.47	123.077	121.771	104.512	123.686	115.939	106.02	99.9363	91.8321	92.5319
0.628472	117478	323.556	101.812	110.314	106.071	91.2979	92.22	104.405	101.743	80.9578	97.9575	109.346	107.551	92.6243	83.509	92.004	85.1526	102.095	117.121	120.198	110.006	109.835	113.036	107.739	97.9163	92.801	120.239	155.407	156.703	123.128	122.315	111.749	99.5526	96.3659	87.4275	99.6262	100.685	95.5173	103.503	101.985	96.8535	120.378	122.842	122.271	105.276	90.7607	84.6262	58.506	69.8876
0.630208	108789	324.444	102.094	106.305	89.2745	87.8549	85.1301	79.8397	97.9956	107.648	111.058	101.204	92.7844	106.019	89.6571	91.7726	102.269	93.4122	109.222	120.354	109.285	108.256	100.452	89.1765	96.0258	90.1167	125.456	154.115	156.482	135.493	99.6654	114.88	109.147	106.99	106.915	80.5014	99.9168	91.3505	88.0532	99.5395	96.6948	113.862	120.701	106.561	106.071	93.8054	52.0175	70.2724	95.2809
0.631944	182336	325.333	102.375	111.778	112.756	107.852	100.287	91.055	95.7658	107.837	87.6826	105.002	107.207	111.942	109.235	94.3661	106.644	112.582	107.231	105.2	114.534	102.084	100.388	104.813	96.4642	53.3264	114.005	152.762	157.277	138.659	115.106	113.775	104.952	105.548	107.766	105.549	105.605	87.1045	80.9444	90.7311	84.8368	104.221	103.905	97.8032	102.615	104.088	95.1937	97.603	102.521
0.633681	331216	326.222	102.656	106.271	114.49	102.892	96.1505	102.12	107.41	104.13	99.1182	105.787	84.7636	104.101	102.634	96.5294	110.497	104.285	83.325	98.6156	107.646	95.1543	96.252	102.44	80.586	81.3468	125.996	156.214	157.731	121.661	123.792	89.2705	113.543	109.896	76.5391	107.151	107.258	98.4405	100.509	99.1159	88.7387	103.796	96.4405	90.8054	95.071	100.842	104.922	110.808	103.077
0.635417	304268	327.111	102.938	110.073	107.025	70.3424	69.7854	87.9394	83.0282	99.5241	84.246	105.953	108.613	104.888	77.3898	91.823	104.509	96.7777	76.4408	98.6913	103.379	85.3222	93.5134	95.1879	98.2235	90.5403	128.846	159.624	164.336	150.305	124.235	105.594	111.665	58.0732	106.096	105.609	101.779	92.5035	104.118	88.3163	86.3752	101.8	111.785	102.378	96.2801	90.2489	98.2329	109.934	85.5267
0.637153	278810	328	103.219	110.339	86.6886	98.5253	98.2643	90.604	92.3911	90.1437	106.933	104.71	97.7773	109.294	96.3045	87.5948	92.9098	91.9766	86.2992	99.5384	70.7958	96.9356	100.255	100.233	113.685	116.754	123.152	159.79	164.188	143.701	123.035	109.776	108.177	112.115	111.285	92.2625	103.283	108.229	105.822	100.359	104.38	111.634	113.126	99.8327	100.13	77.065	105.247	109.533	91.6985
0.638889	173274	328.889	103.5	108.736	105.037	107.327	102.225	77.0702	96.7313	98.1655	113.592	116.559	111.11	110.632	106.24	83.0733	57.881	75.7261	82.3791	107.428	110.802	102.968	94.7715	113.673	121.876	120.163	132.221	160.382	162.833	136.392	106.928	116.878	104.577	116.821	106.587	96.936	107.59	84.1626	98.865	103.277	105.357	110.083	108.573	96.3812	101.45	92.8608	108.58	117.208	109.805
0.640625	157512	329.778	103.781	94.2061	97.713	93.0311	102.094	84.7282	89.8505	108.197	111.866	108.919	84.0746	91.9855	94.3358	106.389	99.6547	90.2745	64.7938	111.055	119.478	113.302	100.847	100.872	103.049	113.532	126.548	159.676	164.387	147.727	122.26	122.899	117.961	112.366	98.217	90.1227	105.292	105.774	83.4288	71.3863	76.8434	84.9458	72.6841	112.83	104.019	83.0198	99.3069	118.659	116.184
0.642361	142798	330.667	104.062	81.4403	86.1995	89.1943	98.035	88.005	77.0964	96.859	87.656	77.6739	104.007	101.389	103.139	110.762	111.02	105.888	99.8933	111.468	112.014	94.5603	94.6122	93.7152	93.4213	111.793	118.166	155.277	162.499	140.994	123.949	116.367	74.0042	92.2661	83.9373	81.0653	98.452	99.6305	104.379	104.748	105.069	105.418	113.366	121.275	118.3	109.924	112.605	101.86	107.889
0.644097	129089	331.556	104.344	85.3015	94.9513	71.4787	93.6604	98.4871	103.673	101.806	92.75	102.523	106.026	64.4264	108.752	103.128	95.6112	108.298	74.8114	98.4389	104.649	102.314	113.085	115.695	106.672	115.355	125.385	154.686	160.211	143.434	124.057	115.034	88.4443	65.4369	72.4282	72.928	83.7514	82.6001	107.816	117.063	120.31	115.121	102.338	119.928	115.488	90.9297	111.91	104.753	108.482
0.645833	116347	332.444	104.625	110.338	112.629	109.412	96.807	102.013	113.883	111.695	95.3208	84.806	101.723	112.059	111.875	96.4382	105.827	111.659	99.8419	89.1112	98.3647	86.9153	109.978	118.416	118.068	110.516	117.013	155.513	157.964	128.303	112.323	114.318	91.0888	90.9561	87.6762	82.7994	72.5066	101.16	96.3166	99.0038	108.196	107.408	103.866	105.704	110.918	111.239	100.249	96.8065	83.0245
0.647569	23016.7	333.333	104.906	106.881	105.47	105.298	109.554	86.951	107.739	101.853	97.6215	97.418	109.289	107.886	102.697	104.716	110.599	103.493	100.4	110.694	108.844	97.1755	80.3774	97.2092	107.488	86.312	131.562	157.606	158.896	130.883	105.797	103.109	110.08	98.9594	91.6975	108.09	108.678	99.2091	89.4422	77.4514	84.9474	92.3706	100.852	66.1696	77.7761	101.128	96.73	95.051	104.897
0.649306	100480	334.222	105.188	86.3338	94.3799	103.991	112.165	105.574	104.17	102.765	114.704	121.367	112.217	94.9586	97.1452	100.361	109.301	109.289	101.333	99.0676	104.589	105.006	104.325	101.848	111.251	113.507	121.622	158.499	162.255	142.161	100.549	94.3812	106.779	107.805	110.756	113.519	107.126	86.9534	82.3736	85.8663	96.9949	111.288	111.236	91.3131	46.7481	99.2705	103.077	57.4575	99.5185
0.651042	90118.8	335.111	105.469	95.2022	89.3347	106.149	108.781	97.655	91.0921	106.177	121.07	123.603	110.767	100.956	110.278	99.5879	101.714	111.719	105.504	94.4276	91.0478	95.499	108.882	103.791	102.652	99.8751	130.465	159.749	163.931	143.153	75.4904	96.5864	84.6734	72.8386	101.093	96.139	76.7698	97.6683	91.3823	85.96	101.757	110.71	112.346	106.813	104.061	101.346	98.6069	96.1431	87.5996
0.652778	-933.999	336	105.75	103.194	100.578	100.878	94.1207	108.082	96.4828	80.3163	109.535	115.503	84.1539	105.043	112.556	107.05	84.8646	107.515	103.677	93.2207	74.9112	99.9778	104.704	87.2917	93.614	93.5569	122.078	159.137	164.045	141.9	90.326	45.1851	87.5262	90.7973	103.476	95.434	100.868	105.142	110.37	111.443	99.2373	109.11	102.398	102.387	103.121	76.8588	67.7078	94.2746	81.3608
0.654514	-165842	336.889	106.031	89.8353	87.6978	107.509	108.826	107.937	98.4097	70.8667	95.148	111.67	99.013	82.5626	102.862	82.4713	103.344	106.979	86.5913	77.0866	65.9737	97.8636	106.394	89.4208	92.5922	95.6412	124.15	158.482	164.866	147.798	115.368	104.123	105.951	107.867	111.933	117.345	107.071	89.4663	108.58	108.673	104.539	106.88	118.211	113.539	94.216	73.5281	87.7298	101.634	97.9077
0.65625	-235026	337.778	106.312	92.2444	100.253	108.726	85.4109	89.2901	102.572	100.666	114.465	116.828	85.9572	92.8588	97.0456	94.133	104.993	103.696	75.873	94.1152	97.1711	103.069	96.9977	97.27	96.9751	83.0537	115.556	156.989	163.596	145.693	119.03	90.9648	104.681	101.544	98.7012	118.17	117.601	105.949	69.5827	82.9221	93.6049	106.605	115.342	106.976	90.3284	82.3363	62.8267	103.081	104.582
0.657986	-134445	338.667	106.594	100.481	109.39	105.482	79.4255	89.3598	96.4004	104.069	120.81	122.866	113.735	108.494	99.943	93.6329	98.4457	86.3976	90.3084	101.837	109.236	106.212	90.1677	100.041	103.625	100.6	123.872	157.234	161.251	137.718	98.9167	110.426	107.421	97.952	95.252	106.055	107.07	95.5064	83.8216	55.8696	87.9639	109.004	109.292	78.1022	101.018	85.179	91.532	107.428	98.7735
0.659722	-122691	339.556	106.875	97.9787	93.167	94.7395	100.236	82.6978	88.5989	99.5102	108.297	113.972	102.108	102.109	96.2531	97.7352	59.4115	91.3709	100.524	100.251	87.5785	101.198	101.532	85.2823	97.2055	93.9082	121.812	157.406	161.516	138.446	94.7523	94.4539	84.4148	86.2537	87.1412	62.0942	91.2675	78.4908	92.8322	94.9698	99.328	102.992	81.5067	112.463	110.623	91.5857	90.5617	106.274	110.251
0.661458	-111088	340.444	107.156	102.382	108.808	103.475	93.0199	95.6781	99.171	99.6881	93.1025	110.651	103.2	88.1541	62.0826	95.0774	104.05	102.769	105.358	103.336	90.8609	78.5795	85.7257	95.6666	100.786	107.718	130.073	159.325	163.061	140.915	101.498	101.045	91.2382	80.3417	100.758	106.286	102.213	88.5348	102.614	108.957	111.437	70.043	109.173	121.513	114.178	75.2852	70.9907	101.999	106.245
0.663194	-262676	341.333	107.438	113.365	112.548	99.1977	73.7884	100.998	111.31	105.556	121.624	122.294	106.968	99.6847	93.0976	99.6537	94.6552	95.958	96.5611	109.041	94.4715	93.6134	100.221	92.9713	98.5043	101.687	127.137	158.374	162.642	147.68	120.981	73.4831	103.468	101.646	99.2352	110.118	106.492	106.662	105.436	94.247	123.292	127.137	127.467	119.914	109.753	75.9678	92.684	108.922	102.631
0.664931	-237654	342.222	107.719	91.4549	98.22	87.2036	69.1547	99.5255	113.08	123.9	130.532	124.527	94.7672	91.066	103.4	110.071	103.89	107.896	101.217	104	107.426	101.258	85.0363	96.7785	99.9167	96.8473	122.775	153.719	156.187	123.696	127.226	112.948	101.418	92.4427	95.6089	106.211	77.7617	89.0987	100.694	104.953	124.654	134.868	127.685	96.1174	109.815	92.5853	101.672	114.562	104.985
0.666667	-213387	343.111	108	91.1076	81.4677	78.5904	98.6564	86.4959	103.35	89.8952	125.302	120.116	93.1836	93.4676	102.989	114.108	112.034	100.454	84.8506	96.6067	102.331	78.2945	101.513	106.859	97.1358	92.4148	111.361	150.332	155.056	138.461	119.011	89.0588	94.6554	93.9498	109.127	108.833	100.127	87.9032	100.307	97.9263	115.988	126.718	116.088	115.875	116.496	100.912	108.671	111.678	98.4168
0.668403	-271382	344	108.281	94.4561	85.4261	99.6185	109.907	116.25	113.184	108.981	119.383	120.024	107.208	98.8461	93.8246	109.089	73.7022	96.489	92.5818	101.792	94.6422	104.418	107.531	109.873	106.513	70.3282	119.673	150.804	153.567	128.688	108.848	75.2134	97.4015	104.475	102.234	95.0856	53.1462	95.4624	101.795	108.725	82.4788	117.205	118.408	119.911	116.955	82.4469	112.567	105.212	95.1325
0.670139	-241725	344.889	108.562	83.1381	96.5121	85.6202	103.955	111.651	108.782	88.8057	109.345	112.436	103.867	100.66	103.174	107.56	100.439	97.3414	101.175	103.613	96.4495	103.947	91.6619	99.5019	103.922	83.8452	113.01	149.817	153.899	132.692	113.711	99.1937	87.7778	85.6696	50.6946	70.917	93.4168	91.7446	91.4755	97.6979	110.543	115.777	100.274	115.168	122.505	118.681	107.998	49.2946	81.1927
0.671875	-131571	345.778	108.844	74.3639	96.5366	109.146	110.424	81.8664	90.5422	92.0037	101.598	98.7112	86.541	83.7844	86.2118	105.054	87.6209	93.5174	70.5755	99.5858	96.1581	89.3877	102.646	90.3471	98.785	88.4033	112.092	150.565	156.038	137.236	105.029	80.4775	81.0697	87.9232	85.7752	83.7862	91.3999	105.212	101.896	86.9815	104.347	109.628	94.1348	98.3033	111.473	114.03	107.79	93.1355	73.2335
0.673611	-110806	346.667	109.125	94.4845	101.333	104.194	115.316	110.034	89.4515	79.8231	78.0216	101.406	89.1829	76.8702	92.4289	88.8858	107.361	103.266	84.7255	94.4509	98.5681	102.544	107.795	102.533	103.832	90.8196	127.146	153.512	155.677	132.115	91.5596	88.7953	81.9957	87.8929	102.75	100.082	96.1536	107.106	101.596	86.5482	108.073	90.8058	96.5946	97.3532	54.255	91.9893	77.1245	96.0578	63.069
0.675347	-253768	347.556	109.406	108.136	104.425	98.842	104.824	109.73	94.1264	61.1848	95.4657	101.865	93.612	99.6808	105.898	105.497	105.923	95.7723	95.6052	96.14	83.5111	90.8246	111.001	102.959	102.47	111.227	120.17	152.188	153.972	131.97	69.2837	106.656	102.163	96.4774	89.9542	103.778	101.749	94.5063	93.929	97.9785	113.451	114.754	113.98	107.478	91.4121	81.6492	98.347	106.464	100.279
0.677083	-302157	348.444	109.688	85.8225	112.318	107.934	98.1339	96.7769	95.0472	75.6162	92.009	99.3757	74.1721	97.5779	112.982	109.53	93.336	69.8907	97.3644	104.202	88.7778	104.914	110.731	99.3181	88.9808	102.623	127.504	152.649	150.559	85.6171	118.43	100.209	112.955	105.53	91.9076	84.5583	76.7485	71.5467	78.9269	89.7158	110.634	119.601	117.389	97.9935	75.0565	68.8306	91.9028	108.125	107.432
0.678819	-181899	349.333	109.969	94.3823	105.041	116.373	113.798	99.7088	99.2914	98.7758	104.427	105.723	92.9613	105.76	109.136	68.776	91.97	87.1895	99.4319	103.916	111.641	109.063	93.4391	99.2827	81.8926	92.2786	118.592	153.439	158.723	145.601	125.795	99.4603	108.204	113.149	102.484	92.581	90.6892	92.2031	86.6509	83.1108	102.187	92.8118	107	85.2039	67.2589	69.3297	81.2107	94.3728	103.64
0.680556	-233068	350.222	110.25	78.6025	96.2288	108.425	104.312	99.4236	95.5762	97.2632	97.7996	111.047	92.3347	99.8079	110.151	104.482	82.8405	97.6527	105.956	101.448	106.994	94.8073	86.8641	101.215	100.349	100.228	121.933	154.256	161.361	150.166	126.658	71.9482	87.6356	98.7004	106.057	109.72	91.8752	93.7512	102.383	90.0549	97.1076	104.803	97.3696	92.3584	86.7733	97.898	99.2388	102.005	109.094
0.682292	-197049	351.111	110.531	107.513	109.207	93.3915	78.6673	94.6796	105.154	115.041	115.779	108.798	96.7701	87.8522	101.553	100.462	98.3323	109.784	120.586	119.329	95.1916	95.5769	94.8185	107.883	107.277	102.644	118.868	153.052	155.364	121.192	122.593	77.9388	49.9627	78.7179	90.3944	115.519	114.477	104.778	97.5834	103.297	113.26	118.106	104.942	100.526	80.4918	101.803	103.067	95.6931	106.939
0.684028	-244014	352	110.812	108.03	99.001	94.7701	74.7627	89.9364	98.9919	120.068	115.432	68.6699	98.8462	93.1587	88.9644	77.9396	75.6748	106.386	112.696	119.721	115.759	106.537	88.9939	102.924	93.5166	62.8927	115.84	152.373	157.094	140.743	121.619	97.0036	89.9872	84.2306	108.152	116.331	114.296	104.455	92.5676	107.218	114.151	119.675	122.83	112.065	90.2422	98.7779	92.2912	66.0888	94.6946
0.685764	-285541	352.889	111.094	102.958	88.7874	87.6707	89.0283	98.3366	108.028	116.056	110.148	95.0343	104.112	91.8218	96.9019	100.196	101.966	96.5763	79.9075	109.463	104.237	94.9805	104.588	110.099	105.04	93.636	121.482	154.602	158.945	137.776	114.701	99.2519	99.2875	100.594	109.87	100.437	86.7207	96.3255	83.6231	78.2338	104.913	109.179	123.798	111.673	89.4672	101.119	104.371	96.9894	98.9363
0.6875	-158858	353.778	111.375	96.8292	101.361	89.5336	88.8333	87.7942	106.951	98.1506	103.221	109.997	114.342	105.186	102.513	93.5565	85.7438	100.191	79.6282	105.302	108.711	109.042	94.3601	110.553	119.172	111.069	124.182	156.258	160.404	138.178	112.419	87.1546	87.3	72.6874	101.834	99.3799	87.7514	73.2192	62.5042	74.8235	114.533	127.817	123.738	89.0672	100.963	91.6289	101.04	92.4744	82.4885
0.689236	-204023	354.667	111.656	97.8755	85.6912	80.7901	87.1414	88.3037	103.957	112.411	117.638	121.099	114.404	105.027	86.0324	89.4768	84.6634	108.186	111.586	89.3794	92.0779	106.598	110.254	111.023	113.294	113.119	124.735	157.923	161.644	144.885	121.019	101.562	92.9688	96.6897	93.2776	66.2695	69.5477	67.4818	85.9918	100.982	119.771	125.194	121.331	107.822	90.2679	80.1383	92.3744	102.437	91.159
0.690972	-243926	355.556	111.938	93.5789	69.8613	75.124	75.6896	96.4501	73.6404	106.81	98.6417	114.72	99.3698	92.8931	95.064	102.914	106.644	115.194	113.654	104.986	86.3521	102.674	109.591	92.694	84.2812	105.98	131.33	157.475	158.772	124.524	114.507	96.5592	93.2053	78.0802	78.2099	81.5444	93.639	96.0858	74.0561	100.427	111.65	100.3	104.267	103.743	86.7933	87.6875	95.2994	107.998	106.469
0.692708	-115785	356.444	112.219	98.1907	77.6007	64.0218	97.6334	106.022	106.202	103.167	104.072	114.685	110.583	85.5422	78.6633	109.44	115.499	98.819	96.5185	93.7272	97.6265	96.7949	99.2619	75.4161	77.7784	76.5808	110.89	154.697	159.696	140.917	105.694	93.0748	105.584	107.932	103.308	102.319	104.974	98.4204	91.7335	102.52	91.5129	110.24	118.896	111.138	69.716	98.9477	108.34	91.1199	88.1822
0.694444	3378.51	357.333	112.5	100.218	90.3821	90.5617	108.338	103.138	98.6114	105.11	105.159	118.994	105.456	63.5638	73.152	104.952	111.869	95.9143	88.3252	89.3502	92.6548	83.6668	88.5506	69.633	74.2411	98.5068	128.71	156.88	159.683	133.695	109.225	97.5054	106.951	109.306	102.833	78.5386	100.204	85.0684	73.9841	87.6867	115.992	126.618	122.681	97.4375	100.629	94.9474	107.104	107.527	101.418
0.696181	-49125.6	358.222	112.781	107.389	94.6985	101.128	111.205	111.604	108.384	108.552	117.238	119.289	102.026	62.4988	68.7935	102.065	107.962	89.0185	90.1507	100.629	107.515	97.6538	75.0362	91.6206	95.1985	97.942	120.607	157.398	161.577	142.23	119.964	91.9569	92.1746	85.2669	79.5616	93.4313	93.4244	95.6398	92.9757	95.326	108.263	126.954	126.596	109.86	88.856	85.9392	108.131	115.684	88.5661
0.697917	-14671.5	359.111	113.062	85.0332	102.504	94.38	91.3606	103.273	103.016	81.4084	106.225	107.407	108.446	96.3546	93.9137	97.5399	94.5518	102.742	93.7124	97.6577	106.743	102.113	100.126	91.9637	81.507	97.9368	120.318	157.508	162.639	141.983	118.208	108.892	91.3129	62.7547	78.446	99.7505	93.3293	95.3351	93.0052	67.2382	91.8603	116.948	124.24	120.299	108.41	110.429	115.153	111.653	112.035
0.699653	181131	360	113.344	74.626	94.9461	102.09	93.5304	46.7039	83.9493	95.724	92.4667	92.7942	111.156	101.258	89.5134	90.2007	85.7214	89.8094	95.9815	107.631	92.9131	75.8969	91.2578	92.3831	97.1051	100.124	127.342	159.317	163.148	140.254	93.3504	108.81	95.1113	77.2554	94.8763	104.449	104.605	98.8599	83.7618	97.2714	108.575	100.074	110.434	115.282	89.9225	114.788	100.431	53.8203	105.333
0.701389	198516	360.889	113.625	91.4709	101.944	99.672	85.1741	85.9048	87.8107	104.054	105.219	116.221	116.342	105.543	91.5479	96.39	85.6408	100.764	103.73	105.035	99.6018	82.9093	91.4962	84.2901	99.6146	102.643	128.495	161.041	164.824	143.403	92.3832	109.886	113.077	96.1103	96.2087	101.41	77.8539	101.739	99.3556	105.139	74.3044	115.687	121.448	101.747	112.136	118.433	106.597	96.399	97.92
0.703125	296399	361.778	113.906	108.818	104.335	71.7645	95.9061	103.293	115.145	120.822	121.608	117.158	87.429	102.593	97.4742	105.777	112.815	113.526	99.5333	83.3265	63.5727	96.1749	100.662	96.1927	97.572	104.552	124.392	161.339	165.279	144.066	104.86	114.403	114.848	109.896	105.905	102.364	101.905	103.584	91.2139	100.153	111.016	120.839	123.774	115.767	111.464	115.884	106.661	91.6195	102.145
0.704861	304900	362.667	114.188	96.4117	104.787	103.963	96.2258	96.7064	113.512	114.118	96.0088	108.926	101.033	104.697	100.979	83.3006	108.591	109.097	94.409	77.3282	82.4734	89.538	83.8224	98.1853	100.525	96.0061	128.754	162.704	166.168	138.97	116.948	73.1522	102.297	69.8103	93.6983	52.8972	78.6707	83.6912	93.94	102.745	107.467	99.3947	115.527	96.2198	93.5117	105.421	111.422	101.129	104.284
0.706597	231207	363.556	114.469	103.696	109.203	106.104	90.0881	94.7063	107.39	101.062	98.7534	101.608	78.4501	102.715	101.933	92.4497	71.7941	97.571	49.0284	88.5508	69.0856	91.6536	97.8959	107.821	107.353	102.853	134.201	164.524	168.937	151.459	121.439	111.404	96.916	93.9395	96.2367	85.893	64.7273	83.0834	91.3034	81.4912	105.6	113.459	117.844	111.323	105.16	100.552	110.61	104.241	103.256
0.708333	326758	364.444	114.75	108.23	101.066	104.33	104.685	100.922	101.661	97.2741	101.576	101.843	83.2573	105.33	85.5326	83.4326	87.9935	96.3854	107.916	111.482	105.93	74.6493	98.0618	106.949	80.6963	84.2695	128.164	163.792	168.942	147.423	100.857	108.073	86.0339	85.9572	91.1978	91.669	95.1106	101.05	95.4891	91.5922	95.1316	102.001	115.88	120.914	106.459	93.4292	96.6741	90.8094	109.644
0.710069	577537	365.333	115.031	92.2929	79.0711	81.6718	92.6972	29.8135	54.5784	93.1643	106.776	112.446	110.67	110.861	98.8965	67.8288	82.1869	55.7462	110.182	119.244	114.424	99.9663	72.922	99.0756	106.689	104.984	117.834	162.884	169.241	147.75	106.975	99.2449	72.9597	75.5418	69.7936	71.4866	79.7047	99.0104	98.1514	92.0736	94.1073	95.0185	110.336	121.798	99.3713	85.5175	82.3643	100.347	101.559
0.711806	481018	366.222	115.312	58.9058	89.5844	91.4497	103.913	107.492	106.43	100.194	108.957	105.345	98.8832	100.296	103.407	81.2719	72.6735	99.5593	112.753	105.233	97.4742	102.723	96.8902	78.4934	111.218	107.802	128.53	165.004	171.254	154.602	115.772	97.4736	103.039	103.241	98.5151	97.084	94.892	104.177	106.607	101.415	92.5874	110.357	120.473	122.587	115.73	101.975	100.534	107.833	102.184
0.713542	391640	367.111	115.594	90.8581	84.0878	102.354	110.958	114.413	114.205	116.882	112.704	97.2282	79.4693	83.0281	106.57	108.831	96.527	85.9735	110.614	104.325	82.9653	86.9754	101.872	104.378	112.713	117.228	138.836	166.52	170.632	150.556	107.815	96.2893	111.858	107.784	89.2535	91.3848	86.3967	98.053	90.0073	79.2302	94.7235	111.348	95.3078	109.64	107.252	103.807	79.8725	100.314	99.4014
0.715278	472138	368	115.875	99.5784	97.3122	94.7827	91.5268	105.976	92.3636	108.448	91.3052	100.295	95.5732	96.0753	108.345	109.327	106.016	100.771	104.022	100.403	90.7583	98.0673	83.8522	80.763	87.6321	102.578	125.846	164.913	168.486	140.908	112.229	109.177	110.578	102.71	87.9926	85.3234	68.295	81.8672	89.0761	59.7542	100.47	119.706	120.461	111.407	102.689	94.7133	63.4656	91.9224	87.087
0.717014	545448	368.889	116.156	98.7458	100.166	99.4089	98.613	110.667	110.534	89.1611	91.03	109.276	115.858	111.078	86.1171	94.119	87.9117	93.2665	91.0368	104.604	100.117	98.3052	85.2938	79.314	90.0244	90.529	129.546	165.559	170.729	151.351	117.238	78.1912	90.1753	81.9363	74.4822	93.2227	92.6689	98.7899	98.9482	90.8725	90.3656	120.661	130.789	122.934	105.019	97.4128	97.2068	92.1911	61.6219
0.71875	367319	369.778	116.438	97.3141	99.6851	89.952	87.7139	104.93	100.802	100.83	95.5564	109.374	114.794	105.978	71.5704	98.1503	102.588	105.174	113.519	117.909	112.005	76.1923	84.1252	87.6213	94.4063	76.9752	134.654	166.751	172.595	156.333	105.481	99.3584	101.433	96.2818	95.4547	93.2273	55.9528	102.014	103.731	85.713	99.8416	122.438	128.182	117.212	82.5908	82.1786	105.687	104.614	94.6961
0.720486	284724	370.667	116.719	104.158	108.389	96.9842	98.8398	106.601	101.059	104.976	90.9987	92.8979	99.7527	68.1703	98.8733	101.724	104.058	90.6098	103.993	109.25	107.625	108.399	102.058	97.8929	96.4477	74.7621	132.004	165.455	169.743	148.589	121.262	112.028	112.562	104.016	89.6612	84.3573	99.9778	98.6025	92.2579	108.318	115.805	120.565	108.207	108.507	116.509	112.073	102.613	100.675	79.8404
0.722222	290204	371.556	117	51.8813	105.66	105.858	93.0838	101.871	110.543	111.534	100.792	89.9331	104.643	108.81	102.898	58.7579	82.8343	88.8359	98.9634	95.9098	95.3746	106.234	98.548	78.7101	101.362	100.415	124.276	163.108	167.309	142.471	106.626	78.551	109.225	97.6929	83.4077	92.2193	105.839	101.098	92.9569	99.1155	96.1848	94.4049	112.624	113.92	110.945	105.345	93.1739	95.5868	82.8662
0.723958	376606	372.444	117.281	93.7435	103.3	105.315	99.0893	90.274	107.188	97.8935	85.0746	79.0382	109.354	113.529	103.638	87.7196	47.4972	70.937	98.0247	73.9427	96.3043	84.4019	90.1044	91.8418	86.5931	105.308	130.735	163.038	168.097	149.65	110.753	112.411	115.546	110.651	91.4988	91.557	108.229	99.3342	57.8731	55.3131	82.8231	92.2426	110.513	102.475	91.2409	83.4261	103.318	99.3625	97.6124
0.725694	455561	373.333	117.562	74.8764	76.188	93.4808	111.224	115.014	101.374	99.8518	104.114	107.339	108.122	95.3481	83.7879	81.0784	92.6716	99.9811	106.948	101.318	98.4196	98.8633	83.0392	88.4078	101.283	102.662	126.579	163.204	167.142	143.124	120.488	112.276	107.553	100.908	93.9214	102.565	106.505	78.3186	97.0572	90.891	75.5806	75.0182	109.244	118.287	115.468	110.769	84.2626	81.6928	91.52
0.727431	364342	374.222	117.844	82.1388	84.7142	88.1587	112.301	117.242	102.888	101.498	111.891	108.131	96.2247	57.686	19.9799	83.7027	99.9736	103.033	109.508	102.274	94.4933	104.174	101.826	105.955	108.804	82.5483	130.745	163.325	167.728	147.79	120.2	101.044	103.864	95.3462	89.2685	101.697	110.286	106.439	109.562	110.478	105.638	105.839	94.9834	121.045	116.341	107.522	102.101	97.6408	105.467
0.729167	443057	375.111	118.125	78.3328	88.722	100.217	113.787	112.228	74.4269	87.1281	100.043	90.0427	87.4612	87.409	77.4673	73.089	100.551	94.47	105.868	107.708	102.876	71.2677	99.4389	93.7953	106.584	104.618	121.976	161.861	168.044	150.552	115.871	112.373	111.828	106.009	81.2738	98.0541	102.588	100.394	97.1028	112.901	118.807	121.894	121.749	120.418	106.061	98.8518	95.5781	71.1885	92.7428
0.730903	351607	376	118.406	89.7051	80.023	93.8602	85.6002	109.906	106.796	99.0685	97.8246	92.0377	97.1631	92.3531	60.0879	85.5425	107.048	115.383	105.116	76.5758	94.6171	99.7095	101.648	93.3669	89.489	95.6341	126.99	160.313	165.439	145.665	82.033	86.9734	96.5471	113.15	109.82	102.984	105.38	106.967	97.6554	92.5468	90.4808	121.462	122.939	104.891	90.4555	106.369	98.8372	89.405	98.1886
0.732639	430102	376.889	118.688	76.801	91.35	105.097	109.491	111.381	94.9369	110.773	105.958	98.1939	91.5423	82.1208	97.4489	100.231	107.545	112.276	106.398	94.6656	76.3358	93.2538	113.905	110.891	101.687	90.0462	125.675	157.685	160.223	141.963	113.629	108.651	110.828	99.1317	99.5498	96.0468	107.03	107.54	87.5706	76.7974	96.1741	109.013	112.23	83.7324	97.8989	99.7873	101.941	104.589	98.1813
0.734375	419959	377.778	118.969	90.9312	82.9917	100.755	110.686	110.348	107.337	110.233	111.353	104.909	89.0716	102.69	106.778	93.68	90.9297	97.6972	55.3672	97.5023	85.178	101.538	109.334	117.299	115.566	104.955	127.506	156.276	154.826	107.628	122.831	91.4772	112.482	101.11	83.5005	56.4401	93.1616	98.1543	84.9483	77.2122	88.0962	78.9707	105.923	108.745	106.473	107.571	109.932	110.312	96.3247
0.736111	491382	378.667	119.25	99.1126	99.0704	96.379	83.2064	80.0207	109.611	104.967	103.013	111.711	104.617	104.697	94.6625	97.5631	83.6652	81.0819	99.2129	108.371	111.506	94.194	90.8772	97.2968	106.373	99.6867	119.341	156.875	162.297	147.219	117.819	107.138	113.169	111.877	95.5532	73.2409	85.9798	90.5286	75.2076	74.9754	94.5631	110.838	115.653	102.966	93.7017	108.855	113.114	113.519	107.328
0.737847	392951	379.556	119.531	105.704	111.166	100.873	86.1243	94.7123	94.4056	108.184	114.922	110.371	103.435	99.0313	81.5891	78.9068	84.0325	87.5892	91.7549	92.2226	115.272	112.607	90.3029	65.3498	86.3541	84.2421	126.237	159.01	165.205	149.437	108.347	94.5226	94.2096	110.121	90.5949	72.0772	83.5931	86.7271	72.8344	77.4369	100.467	116.856	110.16	96.3417	103.034	86.0441	96.4289	85.5477	95.559
0.739583	383250	380.444	119.812	92.1639	106.033	101.56	62.0552	96.297	90.1025	100.382	99.3429	90.3896	83.2224	85.1572	89.374	88.954	93.9876	88.3637	98.38	99.7181	108.362	111.691	97.6449	95.7656	97.5807	80.3291	122.329	158.349	163.348	139.64	115.179	99.8435	92.5445	110.636	106.215	100.088	104.691	95.1051	82.8889	81.333	107.384	114.285	100.741	77.8709	96.2627	92.3549	92.0821	103.351	105.398
0.741319	129043	381.333	120.094	98.5653	86.2661	89.3019	98.2596	99.9685	103.853	92.6146	110.201	108.573	109.717	103.999	106.008	104.488	102.342	100.969	98.2347	90.4335	97.109	97.9221	95.3753	105.643	114.867	108.616	124.225	157.748	162.272	143.14	109.784	104.56	101.876	103.81	100.643	52.3308	111.033	114.018	103.172	73.5499	101.264	103.278	94.4099	89.5764	100.021	93.7092	93.851	105.16	100.942
0.743056	221563	382.222	120.375	75.484	98.5817	104.165	97.006	87.0881	108.378	119.422	124.476	119.295	87.1703	111.252	108.413	84.7974	83.0064	100.512	95.9734	109.609	101.15	66.6708	84.2577	112.211	119.201	117.053	119.845	156.615	161.157	138.297	101.043	78.3812	96.0775	74.5321	78.9679	104.943	111.67	111.532	98.7181	93.9422	103.277	97.5205	87.9239	76.8639	100.246	101.385	92.8108	107.797	99.807
0.744792	143354	383.111	120.656	93.8591	71.8227	106.448	101.843	86.4295	90.5368	113.579	116.845	118.729	109.198	103.165	103.297	75.4364	95.515	104.594	103.128	109.355	112.562	102.588	97.3258	98.1467	100.558	100.238	127.348	155.675	158.85	139.387	116.767	113.44	106.5	94.8744	101.888	100.319	76.7678	93.266	93.2617	90.057	90.3928	104.042	101.886	88.1814	86.5122	105.288	106.263	105.63	108.441
0.746528	71509	384	120.938	104.164	100.626	107.939	101.736	89.7803	103.765	100.484	88.5296	104.848	104.285	75.5067	97.3623	95.9322	79.0623	98.9464	91.7089	100.858	99.6734	111.195	94.2882	67.2954	74.7329	87.3895	116.584	154.136	156.276	121.524	101.78	116.537	108.921	83.4219	99.1332	88.377	51.5379	78.058	89.9308	90.1125	88.567	99.9986	91.467	97.8905	94.6078	94.4811	94.3526	87.0906	80.6146
0.748264	87269.3	384.889	121.219	104.257	94.7242	100.648	96.8337	104.485	99.9788	95.2587	99.5415	98.6304	113.978	103.76	106.328	109.887	99.8347	80.0079	108.72	107.81	105.184	109.496	104.973	103.845	105.735	102.552	123.088	154.369	159.697	143.323	120.213	111.586	105.175	99.0265	98.985	70.6927	80.8478	73.2712	79.7787	75.2074	80.385	103.089	105.619	110.367	97.4954	69.2669	94.192	111.938	112.305
0.75	183498	385.778	121.5	106.051	113.487	105.769	97.7356	88.8968	65.4941	74.8634	102.337	118.078	122.926	115.503	109.75	115.173	111.975	109.005	109.232	94.8617	105.319	98.784	68.9741	104.918	109.227	95.5597	116.508	153.076	160.165	143.249	117.758	90.4796	99.8377	80.9728	102.771	98.6936	95.9261	89.7216	94.8696	96.5378	74.6737	105.76	118.151	114.799	101.509	94.9492	110.814	119.618	112.256
0.751736	271839	386.667	121.781	108.571	108.521	107.222	96.4614	72.4239	89.0553	89.4357	76.9226	111.15	117.677	101.403	91.9397	100.986	91.6097	87.9208	94.2553	100.83	106.53	90.0099	78.5748	92.1598	101.865	57.7559	104.768	149.832	157.515	142.982	122.382	118.271	102.646	104.092	105.839	59.71	93.0643	88.9699	97.8073	109.947	104.214	98.2421	115.173	100.226	84.063	82.4332	105.648	113.753	103.598
0.753472	189580	387.556	122.062	113.953	98.5573	100.209	87.7752	97.1528	107.428	100.14	88.2688	112.408	115.753	93.0306	105.158	82.85	89.2415	90.8183	87.4147	105.415	115.761	110.533	96.0346	93.6793	100.585	104.017	122.194	148.847	150.61	131.02	123.569	110.382	85.7595	95.3615	109.069	101.261	73.5936	87.1436	107.307	110.68	103.295	104.741	115.56	107.219	85.4206	91.6488	61.091	101.807	102.5
0.755208	195326	388.444	122.344	110.496	91.5691	105.562	103.319	105.34	109.445	104.873	108.109	122.078	123.545	111.682	100.668	105.52	91.3417	84.8491	99.0634	87.3697	111.106	115.315	106.58	68.8016	94.5016	85.966	112.629	145.796	145.942	118.336	96.1765	96.0757	89.857	99.7263	105.537	106.052	87.2352	87.7628	103.381	85.9277	87.4185	85.461	119.217	114.899	94.2939	93.6425	98.5605	104.189	77.6622
0.756944	118898	389.333	122.625	108.001	106.497	102.564	79.6138	97.1922	80.1225	93.6505	101.545	115.845	112.585	111.829	104.628	105.966	91.0928	93.1375	103.517	100.259	90.8128	99.5652	94.4532	105.179	106.02	101.947	117.242	144.765	148.888	127.059	91.5777	106.768	110.063	95.9416	76.7694	93.7662	107.794	108.149	93.1416	73.7156	91.1399	110.649	121.612	121.978	117.911	105.747	106.082	106.828	86.2611
0.758681	-32812	390.222	122.906	110.46	103.368	96.9645	97.6705	100.739	98.9601	81.8641	101.612	95.6754	89.7302	109.959	113.52	90.7383	85.075	94.8761	104.581	101.536	91.7232	86.821	89.0267	108.189	112.548	90.8487	105.604	141.174	149.563	136.285	102.736	104.843	105.527	99.7923	100.099	95.3576	106.055	107.459	95.3825	82.1879	97.8737	112.634	111.248	68.7316	118.297	113.059	94.9039	99.6571	99.5343
0.760417	72865.4	391.111	123.188	89.4492	85.6543	82.2233	88.3431	94.9445	100.844	106.358	111.883	107.585	111.189	104.733	103.923	100.067	95.3689	106.974	95.0135	88.5338	100.918	81.3498	91.6787	98.9495	110.751	107.803	112.081	140.169	143.388	129.969	116.785	112.918	107.627	104.384	109.282	100.49	69.2164	94.8488	85.2268	100.629	109.34	104.679	100.467	118.234	116.519	97.7794	76.5092	88.2783	56.8333
0.762153	251732	392	123.469	72.3366	86.184	100.423	93.0487	80.7164	85.6831	103.495	115.087	121.158	114.899	95.2097	102.096	108.246	106.834	111.02	87.8285	98.3924	106.734	96.4106	98.1647	104.284	105.494	84.8411	123.095	141.829	133.952	98.7506	78.3569	110.843	101.245	102.426	99.7888	91.7331	86.1517	75.6663	85.0688	101.031	91.1271	106.243	120.592	119.989	105.795	75.6429	75.667	96.5483	104.507
0.763889	171185	392.889	123.75	86.7711	106.929	116.775	108.491	69.9824	88.388	53.9225	95.8897	111.348	108.281	83.3823	104.785	115.118	115.112	104.895	102.228	107.853	109.51	96.756	106.588	111.326	105.151	103.724	98.8095	142.308	145.867	129.787	104.953	92.3257	92.8025	95.6446	78.5166	68.1272	76.4542	70.4867	89.6479	89.1308	100.727	115.819	112.811	105.897	94.7393	95.9161	104.49	105.975	85.4046
0.765625	97004.2	393.778	124.031	101.283	109.995	119.765	116.163	96.8135	94.585	93.1072	90.9638	92.5269	89.1809	94.3569	82.3497	101.841	103.203	82.3909	88.5593	83.8453	108.435	97.789	99.4848	101.948	67.5033	99.8665	115.944	144.242	151.302	140.015	110.33	98.5232	101.19	111.549	108.294	96.6347	83.4489	67.4301	93.0911	101.268	110.393	119.869	109.185	96.1235	100.405	102.752	112.685	109.812	104.452
0.767361	110434	394.667	124.312	105.464	87.202	113.128	117.18	99.4618	103.665	103.239	98.2363	90.579	91.3087	91.2995	88.9986	70.0778	92.6549	86.2991	75.9672	96.8907	109.663	108.033	104.384	92.2484	82.7831	93.0092	106.952	142.208	145.936	130.191	129.834	116.448	69.8252	115.567	111.777	92.4738	73.0185	95.8861	110.178	110.266	88.8589	116.054	118.662	101.1	110.17	108.244	112.572	64.7984	94.9589
0.769097	122825	395.556	124.594	108.295	108.728	62.5402	112.649	115.484	99.6743	86.3994	86.1179	55.3681	90.564	88.7211	89.9693	101.903	99.7706	84.7267	88.0015	103.114	100.285	101.571	89.8339	94.47	93.2638	73.802	112.912	139.612	141.874	125.759	124.187	121.85	116.597	115.466	101.713	54.6121	87.6178	106.749	114.055	107.033	96.4049	104.336	109.404	122.234	124.925	120.414	118.229	113.336	106.268
0.770833	52693.4	396.444	124.875	109.334	94.5535	105.394	104.083	104.803	102.738	86.8382	73.8513	44.245	82.4479	102.045	107.642	96.5037	80.0112	98.9503	104.946	103.11	84.5028	83.32	53.0714	87.8229	101.225	100.293	83.2192	133.899	139.934	125.635	65.1546	109.24	79.8303	108.569	100.476	81.8073	76.7496	93.3999	103.368	90.4513	63.5119	92.7645	100.19	121.735	120.693	81.3707	106.495	110.731	111.271
0.772569	-93055.6	397.333	125.156	110.877	100.769	97.2505	86.2175	80.8293	91.7011	95.8196	86.7093	85.2973	59.3853	92.7208	105.499	96.8428	73.6522	107.025	115.638	104.629	85.4817	72.1897	80.9306	98.4988	89.9355	93.067	107.271	132.523	131.618	95.0183	106.308	99.5546	109.626	99.1633	105.73	103.958	85.591	68.7103	81.6792	80.6372	89.9911	110.121	121.39	116.959	103.575	98.867	103.074	98.911	103.052
0.774306	181291	398.222	125.438	110.337	102.361	86.8639	99.8422	86.0843	81.9642	85.9179	92.5749	102.692	99.1839	69.2736	100.554	107.312	101.382	109.64	113.825	103.234	89.1576	83.8504	85.3677	107.275	112.274	110.778	109.488	135.972	141.351	131.516	121.2	117.344	111.705	99.1147	109.223	117.074	107.385	91.7227	67.653	58.1619	89.3911	110.176	121.922	111.424	94.8874	95.1057	104.892	114.098	118.248
0.776042	107188	399.111	125.719	92.5434	99.6509	83.1302	102.039	102.371	82.478	85.7212	84.8703	109.732	110.049	101.503	80.0232	105.181	101.967	108.004	97.9164	98.9166	109.074	105.273	99.7009	112.302	109.721	104.857	107.807	138.275	146.488	127.866	115.47	117.532	102.125	88.8969	109.527	115.81	111.563	88.1881	67.8401	92.5729	103.629	94.286	121.578	121.077	104.692	88.0694	77.6685	100.97	112.567
0.777778	-42403.9	400	126	84.731	99.3428	95.3677	96.6451	95.653	90.9364	67.4992	106.821	117.575	102.785	97.6879	108.453	114.844	118.733	108.32	95.4188	112.549	110.539	82.9746	114.333	109.018	88.4815	87.2752	107.898	137.217	146.337	137.738	118.839	70.5018	91.8238	93.9049	62.7277	100.131	99.8873	89.6693	71.8707	102.61	106.117	118.543	123.647	106.283	96.999	78.1244	73.7756	82.9776	96.1105
0.779514	65192	400.889	126.281	96.9134	104.858	75.3935	83.6596	75.6962	62.2679	94.6854	113.366	117.017	113.417	103.282	98.2235	106.75	108.803	112.3	106.228	110.575	113.295	113.089	111.289	102.861	88.1914	96.4669	99.0889	134.486	136.79	126.861	118.811	103.044	90.421	91.6883	90.115	92.5542	90.8681	100.399	109.335	109.07	99.5946	118.025	119.654	104.737	97.4427	104.011	100.414	91.1689	91.5812
0.78125	1236.89	401.778	126.562	101.005	112.37	109.26	106.085	106.315	105.389	101.982	108.783	101.356	101.929	108.442	105.189	106.046	106.44	104.156	99.455	68.3656	87.4459	107.712	72.6489	98.167	78.9574	91.6318	110.299	132.59	130.831	116.261	93.2653	102.314	93.9583	100.802	82.8143	79.216	96.0682	111.705	111.676	90.1739	110.1	120.193	80.4799	107.819	81.1738	105.265	111.068	114.72	111.17
0.782986	24365.7	402.667	126.844	103.103	102.494	105.205	90.966	107.98	112.464	94.3294	99.244	110.926	110.685	97.6147	94.1356	107.174	108.561	92.3243	97.9984	98.1505	101.032	109.126	104.167	91.1387	91.8185	94.3073	78.7974	128.195	139.217	134.202	120.156	107.596	105.114	106.554	94.5291	80.7956	91.9944	106.544	100.46	88.2459	114.733	122.769	120.485	118.882	116.983	101.609	103.933	111.032	102.493
0.784722	45944.2	403.556	127.125	96.3507	92.6343	98.7467	97.9215	99.9122	109.406	95.8042	71.0127	111.467	112.344	86.8544	90.3626	90.6655	94.042	99.3826	97.1077	94.5438	99.6209	105.946	98.3055	58.2469	79.9521	90.9883	95.9698	121.849	127.305	134.365	111.889	109.392	110.234	97.7886	81.298	86.5431	80.8968	97.3631	107.172	103.748	105.066	112.995	104.353	108.928	109.727	112.14	104.441	71.3608	86.289
0.786458	66023	404.444	127.406	92.7267	87.7381	105.261	99.6888	94.6195	108.811	104.256	110.558	122.54	121.979	109.8	92.3467	66.2936	72.4429	84.6884	45.6163	45.6535	60.0891	84.3088	96.8631	94.2289	96.4204	100.099	106.658	121.663	123.101	133.896	125.861	103.691	93.6646	87.7403	94.1756	101.467	99.4966	91.0171	99.1547	103.71	104.247	107.064	100.636	99.4995	105.469	104.673	99.4623	107.666	105.429
0.788194	3135.44	405.333	127.688	101.056	102.083	95.2976	80.0688	97.6415	102.855	103.844	113.097	116.515	116.638	93.0765	80.4538	95.1159	101.653	97.4501	85.6631	72.1283	59.171	85.5303	19.3043	102.368	100.931	88.2964	92.5768	123.825	134.826	130.288	104.825	108.213	106.294	95.7239	86.6577	104.56	86.2369	72.075	80.1637	94.4665	111.799	101.787	88.6933	86.6409	111.302	118.383	115.869	114.278	93.7322
0.789931	27234.5	406.222	127.969	102.842	96.6793	81.7114	83.5002	68.8235	92.5993	93.3278	104.332	100.088	111.888	92.9809	80.2616	98.4568	111.11	97.1773	91.2584	101.509	102.3	100.578	95.9143	103.657	102.632	93.9942	102.445	125.947	126.209	100.626	120.577	119.535	108.017	102.555	105.58	97.4163	92.7685	95.7201	96.2373	93.1861	104.439	112.97	110.205	105.341	106.511	115.807	89.9895	111.094	112.279
0.791667	49689.9	407.111	128.25	105.086	104.684	100.184	102.389	97.778	91.1181	83.8798	103.47	114.838	114.531	101.357	63.8308	91.5691	112.388	114.665	107.665	100.48	100.533	98.8182	79.5849	98.8486	101.401	60.913	107.863	124.014	122.267	111.99	123.231	124.755	107.35	100.953	106.567	98.0964	99.414	110.646	105.991	86.4643	96.7321	109.713	112.149	108.388	90.7868	112.254	116.793	113.409	93.7659
0.793403	-10960.1	408	128.531	102.838	79.9669	97.2474	97.2906	101.545	85.7007	94.6121	106.55	91.8605	106.514	96.8396	78.2851	72.2739	104.049	114.003	95.4176	72.3863	84.639	69.4921	95.0078	99.5215	85.6026	89.6515	91.9544	112.581	120.385	103.54	111.414	115.367	110.404	57.304	95.7677	89.4603	99.1145	104.677	104.966	81.8768	93.0848	91.8614	82.0391	100.606	96.4093	98.9739	103.706	100.799	106.072
0.795139	15242.3	408.889	128.812	105.909	102.183	93.0069	90.7267	102.65	101.055	94.0336	107.42	111.596	113.385	111.221	103.253	94.4703	87.8834	105.09	106.676	100.272	101.065	100.997	97.3995	75.4871	72.2711	87.0729	108.4	122.481	117.718	109.419	105.147	107.361	96.5434	97.3947	95.0047	85.8536	76.2831	81.5319	96.4803	101.467	96.9894	100.236	110.982	99.1614	96.3765	99.4701	101.565	102.292	110.606
0.796875	39671.5	409.778	129.094	99.3456	105.666	88.7226	76.6342	91.3003	96.7768	68.8352	97.2761	112.758	94.5471	103.66	105.043	86.3056	86.6879	98.6997	88.7423	96.5842	84.9033	94.6771	92.0938	82.266	76.0723	89.8145	102.158	129.872	133.061	128.708	122.326	99.5432	98.9351	99.7748	91.5833	55.5525	89.5828	90.0221	74.6771	79.9155	106.347	117.424	124.492	121.235	109.938	85.9116	96.764	89.2654	91.2166
0.798611	306936	410.667	129.375	27.867	104.992	99.5519	88.0517	101.285	106.848	94.9997	96.4911	109.319	102.348	90.2974	89.8135	83.6615	95.3375	102.447	96.9779	91.8359	65.2922	81.0727	78.9753	91.8219	101.852	96.5585	103.521	134.839	144.766	137.585	119.741	100.682	105.821	100.497	73.7763	48.2605	94.5666	110.309	111.823	110.051	103.95	102.567	124.24	117.112	89.3763	98.9401	101.86	94.6118	82.2668
0.800347	551932	411.556	129.656	112.029	113.938	105.901	84.3686	106.658	103.764	104.393	103.569	115.549	103.18	80.0277	71.1247	84.589	86.756	101.645	93.8256	99.7008	95.0125	92.4533	91.3118	91.0554	103.856	101.726	110.371	137.714	142.558	125.448	80.3244	105.851	92.8341	82.9766	85.7756	84.1938	105.308	114.411	118.909	118.701	98.5247	108.389	118.493	105.765	98.6501	96.7808	97.4466	111.429	108.057
0.802083	449519	412.444	129.938	107.816	97.1935	109.758	112.028	97.0401	80.0525	101.008	119.286	120.136	104.827	93.2291	98.6913	99.8483	101.406	96.8446	83.3435	94.3027	100.423	83.7018	82.9324	82.946	100.301	110.589	85.5347	133.964	137.122	93.5312	102.052	91.5951	70.4404	70.5367	90.5664	101.709	110.934	101.575	108.588	114.424	106.126	110.32	112.498	102.765	106.987	104.241	104.069	112.332	106.412
0.803819	435668	413.333	130.219	81.1535	95.7131	111.789	113.284	94.7215	82.5697	100.118	114.242	111.128	102.292	94.5687	82.1362	101.132	106.635	61.3328	86.647	54.8327	87.6083	98.475	90.6575	81.2251	94.5712	90.3297	119.945	140.593	142.634	123.935	83.8689	83.8702	94.7878	90.1223	73.2849	87.4068	91.1887	111.697	115.939	92.327	88.684	102.397	73.0354	113.423	114.405	86.4951	84.8848	98.317	92.9002
0.805556	503227	414.222	130.5	111.316	112.463	110.815	104.337	90.2809	89.62	98.9512	98.8943	72.7656	99.8868	103.858	88.109	102.648	113.583	108.675	92.2886	81.5972	81.3071	105.374	102.971	93.4255	96.6575	101.949	103.586	141.483	147.017	131.055	97.0004	85.1082	100.671	101.175	97.4351	98.3937	92.3515	104.009	118.901	110.946	97.7972	104.584	103.984	113.425	121.001	112.002	105.601	104.676	97.8943
0.807292	400789	415.111	130.781	100.966	99.7728	79.7312	72.9316	88.8786	99.7268	103.089	90.2444	74.6701	106.615	109.961	96.9778	85.8619	110.237	116.62	105.813	102.554	113.079	113.08	94.4252	86.5795	83.3134	102.83	113.261	140.399	145.021	122.247	96.5358	81.809	91.7374	97.3627	69.4342	103.984	113.099	117.022	112.676	104.004	101.424	103.532	100.361	109.592	122.808	119.208	106.625	107.631	98.8646
0.809028	468469	416	131.062	105.569	103.282	93.331	101.366	94.9537	93.9964	100.99	58.6713	85.4436	109.9	116.924	105.272	98.7255	112.175	110.086	86.6683	110.143	114.829	107.653	98.2418	96.2694	100.814	95.9024	94.6752	138.409	142.736	122.062	96.4585	87.6736	73.2315	84.3266	101.548	106.469	96.6536	109.962	96.5021	71.0895	90.0825	97.3438	102.651	101.187	111.42	99.2414	88.7343	104.312	108.919
0.810764	529209	416.889	131.344	113.15	107.121	103.515	102.319	108.746	110.535	110.497	106.075	101.722	111.765	109.257	93.4003	89.2659	109.555	106.576	83.2662	97.5915	103.732	71.7721	99.9364	94.6283	86.0983	95.854	102.56	140.817	144.555	117.192	114.682	103.746	78.3958	80.6113	98.2837	103.086	99.5219	104.357	97.7042	82.4399	85.7942	109.033	112.056	108.353	100.087	45.7604	84.1006	111.98	113.665
0.8125	501797	417.778	131.625	101.077	98.9179	96.8601	92.8375	106.538	111.145	97.7355	103.295	117.388	109.764	92.8318	103.762	85.0966	107.425	107.939	86.2924	61.1285	93.46	97.5061	79.4955	96.5953	102.284	88.3863	117.377	145.217	149.151	135.194	112.224	81.2929	93.4619	72.9927	76.9832	79.1399	96.0588	83.1632	106.089	96.349	89.9339	111.881	115.538	102.286	88.0676	100.932	101.653	112.315	105.215
0.814236	393400	418.667	131.906	102.142	95.7286	96.8393	66.4975	87.886	91.7308	107.791	111.796	104.405	110.508	117.338	109.608	63.8796	109.474	108.263	84.8164	83.0512	90.6848	56.1739	96.0263	108.146	112.962	105.025	116.615	145.566	148.067	112.399	116.372	106.945	103.802	92.9679	83.9277	90.6988	103.64	109.667	110.599	93.0341	96.8422	110.389	98.6899	98.511	111.595	111.22	88.452	105.973	114.914
0.815972	373921	419.556	132.188	88.6111	83.5863	97.4661	100.981	98.9975	100.021	87.0009	104.111	106.326	108.258	114.547	113.13	107.916	97.0289	106.85	95.5429	68.6426	96.845	103.456	99.4562	102.814	109.703	102.765	103.661	143.661	149.907	134.21	104.056	96.6155	95.3342	93.0441	82.0362	94.6551	98.9622	104.683	103.512	101.661	92.8209	94.5422	109.327	110.348	116.597	117.51	102.234	96.7661	112.149
0.817708	354680	420.444	132.469	90.5661	95.9513	67.5751	105.933	99.7044	94.4376	106.086	111.267	107.177	75.9628	92.1051	89.9495	102.426	100.5	110.83	111.421	105.684	110.686	111.023	96.8483	94.3056	85.6272	114.275	123.938	146.746	150.538	125.319	109.061	99.2067	87.5911	100.722	109.483	97.9798	91.8439	42.9526	59.4551	75.3105	92.9223	107.781	108.971	53.2948	96.2817	106.381	110.205	95.3557	101.43
0.819444	498717	421.333	132.75	91.8288	92.6173	104.395	106.85	107.868	105.409	96.6956	101.197	107.048	98.9146	92.9299	93.272	45.2725	100.696	109.247	105.213	94.7933	107.911	94.8684	96.6528	98.7794	100.922	115.87	115.514	142.753	152.172	138.798	121.973	106.718	93.6109	109.422	116.363	113.687	97.9048	80.2987	81.9111	84.911	100.348	110.304	96.5241	101.471	100.595	106.655	106.299	89.5417	81.8976
0.821181	303194	422.222	133.031	101.347	104.862	99.4853	70.6132	86.5426	92.4352	41.3491	90.9977	99.6648	85.1257	69.9064	98.8861	100.219	84.2068	84.7459	103.428	108.508	106.548	92.0766	80.6592	92.9102	68.8247	103.857	123.398	145.506	152.295	135.934	112.456	111.308	97.5626	89.1511	101.437	105.278	99.5671	87.2098	91.9498	78.9937	100.603	107.17	105.735	109.214	104.139	95.6774	102.007	63.4792	89.1553
0.822917	122250	423.111	133.312	103.328	107.038	97.8029	90.4219	86.7752	93.1714	99.013	101.784	85.5094	78.8396	96.5805	104.192	98.7824	62.7136	83.6427	89.6046	102.49	99.4789	103.992	108.923	104.305	71.859	86.6334	116.982	145.601	148.033	129.295	106.721	105.424	94.166	99.41	92.1274	78.8428	92.1464	92.4123	102.755	98.7247	93.7876	95.407	115.111	103.634	97.4785	97.3398	88.8645	97.8796	98.2059
0.824653	281359	424	133.594	103.648	103.211	89.254	104.775	96.659	80.5643	105.333	106.775	94.7452	99.0377	101.217	85.8881	91.9069	99.0612	88.8577	63.1895	91.5177	87.123	95.173	104.686	105.613	108.577	105.394	87.5601	140.951	144.2	102.811	108.773	107.09	116.814	108.901	77.7473	92.456	99.4986	105.416	113.319	101.748	81.1254	110.728	116.306	110.024	110.888	114.599	107.323	108.585	83.6598
0.826389	181845	424.889	133.875	88.383	93.2522	107.941	103.721	96.1535	94.2819	91.4177	97.4112	102.658	95.3188	77.9185	85.815	90.2271	111.364	111.913	103.986	101.012	92.4943	72.4347	88.3866	76.0942	103.124	109.613	120.579	144.023	149.531	136.663	117.472	115.571	111.742	105.692	95.2196	90.1126	85.047	106.658	112.472	104.006	77.2105	109.61	109.287	89.1488	112.55	112.709	111.483	109.822	113.293
0.828125	89472.2	425.778	134.156	101.399	106.409	97.57	81.4209	48.569	38.8163	83.5647	94.6636	88.2213	99.2635	108.076	106.838	104.749	108.35	114.534	112.98	83.7291	97.5437	96.5983	78.9045	84.0673	74.9723	88.7594	103.957	141.253	148.053	133.904	89.4064	105.224	92.7	85.5327	87.1215	38.9073	84.562	99.6658	85.2118	98.5535	93.2944	108.693	114.632	107.511	86.9458	47.5802	95.945	90.9771	118.309
0.829861	3954.8	426.667	134.438	83.7184	105.512	103.543	90.79	85.6034	91.5956	101.483	98.1211	100.784	116.696	123.722	120.743	100.456	79.2276	83.943	107.279	109.053	106.014	96.4122	76.2255	79.4049	90.9468	97.9866	52.0021	137.025	141.055	110.871	110.276	83.9256	101.732	90.3611	71.5098	88.1903	97.3537	100.689	101.717	104.076	93.5125	98.5051	105.987	110.443	98.8388	102.095	99.6432	84.3493	115.242
0.831597	-156502	427.556	134.719	97.084	103.17	105.251	96.1832	61.0219	87.9735	103.387	106.978	108.745	109.707	113.882	115.271	103.953	93.0629	90.542	79.2949	102.07	93.9242	87.361	57.0438	67.8801	78.9202	100.483	117.941	139.478	143.916	130.732	117.726	102.176	95.9337	90.7432	91.0532	78.8928	88.3263	87.7939	97.6326	113.199	115.148	111.182	110.09	105.788	87.2625	106.12	106.234	93.7527	98.6341
0.833333	-222265	428.444	135	77.4558	95.0652	77.2408	86.4388	82.6509	85.0119	98.1843	114.957	113.739	95.9068	92.6243	85.8211	91.3972	95.4779	107.232	104.921	98.2065	84.3634	91.6156	89.7595	89.9696	92.6244	104.295	82.5825	134.259	143.897	136.076	108.467	88.563	43.6254	40.1438	83.7684	85.6349	88.8296	97.7125	106.524	104.398	91.8403	117.075	109.008	86.3357	98.7372	104.702	106.488	77.7023	85.203
0.835069	-200760	429.333	135.281	108.539	103.978	98.2841	98.3026	95.696	82.874	100.591	105.861	98.7019	97.355	81.9937	70.7239	100.669	109.311	105.038	107.695	92.8397	92.8363	90.3945	85.1271	99.4249	99.712	109.044	119.826	131.09	128.612	118.617	116.51	104.567	94.7677	84.8693	76.5647	60.6753	73.3872	86.8714	100.185	80.5124	96.6189	116.29	119.298	109.463	89.0436	83.4192	102.12	105.211	106.581
0.836806	-180622	430.222	135.562	105.759	98.367	63.6843	105.389	111.143	103.959	99.7657	41.6725	87.0159	88.8186	103.012	109.124	110.633	93.7482	89.8003	104.381	112.462	108.923	102.599	99.8683	86.6255	75.7613	93.5371	108.514	114.084	109.506	75.0066	108.485	103.738	85.36	82.2387	72.9457	90.9779	94.7708	85.2322	86.8263	98.6863	99.854	100.788	116.303	104.367	74.0421	90.743	71.0422	108.044	104.679
0.838542	-243320	431.111	135.844	90.4719	95.8455	79.6448	94.8176	112.902	106.612	92.4805	102.048	100.686	86.7506	107.591	118.267	109.294	91.2085	99.882	107.72	105.599	103.011	68.2219	97.4084	93.411	96.2136	101.629	113.838	127.161	132.891	126.886	117.177	90.2484	63.1981	86.9152	90.9657	94.3056	99.2101	99.633	95.9479	94.7948	99.7156	104.507	109.241	99.4184	98.0585	96.7813	93.0705	103.114	108.312
0.840278	-300419	432	136.125	112.315	106.253	95.2056	104.389	109.769	100.311	100.737	106.471	83.3507	101.962	114.998	109.599	96.9708	64.6135	90.5386	89.87	73.9724	97.416	100.212	94.4179	84.6272	107.175	105.291	119.518	140.517	143.449	128.114	107.845	98.5147	96.1872	96.3103	81.0248	89.1645	89.9678	97.8528	91.1605	82.4045	93.63	95.5256	103.285	79.6488	86.9744	97.8403	86.825	84.7725	101.884
0.842014	-270647	432.889	136.406	100.406	116.899	116.719	113.146	101.535	71.7175	98.877	107.283	98.838	96.9905	105.788	102.571	92.763	96.7299	70.4498	81.1445	56.3239	99.6984	100.565	63.776	103.045	104.199	108.64	109.58	139.977	144.384	121.643	93.7684	78.9664	95.8961	101.607	107.772	109.292	99.3469	69.3779	62.3733	96.3912	95.8559	91.3258	99.0045	104.089	98.6455	108.698	106.677	96.4761	100.777
0.84375	-324144	433.778	136.688	105.318	109.547	98.9826	96.0064	92.4635	87.4321	89.4592	94.5733	97.0648	88.4728	67.3061	93.1283	104.935	100.028	92.1089	94.7308	92.4487	92.6034	97.2558	98.5599	104.527	94.1759	100.605	111.038	139.231	144.706	123.573	104.839	102.232	73.6828	85.2435	98.5676	106.387	109.066	104.972	103.625	103.969	99.8969	71.6129	84.1303	90.3155	112.986	114.739	101.457	70.9335	94.5639
0.845486	-290948	434.667	136.969	75.048	101.993	99.8535	104.072	105.763	107.02	104.453	99.438	109.305	106.524	96.0605	75.1839	103.32	98.9693	87.1023	96.8918	96.7617	88.4806	91.1149	88.4267	92.5231	97.1933	98.1982	84.7292	137.525	146.783	131.574	110.1	110.708	102.889	84.8979	67.9551	84.0788	93.3404	108.501	93.3356	89.5561	88.6303	80.3948	86.9173	99.4714	109.21	100.415	86.8833	83.076	99.2835
0.847222	-96644	435.556	137.25	100.689	92.9112	92.2599	113.14	111.39	80.3333	109.297	106.499	106.826	98.9195	94.5736	101.233	99.8825	102.305	101.103	92.4	101.88	92.7457	96.4495	97.6359	97.6556	99.1094	93.0207	89.0548	136.596	147.953	139.993	113.74	115.484	105.904	84.0852	93.2905	84.7258	89.7561	105.339	102.622	92.3646	74.1789	66.6597	86.4297	102.697	99.012	52.9788	61.092	98.0121	114.494
0.848958	82056.9	436.444	137.531	96.1146	83.9079	93.4484	113.107	118.373	113.004	99.0272	67.0185	93.8723	83.1618	46.5014	94.8881	93.9997	96.3741	98.7792	111.97	111.51	100.674	98.8326	94.5486	106.619	96.5612	83.3346	105.685	134.88	139.293	131.3	125.286	110.98	101.724	94.3325	98.3785	88.9078	95.0332	103.041	87.3957	87.8051	80.8303	79.0912	83.2531	83.4909	88.0609	86.4829	97.5197	111.873	115.329
0.850694	1249.09	437.333	137.812	95.5073	75.4393	89.4959	105.371	109.358	102.854	98.5907	90.9542	101.587	89.6999	86.4018	98.9246	105.741	109.26	104.275	112.134	111.574	106.227	107.148	106.151	102.944	84.3625	78.2826	106.386	127.055	126.041	102.524	104.726	84.9014	89.1055	82.3548	96.1035	83.8538	104.755	101.261	53.9055	79.243	78.658	81.0531	68.076	72.7993	86.4179	73.4193	103.943	109.17	78.4274
0.852431	-73277.3	438.222	138.094	85.4947	91.3908	85.9426	75.0434	98.1804	95.7202	107.001	101.425	99.3598	102.971	103.674	101.746	99.728	117.309	114.501	75.3993	99.0148	86.6679	97.775	66.9999	92.7392	89.1177	80.4634	80.3014	114.145	121.571	117.969	99.4462	103.191	103.492	96.3816	89.85	90.9541	103.528	109.721	106.196	103.539	100.436	90.0997	86.6348	95.8192	90.1762	88.7578	105.619	105.152	90.3471
0.854167	-304815	439.111	138.375	105.044	89.8084	82.4767	85.7455	97.7952	97.8481	102.609	106.305	107.541	112.437	106.06	105.415	104.906	109.99	113.133	87.9176	99.9835	113.671	107.421	92.7449	106.701	108.491	102.924	102.09	105.535	86.0236	100.471	113.312	115.687	107.783	90.8068	64.555	80.1338	80.2241	99.0635	103.202	104.022	83.361	89.0227	83.325	93.375	98.6581	97.3495	84.4076	97.5571	84.6527
0.855903	-353810	440	138.656	106.323	105.379	98.4815	91.4878	97.2611	93.19	93.7978	100.532	114.413	105.38	62.8225	50.1965	88.668	95.0059	105.967	106.613	111.41	112.994	113.395	113.178	109.83	106.908	105.922	87.7613	111.428	118.816	116.176	116.229	102.666	82.8888	86.2333	66.366	53.389	82.2528	86.4774	86.5672	101.29	96.2661	97.8632	94.2115	83.3362	104.388	103.828	100.642	107.6	102.354
0.857639	-397863	440.889	138.938	104.633	95.5557	105.911	108.291	75.8145	94.3359	97.728	100.47	112.636	101.996	85.5223	93.6226	94.4096	95.3297	82.311	94.3161	100.201	89.3198	95.5067	99.7628	79.4304	45.1599	91.6418	92.4864	121.282	135.364	132.942	109.907	98.9944	101.85	96.9821	90.662	92.3885	88.0066	61.2089	98.1962	97.7275	91.5253	87.5391	87.6212	101.445	99.3037	90.611	89.2196	112.298	113.802
0.859375	-437199	441.778	139.219	96.1119	92.2857	103.316	113.114	108.904	93.17	86.0405	105.011	105.459	106.016	103.223	106.205	89.9773	86.8352	97.4388	95.7008	77.7672	97.7119	94.007	74.6076	68.7697	79.4951	84.378	86.1827	122.886	139.254	134.64	114.419	88.1706	94.3606	111.414	110.67	95.1604	88.201	95.471	94.4709	81.157	83.3791	95.1793	96.9673	85.3901	65.383	83.678	99.6147	99.2053	101.194
0.861111	-227486	442.667	139.5	92.4761	67.334	85.8491	103.928	110.453	98.9828	83.4172	101.721	88.9382	101.558	106.876	105.175	73.0171	88.1752	82.0611	91.423	95.184	96.4497	79.7573	61.9069	67.9789	84.8393	93.3451	100.992	127.131	134.268	120.158	107.779	78.9313	99.7795	102.51	109.301	104.427	97.074	82.0951	89.3612	87.3774	97.2996	94.9077	99.0034	89.0675	70.46	91.6979	102.146	96.4877	102.271
0.862847	-34098.7	443.556	139.781	87.8957	46.6414	76.5496	86.9833	95.7328	100.45	102.122	104.93	103.979	96.5463	101.476	109.82	98.7805	91.446	88.8371	78.8022	79.1082	83.7993	79.2592	73.2079	63.8963	78.0126	99.4625	107.587	109.736	127.423	119.992	112.641	102.355	106.997	98.1736	106.057	106.162	90.071	94.7966	97.6177	86.0363	101.891	105.874	111.594	112.733	103.065	104.913	109.437	101.022	94.3649
0.864583	-182437	444.444	140.062	96.0818	85.3605	92.7646	100.245	91.7425	97.9888	98.6417	89.7903	80.4511	90.1375	104.35	111.755	98.1088	84.6484	104.726	98.4884	58.8643	76.9449	67.883	85.4237	77.141	66.1062	88.126	87.1278	93.3019	123.794	129.864	118.332	72.7302	111.319	101.651	93.4235	104.565	91.9828	91.1224	102.833	104.393	111.533	118.327	114.377	113.67	107.256	89.8342	91.6648	103.163	110.359
0.866319	-399820	445.333	140.344	95.4337	80.7053	96.0916	102.328	99.2498	84.7777	54.5556	85.7158	86.7145	79.2054	100.308	109.456	80.2897	99.9153	103.201	107.965	105.582	94.6797	70.7154	96.2569	99.7253	90.9367	88.6643	102.977	111.076	126.48	117.317	111.09	115.649	110.323	101.741	100.647	104.084	99.9054	76.7982	91.0918	104.431	84.2074	115.626	106.652	109.489	99.7685	35.8712	69.0403	100.061	116.958
0.868056	-109289	446.222	140.625	85.2757	86.5477	86.5985	72.824	89.3912	55.4216	75.265	90.9042	87.0501	68.4925	95.7837	109.185	110.345	109.608	97.255	109.776	105.158	92.5617	97.6973	101.908	101.036	88.8255	103.303	96.6413	117.89	132.158	119.939	82.3161	110.814	103.194	94.8045	71.7724	84.9537	95.5625	90.8185	86.7041	100.417	107.046	115.774	116.228	109.331	104.165	92.5457	85.4395	103.034	110.78
0.869792	-168044	447.111	140.906	102.742	97.217	76.6957	78.9788	92.2998	81.27	64.7289	80.7557	90.8277	82.6067	73.5651	100.227	105.33	106.968	108.984	111.335	99.2968	63.5735	89.4036	80.2203	92.3832	95.318	106.159	115.292	130.296	137.865	129.36	113.917	114.583	114.785	106.474	89.1075	51.004	70.3415	87.8774	92.7786	85.1456	100.889	105.742	92.2581	88.1352	100.875	99.851	77.3339	87.7156	94.0926
0.871528	22973.6	448	141.188	105.367	106.109	91.682	62.3116	98.6356	98.4295	82.4688	75.1498	82.903	82.9986	79.8552	88.3381	91.4294	95.5617	80.7738	103.734	99.677	95.503	98.5941	103.09	101.898	67.3917	102.041	87.0908	128.8	135.698	110.573	99.8741	95.6892	103.58	95.9425	93.5782	89.0553	85.451	87.0081	87.4587	103.752	109.045	105.283	100.865	106.464	102.768	88.4612	86.5364	82.2213	86.68
0.873264	116856	448.889	141.469	75.1776	102.71	106.103	100.508	96.4513	95.9459	84.9234	77.0311	80.6454	85.2713	99.2728	105.912	108.257	109.23	103.459	91.1197	71.1214	97.4456	93.9637	96.361	108.832	101.203	96.7511	102.812	131.872	137.042	118.613	96.5018	100.477	92.8395	84.808	83.9829	101.765	97.3241	73.791	99.8601	98.1206	100.614	88.0337	83.2629	99.5814	99.1848	79.7246	78.1148	95.6187	96.5087
0.875	284154	449.778	141.75	97.909	77.2994	106.572	110.286	91.5246	91.3678	61.2581	76.6986	84.7305	75.8567	97.5948	100.321	85.8253	98.6162	103.961	89.4385	97.5832	81.8051	96.1978	97.8338	104.588	97.9299	83.3091	94.9107	135.087	143.435	125.169	84.8706	92.6757	101.631	87.0798	101.42	101.569	93.9224	99.3439	102.698	92.6731	97.0543	99.1431	91.3306	99.7023	87.6345	92.5246	105.055	107.293	100.185
0.876736	355307	450.667	142.031	89.0192	91.8208	109.939	117.649	114.806	104.913	94.147	83.467	64.9281	80.4824	96.5544	98.2597	78.7498	92.0015	101.217	107.107	109.014	106.852	110.005	94.6064	102.857	97.0912	69.0613	111.598	140.567	147.774	137.132	114.498	106.22	102.56	98.7979	107.824	99.3925	88.6547	98.9371	92.5031	81.1584	91.6825	107.756	109.557	98.4436	87.9194	103.349	108.823	72.9216	97.5216
0.878472	93256.5	451.556	142.312	89.0881	99.8186	103.146	100.472	108.716	94.7373	83.4225	88.116	66.6921	75.9113	88.7711	97.927	102.111	102.926	81.3111	100.671	88.6644	111.027	109.091	111.74	104.498	55.9201	81.7369	107.225	138.47	142.705	128.201	116.301	99.4695	84.2108	108.455	110.828	82.4214	84.0383	81.0551	77.0574	52.5685	75.9507	100.08	104.99	81.3818	83.3863	103.501	103.986	107.688	106.994
0.880208	96419.6	452.444	142.594	88.8794	94.4981	97.1704	97.1526	84.3777	90.7382	99.3148	98.053	87.8221	84.4846	66.9644	77.859	92.7071	83.3416	110.066	114.441	114.297	109.066	90.8	101.819	94.4973	99.4206	99.0525	110.342	131.096	133.245	109.128	108.516	108.289	115.66	116.581	108.606	95.9748	84.92	78.6121	86.2842	91.6599	90.646	97.0583	77.4291	103.664	110.755	113.347	104.153	110.164	100.675
0.881944	261812	453.333	142.875	80.0523	63.0437	89.3206	98.2558	92.8035	95.5676	104.683	89.7334	88.3782	98.5712	96.1762	97.3009	103.517	105.159	99.7781	110.382	119.056	110.989	86.6956	92.3378	92.782	101.093	108.46	100.386	126.448	123.134	109.964	98.3945	111.567	115.145	106.286	85.5337	98.7977	95.6577	56.7346	77.842	92.3505	108.752	112.654	110.072	104.006	116.953	122.653	117.479	98.7691	63.6315
0.883681	168147	454.222	143.156	104.041	91.0305	78.5384	85.064	81.1114	85.9558	99.4398	99.0495	100.765	73.1858	99.9247	103.12	94.6436	105.349	95.7954	101.651	109.203	79.4804	95.4494	100.222	104.978	84.9635	106.091	109.023	131.847	132.157	122.107	112.28	110.006	107.678	95.0506	105.968	100.217	91.9008	97.6661	93.3998	93.6476	94.7907	109.199	114.167	106.633	114.657	111.139	97.4364	102.564	99.3533
0.885417	244241	455.111	143.438	119.891	116.472	107.002	95.4943	54.2674	93.3127	98.1788	95.0932	107.933	100.752	93.4538	93.2565	91.7124	103.384	101.097	103.525	109.249	95.8431	92.424	80.5882	101.726	108.052	111.566	112.38	135.863	144.508	134.048	95.019	92.7506	101.297	103.083	100.702	94.341	87.6093	101.665	102.111	87.4846	67.4464	93.1488	91.8942	112.212	110.06	78.3467	88.5587	81.0927	101.861
0.887153	313050	456	143.719	106.972	114.24	112.367	94.4687	82.2418	91.5433	98.9808	108.328	109.121	84.6802	69.739	66.0613	85.1893	94.7674	99.5387	108.547	111.394	89.6361	95.4016	95.4646	95.4059	79.4102	109.963	83.9091	136.95	145.849	132.414	112.173	90.3193	88.2529	79.8078	73.8674	84.4016	81.6712	99.9524	42.5574	98.6599	87.6743	99.6034	111.867	121.212	120.906	111.372	105.134	106.816	114.281
0.888889	48825.4	456.889	144	87.0423	86.1896	108.448	92.3559	80.4106	88.2995	67.2949	96.6537	104.866	96.3665	85.1227	77.3644	80.1752	76.8511	92.0938	101.61	114.019	106.257	87.1574	90.1054	99.2615	94.7818	99.8302	115.404	141.075	144.458	115.918	106.712	102.012	83.9356	89.8269	82.3576	75.7777	101.589	108.054	106.372	104.156	94.5578	105.224	120.084	118.755	116.296	103.668	92.181	106.758	114.523
0.890625	49979.3	457.778	144.281	97.3469	101.871	108.071	105.552	94.1233	101.586	102.681	83.6462	103.249	73.7608	96.2969	93.9048	68.6914	102.841	112.536	114.645	108.094	36.6559	99.587	102.703	94.3715	83.1734	85.5768	103.013	137.338	146.895	135.054	108.495	105.992	102.633	94.7039	88.3145	81.7043	104.99	104.637	83.4417	100.638	73.7174	108.01	113.384	93.7439	97.0662	104.836	86.0291	66.3257	97.2049
0.892361	458072	458.667	144.562	88.4178	60.7941	93.9605	90.2586	93.1939	107.505	113.867	111.443	107.528	98.8746	101.705	99.4124	101.792	111.43	109.464	94.8266	95.0581	97.6569	99.5749	95.7353	93.0608	79.4338	103.712	106.997	137.404	145.695	128.576	115.927	111.926	93.3711	87.3332	85.5267	88.1599	107.344	104.363	88.4758	79.5151	101.779	110.132	100.533	67.3879	94.9211	105.431	98.309	88.5978	102.288
0.894097	179066	459.556	144.844	86.11	96.826	100.616	95.5631	101.641	112.256	107.449	89.4354	106.666	88.6637	104.564	92.0309	100.847	90.5464	100.807	95.0762	89.0086	96.7646	89.0058	63.5667	72.2059	95.2799	104.678	114.536	140.098	143.689	124.874	100.381	87.6836	98.365	100.77	91.4494	101.865	108.58	98.5746	46.6729	81.3284	100.718	105.209	88.1713	45.9116	87.7753	101.648	76.4549	92.4831	102.882
0.895833	84582.8	460.444	145.125	109.185	106.915	101.662	100.022	77.4704	107.625	104.947	105.049	104.322	103.067	102.649	100.473	101.938	104.18	107.76	92.5682	97.0236	103.737	97.2799	90.7149	93.8315	97.5852	91.8747	107.393	135.824	137.944	122.913	98.3365	88.6008	98.0407	103.083	89.0705	99.1744	97.035	82.858	88.3022	82.5278	84.9558	90.5054	94.4763	85.3142	86.4296	104.196	104.449	86.8363	100.595
0.897569	404551	461.333	145.406	112.168	83.0911	90.9523	86.0977	109.395	110.347	97.9017	107.475	104.583	101.817	79.6967	80.1622	79.4625	103.229	112.641	109.324	107.311	98.8566	71.6353	97.4464	68.3165	97.106	94.3554	107.724	131.113	131.033	103.325	115.257	103.559	74.4123	91.4731	89.2459	99.3356	100.503	93.5639	92.6751	83.572	91.5453	99.5024	109.01	108.214	100.718	108.932	109.326	104.047	106.704
0.899306	370693	462.222	145.688	108.041	105.935	96.9661	98.3733	108.24	100.642	88.9541	111.503	120.35	119.64	109.899	86.1901	69.5586	80.6912	102.654	101.397	98.9078	97.996	75.1282	96.6779	106.097	108.165	111.583	114.507	134.949	137.226	113.689	109.334	106.151	97.4987	84.9828	83.6052	100.643	89.9158	84.6006	67.641	92.3954	98.7254	96.7976	98.7621	109.322	107.808	96.2142	95.6067	65.6424	87.071
0.901042	174711	463.111	145.969	71.1535	99.2787	88.7222	85.695	103.586	85.2678	82.6767	102.359	107.524	117.023	112.389	105.121	100.586	101.943	74.338	88.7833	91.1304	79.7665	84.3424	99.0278	100.828	91.9776	90.2633	117.369	141.838	144.257	126.196	105.022	99.4103	98.3337	71.4528	83.7873	92.5295	90.2632	91.3602	96.7888	91.5281	79.8577	92.2475	88.4469	78.7898	102.065	96.5827	96.3803	78.8649	60.3504
0.902778	319440	464	146.25	74.5388	93.0644	98.6366	97.2929	107.573	102.972	90.6775	76.8965	90.9021	109.612	94.3657	111.416	116.103	108.647	92.9685	104.384	109.929	103.588	101.084	94.9639	72.6038	91.2576	72.654	98.4106	141.731	148.887	132.798	115.461	116.108	105.242	80.5337	66.7048	74.8212	78.4214	93.6848	106.245	103.398	97.6122	92.4052	96.5775	101.003	95.9252	96.815	96.7824	82.7241	76.0189
0.904514	124672	464.889	146.531	91.0782	92.8734	109.723	113.178	98.0096	96.5015	105.951	102.235	90.247	108.9	116.079	107.219	103.479	101.916	94.7016	107.909	108.776	100.597	92.3113	81.7346	97.3635	102.502	104.977	116.133	145.26	150.531	129.432	104.664	111.101	113.191	101.495	98.3117	103.153	105.097	97.2911	97.8338	88.0133	91.2192	85.3641	92.9251	103.328	96.8231	93.5979	75.249	64.6076	80.6914
0.90625	107581	465.778	146.812	100.982	94.7335	105.547	107.863	101.05	85.0729	109.5	113.452	106.028	106.114	110.184	105.024	98.0709	82.3922	101.966	94.0906	98.0262	79.2016	84.2947	85.9437	94.2743	62.071	103.613	98.5856	146.061	152.571	135.958	104.042	107.062	107.653	75.7487	101.64	105.713	109.228	104.771	104.232	105.785	102.134	95.8961	63.0013	98.0894	99.5793	89.9101	89.0495	85.17	89.8113
0.907986	253834	466.667	147.094	95.8493	100.115	92.7783	94.4198	105.718	98.6503	102.412	107.209	101.733	94.3984	101.082	109.756	100.514	107.747	108.797	100.497	90.9578	91.0504	84.6193	84.6379	87.8025	96.3225	100.92	115.83	146.894	153.107	131.654	109.425	77.594	102.184	102.104	93.9944	60.8705	90.35	101.744	104.447	99.1364	93.3547	75.8854	90.2679	100.426	89.6595	76.8537	95.702	96.115	84.5342
0.909722	142113	467.556	147.375	80.3599	82.4891	77.1724	104.252	107.003	90.0341	58.9829	89.8316	83.1314	98.124	110.497	106.04	78.7304	92.7929	111.068	112.783	101.808	100.229	103.195	95.5708	77.3733	88.9057	86.2975	102.074	145.181	154.213	140.78	108.499	108.322	104.78	76.333	82.8402	91.0318	88.0214	98.3431	95.3171	87.4615	82.203	94.8756	99.7149	97.3898	70.7711	87.478	81.2871	82.3032	71.1939
0.911458	119684	468.444	147.656	95.3548	78.1751	86.4366	104.981	102.629	81.0022	83.9223	79.5381	95.9604	74.5726	103.31	106.793	85.8794	73.736	98.2135	106.598	96.5929	88.374	95.9925	100.873	89.8025	48.1249	80.1317	98.5439	143.29	151.814	138.619	103.887	100.787	104.737	91.329	66.4032	85	74.8894	102.29	103.192	100.691	102.628	97.756	91.5034	73.4778	92.8821	90.8946	62.9783	70.5099	79.1953
0.913194	179377	469.333	147.938	93.4731	80.1116	91.7853	104.086	97.5224	74.6771	93.5115	93.4353	97.6264	95.8317	105.126	97.5364	79.3487	83.6526	92.4369	88.0988	70.1872	63.8926	81.2999	96.2445	78.7685	76.3013	52.5445	114.312	142.308	144	122.752	110.626	83.6241	98.3792	98.1734	87.4511	80.252	88.3705	100.467	89.6343	84.7336	91.9227	84.3399	78.2911	95.4771	98.8343	95.1237	92.5764	93.9496	87.7724
0.914931	477350	470.222	148.219	80.4757	84.1435	80.9149	92.1967	91.0592	94.3292	84.4403	100.748	95.6437	61.3764	98.1071	106.006	97.7608	82.1026	95.3318	82.2883	80.7607	58.7281	72.1591	88.2255	96.9969	99.9094	100.028	111.95	139.02	137.592	108.507	94.2179	74.1066	97.7387	73.129	79.7326	50.6279	62.1349	97.0125	94.7702	73.1098	67.4811	71.1206	100.348	109.726	104.229	95.5412	106.392	102.501	89.2939
0.916667	178112	471.111	148.5	74.2678	98.4524	105.687	100.847	98.3025	105.961	103.729	108.276	98.3388	74.7099	96.0233	107.545	104.809	101.996	107.22	103.392	88.3457	74.8071	70.5763	82.0959	96.4975	96.3174	106.58	117.533	139.833	137.671	79.8862	106.667	89.8759	96.7993	96.8181	89.5811	81.8826	82.4947	97.2162	102.561	95.9523	99.8989	108.979	112.191	91.7376	106.765	110.803	100.164	77.0239	93.3501
0.918403	64561.3	472	148.781	100.49	108.362	112.198	100.402	66.9936	102.558	111.71	107.767	102.082	96.7228	111.382	101.374	93.6933	102.163	110.675	104.229	70.8401	73.7919	79.1671	91.8221	100.606	101.428	99.7681	106.233	141.381	146.548	132.609	110.169	81.336	88.5163	99.4697	89.9852	65.6724	77.6954	82.5335	104.172	110.834	114.558	119.675	115.518	97.4152	93.2534	104.264	89.5889	84.4737	104.865
0.920139	40526.3	472.889	149.062	92.8646	107.291	102.28	81.0969	92.0015	74.717	107.18	93.0136	109.476	114.075	113.738	108.337	102.706	93.1791	108.052	112.481	106.726	102.616	95.7784	91.2274	109.413	112.348	105.232	85.9506	141.896	151.096	135.996	70.6079	100.034	91.3562	95.7657	77.3747	93.8116	88.2745	77.0152	84.127	97.8901	79.2172	107.827	111.086	95.0791	73.5243	91.0208	100.537	103.898	111.419
0.921875	-145722	473.778	149.344	110.356	103.768	93.3037	101.062	106.244	104.981	109.09	111.904	105.031	85.1639	99.7219	76.7783	84.3868	99.0179	97.4957	103.459	97.637	95.817	98.1434	101.421	101.588	92.1047	104.557	113.46	145.047	151.916	135.813	103.781	104.227	99.2113	100.767	98.7506	102.655	98.9603	89.0396	88.5883	94.4937	98.3935	87.0407	95.7224	102.901	85.8107	84.3021	89.8025	79.6713	101.131
0.923611	-154385	474.667	149.625	111.987	99.5169	73.5502	98.3459	107.838	87.975	94.6388	101.881	67.5174	88.8265	95.6486	89.2961	79.4766	95.6422	85.0984	69.8578	82.7318	85.9903	84.5605	91.2663	94.5292	86.1803	95.8756	112.718	145.135	149.378	129.401	92.4696	101.212	89.3774	101.731	101.699	80.4112	101.098	96.0269	89.572	92.6148	73.5103	102.162	107.82	97.5353	77.5276	73.0215	71.4753	79.9431	89.3734
0.925347	-244346	475.556	149.906	95.0721	102.237	99.7775	105.501	102.859	71.4897	91.7807	93.3033	83.1705	87.2743	94.7083	91.1255	85.7436	101.833	106.634	99.7308	94.1662	83.0399	75.7444	103.356	101.952	92.6504	73.6837	115.941	143.585	144.999	115.611	81.2198	103.804	95.1032	93.6028	106.6	101.32	73.5063	91.2854	91.2725	93.3161	85.4728	102.547	102.747	98.8784	92.4259	86.6316	50.0722	68.8763	91.6151
0.927083	-408728	476.444	150.188	54.6116	86.1183	100.417	95.4064	96.503	93.1956	67.4809	92.4047	85.4547	80.4035	88.0277	82.9815	31.3725	95.7466	107.662	102.511	92.6537	63.5664	97.6771	107.336	109.235	110.745	110.551	66.9898	140.221	145.857	127.309	113.822	111.07	100.094	86.2478	106.016	108.733	92.4656	94.5372	107.261	105.372	98.2522	97.6501	72.2688	89.6256	90.4729	93.3038	94.364	101.055	109.262
0.928819	-396396	477.333	150.469	94.272	97.2566	65.3027	94.8436	102.605	108.64	104.287	101.441	97.0956	100.74	101.438	99.7459	94.0953	80.3196	98.3578	89.6102	95.3024	103.845	103.569	84.2118	90.5457	89.2391	109.635	118.507	143.711	146.631	124.203	112.832	80.6496	101.557	95.9913	103.48	105.653	98.5473	97.2221	95.8493	104.737	109	100.141	94.816	105.882	98.7543	97.5586	80.3529	107.701	102.968
0.930556	-303177	478.222	150.75	104.945	108.34	97.2017	95.6314	107.526	108.256	101.459	93.8941	69.9715	92.1966	85.7713	93.339	106.534	102.507	97.2639	84.649	103.097	101.807	74.4904	96.3751	101.57	105.891	108.6	118.687	145.392	147.449	125.478	106.889	104.611	95.23	87.7459	95.189	70.5917	105.106	104.373	93.3215	90.9324	96.4122	114.443	112.549	111.254	115.683	109.719	95.4973	103.226	102.254
0.932292	-380465	479.111	151.031	103.834	108.742	93.0148	80.157	93.8643	82.6111	54.1104	89.9318	87.2293	40.1012	87.0089	99.3364	102.282	106.5	97.1303	88.7986	96.0603	91.603	88.0741	87.6744	102.104	101.885	98.1226	107.752	145.293	148.131	124.582	69.0878	106.017	101.38	95.3394	91.4938	83.0275	100.003	98.3045	90.092	108.7	109.756	104.333	107.888	96.0232	114.01	104.649	64.0274	95.4602	105.805
0.934028	-369650	480	151.312	89.7191	93.9009	100.618	90.3659	91.7512	74.0404	81.1881	90.9808	79.2983	64.95	90.0916	98.6988	89.172	105.138	92.7247	91.2439	83.8701	48.9715	79.4646	76.6878	91.7643	90.9801	91.5167	116.01	146.605	151.047	128.032	117.91	110.199	82.5805	95.0353	89.2277	69.9548	99.2269	104.579	102.803	107.121	107.709	101.938	109.348	105.914	100.859	100.512	103.493	111.285	94.612
0.935764	-277876	480.889	151.594	82.9869	83.5286	94.8453	102.234	102.02	90.3924	78.2473	95.1096	91.4291	71.8531	94.7104	66.5854	105.92	112.153	102.78	91.7532	87.3099	65.4908	82.7821	93.7384	79.1352	85.8907	103.676	103.759	149.036	157.089	142.76	106.835	108.811	87.096	95.4611	108.453	110.834	108.746	92.8705	74.894	87.1042	91.2935	112.073	104.561	57.2606	82.9937	92.5593	111.972	116.32	115.159
0.9375	-356539	481.778	151.875	96.522	99.8617	86.4957	94.9168	71.7775	100.482	93.3813	89.1533	108.795	108.682	109.492	110.6	111.046	104.493	92.6064	71.9942	82.6638	85.3027	85.086	102.773	87.7946	90.6649	102.983	120.123	152.151	159.462	143.96	100.543	95.562	100.346	98.6299	97.4617	112.175	105.4	55.405	82.9262	89.3653	93.6272	105.547	105.418	83.0257	87.2164	97.3091	93.4665	96.0375	97.876
0.939236	-510065	482.667	152.156	102.545	101.963	108.215	100.359	63.8513	99.5735	111.108	110.234	106.876	102.766	95.0506	109.962	98.7526	64.6152	92.5698	88.1377	78.2577	97.8272	109.258	113.146	107.887	97.9915	83.9029	114.776	150.948	157.896	141.342	96.7241	88.8272	100.102	95.4243	93.4751	103.887	102.227	81.9021	80.3819	94.4119	81.4027	92.9601	90.509	97.6196	96.8475	91.9557	87.3934	79.8678	76.6488
0.940972	-405792	483.556	152.438	80.0628	84.9881	108.95	107.784	97.2966	85.3391	111.612	114.591	103.263	111.709	109.812	98.4607	63.9004	89.5341	68.5948	89.7373	81.9762	89.2997	106.417	103.078	96.9516	89.4747	62.3398	113.883	149.014	152.373	133.143	102.014	99.6614	79.3446	70.1279	87.2512	67.9295	90.2128	77.7218	89.7487	99.4212	86.0439	86.6029	90.9654	95.892	80.145	82.7964	105.231	105.926	100.714
0.942708	-472471	484.444	152.719	84.0905	102.297	101.789	87.8384	100.37	91.6771	107.8	120.388	114.173	101.25	104.922	87.1029	79.9224	89.9946	92.1735	95.0996	89.1842	85.1006	90.562	77.1138	71.8866	86.9008	58.6094	118.828	147.667	149.044	116.459	120.945	98.5846	78.9398	85.3305	47.9149	86.2006	92.9612	88.6444	92.9356	98.2009	96.933	97.3955	105.129	97.6555	57.493	87.3648	106.194	111.481	109.574
0.944444	-288452	485.333	153	99.5466	106.037	90.1227	89.9198	100.224	86.465	99.4712	114.459	112.83	100.009	89.0904	75.0399	54.6374	91.297	76.8744	94.7969	83.1365	75.3499	81.5352	89.9433	93.7074	97.7261	91.8165	113.08	143.883	150.591	139.551	116.405	89.8946	98.9613	99.9794	91.0985	91.1943	89.493	85.6649	81.952	56.2673	90.0604	55.5861	101.812	107.101	89.1065	63.6415	95.5529	100.018	78.7723
0.946181	-119156	486.222	153.281	102.476	101.647	87.074	96.4249	103.106	83.4384	85.1968	91.4313	107.38	106.461	94.7103	99.1847	102.012	100.358	100.711	109.383	109.791	100.085	93.5798	97.0753	102.95	99.9114	69.7825	100.612	139.124	143.189	125.951	109.486	51.5859	95.9492	104.953	92.459	97.4932	90.1656	87.43	81.0224	92.0802	89.1817	77.2891	91.7663	112.779	108.419	89.5667	95.123	106.398	106.129
0.947917	-290035	487.111	153.562	108.501	99.114	82.6163	101.022	102.752	92.0235	82.8707	75.1177	91.3971	76.1321	107.575	112.799	98.7859	92.8787	90.423	114.685	114.13	94.8239	82.1018	68.2551	95.3055	86.5108	80.2267	107.628	139.163	137.964	105.98	99.7662	96.0422	95.6227	94.065	100.08	111.339	109.734	92.0602	91.9702	103.505	90.9508	83.5391	101.777	113.391	113.978	104.725	87.1192	107.234	103.429
0.949653	-365420	488	153.844	112.274	97.3308	65.394	92.4448	97.829	64.9708	99.8578	102.732	105.514	106.17	113.093	113.342	100.755	101.294	108.725	107.405	93.4482	101.129	92.2982	100.863	103.468	96.7951	99.5009	114.695	141.295	144.965	126.413	99.971	96.8095	74.0607	91.1899	100.595	108.287	107.535	101.199	98.133	99.2853	102.977	101.735	91.5374	99.8981	89.7461	98.8534	104.483	110.238	99.6267
0.951389	-434275	488.889	154.125	112.357	108.209	100.41	108.635	108.91	86.3525	101.797	115.062	105.862	76.6146	103.472	99.1123	99.3841	98.919	89.5179	99.2509	96.6216	99.2279	84.4528	101.301	107.082	107.51	104.752	80.8775	140.878	148.106	132.189	78.8258	89.9607	97.7441	105.625	97.9468	86.8729	78.4448	101.439	85.8117	74.5084	82.5197	102.124	94.3273	87.8141	88.2577	90.6487	95.1288	109.958	110.208
0.953125	-333840	489.778	154.406	89.7256	105.854	107.84	106.629	111.779	106.783	110.805	113.173	103.552	70.1455	100.565	108.478	108.699	103.402	90.2066	76.0101	87.4471	94.951	93.9535	92.5446	74.6229	96.1682	71.9321	116.533	142.439	145.368	126.097	105.491	90.2853	96.3189	105.521	97.6779	93.8159	93.9079	80.2704	98.7244	95.4432	100.057	97.2562	96.2136	96.6694	99.7948	104.758	88.6802	101.393	69.0242
0.954861	-241153	490.667	154.688	97.1816	105.971	106.221	103.051	94.4475	84.7272	96.2247	97.7147	94.9855	103.811	90.8794	108.254	110.906	79.6157	95.3496	87.0925	81.582	88.6037	79.6482	92.3976	90.5759	96.2336	96.275	100.239	139.698	141.305	112.375	99.9531	100.514	55.2566	98.2551	98.6461	93.0168	95.0091	100.887	105.752	79.5167	101.301	102.526	102.102	109.517	113.249	110.517	101.266	99.9387	95.4973
0.956597	-318925	491.556	154.969	76.946	94.8974	109.253	112.286	100.508	92.743	108.184	113.217	107.393	102.194	97.5654	95.625	105.322	105.943	105.188	105.142	97.6216	70.9509	100.301	88.9007	73.7369	73.0639	88.1833	107.648	140.042	141.13	114.682	96.9072	105.827	85.6712	84.0857	70.3235	68.5408	80.482	101.575	103.475	107.101	107.506	94.4626	98.4695	82.824	99.6301	100.395	97.6928	86.498	53.2811
0.958333	-145517	492.444	155.25	92.1062	69.6302	95.3703	105.508	104.773	85.9858	114.357	118.601	102.613	94.6405	103.217	89.7096	98.8743	101.185	93.0284	90.4595	104.687	102.491	108.407	107.197	98.2753	95.9049	95.6314	117.466	143.088	143.349	103.499	117.201	108.443	79.934	88.1519	95.9091	81.7858	79.4459	90.7958	67.4088	102.929	104.66	92.0102	96.2863	93.4147	60.4594	72.5132	77.8249	80.0757	63.283
0.960069	-149398	493.333	155.531	105.735	98.4381	72.0372	68.474	96.6908	105.266	108.474	110.671	99.4315	93.4725	95.9767	90.9067	82.6141	69.1615	84.2873	104.851	104.725	53.2008	104.036	103.253	84.8427	100.458	75.6612	109.164	143.637	150.414	138.257	119.501	107.169	90.7837	102.096	109.134	102.708	95.2593	79.2471	88.3515	102.738	95.4091	57.7158	102.469	104.138	90.3958	78.0976	83.9892	96.4281	92.5797
0.961806	-153190	494.222	155.812	111.733	104.41	80.0913	76.5835	70.0542	87.5267	40.9559	92.9684	91.0202	71.1998	77.9269	83.0657	91.5098	94.5576	107.492	112.9	103.02	85.9215	93.3348	85.7441	97.0657	104.69	101.543	110.624	143.629	151.397	135.936	82.6025	89.9303	83.5961	99.6833	103.187	106.043	85.9956	92.158	98.8527	90.0928	83.8621	78.7048	105.944	105.826	71.6892	83.9765	92.9617	100.875	99.6441
0.963542	-238402	495.111	156.094	96.423	109.179	104.247	74.9857	78.6763	87.279	16.345	86.6069	89.5019	97.6141	102.527	101.255	87.4171	104.972	112.694	103.911	81.8185	82.7058	92.6975	93.5614	102.044	94.5295	97.9024	86.1824	142.432	148.198	126.97	99.4406	88.4756	77.8385	89.6905	85.9301	96.8238	94.8099	98.9157	93.9242	78.5339	88.4134	96.7225	98.0496	102.08	95.6512	91.6981	102.513	98.5982	88.0249
0.965278	-316641	496	156.375	85.8098	107.832	113.303	102.455	96.0001	90.7977	91.6542	86.114	70.1503	95.7212	105.129	98.7438	95.2015	102.627	94.0094	92.7564	71.1081	84.6037	97.5552	94.5087	103.062	90.6345	79.0138	117.958	145.867	147.165	114.185	89.6225	100.813	90.6415	95.2387	100.378	80.1147	89.7627	91.7085	89.3861	76.0493	101.22	87.7248	75.9204	80.3182	94.0796	82.5782	98.6437	91.7298	88.7001
0.967014	-225157	496.889	156.656	93.9642	105.211	110.005	95.4868	90.4894	80.9055	96.4138	103.604	93.7651	101.883	100.96	77.3806	98.1943	94.6122	73.313	89.2998	95.9931	100.545	98.974	92.3465	101.297	96.7715	78.0267	114.262	149.34	153.992	136.964	116.964	91.1533	89.012	41.5294	97.6599	104.914	97.7452	88.4798	82.2645	92.5405	109.539	108.543	101.335	100.598	87.0117	89.1205	96.789	83.6073	92.7926
0.96875	-385552	497.778	156.938	86.5703	59.4291	99.8615	98.387	85.1124	98.3299	94.7209	101.771	106.906	105.772	100.481	75.9129	80.8178	92.7106	88.2302	102.398	103.975	97.5016	101.687	77.9157	94.2779	97.13	79.1361	119.789	151.421	157.91	143.776	107.127	91.6006	94.8646	92.8763	65.485	103.241	104.87	102.427	100.956	104.641	107.722	100.129	87.9097	99.084	103.154	99.7038	96.5002	74.423	103.898
0.970486	-369319	498.667	157.219	92.3119	96.6116	104.37	100.431	93.0572	105.459	101.603	103.099	95.9195	93.6249	102.844	84.7119	82.5802	84.7796	94.5985	104.248	96.2955	84.534	97.2486	89.7741	85.0155	100.3	86.7845	115.32	149.555	155.018	136.426	94.3804	96.3304	102.066	93.2587	88.0835	100.454	93.4161	94.2339	95.4715	91.0438	78.6061	83.6125	75.8717	99.4918	106.373	86.0256	92.3598	105.344	100.812
0.972222	-190769	499.556	157.5	95.8174	100.677	99.9095	77.1714	108.132	114.622	98.6608	94.8531	103.793	92.0325	104.501	106.112	94.4376	75.3684	89.1389	96.2175	64.2241	82.8341	85.646	97.4659	103.721	110.495	106.579	114.817	143.543	148.601	129.874	99.1369	102.419	82.646	76.1132	63.8809	94.1124	99.581	99.1683	103.444	105.117	102.28	100.419	107.069	109.187	95.2499	84.1411	96.6164	104.194	94.749
0.973958	-26650.1	500.444	157.781	94.7837	93.6495	68.007	107.687	116.458	106.071	101.245	96.7514	97.7207	95.1742	103.054	103.532	82.7687	42.2455	86.519	96.4363	77.4506	63.9021	81.132	99.6541	103.401	106.426	98.7762	99.113	139.242	142.945	111.521	94.9055	97.5447	83.6431	70.5271	61.4502	90.4738	72.7666	59.3924	101.239	115.821	109.629	85.8564	110.233	102.358	75.8135	67.7784	80.3019	83.8653	101.421
0.975694	-39387.6	501.333	158.062	100.199	75.1876	97.5339	114.738	116.655	101.939	102.95	96.3218	100.073	90.7337	94.0244	97.0359	62.8389	27.494	84.4439	100.595	98.6999	83.4817	81.2533	103.768	93.4637	97.1304	103.343	118.97	142.813	144.659	120.976	94.6565	90.3576	63.7656	75.9136	81.9784	87.474	90.9108	92.4303	101.09	111.569	106.618	107.532	110.308	72.4719	79.8537	63.9856	71.9843	85.6337	99.3238
0.977431	-51615.7	502.222	158.344	96.7694	99.2524	92.6044	102.946	106.741	97.1749	102.09	103.82	108.672	104.897	101.15	96.5957	76.3566	30.0689	83.7442	88.89	101.081	99.5286	95.0107	102.478	104.946	68.6798	104.524	100.017	141.944	145.977	126.083	99.1974	69.0866	89.8606	73.9539	73.6252	68.6745	92.8828	102.786	84.1429	105.138	106.184	109.565	113.749	107.373	101.273	88.7532	80.852	57.6288	91.7849
0.979167	-63340	503.111	158.625	103.76	97.6411	77.2874	90.2001	89.036	81.6874	90.0223	82.6887	106.484	100.661	96.1726	100.558	84.6468	98.6659	103.164	97.9703	99.6921	88.7829	87.2341	79.604	101.799	101.223	103.519	120.502	144.763	146.921	120.373	112.945	110.141	104.991	93.3308	77.5345	80.8172	105.036	104.36	91.5565	91.3876	108.236	110.692	96.3054	100.329	107.174	106.756	101.465	85.5118	95.0814
0.980903	6950.16	504	158.906	105.966	94.2764	64.079	81.9068	89.4453	88.7448	94.0337	97.0783	92.1828	102.68	117.28	114.5	107.718	111.951	112.636	105.756	98.9232	88.0225	80.3149	89.3429	102.426	57.2642	80.1757	110.111	145.132	149.796	131.411	101.5	114.206	102.074	73.3355	89.8838	99.3698	109.403	106.156	93.4475	96.0398	99.9996	64.9736	96.9354	98.7535	70.4219	91.3904	107.257	108.529	104.172
0.982639	152377	504.889	159.188	93.5027	104.19	89.3538	84.2641	97.1887	104.665	98.2101	101.354	112.359	118.628	118.327	107.305	57.5387	102.024	97.7414	75.3504	86.6906	101.122	102.2	107.045	111.483	101.005	81.7719	109.505	144.318	149.073	128.311	97.2308	110.856	105.84	80.7233	77.9117	100.3	92.8372	103.396	112.649	108.62	86.4435	93.5469	103.656	98.3936	80.4546	47.8762	98.3617	103.257	66.9837
0.984375	121805	505.778	159.469	105.346	93.8322	98.1625	87.5729	97.4055	92.8194	102.202	93.2129	112.419	121.267	104.94	90.8273	92.3849	93.3326	77.5938	87.3381	66.7257	98.5208	86.9423	96.2739	108.634	114.187	104.167	110.145	144.767	148.114	124.71	82.8417	103.177	104.007	83.1292	77.8443	93.034	90.2928	95.475	107.977	100.685	91.5117	103.059	104.568	50.1918	88.5561	69.9935	96.1211	105.259	96.6426
0.986111	-151975	506.667	159.75	101.71	96.1162	103.989	108.527	101.838	91.8145	98.7101	100.598	107.213	113.532	102.513	102.045	99.7263	100.849	105.881	106.662	104.359	96.1099	90.1847	82.2456	94.797	108.071	107.969	111.269	144.493	147.864	123.95	73.0969	88.19	101.916	83.5175	70.6199	90.7773	72.5929	68.8841	93.904	96.9047	96.5796	103.626	103.591	97.0672	89.8641	92.0732	92.411	103.398	99.9328
0.987847	-240795	507.556	160.031	74.4153	94.6254	100.577	98.2595	93.9191	71.8151	102.021	98.1085	78.7308	103.459	98.5866	105.03	109.608	96.9544	89.679	104.326	104.466	84.0223	90.8655	100.373	95.7164	84.8505	97.6878	114.121	144.917	148.663	124.389	93.1961	94.7095	91.3195	99.566	103.181	102.468	87.9779	92.101	73.4563	99.1491	104.284	74.5732	89.6959	91.735	76.7288	93.6209	68.8433	87.691	107.584
0.989583	-240815	508.444	160.312	85.3608	94.8897	89.8888	82.8285	82.2483	86.1573	92.0786	81.7352	94.9561	97.5205	80.8821	108.852	101.81	69.9974	75.4915	81.1049	81.5244	93.3222	92.3554	80.2529	104.242	101.42	88.7574	111.605	144.869	151.449	134.179	107.384	86.3905	72.1724	87.0656	99.6758	106.715	104.086	97.659	95.7859	94.107	97.934	104.393	96.9979	97.7581	108.341	111.279	107.017	106.832	98.993
0.991319	-240718	509.333	160.594	101.36	81.7676	83.7004	99.6233	90.5224	83.2725	70.8743	93.0227	99.2185	98.1365	95.493	102.921	99.6354	70.1533	59.75	52.4126	61.2289	76.4012	91.5417	104.71	111.304	100.417	87.2463	84.48	142.753	151.832	141.04	111.989	104.336	103.699	100.368	89.3219	96.3725	88.7549	75.6805	77.424	80.5681	86.7573	103.738	104.791	95.918	101.316	105.045	114.586	112.453	96.458
0.993056	-240503	510.222	160.875	105.187	84.6962	102.835	98.3476	96.1536	99.7412	89.0101	97.4198	92.3757	77.8518	77.2665	93.5244	107.822	97.5169	88.6137	73.7876	66.8867	70.8763	86.6362	105.295	99.3478	99.9072	100.77	119.096	144.501	145.585	118.354	123.215	118.943	119.768	117.987	110.272	84.7344	90.8906	93.5536	97.0098	100.07	96.374	74.0222	101.774	96.5575	95.7226	90.8723	92.9451	102.833	94.7093
0.994792	-77133.7	511.111	161.156	115.895	113.491	108.328	99.5695	101.976	111.084	105.295	107.02	100.742	74.3664	72.5824	98.4911	112.905	110.157	99.0861	88.783	79.7478	49.6918	91.3016	95.9177	84.5196	92.489	84.7785	110.771	143.416	145.564	124.29	87.9939	91.2763	107.292	103.347	111.659	105.56	95.9896	85.9536	95.06	88.3676	101.213	95.7281	100.256	106.635	101.122	99.105	94.4651	83.9567	90.4346
0.996528	-171935	512	161.438	104.734	104.352	95.8564	72.8272	106.441	105.831	111.558	106.792	105.375	102.449	90.53	96.1437	111.412	100.861	76.0016	86.6308	85.6348	90.8993	93.4799	87.6917	74.906	93.7696	93.2649	104.481	144.155	150.291	132.168	96.6874	100.934	105.188	103.171	99.2718	63.9462	104.017	107.465	103.054	100.39	91.3424	86.4844	92.4548	104.215	90.3325	105.765	100.619	86.1401	90.1272
0.998264	-340678	512.889	161.719	102.368	95.0445	96.4922	109.116	104.142	91.0529	104.715	91.8517	93.6776	103.277	94.1876	94.7278	107.109	101.049	75.5405	73.8787	81.8309	98.2629	77.9794	95.1013	95.3387	83.6552	69.8376	118.906	146.935	151.486	132.913	70.0907	105.846	101.774	99.5358	94.8448	77.1255	102.091	100.183	88.6507	100.327	96.5304	99.3609	95.3667	93.0515	112.21	109.973	84.4311	63.9571	73.4507
1	-495280	513.778	162	105.002	89.7948	109.161	108.142	94.8445	83.4824	96.7622	101.003	76.5061	99.2238	101.742	93.1324	82.4112	100.623	82.4542	54.0444	84.4878	104.225	110.554	103.956	73.8172	59.9933	91.775	101.532	143.856	149.841	128.048	93.6801	95.8705	101.414	99.6673	95.2624	87.484	93.3199	89.8017	73.7381	86.3113	101.727	98.328	102.833	104.032	103.962	106.571	89.5161	73.9335	69.8521
1.00174	-636327	514.667	162.281	106.464	107.359	106.81	85.0867	80.5208	68.332	91.6852	102.961	91.3533	90.3144	107.537	105.684	99.45	102.014	100.206	88.4637	66.5376	102.145	111.403	106.284	93.0343	86.1011	90.5458	115.559	144.942	149.777	129.79	92.3668	86.2169	106.787	111.183	96.4755	89.1708	79.84	84.1674	95.344	99.3097	97.3179	85.3321	98.8122	99.544	87.7104	104.494	96.5361	80.2754	73.7682
1.00347	-601359	515.556	162.562	81.0183	71.3758	98.0229	88.7443	92.618	98.1303	82.2784	95.2863	98.9	97.2098	94.8366	99.7561	90.7007	90.2954	97.9983	85.3828	87.1562	104.445	101.892	89.5233	102.762	91.8621	93.1323	115.561	144.501	148.831	130.899	88.533	85.1316	90.3351	106.702	105.281	89.0009	75.1439	89.6954	96.7066	82.0962	95.1463	96.6046	69.2818	77.6605	99.3629	103.99	98.0267	99.0232	96.3931
1.00521	-730741	516.444	162.844	103.731	105.737	97.0191	77.2494	80.3932	106.41	107.408	103.343	74.341	83.4057	86.3408	96.8271	96.0498	90.4041	87.3533	67.4417	47.4442	93.9337	110.158	110.346	94.7314	70.3903	93.2775	105.291	142.163	145.406	115.869	99.6746	88.8204	79.3051	98.3359	99.8608	63.6276	78.5684	90.3197	88.4637	63.7336	95.9052	106.117	100.201	96.9825	105.084	97.2393	72.576	87.9445	103.115
1.00694	-603108	517.333	163.125	92.0417	109.363	108.897	101.973	103.751	111.041	102.986	102.562	101.263	91.8098	102.004	106.041	83.595	77.3902	55.9743	82.6027	79.9601	70.2178	109.289	112.079	93.7904	64.0648	69.2326	113.868	143.719	146.354	121.717	92.7223	106.847	97.9264	100.76	79.6595	96.1146	76.0586	88.6944	90.158	85.101	95.3481	106.111	104.154	88.5282	110.479	102.651	67.445	77.3612	82.7812
1.00868	-565682	518.222	163.406	103.3	106.823	88.3105	91.8499	108.281	103.013	92.3999	99.4287	106.118	105.017	107.656	108.237	100.799	86.8509	67.6124	82.6557	83.8059	97.0702	103.957	102.064	92.0419	83.7791	94.5876	108.155	142.498	148.248	132.671	113.136	114.648	114.246	110.553	105.757	107.544	101.24	95.1053	84.1446	59.8815	65.854	90.0748	106.078	108.421	105.018	108.867	99.851	100.998	95.5234
1.01042	-529734	519.111	163.688	106.897	102.264	81.9446	90.2808	103.151	86.0151	85.278	100.311	75.2966	80.9734	80.3746	91.1207	82.9179	90.2456	64.6215	73.8758	72.1109	99.0538	102.064	97.2128	102.203	101.088	105.595	115.022	142.311	145.736	121.093	83.9602	99.4236	97.2465	96.3344	108.999	95.3313	100.356	77.6928	81.8003	74.0793	83.2268	89.8506	86.9604	108.744	102.257	113.135	108.144	98.5501	91.8798
1.01215	-576734	520	163.969	95.3926	83.184	92.197	107.786	105.883	70.7048	82.7112	94.6217	98.9092	90.2189	53.5637	95.7796	105.758	105.639	92.171	89.1393	79.4495	97.3585	110.002	104.454	102.604	105.923	95.8112	102.136	141.695	143.991	116.218	66.1502	92.8837	77.4707	89.3379	101.957	99.2339	103.022	101.575	88.7934	69.8637	84.5605	96.8502	105.514	108.544	106.712	109.711	99.8125	89.2287	94.3901
1.01389	-373705	520.889	164.25	90.3593	78.754	103.545	111.478	104.906	84.5541	71.9792	87.2485	104.186	105.2	102.429	105.836	112.256	112.902	97.394	84.5566	91.4578	96.4376	102.138	100.769	96.2921	93.4246	57.3408	109.552	143.499	147.953	127.343	107.528	96.7675	86.07	85.8841	90.4202	93.6063	93.9845	105.618	90.2154	59.7352	85.575	74.6762	98.2573	96.4993	81.2642	97.0882	79.125	94.2633	103.267
1.01562	-349089	521.778	164.531	103.766	98.4137	99.3201	85.3625	102.267	91.0755	92.7305	77.3803	94.7556	98.6693	77.572	94.0507	84.8702	108.215	98.765	73.2293	97.7079	96.6516	96.9522	103.266	98.9084	43.1934	88.5735	112.97	146.349	152.247	136.502	93.0227	83.1219	68.0546	84.7625	90.0664	94.3719	99.1444	106.917	95.7967	76.1588	87.9127	90.9151	100.561	87.1433	104.306	104.203	83.4833	83.4617	93.523
1.01736	-407000	522.667	164.812	113.815	94.1203	99.6906	100.614	102.889	105.595	99.811	63.0691	93.4236	104.112	96.5813	79.4944	86.0139	103.95	104.137	91.0828	96.8453	106.511	105.453	70.2733	98.0431	99.8843	103.64	114.67	145.024	152.136	133.822	70.3519	88.9111	98.664	105.401	104.272	84.3049	87.433	104.166	96.3319	90.6379	76.2133	74.5303	104.053	111.069	108.802	110.225	109.74	103.917	85.2329
1.0191	-214467	523.556	165.094	114.155	103.281	97.2563	100.159	85.1802	94.3554	107.603	104.88	107.476	106.734	83.4897	83.1316	81.2914	89.7309	97.0137	90.9241	53.9001	91.1909	104.045	102.602	82.9464	95.0743	73.378	102.43	143.443	150.838	132.601	88.5093	70.4979	96.2717	107.187	104.776	68.2645	86.068	96.545	90.8614	93.8151	94.1998	92.4803	108.126	99.0864	86.6582	95.6354	103.23	105.529	111.002
1.02083	-199946	524.444	165.375	103.457	57.7089	54.2321	80.52	84.6503	93.205	94.8864	94.7106	85.4266	106.685	101.411	98.5544	89.9944	87.2212	84.5183	86.1866	95.7464	79.0583	96.1664	102.122	94.0775	90.389	89.5782	120.168	147.407	150.286	125.715	87.9685	73.721	76.5524	89.4153	106.502	99.3917	78.1678	89.5455	98.6802	100.594	102.843	113.492	114.226	95.5682	87.9511	99.9515	99.1086	100.647	97.9826
1.02257	-104526	525.333	165.656	95.8735	94.6992	68.6989	77.8667	82.2844	88.4413	61.8024	58.413	92.9706	106.874	105.386	80.2584	97.7899	84.1848	97.5733	107.072	105.462	92.0178	71.6895	94.3919	86.522	76.9266	75.1869	115.92	145.632	150.844	131.873	86.0778	80.7189	84.9137	90.6119	101.69	103.254	93.6422	90.4722	61.5882	93.2801	89.8289	110.786	112.213	109.516	98.1257	105.796	106.499	88.5555	91.0479
1.02431	-16572.8	526.222	165.938	102.253	103.084	100.765	97.1338	91.9448	97.8998	100.494	97.1725	97.0655	97.7931	85.4967	94.2377	106.682	110.966	106.98	94.3522	98.0166	90.7637	74.6638	79.2992	75.1167	92.3592	102.666	98.6718	142.564	150.298	132.889	25.5308	82.5704	88.9202	79.0752	71.8198	93.9572	88.5566	95.9171	98.1997	91.9311	100.688	96.4499	54.4539	96.8376	106.121	107.138	99.2784	69.6865	71.9065
1.02604	-180325	527.111	166.219	94.3361	99.0126	106.799	91.3256	62.4557	88.385	101.676	107.933	95.4133	94.5425	94.8849	98.094	100.91	105.29	94.8013	79.07	85.9017	70.4548	53.5971	79.8638	89.9066	102.54	96.921	109.257	141.73	147.939	132.048	79.4546	86.177	95.0871	98.7586	94.9235	92.3008	94.8049	102.431	100.964	86.5154	92.3284	76.7052	71.5921	81.8341	74.5829	83.5468	87.6694	85.0363	56.3619
1.02778	-85766.9	528	166.5	99.5593	110.233	103.783	65.6806	81.4788	78.1952	94.6277	106.264	93.81	101.935	99.0832	71.2891	74.89	94.5553	96.152	92.9757	84.9833	68.0551	80.3208	94.4726	98.5444	93.3169	95.7096	103.903	135.87	143.056	121.333	98.9593	60.1615	82.4233	87.0966	102.372	83.3725	78.003	80.23	91.7283	91.2781	61.9667	89.0998	85.6029	78.0773	94.8854	95.8268	94.0736	98.6438	96.4524
1.02951	-243187	528.889	166.781	79.3227	109.81	96.0504	93.0828	90.5254	94.6622	108.878	105.684	88.3448	94.3311	95.3392	73.7262	86.4527	99.1347	98.5037	107.367	101.861	83.8285	82.558	90.4569	90.2852	65.3035	72.1245	100.591	134.19	141.411	123.661	92.5329	88.6014	78.643	89.5015	104.426	104.292	93.9533	86.6065	71.8203	66.9549	89.9087	105.104	109.377	109.169	108.683	99.7891	66.0407	93.3105	99.6733
1.03125	-224078	529.778	167.062	113.867	112.111	99.1654	97.2742	102.313	99.3259	105.642	104.381	75.5883	79.9961	88.8162	92.8808	101.007	101.953	94.1888	107.395	104.826	84.327	78.7548	78.5614	96.2827	92.3612	92.1312	108.047	135.66	141.647	121.539	85.1989	74.3154	82.4263	93.9177	105.499	88.2975	92.1322	99.3784	101.739	100.65	104.64	109.19	103.042	100.992	101.06	76.6255	78.0502	88.0462	95.4255
1.03299	-287302	530.667	167.344	106.761	104.185	82.2612	87.0419	94.4084	77.5638	85.5658	97.001	90.5553	72.5042	76.6789	103.892	109.272	99.2593	91.9123	93.5255	93.6615	75.5189	87.1325	96.2487	96.4742	78.2504	84.6425	93.4745	133.759	142.26	126.398	89.9446	93.0003	101.526	103.08	93.6419	91.4014	84.9966	81.9282	102.504	97.2873	88.3205	97.2647	73.3957	65.8405	90.6705	85.6869	83.1134	92.672	96.1487
1.03472	-262927	531.556	167.625	86.3563	88.7989	67.0748	84.6906	72.0964	86.6712	86.9903	97.3725	105.126	105.346	108.31	105.551	87.7594	93.2688	88.9447	89.7202	93.6018	77.6225	63.2925	80.4604	99.6848	96.7476	95.3401	115.031	134.943	140.385	126.366	77.2223	94.8075	94.8904	88.5994	68.2753	88.9597	100.711	99.4675	77.5258	87.8936	90.0258	82.0998	75.9208	79.8649	88.6875	72.2565	93.0326	106.643	101.705
1.03646	-158089	532.444	167.906	93.919	90.7518	88.5481	80.9428	78.9596	83.7418	89.6896	89.2479	100.202	90.7112	109.78	103.361	63.0171	89.73	108.588	111.737	102.868	69.346	40.0938	76.6632	102.449	108.627	109.567	101.959	120.384	132.67	119.188	92.2872	93.0453	75.8359	74.5555	57.14	92.2485	106.568	94.8476	83.6052	92.3116	91.7376	64.4485	65.427	81.402	71.3125	89.4131	97.9127	103.975	99.0748
1.03819	-61142.4	533.333	168.188	101.848	101.841	97.7125	86.477	74.8294	78.2581	28.8818	72.6758	94.6173	102.602	111.613	109.734	100.117	94.587	100.648	114.71	104.322	67.4321	87.4224	98.7304	99.5973	70.0764	101.819	85.9464	107.209	125.811	116.47	78.6993	99.7659	104.896	101.962	97.2985	101.253	105.833	98.8365	87.6317	66.6408	100.768	94.8063	93.1593	83.6227	73.1598	66.5325	86.0237	81.077	106.985
1.03993	-134798	534.222	168.469	109.753	113.849	110.43	104.543	92.3036	91.6833	97.8719	98.6058	75.1223	103.363	111.398	84.113	101.588	97.7249	86.2213	107.526	113.337	106.266	105.844	97.8939	91.9092	84.2361	100.714	102.821	114.462	123.651	113.044	93.3779	101.736	94.8263	101.566	102.285	85.7284	94.2781	105.499	102.323	101.878	105.436	108.14	100.542	66.5403	70.9213	60.8489	92.5749	104.333	110.122
1.04167	-120449	535.111	168.75	95.633	104.1	82.295	99.6423	97.8304	100.576	108.079	100.696	82.4395	102.141	105.209	95.1721	104.441	105.161	97.0687	110.345	114.818	76.9096	110.081	102.505	103.424	99.8638	99.5632	84.7741	112.04	121.41	95.6118	99.4044	94.4452	81.5826	89.7423	62.4549	94.6456	95.5571	90.1627	66.845	96.721	86.4149	96.6334	108.643	101.786	100.61	102.301	102.165	77.5933	99.228
1.0434	219308	536	169.031	94.226	98.0561	64.2678	95.6458	106.443	100.547	98.0463	90.4176	81.6429	103.416	107.864	97.5208	96.1572	92.2515	46.9484	108.01	113.654	111.351	116.145	117.772	115.063	106.574	78.2735	86.6269	118.175	123.822	108.117	78.2891	73.6792	66.2097	83.0298	97.8624	103.727	90.1347	87.6799	92.798	76.8381	84.997	98.9085	107.183	103.508	94.0551	106.349	98.9901	80.6198	82.3063
1.04514	123362	536.889	169.312	93.4873	97.9477	100.235	101.115	99.3358	76.7941	76.6381	52.7055	74.2822	107.11	111.837	98.1951	81.6212	86.4355	95.2374	90.9697	104.083	61.5665	110.237	84.9595	106.866	89.3796	87.7218	88.8893	122.779	128.263	105.697	99.1718	88.897	74.3603	81.7164	99.1157	100.896	101.59	66.2369	101.126	105.001	97.888	64.7225	90.9321	92.8393	97.8856	103.329	73.5717	90.8213	88.9317
1.04688	279383	537.778	169.594	97.1493	103.185	105.432	84.9501	92.8036	70.8059	88.9211	90.3364	100.027	100.235	101.54	99.4138	91.83	97.3839	98.808	97.4121	101.939	101.961	108.678	108.249	105.132	104.357	102.799	106.366	125.467	133.87	124.851	99.7863	88.0066	100.124	101.114	91.4679	89.3781	99.3523	95.9851	105.486	112.096	106.339	91.2536	68.7981	80.7065	81.9055	102.269	108.049	105.18	86.8118
1.04861	421910	538.667	169.875	101.951	114.644	115.054	111.936	106.714	93.7554	69.6331	89.7716	92.4027	101.14	99.8487	102.261	97.0894	67.1336	92.5241	94.7941	95.793	71.2515	98.3102	102.421	60.826	100.29	99.8004	88.6089	121.007	131.289	115.769	105.344	98.7233	97.6079	98.0149	80.3214	95.1081	88.6437	47.3639	93.8173	99.5235	92.7072	84.6511	74.8466	81.037	67.7635	93.7115	101.716	105.064	101.531
1.05035	470004	539.556	170.156	106.336	111.89	82.3196	105.119	99.7072	108.339	102.269	97.8809	103.262	111.944	103.699	69.4578	98.0105	100.54	84.942	75.155	83.6822	92.4677	68.3328	93.6772	101.47	82.4299	83.129	81.6934	123.115	129.088	111.476	104.052	101.52	91.4648	98.4971	88.769	70.0582	92.6405	82.2663	94.127	91.7519	82.9705	82.4045	94.0905	96.0381	80.8333	86.3477	78.1073	90.5154	103.937
1.05208	349583	540.444	170.438	106.301	117.046	115.999	107.879	103.626	109.184	102.614	62.5467	99.7126	108.239	107.4	74.0487	91.1255	99.9066	98.4453	78.1749	66.1604	87.5266	85.6226	85.6892	101.27	101.618	100.814	88.1517	121.654	131.34	110.941	99.9736	102.273	88.6067	100.076	98.9568	98.1202	100.173	85.8101	96.0735	94.4891	80.7492	77.7523	99.1385	104.078	89.9471	67.5551	45.9201	94.4612	93.8064
1.05382	237678	541.333	170.719	102.908	116.276	116.079	100.987	90.9624	96.1705	79.6961	93.0542	92.4287	97.9048	109.451	100.045	85.1865	83.1034	97.5674	86.8102	85.6369	94.1845	83.5632	54.8087	91.8853	87.5073	98.689	111.321	128.804	134.874	120.228	80.447	99.6473	93.6364	89.1999	65.9368	97.8778	106.756	98.9067	97.1209	87.9053	74.0293	82.4701	97.9341	100.916	90.2247	84.962	91.6024	90.8291	91.8271
1.05556	133961	542.222	171	106.072	104.821	71.3074	109.116	103.618	76.8448	65.4676	81.0538	100.451	107.413	103.713	89.7773	80.2821	100.698	96.5521	68.2877	89.5768	98.0202	88.3662	90.7901	103.84	103.892	95.665	96.0652	128.297	134.07	117.981	93.6911	99.0531	95.2924	64.135	66.4838	94.6728	104.487	94.3346	98.6858	80.8911	100.738	97.9253	102.639	85.4822	72.5977	79.4303	96.5616	90.9103	95.9233
1.05729	119624	543.111	171.281	94.8459	106.428	103.703	106.1	108.692	88.2699	58.3034	43.559	91.2588	94.5492	78.3612	81.5935	94.4091	101.125	101.056	88.9165	86.4661	96.6188	84.183	96.8293	110.604	109.205	97.3252	51.1387	121.843	130.456	109.316	81.4933	80.9614	92.5778	76.0632	75.2075	100.363	106.034	95.6201	104.752	107.79	100.844	108.554	105.767	94.9194	91.3471	93.6422	89.861	83.2536	97.2783
1.05903	105966	544	171.562	110.746	110.348	97.9227	97.7038	105.442	102.432	82.9549	81.5931	89.5069	70.9045	88.7343	91.6693	63.6387	90.7005	64.1694	99.1643	105.265	91.8978	59.3842	94.441	103.476	79.0128	94.3766	96.625	121.813	129.274	115.189	80.8373	89.8284	95.0871	80.8281	90.9046	108.835	110.614	79.5786	104.684	106.657	93.3658	106.386	98.4148	77.1667	90.9968	89.7295	78.5584	91.97	100.959
1.06076	11455.6	544.889	171.844	60.2143	98.0814	98.9953	99.6578	91.2086	107.817	98.6889	81.2865	97.5962	93.0889	80.0992	83.2341	89.991	93.2689	95.4178	100.742	102.934	95.958	73.4944	86.4991	98.6455	97.5793	85.6171	76.3745	117.48	124.018	108.268	68.3234	89.572	102.206	88.6002	87.8409	106.73	102.687	105.943	104.469	65.2943	103.25	102.159	97.1177	90.9296	73.5855	82.5909	34.0748	90.6986	104.471
1.0625	-157053	545.778	172.125	95.7149	96.9265	96.8703	103.296	107.95	103.718	93.2954	104.481	97.6082	69.2809	80.471	73.4241	77.394	83.3636	82.7248	74.6127	85.8421	83.8891	77.0211	79.1839	72.5933	96.835	97.0556	96.4228	117.114	115.067	82.0308	86.7648	100.726	109.368	93.5178	87.7075	101.252	90.796	101.591	97.2596	92.0254	104.288	96.4357	90.1824	98.015	98.598	92.8597	84.6374	100.201	106.222
1.06424	-311477	546.667	172.406	90.3696	108.141	106.692	79.7994	104.229	97.3517	85.1619	105.725	103.401	83.1024	77.2745	96.0305	99.8696	96.6352	93.5065	89.3838	79.6414	68.3023	79.7738	84.7801	90.5312	96.6205	88.8461	96.8078	110.045	107.628	90.5903	83.8286	103.68	110.031	104.978	102.285	96.2417	79.3004	104.222	101.395	96.0365	99.0711	96.2666	76.2327	80.3597	84.7588	88.7131	45.3981	94.2031	107.595
1.06597	-289371	547.556	172.688	111.36	105.415	82.2562	102.463	108.946	105.99	101.922	103.71	98.696	100.544	96.1667	104.376	102.918	73.7015	89.0005	78.7881	73.0556	47.5088	91.8852	101.895	94.9568	79.3254	87.8588	85.2573	93.8745	77.8893	90.5955	82.0925	80.6188	100.517	74.0494	97.6826	99.3065	93.6384	90.3626	101.428	88.9934	81.4198	72.9607	78.852	83.1074	84.8826	94.1595	84.4695	93.3212	107.805
1.06771	-512634	548.444	172.969	91.4104	94.6766	94.7291	81.1327	96.9978	104.102	110.246	100.915	94.64	106.924	91.0016	99.7086	106.711	95.9101	66.4309	86.3206	89.2514	91.5085	97.7802	96.5917	91.2715	93.9422	92.0599	69.8249	90.7114	97.9328	99.0565	97.1503	101.368	97.8288	80.0797	90.091	39.837	95.136	92.066	86.8628	91.7585	94.5502	86.5919	85.338	90.314	89.423	97.4188	93.3929	94.4643	102.619
1.06944	-553045	549.333	173.25	97.7471	97.5985	89.2374	89.0896	93.8015	87.6748	107.382	103.799	94.563	110.436	107.036	91.3162	101.689	102.274	96.0062	104.289	104.378	78.2412	83.7326	90.9045	91.732	102.555	91.9336	69.0021	102.681	112.644	95.157	92.3798	102.223	91.5985	81.4041	98.4309	104.369	104.582	99.7195	86.6292	93.081	100.977	85.455	83.5464	88.3169	82.1382	86.6602	82.2951	85.4024	93.7364
1.07118	-588227	550.222	173.531	103.573	95.8648	88.3198	97.0005	101.034	87.4443	99.2344	107.165	112.053	96.355	99.8511	101.643	99.7724	88.0744	73.1019	106.286	106.809	85.5791	59.6288	83.2077	101.154	99.8884	83.6418	81.2392	114.529	123.042	112.054	66.721	96.8173	89.4727	90.9885	107.808	103.222	89.0827	89.09	75.7393	73.8085	95.9167	100.507	65.2099	93.025	96.3155	78.0704	85.8451	55.9035	93.3767
1.07292	-536910	551.111	173.812	93.7429	75.9212	95.4179	97.093	98.8467	87.5697	70.1182	74.761	108.325	112.101	107.316	96.2657	95.9444	72.3555	86.6677	100.37	108.377	92.1701	72.0831	87.9354	98.7214	59.4271	96.905	79.2439	119.246	129.865	117.072	85.3069	95.7234	85.3761	88.2078	107.924	104.742	93.1446	88.3932	91.8741	95.6279	105.319	104.582	82.7126	98.5201	102.562	98.0399	90.8052	82.9021	79.719
1.07465	-406201	552	174.094	62.4332	92.6712	95.8269	79.2334	95.4208	100.719	88.9916	89.8288	106.796	110.519	102.538	92.2347	96.6052	97.089	92.8949	100.912	104.043	95.6928	78.9327	82.5942	99.8847	106.958	106.42	105.741	125.615	129.153	115.195	100.451	92.8117	76.1955	95.2077	96.0721	98.8472	88.4477	60.7612	92.0348	79.95	103.976	112.214	103.671	100.058	84.8646	71.2048	86.3806	67.6963	84.9387
1.07639	-528980	552.889	174.375	76.5569	73.8217	92.0946	89.4339	65.3982	98.8694	100.22	81.1398	93.9923	98.7003	82.5877	103.201	92.4236	79.3054	96.4126	101.335	100.65	91.7733	103.462	91.0212	93.1842	103.942	97.6327	96.4762	125.967	123.714	43.2399	91.9639	97.9917	92.3236	82.859	69.8325	88.0853	92.1422	85.5196	95.0496	98.1047	104.975	112.017	107.624	88.5247	68.901	85.4671	92.7861	67.6563	92.0527
1.07812	-313668	553.778	174.656	75.8856	80.4216	89.9692	65.0201	90.4336	98.1228	77.5149	83.4124	87.597	83.5699	99.0224	99.03	91.0772	91.6276	78.2572	84.6845	97.0739	101.485	111.24	113.594	104.548	42.8843	80.3461	103.154	129.059	130.495	111.702	92.654	93.8636	89.6835	76.6566	84.046	103.619	107.112	98.1173	61.2303	86.1205	79.0873	95.3156	97.8371	55.0252	81.6212	101.05	103.048	90.7943	84.249
1.07986	-114349	554.667	174.938	93.6226	57.5911	97.8962	100.438	97.2914	99.8826	93.822	78.915	88.7481	94.3105	101.787	90.428	75.9238	73.7478	94.0294	71.3023	81.8012	58.3387	103.413	111.951	106.473	93.6313	88.0224	92.5647	128.394	135.153	115.533	95.4821	86.1365	86.2176	83.4553	99.2439	107.374	96.288	93.4585	91.3215	78.5125	94.4336	97.4217	92.0275	83.0279	85.6242	100.734	103.01	95.9093	85.0046
1.0816	-93410.3	555.556	175.219	63.1713	97.9269	107.809	105.7	80.8608	97.1516	108.496	106.781	94.3375	93.1151	105.765	101.021	88.5086	94.9402	99.5179	94.7382	84.6683	69.5365	95.1316	88.8268	90.406	81.3259	70.783	89.5364	130.061	139.34	124.644	97.165	100.266	95.0612	87.4136	98.5503	101.162	88.5394	73.9238	94.1804	104.808	107.535	98.7539	87.9127	87.9763	87.231	89.718	60.6383	95.7282	87.4803
1.08333	89582.5	556.444	175.5	96.2943	98.9753	102.02	94.6317	91.8122	76.8354	102.496	111.315	99.8475	93.3084	86.1187	99.1838	85.4399	96.3969	90.279	73.4781	82.7498	84.1022	84.7982	73.1851	86.255	97.0637	96.2228	108.809	135.753	142.188	126.842	81.5104	98.2207	100.601	93.7833	83.6588	94.001	97.3945	79.9978	91.8957	101.635	86.3535	103.081	108.057	100.822	92.4838	67.1253	81.5572	87.5816	92.3908
1.08507	339401	557.333	175.781	101.81	101.043	97.1799	86.2229	85.4341	99.0391	107.376	103.408	72.4528	92.219	94.8832	103.743	100.298	74.7342	86.0009	67.561	57.4304	74.0633	75.9306	76.5001	93.1706	93.0013	94.7527	101.711	134.747	140.581	120.809	68.447	89.5455	100.483	93.959	98.0186	105.513	92.5004	71.2065	78.9559	96.9283	90.9017	88.2117	103.67	108.07	97.9986	89.9592	77.6832	68.5169	80.853
1.08681	242201	558.222	176.062	106.624	101.902	104.237	103.382	104.818	101.291	93.6946	89.8474	81.5028	88.1803	87.718	102.63	102.233	86.4798	88.1187	90.9815	83.7266	81.8972	80.4432	90.6248	97.3874	84.8398	77.211	101.44	133.825	138.216	114.479	55.9094	84.6397	75.7936	86.8458	94.3025	104.1	104.246	99.0867	102.285	98.7221	59.7904	93.6692	106.205	105.22	80.4379	98.5987	96.9931	85.4825	85.2979
1.08854	152417	559.111	176.344	82.9176	69.0648	82.5135	76.6654	97.123	100	92.8267	93.8391	91.0917	79.7237	56.7811	87.4547	103.666	92.6576	90.14	100.22	103.605	102.473	93.1719	75.7185	98.11	89.1149	65.7752	100.389	136.393	139.67	116.965	93.6578	97.9388	99.2367	102.522	85.7545	90.8355	96.3989	92.0603	97.047	94.3196	96.9136	106.33	109.712	108.096	101.688	79.9764	110.133	107.33	101.205
1.09028	314298	560	176.625	91.7687	77.3774	83.4526	94.2327	99.5915	101.484	77.6856	100.255	96.8601	74.8112	50.9255	85.3061	100.735	97.1488	87.4142	67.0847	97.4259	93.1715	89.5041	91.3076	91.0193	94.3763	97.8241	115.49	139.27	142.113	118.066	98.0047	105.191	95.5488	100.984	96.9981	87.9155	77.0006	68.0934	86.0699	79.4002	84.8485	96.3698	87.0524	82.5779	101.906	108.832	114.137	115.968	108.813
1.09201	136321	560.889	176.906	112.08	112.031	110.064	93.4606	90.9986	99.4911	96.0899	97.9228	89.6709	67.0443	80.0976	76.4881	90.5351	95.7698	88.994	96.7103	85.8077	73.2108	87.0517	100.1	86.6768	86.0769	98.037	89.3764	137.833	143.476	127.118	95.7549	88.1154	97.1672	105.378	102.876	95.9722	97.5012	91.0376	95.1488	90.5779	55.4899	76.0659	89.0044	61.7622	85.9246	93.0287	87.9509	101.273	95.227
1.09375	-108892	561.778	177.188	105.354	112.056	108.461	104.555	96.653	68.3076	90.7218	57.5366	94.1624	92.8258	94.1607	83.6212	80.3594	106.656	108.067	92.2236	96.4201	100.652	103.124	92.4204	93.1507	83.7142	96.0103	110.191	136.034	141.323	119.871	88.1951	81.7621	99.756	105.875	106.46	105.853	95.9563	60.4204	92.6438	98.3241	90.4135	95.808	95.46	72.4502	79.4374	68.509	82.5503	96.4986	95.0738
1.09549	74035.6	562.667	177.469	108.264	90.5644	85.8562	87.2459	77.5903	84.2029	98.8384	101.967	101.307	90.5897	90.3211	103.149	103.916	109.594	104.378	94.3308	99.4628	95.3132	98.7917	90.6088	90.9743	102.916	105.369	99.8324	131.497	137.774	121.66	94.8441	85.0914	98.6266	85.6798	83.0037	90.5594	69.6781	77.7852	80.0374	92.6133	97.4396	102.717	98.0615	91.491	92.3657	78.4342	89.0597	99.2323	70.5027
1.09722	-83765.6	563.556	177.75	102.009	86.3878	97.3214	84.8896	72.6366	84.8046	104.59	103.527	70.4127	101.595	105.337	108.168	97.6187	98.9486	79.0879	91.5801	99.1283	91.708	94.4481	88.6244	57.2017	97.0779	102.821	86.114	125.889	132.375	112.367	79.1328	96.1362	105.46	98.2468	60.216	81.9023	85.6683	84.0083	87.0335	89.4994	93.0618	96.4225	71.5417	93.8347	93.4084	97.949	103.899	105.014	98.588
1.09896	-146620	564.444	178.031	109.129	102.623	98.9866	76.9496	81.0122	79.5508	99.7686	109.726	105.23	95.2569	85.3314	96.2893	95.2233	96.7591	91.1571	77.9413	81.9503	89.3296	91.4305	76.714	72.7984	84.3141	45.584	105.948	129.649	130.379	99.6044	92.3103	87.7034	95.7771	100.723	83.6811	69.7918	80.2314	85.9392	81.5826	90.9718	99.3021	101.629	99.9947	79.6614	69.465	93.409	104.748	89.613	87.683
1.10069	-203484	565.333	178.312	95.9832	83.4064	93.4203	93.9123	92.0423	92.8851	99.6676	104.148	92.5705	81.2298	70.0027	67.0353	89.1825	102.698	94.7035	74.2557	52.8477	70.6938	41.8888	86.6378	84.7836	79.3853	67.3245	104.049	132.551	134.97	113.615	64.0585	75.3994	87.3863	96.2645	85.5037	75.7494	81.6131	89.9895	97.023	98.3097	62.857	85.794	96.5882	96.393	87.9262	94.6971	97.4085	88.0277	70.9915
1.10243	-254621	566.222	178.594	97.0921	106.006	103.48	71.1876	80.1629	86.2977	81.5048	83.1104	96.275	91.3791	86.244	76.6738	88.8505	98.0344	93.7371	93.4919	84.4761	88.5254	94.4151	97.7386	81.0755	60.0075	81.0275	97.5406	130.456	137.263	120.277	84.787	79.9236	90.9095	84.786	41.0331	63.4792	83.2279	103.012	107.747	108.58	103.056	86.4814	90.9798	81.3814	83.7659	78.1774	79.8175	86.1445	101.025
1.10417	-218771	567.111	178.875	64.7547	107.166	109.835	94.9846	59.7313	70.6306	77.3875	97.1158	107.107	102.033	67.1991	96.0542	85.297	86.2099	81.9199	96.8478	101.224	92.9084	85.9392	104.933	95.9549	77.3192	90.1007	98.996	129.864	135.913	120.177	80.6388	94.076	92.5187	83.1955	90.723	88.9989	86.0496	101.051	91.0871	102.494	112.092	101.073	23.0801	83.2474	89.0638	89.5232	74.2694	57.5093	99.6705
1.1059	-103053	568	179.156	98.5857	100.505	101.826	98.1726	89.6865	90.0317	85.4667	83.9498	105.58	102.862	96.6223	101.614	100.886	98.4881	100.092	89.8975	89.1891	89.8753	99.6738	108.869	103.106	85.5133	80.5432	101.521	130.797	130.674	96.3379	97.1758	103.208	106.676	94.0924	89.8609	96.1838	82.1066	93.3359	101.987	104.601	105.365	101.512	89.3571	58.0332	93.9902	94.8665	92.7264	88.8979	104.425
1.10764	4191.75	568.889	179.438	102.111	92.3832	93.152	62.8468	85.2133	93.6187	104.218	100.282	82.0681	87.1589	67.1266	94.2638	101.954	71.5929	94.1968	94.8471	91.405	80.4184	94.2204	99.0227	95.9805	81.0485	87.4913	100.258	127.748	133.031	112.841	83.7867	102.988	97.9942	102.529	100.922	96.8405	73.0802	72.7229	91.2768	90.1143	90.3777	63.0888	97.6358	100.328	96.1899	62.1669	81.5938	94.7805	95.0171
1.10938	-141248	569.778	179.719	106.754	112.791	105.789	97.4047	95.1944	103.484	109.351	106.664	90.1663	72.2625	79.9086	92.5097	90.0109	92.0262	89.6007	87.9031	98.8834	99.5555	86.1997	89.8865	86.7985	82.1669	93.5441	97.3865	127.982	137.506	128.896	115.975	104.642	96.6568	104.488	100.967	87.1337	80.2367	77.1137	83.7684	103.518	110.239	106.05	95.5912	98.7973	105.227	102.534	91.9804	92.9133	86.2248
1.11111	-110848	570.667	180	113.602	109.969	83.5593	89.0443	63.9585	87.2574	83.8967	105.744	103.319	69.2512	89.427	94.8689	85.6427	84.3253	74.7585	78.8669	92.7848	91.4956	68.6792	95.2675	100.773	89.5051	69.0856	105.041	133.71	134.187	100.472	114.456	70.0464	101.885	82.7711	90.7944	85.5265	91.916	83.6419	78.0176	105.369	110.269	107.26	91.5412	76.0335	97.3436	104.952	95.8495	83.4301	84.6219
1.11285	81099.1	571.556	180.281	106.819	106.275	96.2869	90.6885	78.6474	55.5461	87.6287	105.427	105.158	96.8922	95.5509	96.1681	103.859	97.8448	89.3378	91.1408	70.7403	91.8818	73.1894	86.826	103.3	96.2787	90.2719	112.949	134.302	135.515	117.854	102.444	107.955	106.447	96.8192	89.7219	96.4994	100.328	95.0419	98.9668	109.103	94.0245	99.8867	110.143	105.776	97.8256	82.8133	84.1357	49.387	80.8177
1.11458	13312.3	572.444	180.562	74.0691	92.8359	83.4613	81.0197	80.1688	84.8662	103.735	107.173	78.4224	96.354	86.9599	78.3841	103.248	101.696	83.7349	101.785	106.596	106.188	93.485	73.7537	101.813	96.0458	87.8256	65.2149	129.794	135.75	113.358	83.7531	104.312	93.5229	85.6451	68.8934	67.0459	86.3392	103.393	108.623	98.3682	94.5982	97.3476	106.717	101.085	85.2055	81.6745	88.0414	90.7302	96.1324
1.11632	196129	573.333	180.844	49.8377	88.1351	71.8067	77.1639	95.16	105.892	102.66	91.0768	108.808	103.199	64.9561	82.7213	94.734	110.561	94.8056	95.0527	104.481	98.9011	102.687	99.5302	99.2187	98.5578	97.7263	111.846	133.072	135.755	114.757	100.9	97.954	90.6145	94.5703	87.1741	38.6113	79.7856	83.4243	97.9378	93.2644	91.2119	86.7287	99.7475	92.7774	80.7	80.7726	80.2182	95.3903	89.798
1.11806	119572	574.222	181.125	108.37	108.57	97.8995	78.6787	91.0114	97.2633	106.368	107.747	111.109	104.997	99.1913	104.457	110.408	112.131	109.175	102.354	77.6757	66.9454	98.5385	106.214	82.667	96.0085	53.3193	94.5723	130.241	134.262	113.407	98.6761	77.1203	99.5619	105.168	92.7915	74.0014	77.327	84.3518	92.9881	45.5585	94.3808	97.2059	97.31	87.533	79.747	99.7409	104.342	90.1031	96.956
1.11979	130938	575.111	181.406	116.057	112.226	100.156	88.0653	82.5051	81.466	101.151	98.9093	90.7133	96.0392	91.3697	106.22	106.563	59.9177	108.22	102.221	84.9617	85.3024	76.6045	108.02	111.462	99.58	88.5895	96.947	129.198	133.44	110.275	81.1807	91.9566	104.608	102.543	84.4379	65.733	30.3338	87.0107	96.7325	100.501	96.7176	75.4453	74.8137	93.6069	100.371	91.7705	104.518	113.315	115.235
1.12153	223081	576	181.688	105.523	98.167	79.3236	88.8004	89.0231	66.9116	93.2584	81.8996	81.5459	95.8078	102.708	73.6353	103.675	108.903	101.28	77.3392	73.3049	84.3373	100.321	110.799	108.536	93.5612	83.4598	79.4354	129.367	136.78	121.285	86.1037	90.7158	96.3313	69.8755	89.7079	91.9342	85.4159	60.4728	91.0059	83.7629	105.606	106.154	102.102	104.204	104.532	94.5653	87.2233	104.233	113.051
1.12326	144608	576.889	181.969	104.347	105.58	95.4399	87.1186	91.6495	92.4311	97.2291	84.0829	78.8074	88.7297	92.8607	98.8958	106.987	99.4892	84.644	88.6305	91.3264	94.5558	103.211	103.046	78.8175	90.8564	98.5522	107.937	131.022	135.556	117.562	79.3339	86.7273	83.628	77.2401	94.8437	97.8632	94.9465	91.6365	88.7248	91.0439	105.62	107.004	65.139	95.4378	83.7377	102.913	101.886	100.616	72.5654
1.125	72607.1	577.778	182.25	94.5912	99.3853	85.6863	103.735	99.4784	93.6831	104.134	100.954	93.7102	95.4964	89.4938	94.0558	100.88	74.6721	76.898	98.4198	98.6151	78.3487	92.6527	70.66	92.3162	69.7111	90.5301	62.1674	127.343	132.346	105.025	83.6393	98.3206	102.637	97.8875	86.3684	63.3509	88.4169	65.2821	83.0637	42.1419	95.4406	97.988	96.3535	91.6552	92.9316	103.597	92.6124	98.9254	103.908
1.12674	6805.72	578.667	182.531	111.38	109.764	106.345	106.485	104.139	94.4336	93.2661	90.6832	21.6593	81.4019	89.9662	81.4226	91.9032	100.347	99.3305	93.3576	95.0991	102.975	103.797	95.8061	82.6985	89.6134	97.1345	107.932	126.542	130.407	116.116	102.548	103.677	105.357	101.136	62.1142	81.3659	70.5454	78.6611	91.6145	93.9551	89.1576	56.7892	88.1009	69.1996	78.4619	103.488	103.496	101.191	105.658
1.12847	-53063.1	579.556	182.812	112.88	114.423	107.216	83.664	87.6112	86.7174	81.2808	76.0976	71.5163	81.1468	87.3813	93.2771	96.5717	98.5157	97.4521	82.3973	75.0722	87.6392	107.079	100.526	78.6495	73.1645	88.0264	76.7915	120.809	123.981	94.9741	83.8292	85.7512	80.9089	104.464	94.0934	84.9453	89.9973	87.3505	87.3978	87.3575	30.3565	84.504	93.758	87.9068	92.144	100.056	100.466	74.3818	95.7974
1.13021	-107259	580.444	183.094	83.3433	95.8033	84.4249	76.8464	89.5497	101.517	89.8303	99.148	101.75	98.7875	86.4177	86.0919	86.6697	60.4437	81.7483	78.0741	78.2047	89.4938	98.4042	100.206	88.6783	19.1944	86.8186	110.255	127.857	126.578	101.489	89.6623	66.49	90.3704	108.849	106.989	101.967	102.274	86.8445	78.6599	83.8602	63.9353	66.0522	93.3003	103.578	99.24	78.9298	86.2643	102.987	87.954
1.13194	88516.4	581.333	183.375	93.3976	104.07	101.494	99.8853	104.024	108.182	112.572	112.606	101.06	95.9442	76.5359	55.606	87.0998	83.0264	43.0976	65.6297	68.3748	84.2215	67.6069	81.764	89.9755	87.7504	60.4323	103.647	126.194	133.735	121.99	89.0113	85.7725	100.192	103.862	108.639	110.935	96.0062	72.3984	76.8727	91.2381	87.5772	86.7892	92.4076	89.8746	97.3959	82.4366	102.827	109.106	106.385
1.13368	-57212.6	582.222	183.656	101.405	110.919	103.495	74.6417	97.1763	81.3634	106.4	113.415	92.5814	82.1126	85.063	91.1153	93.9141	91.0092	85.2287	89.0243	96.0157	102.47	102.411	93.6198	96.6327	101.61	103.301	102.581	124.427	131.598	121.709	107.636	94.6944	102.221	90.6574	95.3323	93.5699	102.311	97.7948	95.7441	104.199	108.282	107.872	97.8446	88.3987	89.1418	96.4464	109.711	100.224	88.036
1.13542	54286.9	583.111	183.938	105.024	104.154	88.7123	80.6517	80.6724	99.9019	102.873	107.965	110.631	100.037	97.298	97.4247	85.4859	68.7533	93.6381	66.541	93.9411	98.8567	106.287	105.33	90.3745	91.8387	96.843	115.419	128.056	124.572	96.1199	106.756	79.3371	94.7235	103.075	98.1322	91.4027	94.8372	85.519	106.14	105.58	83.0413	105.661	102.234	74.4788	96.8702	101.878	106.756	99.3917	83.3279
1.13715	157306	584	184.219	104.418	104.666	93.2573	89.0013	82.286	87.1319	91.8985	99.6512	108.481	90.2644	97.6587	76.0207	77.8563	78.1574	97.126	102.534	96.1795	70.7905	91.1578	98.7383	89.668	89.0655	99.2567	104.256	117.467	131.504	118.976	104.049	89.4302	90.7237	65.4784	99.7388	82.9946	80.1911	95.0997	109.949	112.055	100.031	68.2531	103.028	107.864	108.366	101.253	79.4623	84.7522	72.8882
1.13889	89153.1	584.889	184.5	97.0259	104.951	101.695	91.1036	66.148	73.6775	91.7464	111.21	107.86	89.3686	88.8729	94.77	91.4268	88.8204	97.4653	97.406	102.52	88.4786	94.4608	70.8742	97.9363	96.3135	90.5896	117.077	133.202	136.921	119.46	103.914	107.585	104.243	103.622	101.673	83.2782	78.668	100.195	100.048	109.391	108.47	98.2157	81.3074	99.8339	101.214	50.8799	87.8095	89.2832	89.7011
1.14062	189967	585.778	184.781	88.0432	93.1441	78.7728	89.6192	76.3974	98.5442	106.735	101.47	104.32	92.2265	90.0213	87.2787	77.0711	102.334	101.374	94.2237	99.3525	100.218	103.466	102.131	96.7288	102.349	108.293	92.4781	133.139	139.21	118.122	101.589	90.989	89.8307	99.2158	95.3908	84.5515	86.9715	95.1785	87.8936	96.7088	99.2555	83.0231	82.895	104.304	103.458	62.9489	95.1407	92.081	87.5063
1.14236	201197	586.667	185.062	96.0183	103.387	103.568	95.2863	93.051	107.056	105.258	86.2026	98.0947	97.3671	79.8534	93.6643	78.6927	93.7328	105.879	104.575	81.9123	88.0163	99.0699	102.663	76.2527	76.2285	101.526	113.765	135.221	140.899	123.952	93.8848	53.5593	78.7403	54.86	81.077	68.6619	56.2247	92.5872	93.939	24.3267	79.2459	72.8924	96.7277	108.115	110.955	103.588	101.657	104.778	103.013
1.1441	293078	587.556	185.344	95.0952	100.082	98.5779	90.352	87.5913	96.9109	95.8406	83.496	98.1198	107.596	106.408	107.155	99.9793	91.1135	93.6499	110.538	108.242	105.538	110.012	105.802	87.602	88.0052	96.4752	63.8787	131.846	141.438	127.479	88.3729	84.0399	91.9768	90.4581	88.8926	90.9071	94.517	92.1213	80.0492	81.1813	88.0111	96.6752	95.7785	81.9916	103.726	105.306	84.3532	110.527	109.328
1.14583	295736	588.444	185.625	84.6835	87.4453	78.198	83.2822	86.3785	89.7343	84.0038	94.428	103.928	102.474	98.4374	105.979	99.5935	106.903	105.277	92.7325	103.891	75.8021	105.865	95.4882	86.2125	97.4409	87.2194	103.604	132.568	138.226	119.849	84.0052	85.5765	92.3359	87.5442	62.1739	73.185	94.4512	95.1811	87.6839	86.0402	97.7241	105.491	98.2088	87.9926	71.694	88.9269	106.191	114.421	111.529
1.14757	297880	589.333	185.906	103.706	76.8042	100.097	102.152	93.9888	88.4614	90.2598	67.7739	95.3949	105.101	105.904	105.387	96.4961	97.1112	102.544	100.959	104.555	106.851	103.478	90.1083	97.5806	102.469	108.159	110.261	123.041	132.81	120.9	93.8206	80.3135	70.5125	83.2873	72.9013	83.388	60.3844	91.7883	97.7335	98.7503	106.004	93.2316	84.737	73.8868	76.9252	88.3703	73.2421	101.993	105.697
1.14931	381046	590.222	186.188	101.226	99.1089	108.571	111.379	100.505	91.3709	89.2651	77.5435	102.204	101.511	93.8707	108.355	105.195	89.9244	96.3656	99.4829	75.9777	97.7689	85.2994	99.0489	105.53	93.6351	106.885	100.067	116.632	123.841	107.196	95.9454	79.9993	63.1175	74.9971	89.6038	93.7592	83.4868	90.7483	93.912	91.941	103.265	96.222	87.797	78.4163	83.1977	88.2007	80.5102	80.8866	91.8715
1.15104	456869	591.111	186.469	98.9293	104.061	87.4636	106.04	98.9372	90.3577	96.1477	87.958	99.7216	103.436	99.3795	88.4002	94.3818	100.045	81.4997	90.5529	98.8374	92.5378	98.7062	105.629	110.64	112.362	102.037	93.6409	121.167	119.595	76.0551	81.8572	87.9638	87.4064	83.1849	93.0264	96.3244	77.9169	78.409	94.3608	103.865	90.3587	85.7602	91.9105	69.3534	40.4403	84.8016	89.0478	88.9244	85.5054
1.15278	444143	592	186.75	110.685	108.368	102.981	97.1023	90.7263	85.998	87.6049	83.6348	96.5946	97.8849	88.6805	93.546	84.5791	89.7762	79.3143	94.9805	108.197	99.6587	103.249	71.8706	93.9769	100.641	102.163	92.6527	124.974	128.479	109.396	63.0752	92.0192	91.0574	92.1043	92.804	86.0161	87.2985	88.6895	93.7383	93.2732	93.7999	88.0138	97.3055	89.2198	71.1351	81.7905	79.5989	77.3444	93.1125
1.15451	431556	592.889	187.031	90.889	99.8518	102.816	70.0125	78.8994	82.8148	67.5121	84.9393	80.9301	98.6854	98.7849	97.1881	84.9195	90.0326	100.154	106.63	108.281	111.354	109.416	90.6058	79.474	92.8466	105.382	98.4105	123.689	134.444	125.616	108.191	86.9188	81.4315	73.8369	74.1162	97.3299	104.476	108.159	95.8566	77.6482	79.1469	76.6492	101.057	99.9319	81.8141	67.0939	74.9997	77.9641	42.9488
1.15625	256082	593.778	187.312	101.552	95.9951	95.9389	80.5132	63.2823	64.171	87.2301	96.3768	100.01	107.1	101.695	88.2583	55.4338	91.378	78.8191	102.069	86.7425	100.179	106.745	100.356	97.2211	103.927	102.268	99.3623	120.514	130.413	126.448	114.902	88.9562	86.4596	83.1396	94.6006	108.465	112.246	99.4976	102.048	91.1465	63.3697	88.6434	106.155	106.689	94.7416	80.6387	83.7383	94.2878	95.4771
1.15799	339047	594.667	187.594	89.2112	83.3016	92.9575	90.4119	87.6495	88.9193	67.2783	101.298	103.378	100.527	92.4665	79.2511	92.1435	94.3975	94.7468	96.3107	93.944	89.1828	75.2302	92.0462	96.1974	89.491	76.214	68.2831	110.078	118.321	80.585	108.652	96.6787	97.8198	103.103	92.1079	95.3819	109.836	102.486	103.981	98.9472	79.1115	87.4253	98.8811	94.0059	80.1184	63.8958	62.3265	95.8966	96.3778
1.15972	414712	595.556	187.875	86.1546	92.2984	95.2776	89.6745	78.8798	100.68	103.062	94.4006	81.043	75.0679	93.2076	89.0804	78.8472	76.9259	95.1404	73.3409	74.3777	43.0778	78.6488	81.2167	81.0409	93.0894	91.3857	97.0622	115.731	125.94	117.468	88.8896	77.3813	91.4263	97.0893	97.9282	95.8098	93.8789	106.759	91.6329	87.3706	83.0477	76.9711	83.8735	76.0908	88.0968	89.2146	91.5355	84.3083	76.6534
1.16146	483386	596.444	188.156	93.9875	48.9784	61.7843	90.8073	98.6932	96.9863	95.1046	95.594	89.8243	93.0975	74.8643	58.0506	51.3109	76.0729	95.4643	90.4192	58.4435	87.3053	89.7095	65.5032	101.112	100.837	95.2471	109.674	123.293	129.9	118.853	87.1264	65.1097	60.3899	65.715	79.5729	88.6762	94.0798	103.179	96.7437	85.2208	67.3361	59.8164	74.6762	92.0731	99.2745	89.764	78.4033	88.9207	82.3461
1.16319	463853	597.333	188.438	99.4802	71.4949	81.3378	101.299	105.421	90.7977	88.5828	98.0237	92.1505	86.7412	81.5805	52.8496	71.2952	87.029	94.7547	97.0462	94.1201	101.37	105.328	106.412	107.809	99.4916	94.597	97.7749	107.758	125.099	116.427	87.708	87.2395	68.9619	64.9017	58.9952	84.8635	96.2254	83.6101	95.0006	87.9388	43.4731	72.3501	68.1079	78.6678	95.9315	93.4001	77.5525	96.5631	100.117
1.16493	363277	598.222	188.719	100.477	98.7244	99.9085	104.681	101.603	70.1366	89.0082	66.7433	87.9207	91.7715	98.59	87.4729	78.7343	83.6221	62.6921	77.702	99.2343	85.7799	99.5791	100.033	90.925	92.6225	86.6443	108.156	113.289	112.036	104.354	99.4316	100.02	87.6495	87.5805	83.9889	97.0595	101.2	97.1357	90.6023	90.2931	100.507	96.9011	81.9052	92.2036	84.7416	91.3437	96.1358	105.42	108.383
1.16667	433073	599.111	189	91.0076	96.5939	87.1288	81.5054	84.2522	96.1002	92.0202	81.2684	94.5662	104.706	105.453	94.1021	81.1164	77.856	72.3372	86.0808	97.0329	92.7053	96.0217	95.4845	94.4294	98.6676	97.3263	96.2098	105.34	84.6198	99.8584	96.1305	102.733	103.322	100.556	91.7142	94.855	99.9673	92.1773	100.282	107.446	112.302	112.554	108.49	108.334	108.456	110.331	107.019	91.6812	106.074
1.1684	251620	600	189.281	100.34	100.418	92.6317	88.7627	80.5647	98.44	96.0903	86.0742	93.278	83.5795	94.4022	93.8567	94.1725	76.8715	90.2523	98.0169	94.2377	58.8088	90.8279	58.9181	89.2609	88.3273	82.0921	94.933	111.969	112.389	94.8062	89.8886	58.8066	84.1921	92.8418	71.1545	75.0048	81.6494	74.0792	95.5006	95.5137	94.1386	107.256	83.8076	99.7827	101.265	103.04	111.215	106.184	104.64
1.17014	247407	600.889	189.562	88.7284	104.443	96.3516	101.589	106.376	99.6635	82.5578	91.3444	96.0132	92.8994	87.5339	87.7952	95.3656	77.6189	94.5229	92.6543	73.7841	98.5764	99.1105	81.2547	87.6496	98.5213	98.6073	106.783	112.198	116.117	102.351	91.3706	89.2754	86.2502	91.5886	75.7792	75.5569	83.6746	85.7559	99.1518	95.8498	91.1512	99.8209	87.1534	83.3223	91.8906	98.2896	111.158	105.368	72.7214
1.17188	243072	601.778	189.844	101.508	107.433	102.493	107.382	101.407	77.9648	72.999	88.9598	85.0793	91.2226	85.0582	81.6822	91.5722	91.1867	97.7891	96.3809	90.0926	93.798	95.9085	103.59	107.949	101.029	83.8188	105.915	109.448	122.99	104.509	94.3081	96.1615	99.6393	91.8601	65.6247	56.2913	91.0233	94.5149	82.3526	89.3592	83.8331	100.085	98.7815	92.6014	62.8303	91.3111	88.5184	106.116	103.105
1.17361	238624	602.667	190.125	95.4652	94.7046	105.637	109.088	93.5939	75.9607	89.522	95.5935	86.4139	88.1531	83.7173	75.7664	72.7278	79.7568	97.2987	87.8861	69.3121	67.0461	68.2137	97.5057	103.188	103.741	93.9598	101.929	125.877	133.495	126.559	107.912	87.9516	89.1709	83.233	77.5728	82.3162	98.3498	95.7184	77.3364	75.8099	87.7184	89.4713	96.0888	92.2035	94.411	92.638	90.2759	99.3789	101.165
1.17535	234073	603.556	190.406	94.0923	93.8002	95.5797	95.6263	92.1366	85.9796	93.5094	90.6477	87.4405	71.4185	92.938	84.7086	88.8291	84.8281	69.9775	93.0132	88.1291	86.5594	93.0872	71.2211	72.5649	86.3836	95.109	96.8251	120.235	131.064	129.425	118.822	92.9829	83.5726	79.3954	74.4017	92.9642	93.3788	94.3666	88.5179	78.5803	81.9903	85.7905	85.1083	64.9833	77.9604	94.9144	77.119	88.5194	67.6783
1.17708	229427	604.444	190.688	82.6775	103.964	99.3209	91.4358	87.4634	83.2009	67.2724	78.1369	91.0521	107.611	112.759	105.302	41.5705	97.9501	99.3354	93.1006	65.7133	102.908	104.953	88.0941	64.0279	90.8464	93.2745	87.672	114.818	107.974	109.066	110.556	97.5401	99.7272	103.71	97.4206	95.1633	79.445	85.3637	82.8853	78.7664	85.7363	97.9699	92.5102	76.0655	64.4933	86.4832	97.6481	97.8672	90.044
1.17882	143180	605.333	190.969	87.1036	100.48	106.462	100.455	77.6085	86.9421	98.4611	105.115	110.626	110.99	113.724	109.452	105.47	107.853	100.244	90.2906	82.6534	106.921	110.369	97.1878	87.7896	98.4811	91.2637	92.4375	118.912	120.953	106.179	72.6682	76.9098	104.857	110.116	102.361	87.8551	80.3427	96.3548	90.9014	97.9894	99.6125	94.1198	69.2904	84.7579	75.0201	65.9112	89.1609	97.104	85.1862
1.18056	145242	606.222	191.25	89.9724	97.7759	98.8988	77.5605	94.9176	93.1352	101.119	105.919	106.443	77.1703	101.028	92.8687	97.928	101.916	87.0814	86.9827	96.7122	107.759	104.921	73.3514	90.5674	96.3356	93.6054	82.6168	124.726	131.191	113.405	88.8846	69.3417	100.771	102.952	51.5301	87.8901	79.2766	105.441	112.157	92.6833	91.2567	82.8913	89.4934	97.1897	96.2675	92.2174	87.2706	63.5289	89.3067
1.18229	228463	607.111	191.531	94.6516	103.349	109.497	102.531	90.0908	72.7548	84.8985	73.9691	95.9087	87.7341	88.0007	103.942	103.84	71.5391	84.4657	90.6552	105.215	96.6094	86.957	89.4022	69.4614	79.037	77.3195	106.138	129.295	135.78	126.11	102.352	79.0481	103.129	91.3341	92.026	102.333	101.863	113.763	118.095	110.513	99.2441	88.7198	94.4905	91.6445	77.6988	92.5098	86.8214	86.3577	90.7026
1.18403	59918.3	608	191.812	106.9	106.494	100.72	100.541	64.2789	95.6661	90.9525	64.8344	79.3114	88.1077	87.1837	89.5841	103.639	100.004	89.4221	89.2548	99.693	98.9025	93.2555	97.2458	95.423	92.779	76.9878	86.0474	124.292	129.899	112.076	111.048	95.9787	103.144	107.969	107.014	99.8805	99.8481	108.499	103.496	108.146	95.2071	86.2356	94.397	41.7911	86.2503	87.8671	51.6758	68.0421	77.9516
1.18576	-13405.3	608.889	192.094	107.944	104.282	81.7563	94.4465	104.756	105.986	98.4435	79.4852	68.9817	86.3945	89.1696	92.2153	95.1367	83.7412	89.1461	77.8125	71.4522	92.2591	82.2805	101.32	106.272	83.2139	85.3215	82.1884	120.945	130.336	119.413	114.877	96.3674	99.736	105.519	106.273	94.8092	87.4858	90.5239	88.0297	94.4464	95.1653	94.6389	96.4268	96.1328	95.1262	90.169	86.1969	84.3994	77.7
1.1875	164080	609.778	192.375	89.7948	108.832	94.5651	89.4236	99.9428	94.124	88.3334	94.2607	82.7193	67.1515	71.069	94.3428	84.7082	78.4955	83.0163	67.5128	74.7213	93.3563	101.633	105.734	103.162	90.6435	94.0739	110.857	130.972	134.936	117.126	104.391	99.2232	93.1732	73.4015	91.8475	92.2411	48.7893	58.2746	91.2259	92.1561	95.4537	95.5261	92.707	102.858	71.8396	88.2846	83.7872	101.239	97.0164
1.18924	163910	610.667	192.656	111.281	115.831	106.17	52.4104	85.3563	68.5248	68.6863	87.2041	94.8076	91.7673	95.9245	90.7627	71.5664	78.533	91.7353	82.512	73.2845	98.3726	91.9204	95.7493	99.5606	81.1321	4.65175	95.69	130.547	134.57	114.16	88.2979	37.7874	68.2612	90.9086	85.3246	81.7336	79.2281	89.5321	102.36	100.091	97.9347	106.067	104.405	100.276	96.2224	96.2315	105.188	105.324	101.874
1.19097	163471	611.556	192.938	95.4763	112.084	108.739	99.4991	88.3144	72.5178	54.0888	71.2372	93.0825	108.288	105.581	88.4117	74.1395	93.1833	93.1044	67.6142	84.6159	89.3228	99.7116	105.555	108.869	105.416	98.9511	102.982	130.778	134.026	108.329	89.3036	82.7877	92.7076	97.162	79.7302	69.507	72.0093	97.437	106.718	97.953	94.6619	93.2739	91.083	78.1265	97.589	94.6308	105.677	84.5776	99.5556
1.19271	162775	612.444	193.219	100.348	89.4847	89.3369	88.7418	94.4397	95.0521	85.8018	57.8744	88.6648	108.613	101.407	40.0797	80.1671	94.8585	93.285	83.6675	81.4442	72.8881	85.4524	82.8087	94.4478	101.915	97.1866	97.1863	131.258	135.116	115.727	84.5589	57.9936	90.4443	98.4822	86.9642	37.843	82.6306	102.495	94.7075	90.6809	89.5851	98.8498	104.243	108.858	104.512	103.695	97.5026	89.8626	96.5407
1.19444	324869	613.333	193.5	97.5196	72.8007	80.6019	87.0123	95.4325	89.3617	85.1339	90.2273	100.189	106.982	95.1605	73.6615	66.7472	94.2364	87.4059	87.6325	85.1829	73.8624	84.1254	85.8416	82.1739	93.2389	99.9351	89.0615	126.711	135.973	119.277	68.8408	71.7489	65.2817	94.4717	89.999	79.5471	88.8447	105.353	103.257	98.2187	95.0661	107.34	113.711	108.539	71.5755	89.0786	70.1904	35.0147	66.4943
1.19618	472989	614.222	193.781	81.3407	98.2496	102.331	101.804	91.2424	92.3663	94.8992	96.7873	87.5549	96.0945	93.2236	83.0139	91.0251	98.8517	103.468	103.902	95.2361	81.7174	62.2978	83.2354	78.0073	89.5763	83.5591	100.661	129.166	136.323	120.027	59.2735	83.0985	89.5007	90.0003	75.3222	88.9958	101.084	88.6529	107.041	108.179	78.1609	100.502	98.4107	97.6236	104.652	95.0413	81.4094	79.6065	77.1354
1.19792	281662	615.111	194.062	96.1448	91.9941	92.7198	102.309	91.3132	96.2807	75.1484	97.526	90.396	61.5383	89.045	87.705	73.3353	83.6291	88.8051	100.69	98.9533	44.7457	85.3989	89.2672	84.9569	84.558	83.8031	104.575	129.369	131.595	117.266	112.775	105.581	83.2122	88.6229	89.0022	84.6849	100.039	97.2929	106.535	111.159	100.736	57.8789	97.5732	105.01	103.404	86.9923	92.3352	96.9789	75.9512
1.19965	268050	616	194.344	96.5151	92.9006	95.095	94.7876	97.4883	95.9501	100.983	110.023	109.375	98.4786	57.2033	98.7841	103.005	99.362	92.3672	88.5118	106.012	105.385	101.5	70.3283	92.3653	86.7281	82.6975	77.9557	125.121	132.103	115.885	114.052	106.4	90.332	92.4708	89.3586	87.3104	99.2337	88.443	104.703	107.058	84.2374	106.145	113.584	112.576	85.7952	99.8413	107.596	112.187	109.908
1.20139	173259	616.889	194.625	93.331	95.0427	97.9655	80.7196	89.041	82.5838	101.233	105.396	106.672	101.377	102.788	104.699	102.402	94.5353	93.9532	101.456	103.477	91.389	104.062	106.115	102.747	85.3181	78.7947	112.012	134.609	140.43	129.967	96.9769	102.776	86.5402	85.808	84.7571	72.0837	89.6896	98.3337	111.557	112.173	104.913	105.493	105.475	108.8	108.821	108.351	106.913	100.436	102.897
1.20312	330224	617.778	194.906	96.0768	98.2985	79.4839	96.7249	88.0409	93.6984	86.7085	82.9625	87.9814	75.0143	96.0539	86.6773	71.7521	69.9436	64.4028	84.0237	85.4205	92.2393	98.6024	100.066	105.498	89.2885	53.5615	112.614	137.606	138.473	108.938	120.52	114.798	94.9366	90.0044	93.8306	78.6479	69.4449	79.0175	108.134	104.24	83.442	78.1662	40.0889	81.349	89.5277	73.9881	94.4959	92.1924	89.8731
1.20486	228938	618.667	195.188	81.3334	92.2291	97.7071	102.324	96.0809	96.6631	95.5574	80.1882	78.3095	92.1647	71.7571	73.3765	83.5194	87.5761	84.605	80.8115	76.1244	94.0096	94.808	90.8283	104.269	96.4866	53.8017	97.1117	134.364	138.425	121.716	111.221	111.25	100.032	87.38	98.8115	84.252	71.823	102.428	110.59	92.5443	82.114	83.4529	71.1594	81.9091	81.192	92.8873	100.19	100.579	99.9894
1.2066	-27884.2	619.556	195.469	95.9453	93.5262	99.8586	93.6267	97.7281	93.9058	60.2667	88.9864	95.1324	87.7647	67.9766	84.2039	68.2382	90.7349	100.296	91.6148	57.7795	89.2101	94.4295	72.1144	100.989	98.773	95.0694	106.672	136.797	141.271	111.875	100.138	92.6696	96.9541	82.0454	93.9389	102.988	102.359	106.066	105.026	105.104	105.374	98.7169	91.0604	95.4783	94.2898	84.2328	90.7741	95.0337	90.8115
1.20833	-100736	620.444	195.75	104.143	84.7422	95.0297	81.2832	75.3247	82.5197	83.2438	70.3539	95.8743	92.3778	76.0511	85.0143	93.3148	99.9234	98.3082	89.6625	57.6052	85.3377	99.5819	101.183	91.0818	70.3368	84.7907	103.853	140.116	147.017	134.589	112.192	93.6859	90.35	81.7101	89.044	101.447	99.9012	62.6772	86.8596	90.1543	105.385	102.064	94.1198	98.1629	56.7173	83.0171	89.4029	92.5054	85.4034
1.21007	-248784	621.333	196.031	102.881	105.605	96.5683	75.7693	89.1492	90.0876	74.073	76.6767	95.6653	100.52	87.6608	89.8369	70.6575	99.7989	88.1939	82.5446	86.4381	66.2706	95.8374	102.575	77.7106	83.7869	81.9746	100.834	140.073	147.181	129.896	104.768	78.0497	77.6787	64.5764	79.7561	78.054	85.0617	97.7202	96.1663	87.9362	79.7864	98.9894	108.321	104.982	96.2908	74.1654	86.0586	78.8459	75.884
1.21181	-220877	622.222	196.312	83.8824	94.1309	101.622	104.515	106.282	94.0779	63.4461	75.0772	81.2009	96.1261	107.002	101.02	94.4323	95.2665	88.6372	92.6622	61.9137	87.8222	100.916	99.8024	90.8243	91.6008	89.5392	103.344	139.374	145.834	125.353	90.6705	82.0807	74.9909	65.3022	65.2748	65.2948	85.639	99.5787	96.1286	81.4336	90.0908	95.7885	94.0274	90.6023	86.2963	98.1247	99.8737	94.4953	68.344
1.21354	-275863	623.111	196.594	100.094	86.1083	103.584	113.421	99.2038	89.0764	72.5855	80.7431	86.1258	98.0203	106.329	90.6642	56.6577	86.3136	87.1388	99.6196	99.7026	99.4894	96.5954	82.0736	78.2683	84.0111	87.9044	104.295	138.422	145.152	130.1	102.515	93.7849	77.3696	50.8541	78.8953	92.2861	68.628	96.2694	87.4326	86.9361	98.3322	90.829	75.6432	73.6208	65.0536	100.449	103.02	55.9718	100.465
1.21528	-243793	624	196.875	100.316	79.3754	109.813	112.236	96.5594	87.256	83.4521	67.4083	85.1244	81.3969	99.2707	97.7466	86.5592	95.0303	98.1743	103.222	88.6552	91.4787	84.2951	95.5518	95.5757	79.9055	88.0544	68.5858	136.531	143.533	119.44	102.449	99.618	91.6039	90.6906	100.466	106.322	103.844	105.803	101.522	91.4827	76.0167	89.5947	84.236	83.5081	95.2533	104.161	105.571	102.205	100.937
1.21701	-294823	624.889	197.156	83.8386	95.7892	104.678	105.975	74.5153	88.2566	62.8708	89.9796	91.2413	85.774	84.7964	86.0231	103.893	94.7941	61.3639	94.7804	99.546	101.497	105.316	105.401	102.403	92.912	92.8498	115.846	139.931	144.218	126.585	78.4548	85.2599	76.9563	104.88	113.182	103.385	80.5474	105.768	96.5643	82.1392	91.2382	83.5175	66.1953	80.1325	100.437	87.1171	94.2804	95.0751	55.7742
1.21875	-422033	625.778	197.438	101.218	89.5381	95.9672	99.7951	95.3685	94.0067	95.6163	102.583	96.5073	64.7694	91.7746	104.545	107.232	85.8931	84.5646	88.1522	76.548	92.3298	93.6406	85.7087	79.3325	94.4914	100.222	104.577	136.451	143.693	122.524	89.5676	88.5639	83.3999	108.152	108.433	92.002	95.0095	89.5652	98.4989	105.947	109.523	100.126	87.2723	84.1631	96.5399	104.312	96.1509	85.6783	72.7289
1.22049	-374245	626.667	197.719	102.059	104.681	98.9187	63.7146	95.9712	56.8199	99.0341	106.345	88.4429	86.5286	95.0936	102.117	107.833	93.3505	85.3097	91.3495	80.9471	81.0923	85.232	85.5281	77.9839	89.2979	43.0217	99.7259	134.944	143.586	130.352	102.582	88.3078	91.9426	103.965	101.945	91.5631	88.3958	67.1583	93.4413	108.349	109.676	101.756	76.5525	53.4745	83.8266	103.116	102.841	96.5126	100.098
1.22222	-328761	627.556	198	78.9731	90.4392	79.6909	101.227	105.196	95.1149	77.9242	95.471	108.077	105.862	90.538	87.1192	95.7534	100.895	98.5352	100.275	89.434	98.9163	98.1857	91.5333	99.1764	95.7901	87.9267	100.289	135.693	141.173	120.435	104.801	84.4349	98.9248	75.6685	90.8034	84.4297	98.0486	94.8173	99.993	78.3324	92.877	77.1552	83.0653	77.1795	82.0336	88.1856	101.324	107.366	92.5176
1.22396	-367031	628.444	198.281	79.1771	69.7574	90.3705	105.773	107.965	92.8845	59.9968	88.9183	110.733	109.663	87.354	90.4187	97.3618	101.354	88.5699	92.2792	96.9839	108.643	104.937	96.2637	93.5871	82.0588	49.586	105.704	135.307	139.161	118.211	90.9234	93.6348	98.6949	97.8088	97.4658	100.205	107.288	102.743	92.0472	85.2555	97.5846	97.2432	85.7879	73.101	81.8391	92.4196	101.259	92.3842	90.495
1.22569	-319083	629.333	198.562	81.4474	84.3112	100.103	104.092	80.6992	97.5583	88.1574	86.4132	109.734	105.946	83.7305	95.7633	105.257	93.7337	80.168	84.5588	89.6917	99.5701	111.283	109.027	86.9793	80.5004	75.8163	102.701	134.73	137.223	115.771	60.2963	70.8488	92.2444	80.8515	89.8997	107.036	106.708	85.0688	88.726	90.4169	99.7422	101.819	88.9771	74.0635	94.7106	111.523	113.005	99.897	98.8367
1.22743	-110496	630.222	198.844	89.8178	79.7181	103.441	92.4469	85.4314	101.367	103.124	99.1359	97.2838	102.218	91.3284	100.559	94.7278	89.3885	86.037	98.6439	85.8639	69.237	102.181	107.344	97.6491	48.3997	89.773	104.638	132.715	136.451	103.467	105.766	97.5301	80.7931	77.6106	93.0756	91.267	79.6993	102.788	103.351	93.0577	72.0551	86.1542	93.8331	79.6918	93.4309	107.205	114.753	111.544	92.7361
1.22917	509.921	631.111	199.125	104.69	107.924	102.576	87.6863	92.5155	104.193	93.481	70.4567	79.0135	93.7831	104.882	104.691	93.089	95.3842	100.387	104.421	93.9748	95.47	96.3839	65.9001	100.335	98.571	94.1025	89.6216	131.254	142.1	132.253	114.228	96.821	74.7069	90.1637	81.7635	83.4361	96.0867	96.7626	92.4993	88.7596	85.5618	82.1479	96.2393	96.9548	68.3578	84.0316	96.921	91.8162	98.133
1.2309	102973	632	199.406	100.517	105.094	92.6241	64.4253	86.4276	96.2221	93.8006	83.6664	85.0476	84.3191	84.8195	89.3629	96.3809	97.5564	73.0284	104.122	106.266	98.3257	77.9455	92.6306	100.326	88.7938	83.2102	94.5685	135.691	144.582	129.407	88.4958	102.85	94.9938	93.9074	98.3725	100.786	93.9286	74.0274	69.0495	77.9782	83.1705	99.2902	96.732	83.7731	86.7991	62.1983	84.39	74.5399	79.2787
1.23264	115720	632.889	199.688	91.8728	74.6641	85.2643	63.0231	67.8645	77.3361	81.2446	62.6253	74.9887	86.4471	86.8462	78.7697	70.0083	92.4678	95.2055	97.0646	87.538	84.4732	85.8048	91.2627	89.9394	80.6497	91.1904	111.504	137.109	142.633	125.741	95.9078	101.039	84.3672	75.413	81.7775	100.346	86.7443	70.2992	91.1945	98.0721	90.6269	85.7498	96.6141	87.7962	91.0635	81.2081	86.3443	94.5048	98.6606
1.23438	290507	633.778	199.969	82.2017	90.8037	91.4198	87.824	83.2461	93.8373	98.6702	97.083	92.0398	85.8039	80.6867	96.6327	96.1276	99.3759	93.4091	93.6862	94.4379	92.3627	86.0381	69.5116	93.9969	96.2496	102.342	88.3472	132.662	138.906	117.951	71.5483	101.438	103.921	91.8824	88.4141	97.3179	85.6834	74.5783	88.5182	98.0321	98.4047	99.4128	101.563	75.797	87.4476	90.807	94.3916	93.8561	58.5824
1.23611	450595	634.667	200.25	91.6823	86.6812	78.3499	81.5861	62.2575	98.1762	99.5081	95.9811	84.5278	61.316	83.6986	102.61	106.139	65.413	103.211	102.697	65.4531	87.5649	89.3414	47.0258	100.503	109.595	98.4029	96.1367	131.066	134.344	115.732	103.49	109.67	110.937	98.3282	85.0065	96.0941	85.5956	45.5002	66.6338	81.0952	85.7257	88.2215	97.2726	94.4182	92.2745	75.133	96.4398	97.3662	74.654
1.23785	433565	635.556	200.531	86.5049	61.9257	68.9162	83.2499	100.662	101.796	69.57	69.8736	88.5785	78.5629	82.4112	103.963	105.446	101.145	105.443	102.86	81.8708	75.4006	80.8542	99.5449	108.481	100.565	93.0394	92.3427	128.087	132.605	109.819	103.558	78.7893	105.403	93.7778	83.4651	98.6242	82.6837	79.5761	88.9	92.5886	88.6729	77.4312	76.0912	73.3662	80.3007	91.9342	104.595	107.125	95.1837
1.23958	498309	636.444	200.812	75.5187	88.1158	69.0309	95.6842	103.994	99.8478	100.577	97.7151	99.4235	94.048	86.159	85.7976	96.9467	76.4317	86.0057	96.6481	95.1624	89.1425	92.3537	104.394	106.611	92.4811	89.5016	96.8992	126.287	135.567	123.912	94.0222	94.413	91.4977	94.3506	92.1008	88.7174	102.983	100.884	95.18	89.045	72.538	91.0329	91.3799	91.1382	85.3498	81.9054	107.459	105.615	73.547
1.24132	474924	637.333	201.094	80.3961	97.8235	104.609	107.905	96.0084	70.1246	100.418	109.623	101.88	71.0282	101.85	103.187	100.414	98.9761	95.8008	96.5716	94.9531	90.2343	92.4282	80.6582	95.8293	98.4995	85.1503	70.0773	123.632	132.18	117.829	91.7706	93.4943	73.4609	77.2012	96.5969	99.6493	107.741	95.8616	64.9239	83.0028	78.3411	91.3156	98.0806	74.5734	87.9293	100.872	103.94	82.1993	97.4625
1.24306	615125	638.222	201.375	79.7459	91.2895	100.886	98.9128	100.162	87.8983	100.203	103.204	88.1653	103.316	110.634	108.53	76.3272	97.2491	99.8351	86.4866	70.4688	67.7735	79.7574	91.8539	89.1824	89.8303	78.1669	96.9308	122.374	126.339	103.409	83.0795	100.416	97.1964	91.0919	95.9912	101.351	104.013	94.9402	60.7431	79.0687	72.8623	88.7364	92.4881	86.7276	81.8582	83.2445	98.6233	87.2735	87.5507
1.24479	497581	639.111	201.656	97.2562	84.8755	96.3496	94.3134	103.141	82.0539	98.9643	94.6467	90.648	100.274	94.7748	100.589	99.0094	86.8364	52.5829	93.4599	97.7721	93.7954	102.886	99.6376	59.568	82.3947	84.4087	42.0399	115.921	122.893	98.095	52.4153	100.884	104.805	90.2787	65.1216	45.7028	80.1293	94.3183	93.5699	82.9497	93.7951	101.79	78.5491	85.7174	77.9289	57.7231	97.5337	104.077	103.999
1.24653	388029	640	201.938	88.6318	99.073	87.6199	106.763	113.079	108.078	103.541	83.4142	88.9875	90.2502	80.8373	88.1761	63.9559	82.7547	37.2936	93.9158	108.464	114.99	113.432	101.123	86.1899	86.9192	95.1098	96.5695	122.613	126.938	109.153	98.5274	99.8058	94.3136	81.6814	78.1139	82.1963	77.9922	94.0844	101.913	101.791	105.557	106.688	101.364	87.7553	66.4104	91.6434	101.806	104.012	103.505
1.24826	367674	640.889	202.219	85.8883	97.8655	95.9828	102.707	105.665	106.873	96.1682	90.2971	80.2148	73.0391	38.3574	87.9849	93.5774	92.5316	87.5299	91.932	88.517	107.874	109.409	82.1461	96.5436	103.957	103.758	107.123	126.389	129.058	110.488	95.3644	93.9585	75.0778	81.3657	83.153	69.2356	96.4707	94.7242	82.4567	82.6998	92.8691	92.2138	81.9115	91.2507	94.4258	100.95	94.6416	69.0868	85.0818
1.25	184792	641.778	202.5	95.3378	75.0322	94.5871	91.3307	83.5519	76.6774	77.3282	77.7086	88.105	89.8924	87.9887	69.9591	98.1646	94.3272	46.6975	82.1002	85.7811	94.6103	94.9802	92.163	101.066	84.2277	91.144	87.8133	119.783	125.375	103.233	83.4097	95.7726	96.4008	101.526	98.9845	93.6354	97.7698	93.866	88.1474	96.5602	101.326	95.1491	77.1146	74.847	87.262	88.7005	87.8978	83.9886	84.0061
1.25174	97669.7	642.667	202.781	99.4709	97.5616	81.3731	91.2617	104.068	99.4893	94.9584	73.1159	97.4984	104.102	94.3441	96.2319	99.3512	69.2062	85.7217	68.7875	65.8476	64.3228	76.6732	74.4962	97.755	100.833	101.352	89.5974	118.558	124.24	105.444	88.3523	87.9811	64.6408	97.6874	101.45	75.3412	92.6706	84.2656	68.4913	91.7193	97.6041	85.5178	88.1148	86.7316	71.8227	71.3421	73.7668	68.8889	82.5747
1.25347	-64183.6	643.556	203.062	96.0401	99.7583	99.4959	98.5257	102.844	108.752	99.809	83.9957	104.385	107.463	88.8778	100.05	104.218	97.0202	90.813	82.6812	86.5551	93.0378	91.6632	89.3198	101.718	94.9369	97.4471	109.243	120.065	119.624	100.717	60.976	78.8183	89.6362	55.0489	96.0424	98.5404	87.4784	90.5358	85.6591	89.9687	93.3109	71.4799	71.6568	90.8388	73.1047	71.7182	57.1856	67.6815	73.4354
1.25521	-49627.2	644.444	203.344	84.7468	93.0084	88.2882	82.1124	76.072	101.164	95.9399	83.1098	97.8629	103.948	94.3381	90.8734	95.7953	82.4053	91.1451	78.5933	93.33	103.122	100.463	86.0359	89.7366	92.8109	93.5093	80.8996	105.836	111.54	72.221	65.4064	78.7872	91.135	91.2986	94.4183	91.1113	81.0839	89.1761	96.8616	88.6894	97.0399	92.5603	75.0061	92.4788	98.2062	85.1652	70.431	58.6472	61.6768
1.25694	127033	645.333	203.625	102.958	100.092	84.0604	71.5609	85.7754	98.1503	54.2409	84.8634	91.4821	94.8697	68.3545	65.5428	84.6058	86.19	95.0603	97.7906	80.624	93.1664	95.716	49.6186	73.9397	89.1339	84.2746	72.0378	110.378	115.483	92.0512	70.5539	99.0854	95.9486	87.2773	88.919	70.0121	83.6943	70.1559	90.387	97.4154	106.868	111.89	105.019	108.127	104.875	80.5089	71.5878	88.0079	86.2245
1.25868	126022	646.222	203.906	86.7644	101.558	101.286	95.0116	78.7336	102.05	106.824	105.504	101.932	77.2656	90.2636	97.7895	88.9926	78.0284	100.977	90.7133	79.162	93.1801	92.1602	94.7857	97.054	78.5499	86.0149	86.4791	113.29	123.563	116.307	106.973	110.277	111.947	107.797	96.1122	61.4968	64.3578	73.8135	90.2466	100.36	108.378	112.078	106.347	106.86	108.603	86.6344	92.1131	100.49	99.0127
1.26042	124726	647.111	204.188	98.2459	75.4866	92.9915	103.549	101.648	106.643	103.071	100.351	81.4606	100.012	106.641	104.196	82.1675	90.2676	102.696	98.3826	96.2872	98.7624	86.194	100.622	100.764	100.851	90.2825	77.8234	112.079	124.182	114.962	77.8837	102.996	97.7924	99.8038	102.91	94.0825	88.2113	78.9826	84.8019	72.4688	92.1973	94.1401	101.338	98.9256	104.662	103.747	96.8775	82.9389	90.4122
1.26215	204678	648	204.469	78.0148	86.8997	88.8473	91.5895	103.413	92.4023	76.7538	91.723	94.2223	99.1806	105.189	91.9331	85.568	92.6508	98.4088	68.6372	96.4991	93.6149	98.9034	101.897	75.6816	99.4914	91.7107	93.2705	115.96	114.031	101.136	74.4727	96.0219	102.707	98.611	77.8777	102.521	106.996	96.4312	94.2999	106.466	112.849	112.159	101.603	92.0171	76.663	100.925	72.9789	91.142	97.198
1.26389	359022	648.889	204.75	85.6413	70.8272	85.2298	87.7439	93.4828	86.1148	93.7954	102.862	90.6876	80.771	94.4303	87.0589	78.8428	62.1066	89.2549	93.6719	96.7408	88.8152	92.6576	101.518	103.329	98.8682	74.5427	102.189	117.922	113.306	99.5907	92.7486	103.536	108.382	96.5958	81.4578	100.509	109.625	102.651	56.2309	106.167	114.032	112.348	96.6192	88.126	95.4597	102.683	103.984	105.733	104.405
1.26562	336641	649.778	205.031	102.68	94.0649	88.4692	68.0874	70.6099	83.9974	95.275	99.344	97.8202	77.4693	71.7937	92.6108	84.7745	78.4105	75.4762	79.0236	90.0412	86.7771	44.4521	89.3962	69.9981	94.373	101.142	87.883	114.77	126.919	119.273	103.405	105.373	87.7003	88.705	78.8687	87.2986	95.1775	95.5428	91.0974	92.8576	86.989	93.4042	98.1309	85.9741	69.0146	99.0163	71.1631	99.3415	92.1553
1.26736	477930	650.667	205.312	104.887	105.417	90.3633	68.0272	66.4775	84.4103	77.7645	85.7834	92.6446	77.3393	77.0901	94.1557	88.0053	84.6842	90.7927	84.6357	73.3342	80.0557	90.7334	79.5387	64.8353	93.233	84.7594	96.2286	120.965	127.383	118.925	111.479	92.7925	88.8531	93.601	78.3798	62.8698	70.4469	57.2045	64.1199	69.5686	48.7401	84.2439	86.0506	56.5821	90.5332	98.7986	98.3399	98.8755	91.7873
1.2691	524589	651.556	205.594	90.7354	103.493	84.3939	72.9132	77.1326	92.5334	90.5887	64.6724	79.5333	82.1636	93.3095	87.2816	80.6982	87.8026	92.6259	85.33	88.7571	97.3739	89.6625	78.9244	92.7434	99.6016	91.0503	49.5449	118.605	123.387	97.0223	104.151	83.8032	90.9244	98.4684	92.6995	81.7721	90.2796	94.9495	95.1042	93.7627	90.1154	91.1731	84.3358	54.2613	85.7945	92.2691	48.3783	88.2669	86.3526
1.27083	647092	652.444	205.875	92.2986	93.3525	98.0412	98.114	92.9613	84.9582	94.0386	91.2725	85.4733	82.5353	83.6282	91.7533	87.9656	75.9303	85.3214	97.4095	98.4245	88.0671	85.0328	82.5575	101.855	102.113	73.4765	99.6708	120.414	127.486	117.261	92.3482	49.2815	81.2152	84.8604	92.1429	66.2074	92.098	102.14	95.1342	85.7382	92.4858	75.9476	70.1123	60.6589	77.3462	85.3993	81.1846	50.5288	81.8261
1.27257	757317	653.333	206.156	85.3981	76.8282	87.6876	103.515	89.0643	63.4127	92.0199	99.8481	95.2228	91.7476	84.2088	94.5194	97.3611	83.0362	68.1422	82.323	94.5188	79.2586	75.807	58.9892	93.8712	107.32	105.969	92.6384	114.041	125.464	109.309	72.404	48.0653	86.275	97.9655	101.12	80.5483	96.8295	95.1577	67.0058	83.7698	88.4268	70.6149	70.8309	74.4721	79.8383	57.2065	86.4378	80.7162	79.0409
1.27431	855812	654.222	206.438	106.219	90.5347	79.5595	107.723	105.457	94.2214	99.8657	97.9082	86.0442	101.262	93.0887	87.2575	101.292	86.0327	80.8682	65.0971	87.3668	93.8241	77.2442	40.7542	79.1862	102.922	112.051	110.575	115.528	118.602	106.929	89.8105	91.025	100.516	107.812	107.262	100.587	95.9104	97.5187	96.9519	98.9776	83.587	51.6963	66.5874	85.9632	92.8589	94.1315	93.32	81.7415	76.9347
1.27604	698559	655.111	206.719	90.2124	98.8387	101.523	106.791	105.699	82.11	96.3808	101.183	98.2714	87.0573	94.5382	99.4716	103.159	105.146	98.3833	80.4503	84.4539	91.7768	80.1252	63.6124	73.4002	71.926	101.13	97.0711	102.484	106.975	70.3221	81.3917	86.8292	76.7157	97.4414	91.3749	79.2287	66.9139	85.834	92.6086	97.7449	91.4892	81.3015	81.5296	27.4513	88.3409	91.8008	64.5055	97.797	97.3254
1.27778	551241	656	207	78.4424	78.2094	94.3606	68.8035	95.2434	101.341	83.6606	94.797	83.8705	45.8731	77.9511	77.3478	74.5211	93.4881	102.616	95.3748	92.1819	83.5684	52.5415	82.9382	91.1407	89.7274	80.869	99.3602	108.197	102.63	84.4816	76.7414	72.3438	59.4295	80.8711	86.6553	83.933	84.7592	82.527	79.5619	78.4709	81.2014	90.2649	83.5756	72.4979	69.4302	91.5767	96.0922	96.3444	97.1286
1.27951	495005	656.889	207.281	83.4994	82.4952	91.7548	89.3188	62.9698	94.492	108.469	108.688	97.0177	73.3658	69.3541	80.8021	62.0866	72.1854	86.3558	101.989	103.399	83.4523	83.4071	89.2879	93.4534	90.1314	89.3526	92.8384	90.5612	94.6272	70.8921	92.5123	91.8204	81.3273	68.4667	80.2525	86.4555	67.9878	81.0315	86.3966	88.1666	79.4264	63.5771	75.6181	44.0506	73.3089	91.8098	83.3018	66.8874	30.8905
1.28125	522623	657.778	207.562	49.6828	79.8336	84.492	85.2382	55.6402	94.9426	107.054	97.9692	102.167	100.932	93.9024	72.4429	79.9435	58.4412	43.1194	88.682	105.049	102.273	87.2742	68.7217	92.7586	83.7411	91.0946	92.6545	92.0934	92.0158	81.6859	92.7049	96.6552	87.9422	66.8883	82.7481	92.5478	94.2749	89.5164	94.3831	93.4694	75.0454	64.3612	66.3047	87.6776	91.9758	89.8383	84.326	78.1657	71.4562
1.28299	464132	658.667	207.844	80.7899	42.3029	56.3523	80.772	85.5037	92.7787	96.5317	90.8975	95.4963	98.7855	100.838	95.9852	96.4678	90.1946	76.7451	70.4229	100.126	97.0693	69.6334	93.7896	105.783	103.957	91.9264	91.4734	108.254	106.93	95.065	87.8991	84.9466	94.6542	88.0929	75.1059	94.0881	81.8431	94.9557	108.2	101.024	88.5763	92.4846	92.262	93.5829	84.9303	23.1821	70.8537	78.7811	90.1017
1.28472	489667	659.556	208.125	91.9798	63.0296	41.6306	68.8218	70.1331	61.3119	72.0415	87.4216	94.2547	67.4033	89.9974	102.219	98.078	84.4866	90.9086	95.6874	88.9399	76.899	81.4368	103.06	105.402	90.537	91.3503	78.4734	107.928	120.65	116.933	102.582	58.1362	100.124	101.056	95.7093	96.3339	95.9061	99.0811	106.446	106.755	93.9467	93.5635	88.3293	73.2024	87.1085	64.7963	73.9622	81.8736	88.0597
1.28646	347742	660.444	208.406	105.222	97.0479	80.7292	59.7764	31.839	70.6021	83.7979	98.0441	100.833	85.2598	81.1192	92.7881	76.52	70.2536	88.0649	99.3132	92.5741	82.626	93.5691	101.119	81.5615	88.9603	94.3614	89.4088	106.57	118.776	112.627	98.6082	101.827	107.494	91.88	85.8829	50.7695	87.6183	68.2156	89.849	92.3336	78.3534	84.6557	96.0234	89.8028	84.3205	92.6529	88.8663	94.7605	100.053
1.28819	215360	661.333	208.688	101.91	107.655	94.3205	73.4973	78.4082	82.8406	57.0418	96.8597	100.452	90.5579	50.0347	90.175	86.7366	80.2737	53.4671	92.2352	96.2027	85.2138	86.0814	96.3479	91.53	94.4685	105.432	98.6837	105.221	103.755	94.0085	71.7459	96.5731	109.239	105.032	96.7632	88.4768	77.2435	65.1772	87.2476	85.6249	75.8119	65.4291	96.2352	98.9483	94.9225	95.6008	81.9083	90.1657	101.068
1.28993	336709	662.222	208.969	91.9002	103.694	97.5162	80.3063	58.8485	94.3934	98.7024	93.7171	64.3191	82.4834	81.0774	89.6108	89.8694	82.206	79.7434	64.7405	89.3999	80.9277	57.2301	90.101	86.6432	82.6162	106.195	107.564	99.8838	73.1365	75.3328	73.6889	91.1297	100.543	82.2322	89.8196	92.4339	79.6801	87.4633	94.9779	98.4032	89.2501	77.822	87.9639	104.188	103.502	69.1639	85.6713	87.9057	85.4153
1.29167	120207	663.111	209.25	57.1892	96.8901	88.8603	72.0948	90.0264	101.431	103.082	92.5152	76.6296	9.5814	58.0516	75.5353	89.2233	87.0339	94.5807	85.8535	76.1362	84.8505	94.641	99.0439	81.958	92.362	98.7508	82.7068	61.0614	92.442	81.9599	88.4295	100.286	86.0344	83.468	92.6203	93.7669	97.094	64.0136	93.874	81.7723	86.9812	69.3784	68.6824	92.0053	99.3699	99.3747	78.0122	82.041	85.0172
1.2934	164483	664	209.531	94.6319	81.7762	95.0973	83.7129	81.7028	92.7425	81.5591	83.6471	66.1878	85.7044	84.4765	62.6395	90.8513	103.708	101.643	93.5527	82.6572	69.2229	98.9126	99.1368	94.1108	106.314	99.9283	86.6425	93.5262	100.161	87.1909	91.421	96.7539	97.3486	101.071	97.3063	93.5576	105.591	101.314	95.5693	90.0821	92.7705	89.3358	81.7079	88.4679	88.6381	109.189	106.415	90.1579	91.5063
1.29514	40693	664.889	209.812	86.6764	85.8386	95.1156	99.2429	97.8858	83.2914	62.265	90.1978	96.8757	93.3068	87.7646	89.3761	95.1601	95.3446	95.0285	82.4958	103.974	103.233	104.096	104.278	104.557	109.12	98.3197	93.6789	36.2188	101.947	104.338	104.892	100.265	102.818	99.8633	89.7969	101.61	104.443	97.1207	81.6985	83.8876	95.8175	86.0524	69.2342	89.7427	101.198	107.534	109.719	103.2	101.025
1.29688	7367.74	665.778	210.094	79.1527	82.0367	83.6917	86.2593	98.1108	84.3446	78.7492	100.07	104.32	79.4747	69.9495	77.6298	83.805	75.1604	99.6743	110.282	108.576	81.9544	89.1971	89.3205	110.072	104.48	70.2117	89.4486	104.545	103.227	93.3829	102.526	113.492	110.467	100.635	84.4422	71.9785	88.3353	69.3301	84.3633	96.1386	90.7869	63.5618	85.6096	82.7091	77.4157	78.9783	87.6847	101.658	97.822
1.29861	-105745	666.667	210.375	86.8752	73.3238	62.6815	77.9596	97.8101	92.6411	92.7559	101.465	95.3117	100.344	96.3235	91.8238	73.4471	84.4251	102.279	109.269	95.4391	89.2345	95.2163	98.0243	107.481	105.94	95.7445	106.601	108.584	78.6678	91.1873	102.592	103.812	88.0468	92.3803	101.914	99.4952	82.8035	78.7387	89.4092	86.6167	82.1203	92.1351	97.1026	97.2597	91.2241	76.7436	84.5766	92.1735	68.6766
1.30035	-210306	667.556	210.656	92.4765	83.4089	82.3589	95.7997	101.951	78.7104	90.663	98.2004	88.997	97.5909	98.8634	97.5245	89.2814	61.0484	89.6022	96.5211	91.3225	83.8447	87.5584	100.933	60.6741	101.359	85.7272	99.0362	108.851	102.33	96.5977	87.7879	92.2093	82.5359	81.3151	101.702	105.428	97.9386	77.7753	66.1905	81.1056	78.2093	85.6791	69.6569	98.4791	95.4976	89.0805	95.2601	100.736	96.0457
1.30208	-388170	668.444	210.938	79.0255	84.2138	89.9193	99.8209	98.8154	95.371	79.7096	90.5725	91.9159	84.2761	38.7001	83.6918	68.7432	74.6899	84.4404	53.6795	82.5928	77.3796	90.4694	106.105	107.224	103.485	91.0723	59.4271	97.8153	94.9528	85.0618	91.8047	94.2047	103.201	103.094	78.8991	95.5784	93.0522	18.6115	78.9455	84.6628	64.8221	82.6693	93.5714	92.9839	80.73	70.2562	76.1156	92.6456	103.11
1.30382	-469762	669.333	211.219	90.2417	96.1268	92.1009	89.0552	76.037	95.1716	88.0357	88.5266	76.2867	75.7943	45.7811	85.4141	86.078	77.8873	88.086	100.469	99.5425	94.6087	99.046	108.149	104.273	85.3506	99.8443	93.6902	74.085	96.8995	102.141	94.227	73.4283	100.32	98.5556	97.2295	97.9476	85.1435	72.306	89.0843	74.7541	82.6183	95.6872	90.4394	77.349	41.7994	78.6898	93.6512	99.5525	94.7174
1.30556	-462566	670.222	211.5	91.979	98.3803	85.691	91.4979	86.4983	90.2914	80.0522	87.3166	96.3515	88.0228	81.8553	91.7264	94.5148	79.2246	97.1245	104.164	104.353	102.349	77.2537	97.4599	99.6123	97.5063	91.5698	94.0705	95.4467	97.3307	74.5349	95.0593	89.104	82.4873	79.4525	88.407	93.482	57.6753	87.8766	100.416	98.3611	91.8623	91.9471	81.5087	77.261	72.7016	87.0639	102.299	95.778	75.2434
1.30729	-373757	671.111	211.781	73.3823	97.6918	98.3274	86.6106	53.5415	76.2093	96.9611	102.454	96.5881	62.7399	59.5431	85.6972	96.4007	93.1627	96.2982	82.8361	65.6392	98.1924	97.948	84.3989	86.9798	102.866	91.4466	91.3763	75.9732	96.693	98.1929	102.38	95.5084	87.2864	72.539	87.6668	94.829	95.0037	100.889	101.376	91.907	80.4391	81.9107	95.7676	88.1762	87.526	95.6612	80.2025	105.884	108.184
1.30903	-210213	672	212.062	96.0287	83.4732	76.1185	94.9202	91.6033	94.6554	75.3991	98.3505	103.074	94.6016	88.8279	10.2972	92.3157	85.2157	95.0773	84.9068	88.7383	91.0261	79.7455	75.5463	96.4657	99.0065	94.5415	92.1834	89.8874	88.3761	95.7185	90.9337	92.8557	94.6957	83.2087	76.2384	78.5454	79.384	91.1988	83.7224	49.6645	78.2382	89.6112	85.4163	92.76	95.1548	100.793	96.9716	107.054	109.01
1.31076	-223072	672.889	212.344	77.9298	64.6302	81.4721	96.9358	95.4454	87.0348	88.8004	95.3671	97.9241	85.5422	97.7359	101.864	98.952	88.2715	95.5243	104.172	99.5755	74.3389	88.3529	70.417	81.4867	78.7417	62.4503	85.4988	83.9357	76.476	87.5797	86.4055	85.1903	91.5372	72.3054	62.1194	59.2542	58.3761	82.6768	86.3528	80.4052	84.3594	51.1518	77.5841	99.6796	109.444	104.663	76.0318	101.741	81.8968
1.3125	-153475	673.778	212.625	78.9452	80.2577	90.2082	92.7533	65.8403	47.386	82.1432	66.2777	82.6809	91.6277	99.577	99.1331	90.7284	80.329	80.8915	97.0152	100.166	103.746	102.527	93.867	84.3676	62.1008	74.2299	84.0292	77.5456	89.0463	101.032	89.976	78.1914	89.0169	78.2404	69.7676	52.6964	61.2936	80.8027	84.7465	91.2313	88.2261	78.8482	91.9181	103.941	94.4854	97.6009	95.7825	99.2426	98.3912
1.31424	-252873	674.667	212.906	85.9036	91.7528	84.6594	78.1727	81.2571	87.4106	87.7032	71.5895	94.8405	103.329	78.3111	86.9117	70.836	78.8701	82.0437	80.2599	79.2904	91.1001	99.5746	98.0351	93.0865	68.869	65.0015	66.7473	76.0014	85.9948	107.082	105.149	80.1031	92.2295	98.0991	84.4311	72.8056	74.9421	78.8659	73.2028	78.5512	74.6	63.1142	84.2871	101.365	94.3788	88.9798	76.0399	90.2758	88.4551
1.31597	-262712	675.556	213.188	70.7852	86.2584	80.3904	73.3139	88.3487	99.6971	92.092	93.492	99.5961	104.535	98.2446	91.918	88.2547	77.4811	72.6144	87.2617	84.3038	82.6916	97.4258	89.1715	105.255	100.565	79.1804	67.1089	91.8587	96.7202	99.303	106.912	103.727	97.6186	98.7364	95.937	84.1941	68.4765	84.7427	88.6178	77.318	68.9965	58.1295	87.1339	99.3533	92.4908	77.2193	85.4625	95.1805	73.5808
1.31771	-271707	676.444	213.469	70.3006	74.8953	87.5096	97.1623	103.475	102.658	88.8966	92.8804	80.1933	101.192	81.1102	82.5204	87.8333	81.6304	95.6698	86.0963	66.4444	98.6572	111.288	110.518	103.82	107.497	109.273	108.847	110.1	98.5715	86.0086	85.8972	93.7492	55.036	63.074	86.9189	67.6857	77.1648	84.2272	77.873	81.7353	70.2181	56.393	93.3498	99.9901	81.8177	87.6347	89.284	103.118	105.785
1.31944	-279886	677.333	213.75	93.3564	85.1921	80.8724	96.7627	88.7044	89.2846	101.939	102.271	96.3585	94.4897	95.8231	78.2542	96.0263	108.585	105.517	86.085	87.5766	103.309	111.46	97.5498	66.8058	92.5359	107.919	103.641	102.372	108.863	102.172	97.7294	93.5875	81.8539	82.862	88.4583	72.0627	69.0477	83.3896	76.3951	78.1166	59.6424	80.0739	98.8112	100.135	98.2301	99.2043	88.6193	104.2	106.514
1.32118	-205760	678.222	214.031	104.693	100.18	96.4316	88.744	59.8271	78.0427	95.7192	85.5389	75.257	75.5788	93.8091	96.3661	106.051	111.668	100.091	88.4174	90.7886	79.32	102.503	101.317	93.4987	92.5087	88.2448	83.0454	82.7063	97.7384	103.466	94.1583	86.5513	62.7536	79.5605	90.3564	89.8592	91.6152	93.3425	71.4755	78.494	90.6046	97.997	95.9154	74.2145	69.4009	93.5815	101.49	92.3312	80.7648
1.32292	-382291	679.111	214.312	78.3296	84.7879	55.5345	83.6871	80.4749	77.9596	88.0086	84.8852	79.9488	71.3976	84.7196	68.614	96.7105	97.3125	96.3965	92.2883	94.3766	93.8715	73.3832	94.6042	95.1604	80.2749	74.1409	73.2281	51.9103	72.1336	78.0969	81.3223	78.481	84.476	56.2566	88.6959	56.629	91.5733	91.2658	79.5865	81.7209	82.4297	76.8654	91.8416	85.6874	94.3628	84.9995	97.5853	100.845	82.8996
1.32465	-381021	680	214.594	91.759	77.7494	86.5424	87.408	74.953	80.5073	89.113	77.7653	83.3044	88.2626	90.3104	94.825	87.3773	71.9281	75.8003	88.3357	76.6424	81.7134	93.0558	94.5251	84.4152	67.1422	78.6192	67.7537	45.1758	61.1831	58.0337	70.5231	89.0744	94.1666	93.8814	97.2601	94.2887	85.2766	71.8404	59.7807	74.8758	66.479	40.1733	88.396	100.42	100.288	98.338	106.12	104.285	86.4045
1.32639	-460855	680.889	214.875	110.886	109.876	108.1	105.78	99.4553	89.9654	89.5915	91.6326	95.4413	96.6744	75.1237	82.1126	100.203	94.2885	83.305	64.2278	88.9163	88.672	76.3082	79.3115	90.7172	82.5957	76.1843	87.7812	88.5678	94.6632	94.352	79.9997	92.3518	98.4024	83.7604	102.691	79.4875	82.0979	73.3047	66.1944	76.6765	82.2498	75.1981	72.2356	92.2243	82.592	69.2654	100.498	100.949	57.1782
1.32812	-370390	681.778	215.156	110.014	95.5269	100.08	94.3516	98.1301	66.6396	67.2554	86.9576	77.7409	95.8504	87.5636	81.5776	106.298	107.8	96.6225	88.318	92.4447	92.0633	79.0697	82.0815	93.5518	92.8096	89.1326	87.977	102.312	112.49	109.897	88.1871	92.4898	99.8695	105.262	109.007	102.935	92.6698	86.6488	77.4638	82.307	90.0893	83.4598	87.5759	93.2464	82.7577	84.8452	90.6464	95.8891	98.7032
1.32986	-368225	682.667	215.438	102.335	93.8059	94	92.7346	98.5995	93.0328	92.2249	91.2073	81.0774	87.4285	91.7582	97.6873	104.325	106.715	73.325	82.6964	84.2845	90.3024	88.843	98.4446	88.7868	76.7671	76.4653	63.3113	93.8993	113.704	109.669	97.6505	96.9975	41.7885	88.7466	98.9758	102.576	69.7467	87.1993	61.9791	84.8844	73.3126	74.001	67.0919	99.1462	101.18	90.9055	88.4773	76.343	98.6875
1.3316	-284174	683.556	215.719	86.8461	84.448	88.8616	94.4077	82.6816	97.0665	93.2562	97.4824	83.7448	85.9892	69.0621	88.3088	80.1908	107.223	107.149	94.75	93.557	93.4483	87.1263	89.9735	97.7043	95.1437	92.8832	88.7577	98.4912	104.689	91.2983	85.8252	102.527	101.335	84.9603	84.3418	91.5356	96.2323	97.6646	94.9205	80.9922	75.4928	78.7379	89.3741	98.7465	89.1305	91.4532	84.1642	83.3923	101.052
1.33333	-369674	684.444	216	76.3385	90.6375	99.1735	98.0994	92.6995	93.4291	86.672	100.828	102.757	92.0157	60.5653	94.5661	98.7896	96.0629	108.495	102.791	102.886	108.294	93.9196	83.5573	94.9683	72.5081	93.2444	90.0505	90.6263	91.3995	89.0288	101.86	108.726	103.662	84.6414	51.1997	70.1889	64.6726	90.1135	91.6977	87.2871	87.6917	84.6322	66.9979	94.1697	90.7238	91.0147	93.2851	90.2974	66.6341
1.33507	-284643	685.333	216.281	71.1008	86.2022	101.138	99.38	77.6985	97.8326	75.0939	93.0821	94.66	81.0506	82.8778	100.101	101.218	99.2052	100.849	88.0937	111.714	111.092	92.9407	79.7659	82.4804	90.9921	100.376	94.9354	94.7532	92.0976	101.013	108.46	93.8077	87.7639	92.1159	85.2781	83.551	74.6135	78.1303	74.1289	98.6964	100.247	75.3458	88.9724	93.8246	81.9486	66.5281	91.8989	102.945	100.777
1.33681	-369203	686.222	216.562	47.3888	73.1393	81.2875	97.6376	102.031	101.932	93.4245	88.2336	59.2677	87.1994	93.442	101.51	88.3695	95.4032	103.269	100.979	102.164	97.566	92.4706	98.2168	92.407	96.8188	102.623	95.4337	101.287	106.377	98.163	100.402	87.3565	93.2652	98.4152	91.553	92.4957	79.6352	85.2325	90.2499	89.894	101.873	102.755	100.846	95.0452	80.2818	81.3586	95.4396	98.536	96.3771
1.33854	-364787	687.111	216.844	82.5954	83.7864	80.3045	80.0583	78.8205	99.1834	76.0327	89.5321	96.7376	94.1806	76.8108	92.3694	86.0541	90.2982	96.938	90.7936	74.2123	95.0198	98.5517	101.248	87.3915	85.4056	86.3833	88.8205	103.305	104.86	94.9122	99.5012	91.6593	92.7001	94.1355	80.5962	94.5821	92.4242	77.5964	76.6141	78.9512	94.0631	97.5043	69.1389	97.5552	96.1352	79.2612	93.5267	91.2023	85.0324
1.34028	-360095	688	217.125	78.1308	91.0405	91.0276	77.6503	94.4408	99.8844	93.5353	88.8931	81.5905	92.8529	89.9498	89.7768	73.3865	82.2848	30.6047	81.3557	87.3812	85.2966	101.493	98.0787	65.7121	86.178	94.7189	94.4534	64.4898	96.6367	101.034	97.2655	82.9957	77.5287	84.6925	100.363	81.8287	80.1223	70.1498	81.3546	92.2137	54.5976	75.0937	90.6929	102.07	94.8208	76.2922	84.9721	88.1139	68.2912
1.34201	-273626	688.889	217.406	74.5608	90.8305	99.379	93.6586	100.129	100.103	68.8861	82.1948	85.4153	95.5588	67.3077	92.3978	86.3117	67.3601	85.7388	80.7709	83.0104	89.3377	101.147	101.362	90.0296	95.5346	98.9645	89.4041	93.0874	91.0062	54.9949	75.4393	82.6592	93.0989	102.499	98.5754	92.7835	97.5178	97.3621	100.299	99.6119	90.6624	79.8915	91.665	103.085	100.788	93.6686	88.793	97.4636	95.3407
1.34375	-356813	689.778	217.688	73.4957	93.1753	100.347	80.5548	90.977	97.4713	94.6906	76.6835	91.5742	102.541	100.449	99.4798	94.11	79.5658	81.8345	94.8906	99.4945	94.5333	90.6944	95.0688	62.7368	79.5909	92.4815	85.0918	92.6157	91.2271	79.928	80.9673	89.2027	95.7326	99.8768	91.4435	85.9425	98.0491	107.048	103.617	75.0425	87.4421	81.0631	80.3254	83.6121	93.892	96.6901	100.109	103.423	95.2531
1.34549	-514123	690.667	217.969	93.6654	95.1743	97.7251	91.1487	59.6268	77.9664	83.5628	95.683	90.7501	93.598	89.6038	80.31	96.8047	88.701	83.6886	65.0151	95.9309	94.6209	89.3216	90.3205	84.6717	83.5071	86.5027	81.0667	88.0925	69.2828	92.4168	90.5115	67.7282	79.7401	69.5526	87.7227	92.2364	72.6029	101.081	105.417	93.1619	83.1661	75.7781	78.4298	81.6165	86.9151	63.8314	83.7965	86.7423	94.5989
1.34722	-657478	691.556	218.25	98.8588	88.4845	94.2946	90.1155	66.9151	88.478	94.5685	90.7612	56.496	69.2977	86.2824	86.4916	82.407	86.5811	93.9004	85.5136	83.1636	86.4424	79.6655	60.9108	76.3947	94.6559	98.0763	96.1625	99.426	97.0864	70.2507	90.9299	83.205	74.2091	88.7016	81.7528	64.9376	86.4083	97.4926	99.4784	90.5779	71.2499	95.9632	99.8123	96.1403	86.0319	86.2035	82.1046	89.4503	100.618
1.34896	-705955	692.444	218.531	98.2675	97.4191	89.4147	96.3789	92.0951	90.0383	96.0251	93.3495	68.5657	62.7683	84.1817	64.4328	87.7202	94.117	95.6883	79.0836	69.4059	83.1361	78.7033	79.4089	59.573	89.5202	97.7554	94.9497	75.0886	102.67	99.9096	93.8821	97.037	100.189	99.9611	85.3838	52.9018	76.2773	75.5986	70.1644	89.202	86.3239	97.348	92.6285	85.1947	86.2652	89.4957	75.3981	93.1332	99.3326
1.35069	-422453	693.333	218.812	92.2239	98.1484	90.1036	83.9758	96.3623	91.298	92.7471	94.1638	82.0488	63.911	86.9815	95.23	98.5778	98.5903	79.4379	73.0586	76.5194	91.954	96.254	89.1978	75.6222	80.8754	52.2376	92.4125	95.8666	97.2981	93.4311	70.7206	85.6201	99.1143	94.4537	87.2227	83.8157	69.7108	75.9041	89.7382	72.7119	50.7516	84.5283	97.4197	100.215	101.41	89.0209	90.6659	93.0345	94.2797
1.35243	-323829	694.222	219.094	95.2698	93.9998	100.331	95.6456	99.8289	105.947	97.0047	91.694	100.917	95.5151	99.6876	83.8308	85.4841	97.4032	87.4001	85.9612	86.0676	60.1091	95.3163	88.2011	58.9751	59.6225	92.3197	95.1524	65.0193	71.8679	76.2039	61.8337	68.9351	83.2889	84.0868	78.2399	43.7691	88.4438	95.9918	93.3305	82.0552	77.7273	84.1066	87.4134	100.578	103.254	91.8151	92.3949	79.378	94.8391
1.35417	-313925	695.111	219.375	94.7221	76.1198	96.5995	94.0255	81.631	96.3583	104.897	102.028	104.826	105.752	100.632	83.2394	82.7843	94.3103	88.6884	64.0582	84.3749	93.7754	96.6803	77.4109	83.3714	95.7741	106.219	102.77	87.7329	83.9571	87.8809	88.9426	88.7388	92.2356	93.9597	89.7769	82.9449	84.3156	99.136	84.5453	85.2587	74.8022	70.3446	74.1324	87.9391	78.7127	102.636	98.4309	87.3409	88.7941
1.3559	-304063	696	219.656	94.8712	74.3992	98.3746	94.097	74.6664	82.3783	101.237	84.6887	93.2466	81.0887	81.8034	92.0533	91.6266	76.4758	66.5708	75.916	89.7318	83.6307	90.8158	97.9215	98.3133	103.423	106.891	97.4362	73.6523	57.3011	88.1961	94.7546	98.5126	93.6343	67.969	81.35	73.5965	84.1923	101.814	102.795	100.777	95.4858	86.6793	54.9587	95.9664	103.699	98.5403	83.3675	74.1478	68.4705
1.35764	-49698.2	696.889	219.938	93.4422	96.9629	98.3021	91.0899	83.8406	57.0797	100.213	106.84	95.3073	70.2616	80.6003	76.5911	95.3599	89.1067	77.287	82.6364	89.6337	83.3972	87.7033	93.0519	83.2441	75.6348	87.6373	88.5333	88.8982	90.7337	87.4848	53.7587	87.0324	89.5106	82.5972	82.1075	87.027	102.806	100.175	78.3002	95.3817	94.2024	75.4628	97.4997	109.677	115.041	109.125	100.3	95.8762	90.3494
1.35938	20968.3	697.778	220.219	77.945	74.1059	90.2942	87.3889	88.713	92.4942	93.2728	98.6384	106.953	105.438	100.234	93.606	84.1791	80.9354	82.4719	86.8039	76.5332	64.7585	67.2545	73.6	63.5635	84.2756	76.4182	82.3101	97.2991	94.4193	87.4848	76.1478	73.87	79.4633	56.4823	56.7114	83.702	102.052	108.001	101.364	86.7241	95.5775	94.4885	99.3215	97.5841	102.157	111.316	105.035	82.4481	83.3204
1.36111	4060.72	698.667	220.5	77.6601	95.6207	105.496	106.335	92.8175	77.8489	91.2912	92.9866	91.1459	102.202	102.836	92.8015	76.2987	66.9929	60.6752	83.4447	86.9753	81.221	79.03	42.4684	85.9702	90.9213	67.0661	78.3192	94.0273	89.1923	80.4703	89.8234	91.054	94.4859	92.6773	90.0879	85.2067	100.322	100.6	102.828	104.582	100.579	84.8825	85.6761	84.8283	82.7957	94.327	86.8606	79.507	65.0846
1.36285	151262	699.556	220.781	90.9107	93.0545	103.109	104.481	87.7672	91.6225	104.453	101.558	87.5806	50.0433	88.3928	75.8497	76.3757	66.8928	77.9085	81.2155	91.9448	97.4396	87.97	87.788	97.3111	95.1113	78.2987	56.0906	75.353	79.9006	86.077	87.4976	58.6192	96.5679	98.8695	96.0585	94.0292	96.1412	94.2762	95.6755	85.9965	75.4152	92.1672	95.6557	90.596	80.9831	74.5218	64.6491	72.7667	75.6167
1.36458	285761	700.444	221.062	86.5956	94.4169	100.158	92.5973	59.3656	79.0666	102.652	102.801	98.9096	93.0704	74.7824	79.5939	94.1129	91.3402	88.4599	88.3446	97.8805	99.6514	63.9212	81.9975	90.1912	91.667	68.5385	72.6411	71.7254	4.19983	67.9688	76.1104	85.7272	90.1454	81.4763	37.8379	80.1082	84.7503	103.576	100.677	78.9646	61.2816	90.5607	90.629	84.7207	93.5351	89.3901	83.6224	77.6613	83.7055
1.36632	163553	701.333	221.344	104.69	109.706	106.156	65.6174	75.9745	86.7088	97.9374	82.9699	92.7288	87.4605	88.4245	92.5892	93.9025	83.231	61.4675	92.322	102.453	100.729	85.8927	59.9394	78.128	91.6152	76.7216	75.6195	82.4714	76.9535	74.6195	34.4752	55.642	82.3016	57.3254	70.2678	76.942	93.4181	92.2463	95.7739	72.6623	82.2344	99.3101	92.8664	74.8748	89.3043	101.04	90.6793	73.5182	82.8801
1.36806	213366	702.222	221.625	71.1821	103.288	107.821	99.4383	86.7324	71.048	84.2087	93.6365	103.964	97.3929	96.562	77.3646	80.545	85.2664	55.1463	87.6857	82.872	82.7681	93.4971	85.6472	82.3089	90.0134	86.0136	70.6223	85.4901	99.2862	94.9379	85.2216	85.5024	90.968	92.6482	89.2353	88.7639	90.5377	85.4144	95.5694	82.3785	84.1533	99.7468	104.522	104.696	103.128	94.8756	78.9293	74.4598	73.5858
1.36979	258071	703.111	221.906	94.9559	99.5266	87.0176	91.3188	93.0679	92.6932	88.1617	95.0661	105.004	104.336	96.5222	90.6463	76.5633	73.3254	92.6444	90.6692	66.1989	79.8274	99.6752	101.609	93.629	99.0656	99.8005	91.7263	96.7407	102.008	91.736	70.17	89.5351	71.4433	83.5683	97.5076	83.0464	89.327	92.1296	86.4551	88.7689	89.7766	86.3753	84.1991	105.209	98.648	50.3659	77.9681	73.4365	72.2497
1.37153	216384	704	222.188	51.4244	88.2342	86.7783	79.4606	60.3147	90.9066	80.3198	87.4791	85.1367	84.7447	63.6085	76.2014	86.0917	86.9951	93.3264	76.6886	85.615	96.3984	95.3773	84.5052	99.1954	100.669	85.6204	73.6031	83.8747	87.6178	93.3132	84.1881	82.6722	61.8898	73.0555	86.9434	105.325	107.845	98.0685	89.622	61.5852	82.7922	84.7846	84.1427	92.8413	89.3879	88.2107	72.1361	73.6951	63.1913
1.37326	95406.9	704.889	222.469	87.2564	85.1647	69.8664	77.6089	88.0467	76.5086	79.2502	90.341	91.3169	87.9005	73.0507	68.9968	83.8121	53.868	91.8715	92.551	97.1564	100.835	78.9664	73.9874	94.0431	93.6039	68.4652	81.6387	87.851	91.0797	89.722	74.0846	90.0625	92.562	94.9434	102.13	113.176	109.647	101.506	98.4598	82.3404	55.3213	77.7518	77.7445	88.068	79.4107	81.9121	83.6043	92.7182	99.3683
1.375	-98058.8	705.778	222.75	95.9073	70.5657	79.1002	87.9011	93.1954	84.427	80.0582	84.2213	95.8442	93.5706	59.6689	83.3187	90.9047	87.6803	79.341	78.0323	87.0557	95.3182	96.2067	93.8531	87.0174	77.9297	83.3593	79.2177	96.4941	97.2664	72.2924	90.2576	97.0017	96.9279	93.6682	106.432	102.295	95.6927	85.3757	100.237	95.5569	88.0702	74.2701	89.712	101.042	93.2634	82.4418	88.1545	91.1671	93.5461
1.37674	-31432.7	706.667	223.031	97.4626	89.3495	76.6914	72.4705	82.0272	90.6588	74.2758	64.1209	69.7978	92.643	94.7328	87.8062	63.6718	86.9485	79.776	86.9413	87.4482	69.884	91.3055	71.9162	79.8383	87.6536	91.0014	87.3442	91.5442	84.9145	94.1414	85.784	84.1283	74.1793	87.2694	102.132	95.1634	95.4902	97.5375	78.6527	78.0419	79.0521	94.9707	103.196	103.437	85.9192	85.3995	95.2113	87.432	89.4028
1.37847	-52032.9	707.556	223.312	97.2201	71.5042	55.2154	61.3253	78.7147	89.8598	71.7706	56.8823	46.0179	82.218	98.7404	95.6522	83.8362	84.5634	88.2459	92.2226	94.7101	91.1632	80.1244	77.8867	84.7276	94.746	94.7645	75.3663	78.8718	87.6473	100.779	95.171	94.0262	96.5023	101.986	96.5	83.8942	98.5255	93.0356	67.6546	45.941	72.3077	92.8166	91.4574	91.1699	88.249	84.5654	85.1826	69.66	88.4967
1.38021	-152739	708.444	223.594	82.7716	76.9627	70.0192	81.1666	85.0062	88.8613	81.1163	76.9775	83.4824	89.2318	77.4748	93.8484	66.3093	72.9798	53.7423	63.0692	81.1352	77.7221	60.3874	71.9738	75.5901	82.6056	92.1307	78.0713	49.4642	91.453	102.13	106.139	101.22	76.4951	97.5711	84.1205	70.1764	95.4089	93.2818	30.6734	80.2188	89.8066	89.3351	70.7186	62.893	63.4722	43.7026	31.1281	87.2076	99.6057
1.38194	-163696	709.333	223.875	74.1736	78.5091	75.2186	88.7232	75.8661	88.1612	73.4885	71.7319	98.694	102.813	96.3475	88.7974	92.2695	90.6928	83.0105	78.2913	68.954	66.7471	72.1436	87.0195	95.0891	90.1171	78.6362	80.9347	74.1723	86.2325	72.3282	90.9925	95.6266	83.5058	94.0256	98.4205	94.7612	88.3398	86.5474	92.9177	94.5921	89.9563	82.4021	88.1093	78.4197	49.5889	82.7505	90.1658	100.191	102.374
1.38368	70922.4	710.222	224.156	91.4867	81.6015	63.031	93.305	100.867	95.0613	62.976	77.2092	95.7504	107.933	104.335	80.8304	81.5515	91.2327	88.4932	43.4608	89.0129	91.5587	67.8526	84.6598	95.9623	94.416	85.2903	83.7261	76.5598	83.2849	76.8209	78.0584	90.7091	83.3423	88.776	90.0949	94.7578	71.2027	59.0983	97.0521	87.4198	79.328	80.9567	91.1768	91.19	86.8333	93.5385	94.1319	93.734	80.4281
1.38542	41363.8	711.111	224.438	93.7454	86.2772	45.8712	93.7698	98.8291	83.2518	91.6749	81.9634	86.2713	92.0606	102.43	99.0494	84.6226	85.6641	78.0968	86.6832	96.7087	102.603	94.627	73.3399	78.996	91.7521	89.7701	62.6978	78.5762	88.937	73.3785	49.6525	88.0172	101.407	92.1646	85.5157	64.1197	96.5995	102.561	107.285	102.545	92.7117	78.7455	75.9013	88.7348	68.4668	95.7143	82.6002	79.1659	76.9309
1.38715	95141.5	712	224.719	86.4493	92.3432	87.7567	95.3597	96.9772	91.123	94.8246	98.9903	100.341	94.5522	92.3688	77.6935	100.682	99.1818	92.8004	81.7875	89.8036	101.672	98.5859	91.0317	72.0818	75.4914	81.6023	51.3574	79.6029	89.6922	75.3726	81.8648	98.8316	99.7732	95.8002	87.2071	96.2158	107.611	105.147	95.9147	98.0286	87.8216	62.6133	75.2566	68.3354	97.6235	103.64	99.5758	88.128	84.6794
1.38889	-19225.5	712.889	225	88.8746	74.1809	65.5701	82.3385	85.8692	87.9743	91.6747	92.1402	105.251	105.696	97.6006	75.6148	94.0817	105.113	97.4142	87.4877	94.8434	88.1148	76.0895	91.3774	76.7975	81.4777	74.1755	60.4489	77.9868	81.9545	85.6927	97.2135	101.415	76.0682	88.6688	70.4998	91.0652	107.83	103.143	85.4096	60.9226	61.4066	76.6929	89.6307	96.2638	105.536	94.3619	88.2565	94.1788	73.6056
1.39062	-124730	713.778	225.281	94.6236	92.5138	88.1861	83.1434	86.2562	94.5094	103.491	104.31	67.2045	95.0345	88.9682	87.1539	96.4341	96.9387	77.8385	61.9981	86.7904	87.5937	77.4138	90.3522	89.6682	92.0113	77.281	61.0998	64.9013	63.232	80.0635	95.7033	108.339	103.268	93.896	76.1263	73.4769	98.2699	106.457	102.192	90.5514	84.7107	88.0471	86.8081	99.4385	107.343	100.468	86.4326	98.2243	102.673
1.39236	-221728		225.562	93.9991	98.1331	93.7066	79.7326	89.7672	83.4122	91.7232	104.11	103.276	93.0101	54.9087	70.1834	93.628	76.7815	59.9811	65.1802	78.4921	78.4189	69.4968	82.0473	98.7793	98.3244	93.4259	92.022	94.041	92.6127	84.3934	94.571	103.116	88.3892	73.5224	82.5494	65.0619	89.4928	74.1901	105.758	104.176	88.8973	72.8222	79.9437	90.136	89.1963	93.7244	83.2022	97.1839	99.7405
1.3941	-310565		225.844	88.3717	73.5265	76.7521	86.6795	88.2364	85.2043	86.2113	78.5583	97.564	103.322	98.2691	95.4551	78.8881	76.622	78.1951	83.9473	72.4203	79.2061	69.0853	76.4558	99.0929	84.4315	81.7901	88.2727	90.4808	93.5418	70.5342	84.8676	99.3551	90.1401	79.7928	91.6911	99.2698	95.0166	95.1275	101.289	90.8677	86.0252	84.3468	94.3924	91.8042	76.961	67.7259	74.2349	83.337	100.702
1.39583	-147030		226.125	81.7305	87.7602	69.8606	77.343	40.0127	70.762	61.4308	75.5593	88.8633	88.2646	97.9949	98.6027	74.269	74.4304	85.1855	75.3993	92.2233	90.8695	71.3076	86.0748	102.07	103.348	85.0476	85.4948	86.6285	94.9219	72.2061	82.1277	91.2633	89.0759	87.5605	98.9117	92.5795	82.9222	66.0076	93.2691	87.2068	83.5652	57.9458	91.796	95.4894	91.2249	79.1018	60.4869	74.1856	89.4945
1.39757	-78130.4		226.406	74.053	94.6448	92.3838	85.2117	90.8478	89.1846	79.7025	58.9941	84.6456	63.9399	88.5227	101.761	90.1774	88.9103	92.3979	87.8723	86.6004	94.6562	91.0856	72.0918	97.4079	103.234	102.546	102.894	106.644	100.24	83.2496	84.1945	80.9084	49.1248	71.1708	96.9028	98.8793	97.2569	100.632	81.9937	88.9033	93.0971	78.9918	91.3281	82.7285	92.0143	100.397	92.3061	90.63	84.9857
1.39931	-14928.3		226.688	95.3326	96.8893	89.9019	83.9498	103.376	100.239	73.2407	91.6398	96.8657	88.922	95.2216	103.693	94.4009	83.5794	98.369	91.3837	72.9375	85.2438	94.2606	94.3777	66.3131	86.3935	77.7479	77.5914	100.73	100.685	79.5005	71.692	58.5321	77.8526	79.7856	95.052	99.3253	100.46	107.149	99.7967	91.624	88.8987	80.3879	88.467	95.0631	101.172	103.082	88.996	83.8996	91.6651
1.40104	42822.1		226.969	98.3572	94.4307	89.0382	105.949	106.357	99.3916	89.7573	98.8833	103.135	82.781	79.2866	90.3148	100.256	102.839	93.3521	78.5312	89.9152	71.9254	81.4807	83.7359	90.6858	90.1132	84.8343	81.3789	89.7686	100.687	89.6811	58.9521	69.5262	81.9319	78.0287	90.8622	92.5938	93.8755	104.513	86.4079	69.3864	73.5418	79.105	71.5579	67.598	79.2305	91.4965	90.8564	81.4746	75.674
1.40278	13843.1		227.25	70.7011	93.501	102.355	103.69	86.2744	81.734	70.652	95.9137	100.209	87.3343	78.4249	81.8004	74.5297	99.6269	101.147	89.0885	96.0448	100.574	96.648	91.9874	57.9345	92.1202	97.2995	94.873	86.3827	99.0057	92.4271	79.97	71.9381	88.6786	78.1148	80.7523	90.2759	86.6467	96.138	97.7444	93.1651	92.0981	90.8131	87.3293	80.6278	64.3982	77.8765	89.3888	73.279	73.3754
1.40451	-176278		227.531	64.2685	89.9048	59.4605	89.0359	86.7959	81.7617	86.8229	101.37	96.2864	72.4769	93.3734	92.9246	84.7907	95.6402	100.377	86.986	90.7049	88.5551	104.1	102.809	92.8477	73.4855	76.6218	92.8639	98.7729	90.4941	73.5505	97.3565	101.059	99.0563	87.6699	71.5648	69.061	75.6163	80.5508	74.1775	100.053	87.4751	91.4741	103.169	97.6326	77.8099	77.987	78.0829	79.6717	78.3388
1.40625	-269315		227.812	95.4192	98.8482	94.5335	76.88	72.3086	75.1319	81.1911	97.6122	98.1182	59.3347	91.9577	95.8811	79.457	89.9194	77.6997	104.243	99.3189	90.5499	89.4016	91.3336	87.7125	62.0402	58.3315	76.4655	73.4867	87.2257	85.6495	96.0822	91.2001	88.427	92.0574	62.8109	55.8786	79.6351	76.9272	85.9167	100.676	102.256	97.909	94.2745	98.1992	93.3587	52.497	78.4759	85.7959	88.4472
1.40799	-191265		228.094	87.6335	89.7746	97.1654	93.0998	66.7086	79.2861	82.3032	79.2422	98.1783	95.1629	82.5335	87.91	104.445	98.3722	92.9312	105.028	101.491	79.5625	67.0313	64.0725	71.7909	71.1553	77.9786	50.0652	67.103	73.9057	65.8692	88.6947	87.1432	87.8918	87.9787	79.8684	83.9826	84.0285	59.2717	59.6826	96.4672	92.3495	76.0361	45.2145	83.4003	88.7799	94.0388	98.0819	97.8504	102.059
1.40972	-119240		228.375	69.5735	72.7225	87.8037	101.004	83.0759	83.7605	96.0528	94.2038	86.7227	82.6164	87.9351	96.9268	104.913	104.497	98.2241	104.596	70.8912	83.4558	82.671	86.4161	87.9536	91.5589	89.0921	73.5802	84.2319	77.1036	91.1507	96.6068	54.2246	84.8381	80.4642	70.3508	90.1772	89.8822	89.3058	97.186	99.9283	82.7335	77.7399	74.8969	81.874	70.9845	92.7983	99.345	71.0706	96.1332
1.41146	-134503		228.656	77.1981	80.8518	98.2074	102.16	100.026	99.9185	98.7787	80.7002	47.6454	59.0733	78.5066	95.7228	85.2875	105.28	103.244	106.2	98.9753	87.41	81.0314	87.1125	78.9679	100.894	92.6018	51.1134	90.7829	105.132	107.131	98.6708	93.0855	73.8467	75.0887	80.4422	82.9176	74.5074	71.3514	97.7916	99.9909	86.8736	84.9596	82.2858	73.771	54.9198	94.7571	94.6668	79.8428	91.3061
1.41319	-148422		228.938	56.3973	73.3522	93.7659	81.2911	79.0942	89.4433	77.5895	82.0523	66.942	80.5142	99.4179	109.392	112.077	103.817	90.7653	94.8203	89.0245	87.5808	98.032	97.4033	97.9626	102.79	91.1062	79.3624	94.507	103.352	106.045	71.4735	85.3138	86.424	89.4124	85.1024	84.8794	75.863	62.8526	90.3247	88.8687	66.2238	76.4766	74.4788	63.2784	83.4917	98.8559	98.0144	84.4084	41.3842
1.41493	-242564		229.219	83.7099	86.4368	83.8399	79.1665	39.4871	80.4779	87.0589	90.4505	80.383	89.3336	98.3521	99.5518	108.061	106.206	87.6217	81.5205	81.1921	90.0049	95.085	79.6415	58.5426	94.509	99.8892	98.5992	87.3002	94.2364	106.341	98.5805	7.24103	76.0482	82.603	99.5799	95.4654	77.6708	55.0957	79.5394	82.7215	70.3548	79.4165	71.4466	53.2289	85.2471	92.7314	93.2277	99.8476	93.7953
1.41667	-573140		229.5	94.8434	78.3748	60.0887	61.6363	79.083	88.3184	93.1849	88.9036	74.0629	85.5731	76.1997	51.2907	87.996	101.465	89.5616	95.2909	102.865	101.581	75.1159	66.215	64.2804	88.4905	79.8191	90.0862	94.3815	77.9552	97.0935	100.851	94.2445	92.1554	97.8833	95.0231	78.5513	80.7716	71.8403	54.6624	90.4038	95.2943	83.0612	77.1352	67.6663	79.7496	95.0982	96.6583	101.947	88.1423
1.4184	-549260		229.781	91.6539	88.2302	66.9411	51.3886	72.4578	76.9404	77.7844	85.6095	63.6684	51.5124	76.8445	86.1986	92.3251	97.799	85.1908	83.8408	96.0249	103.351	95.2616	84.2816	48.1904	82.9832	87.3271	90.3805	90.8628	74.48	81.0939	90.7451	62.9524	75.4005	91.4266	80.4626	71.2936	76.9304	67.6752	82.8415	88.4383	94.6569	99.5082	94.7003	89.5839	94.1425	100.566	99.0732	91.3375	79.8447
1.42014	-525676		230.062	94.3994	87.6969	46.3091	60.7131	75.2295	92.7672	97.3091	91.1203	72.4423	81.6819	93.6117	97.5083	68.4818	91.1376	92.0535	79.6299	79.2625	92.2406	96.2565	93.6789	85.0765	83.1897	81.7268	69.3291	94.6692	92.1708	81.3082	84.8736	84.1439	80.1268	92.9291	92.0263	92.078	82.2217	61.8256	68.6443	74.1603	81.6422	96.8175	79.9743	89.6544	85.491	87.3525	90.7031	80.3963	69.3628
1.42188	-502394		230.344	79.2822	82.7583	74.858	59.0895	77.633	97.26	92.9204	85.3494	58.113	95.4599	102.909	92.9629	91.0785	81.9816	89.0275	83.5861	81.2428	69.692	78.7208	84.2951	72.9015	76.531	88.9555	92.5167	80.9051	92.8531	90.6716	94.9801	96.7613	70.2598	95.1698	105.796	102.453	86.9583	23.0009	40.9615	74.1496	81.8654	83.7193	93.791	95.2302	93.2762	95.7369	94.8474	97.4716	95.8952
1.42361	-397907		230.625	81.7032	89.1368	89.6886	61.3385	92.4979	99.5023	86.2279	85.6553	88.3974	95.2627	101.347	90.1452	92.5238	88.7291	91.663	79.3578	70.3066	73.5017	80.8823	82.5549	88.4572	93.6583	99.2831	100.603	92.2822	77.7931	90.9033	97.0869	94.0399	92.9664	96.4526	97.2764	91.3978	83.4062	70.8489	71.8064	63.6855	55.7994	63.0868	89.1285	92.4525	76.1983	93.8222	70.5586	94.5588	101.085
1.42535	-382125		230.906	87.6115	90.1388	102.556	106.68	102.09	78.8751	92.6309	91.2986	47.8301	62.2377	94.5185	101.26	90.8804	86.5523	94.0429	99.1991	100.99	97.7141	81.0871	81.2836	78.7078	78.8584	77.466	96.2656	99.516	100.075	100.416	80.9577	67.0645	73.4924	51.63	84.2175	80.0434	80.927	76.5484	42.4733	77.8112	76.3866	55.6309	80.9328	87.4959	96.8258	96.1489	75.5549	86.7594	50.147
1.42708	-284860		231.188	95.2268	95.2859	109.664	111.399	99.318	78.0218	77.4579	93.6687	86.9401	84.2576	95.9729	96.1722	76.6344	72.7331	88.5013	73.1864	103.16	107.452	89.5777	66.5095	73.1619	83.8199	94.6125	85.3421	91.9101	94.4682	97.4008	99.4263	91.092	89.2471	93.2011	90.7277	87.9971	99.6206	100.713	94.9559	89.6344	84.8676	66.4341	76.8134	64.2148	89.7232	96.0061	93.9527	95.1865	88.9587
1.42882	-194514		231.469	102.445	108.187	111.118	95.544	77.9973	80.9399	81.6167	93.6052	86.5564	59.4822	87.5931	84.349	80.7464	92.1596	95.149	98.5447	104.248	100.559	98.2684	91.8951	73.3784	88.5063	97.8667	98.6251	102.058	89.6041	83.0831	94.0168	85.684	84.7967	101.797	95.6837	87.6543	86.1137	105.843	94.8891	71.8201	86.163	81.2009	88.5726	93.2147	74.0201	87.2166	95.729	86.162	89.2582
1.43056	-192326		231.75	89.3634	94.505	100.891	84.1753	82.5078	72.432	76.7995	89.1559	77.6955	69.9042	78.4053	47.0654	82.1089	92.4187	49.4054	91.659	93.72	72.1918	89.961	96.6015	97.6311	100.533	94.2975	89.8722	99.4658	94.601	78.9157	87.8146	84.6179	93.199	94.5717	97.6897	103.354	103.377	107.557	102.878	85.6978	79.8377	88.0375	85.7314	91.7533	88.1554	78.4987	82.5523	76.9356	81.2937
1.43229	-271156		232.031	97.3891	73.6283	96.1774	89.7585	85.3281	58.3879	84.6046	85.383	58.5328	80.6438	85.9514	88.871	100.66	99.5159	80.7588	68.1503	74.0422	79.0699	83.9728	66.4989	92.0729	86.475	94.3981	92.7073	83.4423	72.9428	93.1064	88.0974	78.6011	87.2659	81.0331	88.2199	102.556	106.233	98.0671	85.9937	107.9	108.303	98.5026	89.9647	67.6277	76.7606	73.8806	79.206	88.5017	77.0718
1.43403	-179611		232.312	91.8508	81.045	100.04	106.728	92.0721	76.6527	96.9427	102.505	97.533	93.2342	70.7869	82.9203	97.5146	100.068	90.6543	73.3912	69.0817	78.679	69.5828	88.6737	89.7877	72.7963	65.5064	74.9263	73.5073	79.9907	78.7135	82.6025	92.1639	83.945	87.2136	81.902	82.7742	61.7719	94.807	98.6395	109.137	110.519	102.01	90.1159	82.6366	79.0759	64.1953	79.197	84.0648	89.4913
1.43576	-339333		232.594	81.4486	47.3088	95.459	107.973	107.99	104.789	103.522	100.679	88.1671	82.6275	82.3071	65.8324	79.9844	76.1825	84.7487	78.4843	78.8306	90.0361	90.3802	97.0659	86.799	84.7263	92.954	98.5881	96.7276	88.6481	85.657	87.6344	94.4974	93.0616	98.2379	98.679	94.3395	87.8584	85.5103	69.0282	96.9393	89.1109	77.1381	25.8218	61.6264	68.8568	76.0907	77.2658	85.0988	90.6951
1.4375	-240338		232.875	83.664	82.81	95.7616	78.0962	97.1507	88.2216	87.7997	68.2867	90.8738	84.9518	52.4557	77.3041	79.1741	86.3529	93.2434	86.0896	81.5648	94.2112	88.3753	101.898	96.6578	93.6472	101.362	104.127	93.6013	77.4264	98.9827	99.5941	89.6316	69.0689	93.556	106.85	100.389	78.6387	86.8509	92.7182	73.7104	73.7958	65.0553	63.6265	73.688	80.3896	82.1313	84.5224	93.683	84.506
1.43924	-229912		233.156	76.6886	87.1551	97.8002	96.8674	92.0801	82.8269	83.9471	91.9829	99.2103	99.9709	94.387	83.3406	63.4163	87.9994	95.1391	91.2223	95.8296	99.0389	95.0707	100.167	94.1621	79.6284	73.108	91.0457	91.7415	86.0665	93.5311	80.1685	85.131	85.0091	98.4032	97.6476	87.7209	82.0636	96.4499	92.7312	69.437	56.3073	78.5169	72.2497	80.5738	72.2741	70.3959	92.9656	94.1278	84.111
1.44097	-56352.2		233.438	82.7943	42.636	89.9675	93.3302	84.032	74.2609	87.0886	73.3365	95.5891	82.1253	94.6581	89.5203	82.0799	70.8756	93.7074	80.4391	90.3656	89.6074	97.3022	75.2864	83.2097	80.1636	84.0377	63.3905	91.2996	88.665	96.8024	100.715	103.814	103.737	88.3056	74.7046	89.3272	84.147	88.1789	77.8324	81.7618	81.0161	86.0828	88.5618	82.5522	51.1145	81.901	85.226	72.4448	95.506
1.44271	22031.3		233.719	60.1279	81.3803	75.7997	65.5234	86.4849	97.2461	93.9379	84.5992	85.6283	87.6244	92.8961	86.5623	89.4166	101.362	96.5451	65.5232	94.861	91.9959	88.3201	86.8254	98.0742	91.9978	84.9664	104.706	104.142	94.3249	97.6583	96.4081	102.34	97.9634	85.0975	71.8806	88.3459	83.7763	89.4777	92.0913	95.0422	92.6361	75.772	80.7634	91.0286	77.1437	73.385	93.6625	89.9601	67.7155
1.44444	12674.2		234	95.3143	83.4994	72.6065	90.2679	96.397	90.0621	93.0765	75.7967	73.2335	73.4792	90.4817	90.1829	96.4479	101.657	100.172	99.8549	106.226	103.963	92.4715	94.6642	107.47	107.304	106.37	111.235	108.573	94.7857	96.2003	88.9547	95.3269	76.2872	91.3919	79.5536	64.5746	91.0304	88.3751	97.1578	99.5874	78.2301	76.4315	93.0124	94.1621	92.1424	98.2564	103.196	96.2649	74.5922
1.44618	-77293.2		234.281	99.2727	72.6993	87.6383	96.7359	95.7426	84.9473	93.5674	91.955	83.2921	78.3886	44.0695	67.9848	82.3809	79.3955	79.0313	80.8593	102.001	91.1711	78.8563	82.997	102.957	102.429	92.1506	100.134	91.0961	98.8852	104.948	83.4214	95.3195	102.704	94.8394	87.6351	94.5497	89.5647	49.4407	79.6393	95.6384	88.0898	65.7564	93.6182	84.8146	84.8294	98.5085	86.558	92.9897	85.8045
1.44792	3511.58		234.562	95.8196	86.7506	68.3231	81.2839	79.3197	80.7651	94.7171	79.8355	78.9199	78.9911	66.6391	75.6909	85.2889	89.4558	86.4657	88.8356	98.8318	93.3746	61.0166	73.3157	97.3692	92.3163	68.7716	87.7824	101.28	107.801	104.605	88.301	93.9317	98.7768	92.8757	90.1808	102.356	96.8065	80.0888	76.8652	79.8751	99.3069	97.4716	91.2188	56.3203	92.5697	95.4588	88.6594	87	63.6367
1.44965	159502		234.844	48.1526	77.7375	62.1103	20.5085	73.2978	87.1632	80.0807	88.0458	93.7749	77.754	55.5993	64.0108	73.8289	88.0811	73.3866	60.837	93.1815	98.9646	87.3566	88.3322	94.0306	96.5735	87.2229	78.2253	97.2222	107.743	96.0291	56.118	87.8916	79.2662	78.3244	91.7497	96.7348	89.7	83.127	86.2369	90.6005	97.2756	87.13	79.5538	84.5423	90.6464	91.073	69.9529	98.8519	101.609
1.45139	58002.9		235.125	72.4038	83.411	80.6054	73.5188	89.3147	91.6586	87.2104	97.7463	102.834	88.0369	68.3701	83.7087	95.222	90.5161	79.2063	88.0241	97.5806	88.6248	87.4469	84.0519	79.8701	87.7926	61.1826	35.5267	84.9421	99.6282	91.9754	71.8999	90.7152	95.9978	83.1689	80.8802	61.3104	74.4392	67.162	79.4931	61.2781	89.2719	94.5741	85.418	50.5956	75.6913	84.1381	89.6295	101.231	103.61
1.45312	46238.4		235.406	53.4869	79.2856	96.1383	99.8264	96.6508	82.2246	74.5374	99.912	103.899	91.6545	86.9397	103.093	99.8247	74.1245	72.1487	85.1163	91.5433	94.6329	99.4041	94.8789	73.8219	94.1391	80.1245	69.6401	82.2821	86.728	76.1624	57.4912	87.0559	98.6331	98.3511	89.7549	84.7903	87.6358	77.1347	79.5194	78.5513	84.5016	96.2748	90.5956	59.607	50.8381	68.6653	41.4214	90.3662	80.7614
1.45486	35480.5		235.688	84.9632	81.8769	101.589	96.4385	72.8899	87.3479	52.1912	90.2823	87.4215	87.2741	96.3641	106.946	103.704	90.4949	86.3027	82.7795	82.524	95.99	108.607	107.58	104.965	108.133	105.527	92.6065	86.4305	86.667	75.7593	77.8463	78.2325	73.9007	87.0156	87.1822	78.2778	100.488	99.793	86.2906	54.2431	59.2879	90.498	91.5897	68.5149	53.8011	53.7365	70.7371	88.4447	84.993
1.4566	25687.9		235.969	96.8018	93.2167	102.265	96.8089	82.6975	95.1217	97.0216	85.1065	65.4978	54.3054	67.6385	99.8709	96.0176	87.3163	100.332	91.2422	100.442	106.032	92.8398	95.6133	95.4325	93.0551	111.258	107.612	92.9843	77.1659	78.9808	85.3152	76.09	82.4834	86.7571	75.7564	89.1768	103.576	95.1175	80.3119	90.1466	91.2667	70.3026	88.5615	87.0101	72.6288	72.8105	70.5118	93.4382	98.9397
1.45833	16820.5		236.25	89.2769	75.3236	94.5003	98.5824	91.7314	98.363	89.1007	89.0749	91.5889	86.0503	81.0651	84.5258	95.2708	94.8268	102.383	107.774	100.041	89.5189	102.023	96.972	77.7979	82.9256	106.117	106.833	82.1654	83.1007	86.8625	81.415	84.5597	95.8252	87.9398	57.5763	93.1555	103.592	90.4282	59.3456	87.8393	100.223	98.0365	95.5727	60.4266	93.3249	90.744	79.0909	96.4093	95.2697
1.46007	8839.06		236.531	80.5769	82.3529	72.386	93.2354	95.9924	88.1113	66.2597	79.0452	91.7347	85.5154	85.2837	85.03	93.8851	78.4246	88.2879	95.8719	97.5242	93.4799	102.25	101.594	79.0243	71.4106	102.37	97.8255	86.9616	91.2391	92.3256	85.0302	92.0617	98.4272	72.0785	83.9652	100.606	100.262	75.3952	81.3061	91.9573	92.126	90.4261	100.682	102.95	103.019	94.7877	89.2789	96.9639	68.8828
1.46181	-161328		236.812	80.2463	93.8986	88.2083	22.5895	75.2109	62.346	56.7306	81.0257	91.1507	80.8723	88.3166	83.111	67.9151	88.2451	88.1324	72.5417	89.9936	75.8122	94.603	99.8322	75.5433	91.0932	106.046	97.7774	84.3593	68.417	82.3291	56.3293	92.1824	102.358	98.7239	100.258	89.4107	92.2162	92.7685	92.7674	86.7286	56.7266	75.5766	90.493	89.5505	96.2779	82.4053	90.0897	103.549	97.9669
1.46354	-153909		237.094	102.157	96.8574	78.7991	84.7097	78.3158	64.3852	67.5701	62.9742	94.8109	92.798	69.7537	72.0232	50.5635	84.8951	90.8963	77.8952	77.248	86.805	90.0354	93.6713	84.6015	94.5761	106.491	104	93.1239	90.9764	82.8462	77.2223	96.4956	95.2692	89.1561	101.398	92.3896	93.3801	88.2217	84.2038	83.5024	71.7825	85.2383	84.2582	69.336	72.8042	85.1373	92.5382	97.5763	102.285
1.46528	-309329		237.375	103.928	95.5419	82.341	87.3713	75.8198	59.9284	61.3836	85.162	97.9555	98.7549	92.1349	89.204	82.6708	71.2907	81.7839	74.8815	79.0908	77.2117	66.8355	76.9085	72.7907	86.5186	94.6565	85.9978	57.5316	90.485	91.5482	83.5657	91.5892	96.2268	97.0148	98.1358	60.4441	95.136	95.3357	90.2199	77.1265	67.766	73.2891	96.3656	90.7268	83.5528	68.3333	79.6121	57.5776	95.955
1.46701	-287799		237.656	89.3868	93.0419	80.9214	86.1629	46.9237	57.3692	75.5293	84.166	90.8296	81.9341	105.19	91.4116	78.3574	87.423	90.0819	82.6375	88.0196	88.1387	58.1758	45.8292	84.3074	90.689	68.2113	77.6367	93.1581	94.5789	65.017	79.5884	88.2254	84.4587	87.9433	93.8381	82.9966	97.1876	92.4332	86.8333	87.3225	91.1582	98.1009	100.217	97.2432	91.9064	75.8118	83.8945	75.1849	93.2898
1.46875	-348212		237.938	108.108	108.069	98.3817	80.7989	74.0104	77.6676	88.4996	85.8204	99.7914	106.556	110.538	103.235	88.6156	89.1754	88.646	91.1161	82.1869	92.8835	91.5678	90.3802	96.9939	97.9089	92.243	94.2263	86.1053	92.6099	94.5221	88.9201	91.8895	94.7372	98.6301	98.1065	90.9268	88.7062	77.8622	75.3576	63.8905	92.9525	91.1843	85.2008	51.6688	84.9225	73.1813	88.6322	103.437	106.266
1.47049	-157633		238.219	108.881	103.858	90.5604	80.7828	83.463	87.7262	95.0244	93.5683	96.3865	100.904	98.9026	102.187	80.0522	81.5668	68.4212	89.2779	87.4696	88.3533	91.1768	86.8827	83.2826	87.8694	97.4115	91.741	75.0938	84.2435	95.4752	77.9268	86.6309	73.0145	88.7595	102.075	89.0747	76.1606	77.082	84.9273	99.0786	98.4281	81.1834	78.3705	77.656	88.2031	80.3743	94.2741	102.028	106.536
1.47222	-144550		238.5	93.8928	100.04	91.1516	98.2577	89.05	83.8356	75.7337	82.1996	87.886	94.8755	92.2691	101.159	99.6708	83.2384	69.637	95.227	95.8212	73.0853	79.2688	76.3637	69.7959	79.4899	91.7965	65.4496	70.8839	57.526	90.9552	97.632	85.1256	66.9727	95.6829	94.6391	82.2761	98.5142	95.7262	94.2279	104.023	95.6041	62.6855	90.1404	90.5581	103.116	104.918	82.2194	82.9613	87.4273
1.47396	-131602		238.781	98.8602	103.088	78.2265	94.784	103.682	98.5148	85.4742	87.7771	96.0184	94.1955	80.9195	86.143	95.1259	76.658	78.062	93.9942	92.4807	68.819	78.9917	72.2642	73.6929	91.0958	91.0325	85.5185	70.5641	66.8659	73.5765	92.3187	86.5633	86.2345	99.7481	99.6502	97.8371	106.18	102.259	95.7938	97.6404	81.9279	80.3903	94.5723	102.79	103.542	106.344	100.98	78.2263	68.4896
1.47569	-200316		239.062	89.3034	100.654	97.309	76.5667	97.2544	97.4426	76.1249	87.613	77.6369	58.2753	83.5716	92.7535	86.7145	57.674	66.3179	86.9589	80.6534	64.1996	72.3952	87.5924	90.2314	80.3295	56.7359	82.3488	82.8372	80.0293	84.9319	95.4869	90.1086	86.4433	82.4916	87.891	81.1672	94.9045	106.994	103.049	82.5666	63.7252	71.5844	79.1495	96.9751	72.8773	88.4971	97.0659	90.7918	47.9539
1.47743	-262314		239.344	82.2116	92.7091	101.604	97.1823	88.5754	70.8354	84.2696	95.4517	92.6512	83.1603	91.6577	82.5489	73.087	77.3231	78.2248	76.916	52.6193	51.894	50.5514	81.9866	90.2654	76.0698	71.3545	64.4336	82.5842	86.6565	84.0719	97.8202	87.53	77.5553	79.1771	79.9344	70.5371	75.8553	96.3881	89.7241	75.331	83.9458	97.955	104.791	100.07	87.5168	88.7282	97.8631	95.9056	80.7003
1.47917	-236377		239.625	103.513	88.0153	104.021	102.558	80.5211	67.608	75.6877	97.2286	97.5812	93.8206	87.2616	94.7065	94.5984	86.1995	89.1708	91.8634	84.4446	78.7813	74.3281	56.3846	77.6815	95.2717	97.7498	92.0163	92.5702	86.6766	78.681	97.0046	94.2125	75.9327	79.997	81.3285	63.0816	77.7866	85.9314	76.1276	48.244	86.3529	109.087	113.167	102.994	96.0146	107.131	100.621	74.6618	80.8275
1.4809	-211184		239.906	101.398	100.051	104.982	98.0558	70.5623	78.5606	88.027	93.3279	61.9771	85.9305	83.5308	93.9791	98.3224	92.236	91.5123	101.287	90.9996	70.3945	87.0099	78.6247	71.7084	97.7394	102.167	90.4982	80.7589	85.936	63.2578	94.1761	104.68	95.2528	88.3457	85.353	78.7657	68.491	76.1051	65.5068	70.6203	93.281	103.095	105.116	89.4944	100.129	110.605	100.734	92.8142	97.9146
1.48264	-23696.1		240.188	86.0167	85.7258	89.9373	72.867	91.3568	73.5878	78.6736	83.8335	86.4797	76.5464	95.2884	80.4813	88.9261	86.2015	84.8444	97.1567	97.8347	95.4465	95.9946	82.7687	81.773	99.6863	82.455	84.3469	89.7482	87.1561	49.8812	83.6997	101.17	103.149	85.6551	84.493	95.2155	89.8937	88.5928	88.1236	91.2272	95.8698	72.6205	88.4359	88.5829	105.572	107.042	76.0199	81.6569	96.0536
1.48438	-13712.8		240.469	72.9729	88.3059	38.0723	86.0103	99.8872	100.808	83.9806	72.1799	86.8758	96.0392	103.44	98.9823	94.0076	76.7855	82.6856	72.3899	84.2918	82.6285	87.2071	84.1798	89.4923	101.88	97.2322	87.5213	94.2852	95.5616	84.158	84.4271	88.3423	86.0914	92.8572	92.8787	94.2597	79.5096	79.666	82.782	66.7171	89.7052	85.1061	87.0379	90.6506	105.532	105.138	82.8293	76.5809	51.3308
1.48611	77645.5		240.75	90.4553	85.2116	88.1484	91.6568	97.4198	102.296	100.702	93.7496	99.6644	106.442	102.338	64.6063	87.2911	86.8923	86.7406	90.3481	88.6095	82.7598	84.7287	58.0542	80.5504	97.8528	97.4642	70.0229	72.7072	90.0629	97.3346	96.7057	83.264	84.0074	84.34	82.6789	71.6003	87.7269	93.0545	78.5	68.3794	79.05	72.5393	86.9804	100.041	94.3051	93.3925	91.7858	81.1085	83.3368
1.48785	243500		241.031	91.6913	71.7442	86.4331	81.5344	82.501	79.0149	85.8378	101.012	101.225	87.4554	89.7324	92.1681	75.5659	66.405	60.7876	90.5604	77.1186	79.9763	94.4707	86.2242	69.8297	79.5509	94.6307	80.4661	32.4515	75.5745	67.3436	95.8111	89.7268	93.631	95.5671	97.7373	101.741	103.546	100.496	92.8668	88.414	77.3983	77.1552	92.5468	87.968	76.5164	75.6443	68.6649	61.8911	73.9405
1.48958	232712		241.312	58.6866	86.9055	63.3501	88.2101	90.0442	72.2148	74.8296	89.0501	71.7302	80.3045	75.815	79.7643	92.1189	88.412	85.8672	89.6527	80.7363	73.6345	97.8955	100.675	88.1456	85.3048	94.2889	80.3798	63.4093	85.2592	94.0852	103.732	107.863	98.3784	28.7406	78.4564	99.2537	101.56	50.7844	89.3657	82.1735	82.9585	52.7201	94.6018	86.7854	89.7803	67.1744	77.6638	77.9334	86.2543
1.49132	304141		241.594	85.674	89.7167	86.8452	91.1025	78.7222	85.0999	96.0746	87.0184	37.4282	82.7617	84.7864	91.1898	97.2314	82.8674	65.7082	85.5224	86.3306	66.8585	92.0141	97.7733	88.2122	75.5264	97.4221	90.8171	81.6353	88.3766	91.1449	92.4797	98.7103	99.2812	77.2217	80.3104	99.1552	97.8771	82.4881	85.2549	76.5026	83.9228	89.3117	102.66	109.42	108.479	104.113	99.0912	77.2194	88.7143
1.49306	450884		241.875	91.1903	76.4495	48.5682	89.5316	91.6041	95.5078	103.773	104.803	100.877	95.5617	60.9941	92.2148	99.3237	88.9232	91.3682	99.29	97.7773	86.762	83.6342	63.0088	89.011	87.9878	94.6695	93.3419	67.4818	83.6103	77.7837	85.6284	91.9287	96.3332	84.9311	89.2404	97.6775	101.329	90.2753	94.0555	83.7046	68.2024	52.3623	97.1615	99.902	100.546	95.0739	99.5661	101.037	105.876
1.49479	340266		242.156	99.6095	88.5787	92.7831	93.607	61.3228	89.4083	79.8097	100.731	102.925	101.708	89.5264	65.6913	92.6237	92.9346	87.654	88.9453	97.3589	93.7939	50.3403	86.2661	92.0828	72.1945	83.4211	89.7272	81.8714	88.2716	94.5013	90.0562	82.7375	75.0702	96.047	91.0603	93.1023	104.688	89.5415	85.9963	90.4358	86.4249	91.9287	85.647	42.7259	78.3582	84.4265	88.5974	82.478	106.003
1.49653	401027		242.438	99.5029	86.2076	98.3586	93.3199	85.8758	90.1353	93.6907	86.7017	72.2202	82.5384	95.3726	91.3376	71.5063	58.7772	61.7545	53.4555	79.6087	86.7139	83.805	101.108	102.622	81.2076	83.3337	75.4445	66.3818	87.8921	91.3438	43.7481	63.323	80.5085	89.8169	84.4462	97.8034	101.06	95.7379	90.9619	67.7549	90.8134	91.8652	71.9388	51.4047	73.2811	90.2889	97.9786	97.1991	97.6649
1.49826	537568		242.719	102.731	94.6502	91.3658	86.9362	82.0179	84.3073	87.5309	99.9943	92.9091	83.9472	86.3256	92.6645	79.3886	55.7884	64.4959	81.5507	94.2811	97.4499	97.6456	104.133	98.3891	93.507	98.8379	95.8852	96.6291	98.7271	99.3529	94.5557	88.6163	78.2137	79.8199	84.5591	88.9058	73.6264	87.3001	87.9114	84.2852	96.0975	95.1358	82.5847	82.2516	56.0957	79.4118	89.5253	84.172	85.2228
1.5	498716		243	103.092	102.249	78.046	91.85	101.068	96.6701	95.5688	95.5158	99.344	93.7184	81.554	89.4608	81.5145	54.4392	81.2812	71.7181	94.7257	102.343	91.9454	86.1894	89.7711	81.3718	94.3875	101.64	104.27	83.4236	97.8108	101.845	97.8936	92.887	94.9019	98.7453	76.6538	80.801	92.1015	89.8394	87.5394	89.4298	90.9327	92.7849	87.5863	69.7704	72.1487	77.2058	84.3977	98.6137
1.50174	298746		243.281	102.955	104.562	67.4556	98.2485	100.762	67.3461	89.3682	61.5406	82.7779	98.9017	91.8942	60.0376	77.298	93.2632	93.4487	83.0633	87.9965	87.3315	82.9368	92.6251	87.9073	73.8477	17.8607	73.6614	97.5386	107.747	96.2362	77.4471	70.5327	84.8241	80.8754	98.2056	100.486	94.4944	59.7883	95.7877	94.7396	73.22	66.9503	76.3983	74.7851	77.3462	88.3912	90.844	97.7385	96.2084
1.50347	358920		243.562	103.75	108.885	100.582	81.3527	97.4505	97.3496	93.2298	78.2804	70.1297	97.2826	94.0464	75.4934	87.6712	92.3065	93.787	78.9761	77.8059	85.9424	88.038	99.562	97.3588	90.354	88.44	87.8941	100.9	107.508	103.637	96.8757	97.3503	92.8675	84.5944	70.9087	95.5523	95.3696	96.5279	90.4974	83.8097	81.073	79.8732	93.1103	94.9718	95.3825	93.3117	41.2505	92.2337	91.3787
1.50521	494949		243.844	98.0433	98.9452	86.311	93.0528	97.8331	72.2355	94.7637	85.5535	87.572	99.045	97.8385	92.5978	87.5251	61.4078	87.4137	67.2856	84.3233	80.9357	75.9623	91.4706	91.9946	98.183	81.2255	85.8659	90.864	86.3544	90.5045	96.2817	100.984	99.8474	83.5952	80.3949	90.5725	77.6395	101.513	97.4515	91.8915	92.5432	94.1771	98.0711	87.4194	88.632	87.4796	79.0043	84.89	83.7892
1.50694	292625		244.125	71.7528	89.0005	92.9777	102.043	99.1031	97.6472	100.172	85.1875	95.5771	88.7079	78.2387	80.8552	69.7981	93.7987	92.9503	81.9884	87.1753	88.5428	80.2293	64.5162	69.5948	94.4917	101.125	98.0444	88.7082	95.6899	96.1143	82.9234	91.2421	82.0739	77.1749	72.8977	88.4839	96.7865	102.091	93.1322	81.8358	94.6258	96.6063	80.9442	75.2563	85.8425	86.2495	74.4911	71.6805	66.178
1.50868	187545		244.406	81.8239	80.0042	98.2074	102.598	79.8582	97.0564	100.016	93.0318	99.7194	101.53	88.4672	52.1109	82.8384	90.9204	95.4927	78.6211	91.407	76.5639	77.4233	72.7977	74.0544	83.363	91.4112	94.6441	96.4261	105.46	102.701	94.8833	83.7617	70.0873	75.7209	65.9619	86.5281	74.8284	96.739	95.6089	79.9709	50.0213	80.4137	81.1473	83.6855	84.3836	82.1166	73.9797	57.2264	85.9996
1.51042	172192		244.688	72.4494	72.8713	81.0907	92.7097	96.6476	85.725	86.8913	68.4284	99.1596	98.2231	85.1612	92.1185	90.5862	89.6486	95.342	89.3615	89.8925	89.022	92.3705	94.189	79.2687	75.9825	77.0055	93.3435	97.2027	101.281	74.8148	73.8593	62.8097	87.2002	80.4003	94.6609	100.529	99.9052	100.738	86.5866	78.414	81.1947	63.2965	73.8409	89.8562	74.9256	84.1389	82.1413	91.4044	95.5956
1.51215	320872		244.969	81.3618	85.66	82.4326	87.6869	88.8657	73.4257	72.794	72.4035	91.0595	93.4075	81.6948	99.8735	108.601	100.598	47.8338	76.9579	85.9808	72.2347	96.2675	102.898	87.5408	60.7321	83.2897	99.6406	107.033	103.759	83.7758	66.0021	86.533	99.7278	104.251	99.8721	83.2282	88.6568	86.7002	100.162	94.0332	84.0797	75.3015	89.942	101.317	91.6517	78.4482	92.487	98.0507	79.5533
1.51389	212221		245.25	100.118	96.1123	79.9323	73.9375	79.4361	59.5622	77.2251	78.2683	80.4947	89.563	80.5121	101.033	108.844	99.3226	87.108	89.7518	94.9583	95.7894	99.4885	101.444	92.3473	83.8656	96.8981	95.272	97.5536	109.048	94.2591	68.1939	95.1719	93.1468	94.839	99.5585	91.3439	92.584	97.427	104.906	102.72	87.829	98.9126	105.269	102.925	90.7507	77.4908	59.1792	97.348	98.6031
1.51562	274976		245.531	61.721	95.9566	88.0724	78.0646	83.0865	90.9337	90.3749	80.771	85.9283	97.7548	102.1	89.9209	102.525	84.8368	83.2629	50.7086	83.9096	74.0948	69.2117	84.2081	83.5958	98.6991	106.608	105.285	108.727	105.311	87.1662	88.7312	93.103	97.2686	98.1979	89.9511	79.8525	87.2314	67.94	95.34	86.1244	103.594	102.364	84.3928	98.2731	67.9658	97.1824	100.746	93.2868	93.2848
1.51736	250502		245.812	87.9627	86.6679	98.6688	88.1644	84.3938	94.1505	96.8335	92.2128	103.651	110.617	103.344	85.7111	96.4692	103.28	95.4262	85.5705	83.0497	77.1114	85.3979	76.7158	62.8472	94.2319	103.943	66.1962	100.633	104.074	93.9999	95.7922	79.6966	100.797	98.2911	84.3582	62.6592	83.3021	87.4832	87.5156	86.4461	99.9623	102.687	97.4394	97.59	98.0327	101.691	95.1785	99.7391	106.189
1.5191	145917		246.094	90.2593	91.02	100.149	95.0255	86.4297	28.7892	84.2048	95.6906	105.517	98.5213	101.938	81.0268	92.4541	93.0271	91.7113	77.3955	89.6626	101.385	97.3688	87.7452	89.1567	94.2965	101.016	98.6127	81.6341	107.601	90.465	95.9201	103.314	102.09	75.3155	92.1286	89.8706	86.2584	51.8492	77.5525	66.6589	87.6526	94.4142	71.6105	85.9255	55.7085	93.1769	90.3062	99.8085	99.302
1.52083	131074		246.375	79.363	92.3956	85.7569	93.4796	96.1442	88.0436	79.2206	90.6402	100.032	95.0425	103.333	98.2419	18.9696	71.0027	74.4914	76.0632	94.253	105.201	95.0959	74.4284	82.6149	64.4919	76.4306	99.5978	111.258	115.653	108.167	97.313	70.4004	95.7918	99.4641	97.9069	101.112	91.088	72.4925	89.9833	86.1776	67.0001	93.0853	89.8026	87.0347	64.9333	88.9536	94.762	88.1059	94.58
1.52257	198762		246.656	41.0542	84.0511	80.0165	79.4703	84.0146	78.034	45.4604	92.5209	90.3939	89.9163	97.4996	97.719	86.278	84.6591	86.8104	74.5444	85.597	101.425	93.8486	66.6778	86.5315	92.0828	89.8177	74.275	106.935	110.857	105.257	87.0065	88.9071	102.118	92.698	85.8244	87.6816	91.5766	96.9039	97.7112	96.7495	96.9298	97.2641	69.211	87.8458	94.2571	95.829	86.5894	89.063	106.494
1.52431	16002.6		246.938	88.7133	96.5792	88.6847	77.5044	76.2357	73.4906	92.1974	95.5063	75.1981	29.5698	70.7684	84.728	70.1649	62.9829	94.2868	88.6676	85.5102	90.6027	86.0134	69.4301	79.4232	91.902	101.115	101.469	109.998	105.33	101.046	102.694	102.151	100.961	93.3341	94.0585	86.1853	87.7436	85.4438	68.4303	86.5459	80.7823	96.853	91.9392	84.8713	76.9996	92.6522	84.076	94.9911	100.024
1.52604	92760		247.219	88.93	96.5802	102.51	89.7749	59.1761	82.0866	94.1288	98.1494	86.1967	74.1191	74.8394	87.3003	82.7089	91.6422	102.427	96.7804	75.9923	57.6088	85.6384	74.4763	63.9916	73.1006	95.293	89.7481	104.245	118.048	108.538	52.8127	89.8466	87.0417	42.1825	83.0466	86.2233	71.9783	82.2752	75.0372	71.5142	78.8641	89.7353	81.616	65.9955	89.0058	99.901	96.07	84.7647	79.5789
1.52778	81727.5		247.5	93.2523	94.86	99.6789	90.6038	89.4686	83.5091	89.977	94.365	71.064	82.7662	96.0457	99.3677	74.1528	94.7078	99.1407	94.2979	81.1221	90.8857	99.1009	95.6447	76.3412	85.6566	42.5702	99.7872	116.424	118.924	99.2326	86.3046	65.6976	86.5644	89.8788	96.903	99.5888	88.87	73.5569	64.0489	73.878	83.0364	88.7533	56.8325	84.7081	102.943	107.097	95.518	84.3203	87.4414
1.52951	71553.3		247.781	92.8224	74.1713	97.5189	92.7456	95.884	93.7703	90.4173	73.5361	83.4529	87.0295	75.5565	103.261	106.251	102.638	76.6274	87.7566	86.4285	83.7594	92.9328	102.622	100.341	94.443	93.227	91.6985	112.865	116.872	96.1767	83.8927	92.623	96.7505	100.85	101.536	105.511	96.7921	82.8501	87.0634	87.3898	96.5555	92.9479	69.2892	79.6468	102.391	99.568	79.7003	84.8453	68.1737
1.53125	62200.9		248.062	86.3808	104.271	109.109	105.754	83.122	81.4666	74.2182	93.6203	95.8367	82.4646	81.4768	100.634	104.788	100.145	93.0134	83.7401	44.3627	61.2523	77.946	90.2726	90.3693	54.6031	85.3217	87.0018	107.78	115.076	98.1442	86.436	91.3255	58.1704	94.8341	73.8963	99.1443	98.4691	92.3475	96.2096	88.221	97.1809	86.1574	75.25	70.2915	94.7375	96.6358	73.6991	76.2695	89.7046
1.53299	135151		248.344	97.5462	102.921	95.0528	102.846	94.546	86.8417	79.6647	101.68	104.306	91.9496	89.9252	83.0137	73.1351	71.6312	46.6579	82.8466	62.4571	74.7494	76.2584	74.6407	69.9468	73.9421	72.4778	66.8675	101.612	107.893	99.5463	81.1504	84.077	98.833	97.9092	83.7174	90.0369	98.1817	94.695	100.187	100.534	98.7371	83.5167	85.2597	80.8781	68.7562	100.477	101.386	96.6339	87.6361
1.53472	120466		248.625	84.1385	90.9049	90.0941	96.2702	89.8553	82.5437	90.0211	107.161	98.5454	81.2772	85.4346	71.7338	73.705	65.8707	75.968	82.8432	88.041	93.44	98.3955	92.9174	75.1114	69.5441	69.8797	70.3018	100.319	99.0233	78.4113	87.4604	95.9408	101.99	73.5641	89.4359	96.9406	102.628	100.41	70.8124	66.8085	95.9512	93.8141	79.7536	89.5177	95.5903	99.8367	87.0828	88.1464	72.1369
1.53646	188304		248.906	75.6815	78.9881	83.5749	94.3106	73.3824	70.3844	98.6277	113.787	109.74	90.6226	65.6672	73.3845	85.6598	86.6153	88.4581	69.2545	87.8651	65.0105	99.8999	102.16	85.476	80.0046	83.0952	80.1067	101.9	108.606	98.0072	72.0727	91.3188	97.8731	98.3594	96.1304	87.5778	75.3736	96.7681	90.8101	88.7868	95.4468	87.964	80.4314	81.966	79.8803	95.0648	70.4712	71.027	95.1904
1.53819	250240		249.188	101.896	94.0796	91.0066	85.0108	90.3348	93.276	97.4206	110.06	110.185	95.3366	81.6537	90.4925	88.1251	59.7437	91.8227	96.9001	89.1174	90.6189	102.538	92.5433	89.8415	91.5864	55.4399	64.8815	100.113	112.381	93.8763	88.5438	87.7355	83.6447	90.777	85.8409	54.1547	90.1115	96.6652	72.7925	98.3531	76.3133	84.111	49.23	93.397	97.9635	98.4755	87.7058	82.4667	96.7679
1.53993	388038		249.469	91.1214	79.4781	73.6976	65.8975	84.9901	92.5075	85.5595	93.7032	88.8305	87.7322	73.4408	90.7695	66.7746	85.867	91.3787	82.894	91.4612	96.9606	103.441	92.0452	97.6083	102.388	91.0396	64.6257	103.401	113.571	109.707	103.012	96.7866	93.747	85.2164	84.7991	93.6207	98.6715	102.638	103.179	103.261	96.1954	92.352	98.5267	102.33	85.3813	89.576	91.458	72.1301	85.7329
1.54167	269007		249.75	76.5202	61.8102	72.4946	77.5787	87.0286	87.0821	89.8414	80.0997	79.4019	89.7125	68.0183	94.7589	95.0791	83.3845	76.5725	86.1484	101.586	108.157	102.116	81.1389	100.297	104.294	100.739	96.9049	104.425	101.314	90.4921	96.8335	58.1265	91.5342	58.4208	96.1938	92.9949	65.5311	92.6765	98.5269	96.1714	73.4514	79.0117	87.1128	101.73	96.7039	82.4838	88.7783	74.5119	69.9869
1.5434	158837		250.031	76.2813	67.4275	61.6671	88.9506	81.4105	68.7795	53.4809	81.8574	90.1049	103.278	103.498	105.098	99.9891	92.3456	85.0426	74.6691	97.8559	97.5272	84.2344	92.9545	83.5097	81.3114	81.3981	57.5349	97.4313	88.672	70.5215	94.4714	98.4565	95.4857	98.3755	100.267	91.7672	67.2415	72.7011	78.4472	92.9197	76.8244	61.0431	74.721	96.9944	94.3916	79.5155	89.5747	92.0595	89.5585
1.54514	383237		250.312	94.8966	87.427	91.6667	92.9509	68.233	89.2498	96.9036	98.7043	99.2662	99.8576	104.68	102.364	66.8039	97.4614	98.4162	93.6769	81.8233	72.4024	70.494	81.9667	90.4248	84.5187	78.9707	91.5203	103.863	105.585	98.1289	89.1728	81.856	70.4005	89.4528	89.5083	70.4476	85.0341	90.0388	95.3287	89.9263	82.1774	85.0671	82.6642	84.7809	85.6408	64.9057	89.9181	85.6844	96.1543
1.54688	343757		250.594	86.0017	78.2928	95.3717	84.115	88.1396	101.714	105.402	94.713	76.3794	88.3302	97.9969	84.4741	94.0151	99.9497	88.3083	92.4603	92.3941	93.3123	89.0489	94.1653	94.2064	65.9571	89.7931	82.2777	96.7548	110.685	93.1049	84.3666	85.9796	92.1203	85.4155	81.7961	92.2924	93.3864	80.7574	78.037	87.3203	88.7592	98.355	86.9387	82.7096	70.4568	85.19	92.5789	85.9935	94.2072
1.54861	143351		250.875	78.0966	89.4961	90.5198	80.8493	90.565	101.391	95.6423	78.2726	96.8541	104.918	107.849	101.376	97.8908	96.2198	76.1672	78.0663	24.266	97.2279	101.086	91.1961	91.4555	89.0686	85.6195	89.8939	103.98	107.745	103.04	98.6578	95.4825	95.8636	89.3825	83.3085	91.9527	92.1385	67.8518	58.3146	76.594	97.4214	99.2387	91.7487	58.6301	75.4647	90.4555	96.2548	72.4807	91.306
1.55035	203272		251.156	81.3738	81.307	70.4251	85.4543	59.5599	92.8083	79.2558	84.0976	86.7019	87.8002	103.183	94.3316	73.6423	98.6141	90.7873	88.652	95.4087	99.5094	80.6709	81.2209	88.8231	89.1576	59.9725	68.9161	96.4236	100.647	89.9085	90.3882	52.4795	65.7438	88.2653	84.3857	84.4447	98.5965	92.0749	78.8491	81.3615	90.4392	79.7128	73.0682	79.3206	88.3603	77.5949	92.1904	96.4093	93.4048
1.55208	257707		251.438	94.9733	91.3166	78.1632	78.7053	88.1879	97.1003	93.8769	92.1842	67.6817	79.4529	89.8817	84.0658	79.9436	97.9201	98.0698	95.1833	62.7584	99.2993	95.8658	95.9539	93.4389	76.5822	54.9544	86.6979	109.504	117.537	111.822	94.8961	67.3049	42.58	78.0471	82.1759	86.6548	96.1859	81.7025	77.3556	85.2745	80.5478	49.6679	69.5631	68.1603	86.2984	94.1071	100.257	96.2192	74.4875
1.55382	225378		251.719	80.0965	89.9858	81.0835	78.7649	66.0348	100.54	104.394	95.6061	87.7094	90.1533	73.2091	93.9817	94.1801	82.3668	68.716	95.3349	102.573	97.6753	84.5554	96.4034	87.5294	50.6412	72.7599	99.5483	118.893	119.387	102.64	103.476	78.3503	76.6755	90.8527	74.5632	59.2151	97.3271	98.7692	89.86	87.274	96.4661	91.7862	83.1295	69.9236	68.5586	95.9837	92.7249	96.6086	98.7384
1.55556	194905		252	85.9254	53.1497	90.6674	87.7201	81.8939	97.6885	91.8226	74.7488	72.3924	97.0114	102.863	107.057	105.039	94.5986	96.9933	103.032	104.97	88.6985	69.0298	87.1198	91.4863	77.6361	86.7141	88.1296	114.937	120.786	108.263	104.81	98.2956	103.592	106.267	94.1725	91.6791	105.131	105.026	94.4899	95.8751	99.3308	87.6603	88.3732	101.198	100.472	72.446	81.6712	93.3968	99.5991
1.55729	166222		252.281	96.1512	81.7737	85.1298	93.2708	92.2084	93.913	71.2534	62.2532	55.3279	93.9333	92.8939	95.2502	108.572	98.7557	93.1612	79.8109	100.727	82.1023	45.2333	75.4634	83.8359	86.5229	82.5664	86.7075	114.42	121.74	108.4	94.0084	68.2599	106.685	110.718	98.2588	93.7002	97.762	95.3295	78.3781	83.6564	76.179	98.7509	105.669	111.728	108.475	100.755	99.9222	99.679	71.4903
1.55903	220782		252.562	80.7631	82.493	83.6166	94.7605	89.0991	89.0355	85.3199	61.3509	63.4612	85.4074	100.514	105.091	104.107	94.0616	102.46	100.331	92.2357	89.621	66.6627	61.3294	67.2436	74.489	76.7759	89.6771	116.331	117.59	88.0836	65.6036	95.2196	97.2081	96.47	98.3978	94.2134	61.6301	74.6354	82.5247	88.5463	93.707	88.2435	92.0921	100.88	91.8621	87.5012	91.4142	84.1006	95.7596
1.56076	25586		252.844	30.5951	83.4689	76.2501	89.6862	90.9955	88.1791	90.1658	79.909	76.7024	78.1964	95.5015	97.659	64.3206	106.022	107.057	97.8842	84.5555	98.8495	98.099	92.9064	86.4592	70.8977	59.3356	69.8676	112.793	118.499	98.1174	82.1222	79.3162	71.9816	66.1307	63.1041	80.5072	83.1758	50.2607	59.5046	84.7716	92.4225	72.1737	77.4159	84.8688	37.0815	86.9266	97.0595	99.9061	99.2914
1.5625	-72456.4		253.125	83.8542	95.7654	96.0675	94.4481	99.539	79.9744	83.4121	88.1001	88.7699	85.1635	52.7393	87.3114	99.7685	101.314	93.6255	73.6277	93.763	91.2282	94.1464	99.3328	77.6417	74.1874	76.4065	91.6031	115.212	119.894	103.928	46.3411	62.1788	40.2528	69.7538	80.9007	86.0025	87.3913	84.0137	80.0977	82.2078	87.3281	88.4249	84.6541	61.8257	94.1782	94.8524	87.1374	98.1876	99.1888
1.56424	-162380		253.406	81.9653	92.4683	96.2628	82.5217	101.191	98.3318	83.8392	72.7141	86.8049	91.322	70.9225	81.0744	93.3903	74.0478	86.8085	94.3991	81.4522	71.7784	73.1124	97.3618	101.329	95.8275	76.6736	95.4933	112.271	115.369	93.2253	75.7048	54.5086	62.8693	65.4911	82.0022	89.7995	85.3688	94.0968	84.9068	92.6214	95.3127	102.7	100.483	100.931	103.132	91.9885	83.8054	89.6931	84.7853
1.56597	-163009		253.688	76.7723	77.1868	97.1263	89.3221	97.7279	102.892	80.6853	83.6199	94.1263	96.6346	88.6411	69.7737	82.0846	95.2031	91.3726	80.3881	89.0566	92.6042	91.2768	64.9586	102.529	103.667	91.3982	72.8039	96.9612	109.971	97.4	83.7468	73.333	29.9986	84.5831	98.0507	103.027	102.133	99.9304	104.727	104.561	94.863	99.4286	33.0651	104.718	97.7373	75.4926	60.9818	98.9322	100.471
1.56771	-326094		253.969	89.5459	63.8493	94.5237	104.742	111.977	112.64	95.6104	67.8425	80.7325	87.5847	70.3613	81.1186	92.007	87.1154	85.3582	78.6406	66.996	90.7293	97.8767	88.0863	90.3118	95.8902	74.3108	65.0251	103.868	110.11	82.9233	89.289	95.3138	92.4897	89.1878	91.8864	86.0346	89.0684	75.7179	101.299	105.001	87.5629	94.8612	103.735	105.599	99.0304	94.2745	103.59	107.706	87.0001
1.56944	-311860		254.25	96.6008	90.4701	56.5341	105.366	113.824	107.581	98.8826	82.9316	48.8549	64.0663	87.7306	94.3919	96.9496	83.8989	86.2184	82.7361	81.339	95.4207	99.9595	81.4717	70.8622	86.2838	85.6081	91.1158	112.706	115.223	91.6919	82.6977	99.0343	95.3381	67.328	73.9257	67.6919	56.6611	88.5138	105.905	104.067	78.9339	81.2987	96.2466	91.3962	77.1449	81.8541	102.744	106.873	103.056
1.57118	-297691		254.531	79.8346	86.4057	83.2382	95.4607	98.8808	78.511	80.1118	91.0057	80.381	78.1638	86.018	56.3792	98.272	97.4879	79.7935	70.6368	68.8086	91.3708	98.5832	80.9999	41.4894	78.6073	89.5171	54.5695	115.333	122.855	110.576	90.2067	81.8646	90.269	74.3683	50.9077	81.4132	85.6326	87.4574	99.4043	94.2174	68.9143	72.7691	66.2271	77.6213	71.4208	85.3788	78.935	85.2158	85.3444
1.57292	-446637		254.812	56.5455	75.9126	77.6178	82.3175	78.6264	91.3743	75.4392	95.1322	90.9825	74.7562	89.6414	91.8875	92.5098	87.6991	68.392	85.1602	86.8588	58.9419	92.2157	87.6497	79.3479	84.1814	56.0186	97.598	119.287	122.497	102.579	87.7899	88.7692	87.305	74.6577	85.4754	95.5114	93.0441	81.012	82.1235	76.7176	68.9386	50.4397	74.4175	80.9328	87.774	91.7116	80.4827	62.9705	72.5393
1.57465	-500418		255.094	76.6133	85.768	94.0944	91.9373	96.6931	94.3221	94.9368	97.073	90.4894	89.6538	70.9989	81.6899	70.9874	66.7607	71.3306	79.0385	95.6525	95.8173	82.6858	76.1576	57.092	87.3255	91.2428	92.6737	114.948	116.273	96.2874	92.1926	88.0652	69.6831	79.8051	96.9904	96.2765	87.7694	91.6779	85.3177	79.4804	88.6265	93.6062	96.2386	84.1856	82.1927	87.7327	85.499	78.4901	89.7129
1.57639	-384983		255.375	88.4003	96.8979	95.0618	73.6296	92.2904	84.0661	88.513	93.9993	78.1067	84.5939	73.2083	59.4628	75.5174	75.3905	71.1988	66.666	97.4349	105.723	98.4756	92.5463	82.2582	60.8487	93.1476	99.3454	116.856	118.193	102.222	103.379	88.3165	76.9548	87.5565	95.5962	67.7845	68.1703	85.7865	82.3523	46.1522	85.6301	96.061	97.0551	92.398	87.5412	55.9359	65.8615	84.6416	96.402
1.57812	-358911		255.656	92.7978	66.0718	101.127	101.681	80.4431	91.1988	94.2054	96.9561	91.3161	53.2846	80.6389	66.3213	57.3159	74.8291	68.0631	82.8846	85.2847	100.056	102.742	102.061	96.8993	81.9628	87.0728	103.878	114.959	120.68	110.244	93.4761	89.0783	85.0086	67.6471	94.9059	98.9064	98.2083	94.8733	75.3052	84.7371	85.9179	50.5779	80.9379	47.788	77.5595	85.0403	91.5147	97.5723	90.7091
1.57986	-578062		255.938	85.5345	97.2208	100.704	95.082	98.9748	99.5199	87.123	94.4348	95.7672	89.4997	88.0415	75.6176	58.1462	82.9103	92.614	81.9947	68.8837	86.8019	61.7733	76.3082	101.932	102.643	99.0733	97.2231	108.001	116.262	84.7771	81.8959	81.2407	80.6904	52.909	89.4583	102.924	93.8911	92.1041	85.0722	89.6489	92.2935	79.6072	67.864	81.0902	81.5033	91.0908	103.4	95.5678	87.4691
1.5816	-532721		256.219	87.8477	97.2869	85.0893	77.1413	86.1905	89.0067	97.9138	91.6963	85.1845	79.6753	79.3134	75.678	73.5296	90.8351	97.6427	93.3563	87.2798	97.103	95.1796	94.3007	99.5286	96.2141	60.1387	96.989	116.033	116.878	95.9351	79.3706	89.1636	81.4769	68.4268	79.6187	96.98	95.3585	95.4199	93.5112	95.5875	86.0224	71.3504	75.3812	73.8372	82.2057	97.5912	96.9139	92.3364	90.5393
1.58333	-488916		256.5	103.337	95.9698	81.235	95.3419	101.979	104.247	99.6412	89.8609	98.405	98.5988	89.1447	84.5193	90.405	75.2476	86.8265	69.9335	95.2916	99.8144	98.9887	100.796	89.4354	80.5072	92.0387	66.3097	111.784	117.49	95.5572	65.6203	75.002	75.198	51.3373	69.5612	84.3584	95.0343	92.2484	95.0362	101.286	92.7602	84.2498	84.794	79.2955	81.4617	84.0191	64.7336	81.2667	92.5038
1.58507	-283588		256.781	88.5783	77.9872	81.0317	93.3078	100.258	106.391	98.9101	86.514	92.4819	97.4015	92.2018	68.938	95.408	94.1652	93.6438	87.0301	78.9384	76.2538	66.3013	78.6907	98.6466	90.9374	56.0835	96.4651	116.544	118.761	92.7246	68.5851	73.9082	54.2251	85.7826	96.58	91.1802	97.1319	92.9038	88.6737	86.4526	86.7836	63.8227	67.1983	77.3961	61.6096	63.4485	66.1941	64.2938	85.8443
1.58681	-256517		257.062	70.9709	78.8483	82.8821	91.3943	90.7661	98.7738	54.6772	75.8559	81.1847	72.896	81.6412	98.2323	99.6688	84.131	96.46	92.6767	69.47	74.9461	78.6926	89.9689	98.2439	94.1343	78.8678	71.1919	113.82	120.662	105.299	84.4486	92.6164	97.1993	104.497	103.127	94.4399	103.006	95.2034	73.298	71.5511	80.3392	74.0125	76.9316	88.8084	89.6689	79.6213	77.3744	79.6856	88.6153
1.58854	-148805		257.344	95.083	94.0659	91.5399	101.904	106.004	95.5536	79.5954	84.9825	74.5379	59.6023	90.8011	93.1789	79.3879	94.1596	103.236	101.575	73.7272	80.6243	79.8069	78.3263	79.3214	85.1123	79.0907	87.9547	115.811	118.255	97.5469	64.2037	93.5613	104.348	101.926	93.2278	92.8275	103.577	97.1919	80.3927	83.1676	84.5422	56.344	85.6529	95.7482	100.29	91.3818	69.5101	91.1249	69.7134
1.59028	-293376		257.625	79.541	93.9613	75.9358	90.9434	100.616	89.0715	71.1227	83.5487	75.3255	67.8005	95.0945	96.7992	84.7445	85.3348	106.613	102.853	87.7337	85.4283	50.5257	49.9957	56.9641	66.8686	90.6632	100.58	114.213	116.242	87.3863	84.4578	76.5799	88.5923	86.8548	85.9157	102.707	100.851	86.3988	80.7596	69.9433	82.7854	76.7844	88.2613	57.9254	92.9136	101.447	99.6372	97.0039	94.48
1.59201	-343250		257.906	101.307	104.82	95.1564	79.4837	86.0854	86.2769	71.6431	88.6593	81.1738	82.0226	93.789	92.3463	93.0192	94.8795	101	94.82	78.7948	90.6894	92.0826	92.2608	92.9726	87.2981	97.1617	90.887	109.477	118.51	105.654	78.5179	86.8814	87.4192	87.1778	93.7366	95.7627	88.7574	62.7374	75.8179	85.5167	87.6652	86.646	95.0393	91.9638	37.525	98.1167	88.8084	81.6789	68.5357
1.59375	-224358		258.188	95.6296	107.476	102.581	83.5986	54.1385	80.3104	92.0434	77.1696	81.3173	82.9996	92.0286	72.4884	91.8496	87.7407	83.8038	76.3737	83.6745	87.34	87.3885	90.8105	102.002	101.84	94.1472	82.4137	110.768	116.866	95.767	81.8238	95.1597	93.5764	87.0649	75.0904	77.0866	80.421	43.6588	50.9328	76.0503	72.1391	93.2685	84.2141	90.6858	93.9445	101.229	102.741	94.4374	78.1782
1.59549	-113745		258.469	93.8995	98.9779	85.3487	80.8307	72.9536	82.7548	89.1845	89.5763	93.7533	102.22	100.141	69.0791	91.1713	95.9851	90.8797	83.1159	89.7557	89.9842	89.4048	88.9466	97.9733	86.9399	41.5213	85.4598	111.104	115.996	101.089	100.104	104.489	85.0294	68.6389	88.8726	81.8687	77.0786	90.9005	90.4792	92.9322	94.6795	95.2833	84.1096	88.3467	71.7783	95.9366	101.032	95.8904	93.2214
1.59722	-174127		258.75	104.395	92.3301	65.1038	81.065	78.8578	71.0916	80.7874	96.0103	67.5182	102.638	99.7734	82.8192	97.5143	92.6954	88.9239	85.5298	93.3808	104.477	104.343	92.7151	83.9658	78.0307	39.553	80.619	114.348	117.288	78.097	104.637	101.243	91.2285	74.0036	91.1447	96.6343	97.2932	92.3558	91.0835	95.4854	96.0387	87.849	72.1518	65.3095	95.6954	98.8645	74.8384	42.7052	92.0613
1.59896	-146903		259.031	98.9122	97.1764	82.9951	92.4713	85.2764	87.5081	78.4737	93.7373	100.417	103.901	97.974	86.8169	96.4472	96.7059	93.0326	86.1878	84.4595	93.8245	99.1023	82.1511	77.3909	87.3648	81.2911	91.1868	113.936	120.915	112.8	93.1941	71.5209	75.9335	89.4816	64.241	92.6978	92.2053	57.5869	69.9615	83.2428	78.8292	86.2651	71.9415	84.1152	97.755	99.6914	87.753	82.9863	87.092
1.60069	-39221.9		259.312	92.9028	100.802	71.5205	99.2106	107.858	99.654	79.5101	89.1572	90.7262	94.3738	85.5827	76.6869	70.5837	102.82	101.633	88.1692	79.5455	86.0601	89.438	73.7315	78.8949	87.9729	85.8254	80.502	107.023	117.805	93.7279	94.6726	85.0554	84.147	83.9717	86.7801	90.3535	82.1642	76.9276	89.1544	100.445	103.162	93.9861	66.0734	94.5872	88.2008	90.9144	96.6799	33.7084	84.1838
1.60243	-20968.7		259.594	100.173	97.9249	96.7683	103.781	108.93	101.697	82.7658	90.7674	93.3218	94.6775	95.9109	95.4053	100.306	96.1544	90.2307	82.6092	100.098	89.1119	82.5451	82.3774	66.6902	78.649	60.2073	92.5531	115.057	118.147	102.004	90.4975	95.5138	86.4508	29.0509	61.8403	86.3025	74.4037	72.5267	80.0022	95.3012	105.01	98.0389	53.0451	98.4917	105.497	105.058	96.3636	80.6609	88.6952
1.60417	-3446.1		259.875	87.7564	74.4093	86.9676	72.0247	98.1821	75.7294	81.7323	91.6981	89.3766	92.1125	78.1156	93.5555	100.422	91.749	93.2068	102.821	109.708	106.612	103.309	95.9271	77.0755	36.8387	71.0805	84.1168	113.556	116.563	96.1122	73.4855	87.0315	62.609	82.0454	84.2685	93.9757	95.4633	87.8188	85.6058	71.0056	99.5109	99.1465	87.4713	93.4567	99.6028	94.7293	88.7677	77.2094	90.4114
1.6059	-68159.1		260.156	54.639	90.8419	98.7429	101.537	95.9551	70.1344	60.8049	78.9834	92.8536	97.9726	100.556	94.9754	66.5047	89.3502	99.412	110.337	107.84	64.8395	103.559	99.2784	51.1584	82.9606	78.9726	58.9488	110.03	117.565	96.4489	101.024	93.8515	71.1592	79.3496	91.3419	94.573	68.5253	91.6073	87.3062	81.6337	96.6322	86.9896	60.7785	79.6807	84.539	63.3067	68.1262	66.1044	94.27
1.60764	36324.8		260.438	94.1802	91.3395	85.6783	100.362	99.7967	67.2776	71.5832	98.472	106.5	100.252	96.593	88.4345	80.5719	74.2057	81.3692	100.889	90.7497	94.8824	96.8064	104.659	103.574	98.3907	87.7705	101.249	117.11	119.231	109.328	103.707	101.825	86.8813	79.9753	62.1052	85.432	90.4503	94.8137	84.4985	74.6874	89.4274	90.5912	85.701	88.5596	80.8826	79.458	66.7433	76.5935	84.2341
1.60938	51434.9		260.719	88.1917	65.2055	75.1386	100.081	106.525	95.0772	93.03	105.449	108.409	84.1854	79.3225	61.9603	46.4118	75.2077	73.0263	95.8504	93.4663	93.4127	82.491	103.826	105.257	94.5738	84.9384	102.113	110.839	105.19	88.9771	85.2774	91.3308	90.2347	88.3714	78.4756	31.826	82.5554	94.4545	75.8975	39.7995	81.8855	75.55	78.5357	86.9115	73.3223	76.9922	77.2217	97.1805	99.7137
1.61111	-15647.7		261	81.1391	89.8807	97.0572	103.747	102.625	90.9856	67.8146	91.6146	106.196	102.084	74.8127	67.2094	53.6301	77.0485	87.7247	101.243	99.1296	70.3752	93.447	102.38	96.6477	76.6141	85.6687	83.7785	79.264	92.4401	90.7471	97.0301	71.2425	59.0296	83.0004	89.2642	72.7048	79.782	93.0131	90.7012	83.6504	90.3205	87.9174	75.4394	64.5366	94.0448	96.1304	95.1884	102.814	106.767
1.61285	168026		261.281	89.6412	102.026	96.5156	86.5214	95.3977	75.3956	73.452	77.2812	91.8203	100.873	95.5465	80.4833	46.7987	81.5366	97.8534	96.0097	94.9871	97.018	83.2232	95.6777	100.328	90.4496	55.2837	51.7351	92.4944	104.479	98.2734	99.3856	97.3376	79.8685	74.172	92.903	94.7347	75.7297	94.1489	95.4103	40.2871	88.9888	91.8728	82.9807	28.1817	98.4746	106.039	91.0884	78.7376	91.2509
1.61458	337014		261.562	82.2408	91.7235	103.189	103.804	102.042	98.819	93.0698	86.8313	76.1053	88.2321	88.3777	75.763	65.9838	78.8101	88.2523	80.8829	84.5874	103.678	106.901	100.067	56.9575	89.5709	91.0493	95.0382	108.849	109.969	92.2763	96.0797	100.75	87.7808	76.7177	77.254	95.263	95.6228	101.416	102.642	89.2761	39.1622	76.9635	78.6712	87.679	102.965	105.263	87.489	50.3382	63.2859
1.61632	410399		261.844	47.939	74.0997	96.8822	88.3401	90.5441	81.9793	87.5133	91.3422	90.0932	57.6212	64.6647	68.5704	64.7486	34.5974	74.7789	83.7058	80.2805	101.749	97.1773	90.5766	89.5388	70.8616	89.9751	87.2466	108.254	111.085	56.7681	94.9275	84.6306	82.7952	63.9438	85.2647	96.2569	75.6773	92.0409	96.8268	97.9693	84.5009	58.843	59.035	57.3034	96.8741	98.3939	78.6069	86.1237	88.0913
1.61806	477154		262.125	87.7898	79.4918	84.8169	103.672	105.728	101.204	93.0488	88.3006	96.3394	83.2465	73.6305	87.25	86.2836	74.7461	86.75	91.3132	87.1356	90.5963	83.3529	68.6991	87.9718	91.5748	94.3892	94.4995	109.626	115.412	105.546	90.2108	72.1933	81.9613	90.2128	97.6895	99.6209	95.924	82.1416	84.9024	97.086	82.3133	77.6092	83.9737	90.1559	89.9271	86.4653	78.9923	86.0078	94.9141
1.61979	619074		262.406	97.7944	90.7154	92.0003	101.204	105.801	100.492	98.2463	103.927	99.4062	65.8848	90.8713	99.9866	99.3428	91.467	75.3313	81.8119	83.893	86.9882	90.204	74.2564	80.9993	89.1479	79.4699	79.9277	103.463	114.632	96.1985	85.8839	84.7163	91.8603	96.482	77.9546	79.1159	85.1022	62.5979	94.4826	101.897	90.764	97.0904	102.493	99.9514	81.8449	82.3697	52.6061	65.4275	80.3351
1.62153	585009		262.688	88.1804	76.3824	74.9228	68.3441	78.511	89.6654	92.6719	95.2815	88.371	95.022	84.8714	90.9806	90.2729	65.6488	80.1701	85.5669	89.2121	86.5383	77.7806	89.273	73.9303	83.2201	76.6989	91.3814	109.843	112.467	93.8831	87.9976	104.175	107.605	93.4352	62.7659	77.1581	48.6344	84.1521	100.244	103.427	89.8269	93.3195	97.8154	78.4555	97.5248	89.016	69.4373	57.851	62.0822
1.62326	389256		262.969	80.6639	79.8606	93.1637	90.4811	87.5012	98.0496	98.5983	81.3462	79.9348	96.7507	89.2432	80.5299	59.7811	90.7198	98.5831	89.3934	79.6072	91.9306	96.0268	98.4023	92.9084	81.9576	65.2069	96.8478	111.219	105.477	79.2691	96.9492	106.104	101.532	98.7563	91.5442	87.6296	77.6437	73.0527	87.7587	94.0486	81.5105	85.0813	95.601	94.4969	99.7252	90.6694	64.6637	76.2258	70.0451
1.625	371582		263.25	92.5983	95.5077	97.2494	99.2442	98.1965	92.5828	82.9426	88.1391	90.2128	99.1378	101.086	82.8009	92.9818	105.791	105.478	94.8611	69.7775	89.6007	92.513	91.9566	60.8882	85.4028	78.2038	70.4913	101.659	108.459	105.129	109.278	97.3147	79.712	77.5909	83.031	63.9507	83.7311	84.0248	74.1256	90.1097	90.117	90.518	90.1746	42.0024	97.6256	90.8721	64.1943	86.4105	76.1498
1.62674	436108		263.531	98.7465	78.1407	64.0516	86.3565	50.506	86.9495	92.1497	97.6119	88.3473	68.21	101.245	102.446	103.845	101.045	86.3938	83.7102	58.6728	84.8214	88.1203	92.044	99.3889	95.1242	73.6584	66.6518	90.0038	101.531	92.7197	107.325	95.68	74.273	89.5371	97.9535	100.325	101.802	98.7126	71.7028	93.7473	103.234	91.5153	76.5509	95.4823	97.6184	91.3613	83.5966	89.4444	90.1815
1.62847	575939		263.812	95.0127	68.4076	78.1334	87.0233	79.5632	70.4273	102.499	96.7915	79.6355	91.2966	90.5823	85.5642	89.2428	98.2854	92.4886	89.7827	70.2333	80.6281	97.4708	95.7661	93.704	100.571	92.6503	85.5761	95.9069	104.65	100.864	101.156	88.5329	55.7145	89.7061	97.5847	101.971	90.6611	96.4379	99.6076	98.6013	93.5524	92.1459	95.3199	94.1515	61.6005	79.378	49.9836	80.509	69.8869
1.63021	621437		264.094	85.2427	68.0597	77.9804	82.1082	84.4895	89.2785	105.164	109.266	104.286	93.458	87.8219	96.0391	92.1125	83.4252	91.0822	102.02	96.7391	95.0036	86.665	82.3429	90.4065	99.1267	69.346	89.9066	104.175	108.587	90.3466	90.1748	97.1777	90.6447	87.4341	50.3848	84.9987	90.3853	94.5581	93.9897	82.6667	40.7669	59.902	81.1793	88.7092	74.8965	81.6748	73.2527	67.514	73.2497
1.63194	580025		264.375	62.4874	64.8995	75.0972	69.343	81.7309	79.9544	91.4068	103.505	97.9638	81.8414	91.5327	87.9996	72.9932	63.9146	90.4124	103.648	89.4934	81.3841	87.4471	89.5256	96.8288	98.9558	98.3433	82.4854	97.8646	102.33	86.3665	97.1195	89.5469	75.5351	82.2802	76.6322	42.9199	89.637	94.6491	66.2614	79.8047	77.0045	83.325	87.9979	83.4207	73.2384	86.8589	87.4446	90.0461	85.6574
1.63368	377302		264.656	90.6566	87.2592	71.4804	92.1892	91.244	84.2234	81.3423	96.8167	98.8564	91.0859	75.2466	73.1225	78.3946	41.3002	95.5594	103.382	94.2195	82.773	62.2874	87.3936	77.842	65.1204	96.935	89.4297	100.788	104.559	87.7872	84.9536	98.0765	90.8674	70.0988	71.7149	58.3806	91.5102	98.4528	96.7428	90.0982	76.9657	95.7809	91.659	70.5108	88.3662	86.0338	34.3434	94.9815	99.3218
1.63542	353025		264.938	106.273	103.968	99.4239	99.5547	79.6254	40.3401	90.0128	97.6522	83.9688	86.5751	80.9801	48.2954	81.7336	90.3319	92.4605	93.2921	79.7563	76.4271	78.1466	84.2059	83.3348	87.8897	101.164	98.3341	105.983	111.864	102.445	94.7941	98.7745	97.2345	88.9225	75.4589	79.1347	93.1014	82.2908	86.8517	95.9596	86.5211	91.3482	99.5569	90.6519	63.9489	64.5433	82.5458	98.2753	95.9519
1.63715	492821		265.219	103.096	92.9606	100.643	98.0329	81.2981	72.6594	87.9556	85.8066	78.3647	82.8279	90.5639	81.0859	81.9903	102.325	96.4405	95.3965	96.3926	88.9756	75.8761	87.4123	91.7844	96.0793	102.321	79.2112	100.194	103.584	98.8908	89.9499	76.2295	80.4694	67.1408	78.2014	85.48	94.6653	82.0763	87.4549	96.2702	91.4455	82.1871	100.001	93.1951	70.4529	59.8855	65.893	97.434	94.1378
1.63889	375330		265.5	93.9146	70.3558	87.9772	83.6028	62.0726	80.3203	68.5884	62.806	46.9711	65.4953	88.529	100.925	103.977	102.008	100.497	95.7037	91.8871	83.2432	80.4247	101.311	98.5372	98.9867	99.6777	81.0941	90.9068	91.2436	82.1996	84.3151	57.0637	72.1514	73.2021	83.2041	92.6914	81.7158	85.8539	94.4061	93.0072	75.9909	99.5892	99.3145	72.8405	88.398	80.3808	85.0473	97.5161	94.8918
1.64062	347781		265.781	99.7421	85.3635	87.2441	81.4266	67.1812	47.4737	76.9602	80.4296	71.6469	52.7063	81.6951	95.3387	95.2589	74.0445	74.2437	88.0353	83.9691	88.6919	94.6464	98.3757	105.816	102.182	87.9394	87.6245	94.6217	97.4433	78.5294	82.6338	85.8983	86.6379	74.8089	81.7079	92.9368	85.483	90.4248	100.134	99.6276	93.052	71.4448	100.932	100.702	99.2408	83.479	84.7355	88.7442	63.2629
1.64236	321446		266.062	80.7358	96.5461	89.6959	77.1921	78.9675	48.1796	73.6477	91.7283	82.6637	53.9766	77.5612	75.5249	78.8286	78.3311	82.0177	94.0687	95.2057	75.4875	94.0632	90.3786	105.008	101.769	82.8405	47.1818	93.8892	90.6066	85.4011	89.979	81.7024	89.0989	91.3852	59.0625	90.2232	88.0836	55.3289	91.8731	72.4326	88.4223	93.945	101.186	100.239	95.7755	88.4473	80.1066	67.0452	80.0382
1.6441	296288		266.344	77.5537	93.2445	102.979	101.062	92.1018	78.9372	86.7199	103.445	100.994	85.5157	85.7433	84.2553	90.3858	95.544	87.3163	76.7127	85.462	84.9477	90.2502	105.394	108.837	101.877	90.0504	86.2095	97.1354	93.5552	97.32	89.6218	63.1748	86.2649	99.9523	99.8645	79.9091	82.5518	87.9135	77.904	87.7191	91.3645	52.6121	96.257	74.0825	83.4503	57.9283	69.2614	88.5081	89.9312
1.64583	27718.8		266.625	83.8395	87.2317	101.021	90.7302	86.2975	94.8547	103.286	105.756	96.3217	97.5306	90.3175	53.5323	79.7107	88.5102	91.755	88.6078	74.2364	81.7438	88.176	90.2853	96.0512	83.4574	74.4941	58.9479	96.4435	105.585	107.637	100.418	88.706	84.7542	87.711	105.736	101.123	85.3441	76.92	76.0054	91.8648	98.5909	96.4539	100.385	102.55	101.456	97.4677	97.0398	98.6454	85.1282
1.64757	-137619		266.906	99.1409	101.511	86.2583	70.306	80.134	74.6921	90.745	97.1767	83.8097	91.3771	85.6279	80.1422	50.5458	62.3949	82.5305	91.7373	95.0599	97.6578	93.0571	82.7121	91.48	97.5173	88.1229	73.3987	81.1459	84.4191	96.1721	98.2414	90.6933	75.5683	92.0554	102.905	103.242	87.8314	75.6016	72.9641	88.9825	96.9952	56.1493	88.561	88.8134	91.0461	107.48	105.148	86.5431	81.263
1.64931	37045.9		267.188	85.5961	99.9607	87.1054	59.0042	84.8491	89.5269	89.9859	64.7637	94.4633	97.2419	83.783	87.023	62.7303	54.1184	70.9824	73.382	70.2658	90.3737	84.8037	72.8936	92.3108	88.4944	91.2257	90.4477	86.6909	75.6333	54.0934	70.8901	85.8332	83.1585	90.8686	54.3483	98.3136	84.8607	69.4917	82.7688	90.0413	86.2206	91.1556	78.8082	73.6242	92.8226	101.43	97.6731	86.0747	83.0415
1.65104	116054		267.469	100.198	99.5927	86.073	71.7673	80.2071	89.2067	59.0167	88.6979	100.755	103.029	97.3552	82.7274	79.6193	85.621	81.8904	41.761	61.9921	78.0069	91.392	42.4772	86.0326	74.3331	87.0329	100.553	99.8999	85.0492	71.7586	80.5997	61.9438	81.3711	87.3565	91.9413	96.5261	86.7373	69.2536	84.0973	93.8919	85.9936	91.2398	82.3617	84.6349	96.7523	85.6013	75.9351	82.1969	90.8786
1.65278	106861		267.75	98.341	89.6565	74.7141	75.6071	77.5208	93.4802	97.0016	94.2045	83.1501	87.3349	80.4849	71.3521	72.1107	89.7148	94.5935	92.465	95.6552	102.047	104.169	98.2557	92.7793	73.0102	87.141	82.478	101.885	94.3453	77.9932	89.4399	86.9098	82.7186	50.0832	67.3126	89.3745	92.7582	85.4936	89.3662	104.617	101.19	75.3321	66.5252	72.3511	83.9765	97.8122	85.2642	59.0011	76.0549
1.65451	-64899.6		268.031	83.9992	85.6426	86.8697	95.42	91.67	97.8456	98.6296	78.6477	72.4638	69.5823	40.3249	45.3575	56.1793	73.5125	84.8682	94.5574	93.312	97.7132	101.419	94.7828	74.9559	97.3969	93.8641	85.1388	97.8242	109.519	107.051	88.6345	94.6483	95.867	83.0428	76.9641	69.5893	91.0103	105.738	109.803	105.905	80.519	93.0326	94.1661	93.6822	96.764	105.279	100.722	87.2501	88.2146
1.65625	-59438		268.312	77.1328	88.789	99.6379	99.8499	81.6875	87.2399	88.452	81.129	85.8506	85.8221	79.1771	80.0159	81.8391	77.6237	78.0456	67.4935	66.305	79.2283	75.8119	94.5833	94.1712	94.3798	90.3029	66.519	87.5588	105.262	111.201	106.767	100.56	99.8014	72.9171	83.5611	89.8311	98.3368	95.9344	98.8911	101.932	92.5542	99.6948	99.6781	83.8609	99.2519	95.4404	94.1322	100.63	92.8917
1.65799	27388.3		268.594	71.3022	81.9935	75.2399	92.0178	95.6948	81.8278	79.8645	87.2598	68.48	86.1286	56.8379	85.5108	96.3192	96.826	86.9766	79.9027	90.3906	90.9084	86.1313	91.0656	47.1386	88.7791	78.7437	90.5167	75.7773	91.1868	87.6501	104.555	90.8682	102.012	93.4919	77.0867	78.3581	93.0242	94.6912	94.5613	79.6682	62.3497	95.6621	99.7835	85.9665	84.2845	79.8273	86.1371	93.0584	77.6258
1.65972	25673		268.875	76.9338	79.3766	66.2024	70.2725	82.3895	83.4074	78.2113	83.267	90.1253	93.7519	83.3832	74.3147	85.6145	92.7565	79.9852	43.844	92.4115	95.8167	85.8311	97.4571	96.5188	95.4677	102.067	103.208	94.1136	92.6465	99.4918	101.7	106.305	98.8673	65.8853	76.0506	57.9007	65.6388	85.9666	99.2651	96.4855	96.4856	101.276	96.5833	67.536	69.2163	58.4778	65.277	92.7191	82.7846
1.66146	105609		269.156	87.1613	56.4472	70.61	69.2636	64.3303	68.5616	54.65	72.3494	96.0358	97.2857	79.5728	59.4283	72.5684	91.579	80.2377	87.7508	90.7829	81.7621	95.5269	98.2998	86.4779	63.1819	89.1973	98.8803	93.4563	94.5249	100.819	80.0664	99.5443	91.523	87.7313	85.7029	72.1056	63.3136	82.4381	83.9188	99.1482	108.772	92.0817	86.9485	92.1496	89.0501	86.5091	83.3844	93.1512	100.631
1.66319	97282		269.438	90.8605	71.6128	64.5125	88.5473	93.4082	87.1109	69.8453	67.4352	87.446	93.8903	74.3528	77.8588	91.8085	100.118	97.393	86.2604	84.1957	77.2153	79.66	80.399	69.15	69.0993	67.1648	89.5517	95.1895	82.365	101.803	103.56	83.3179	66.8188	89.5672	93.8764	46.3705	72.2604	73.1443	93.4065	102.969	107.348	103.207	89.7977	84.8418	73.0804	98.0435	88.0027	92.0016	89.2575
1.66493	89361.7		269.719	88.6785	82.2185	87.0071	89.6879	96.7325	98.9373	82.4225	52.19	69.716	81.7598	86.8805	87.5317	54.383	97.7436	90.9698	37.1515	59.387	77.2769	49.5119	50.3934	59.4733	66.0668	78.3196	94.673	98.453	91.0442	82.319	98.5287	96.6446	95.9385	103.091	101.958	88.7428	75.1933	92.6586	105.965	103.745	82.1136	103.872	82.9832	84.1211	95.7672	102.303	99.0273	100.557	95.8619
1.66667	315.001		270	84.3723	78.3305	91.3615	85.2451	91.3581	95.5883	91.789	80.0086	72.8414	71.6863	83.856	91.7875	76.1463	96.3319	100.759	88.0744	76.9162	67.5728	86.5026	83.4169	79.2002	65.0439	71.9067	77.3514	100.129	95.8568	80.7208	82.456	91.4651	93.9841	91.9232	96.1773	97.0881	85.3206	96.9442	99.613	98.6428	106.801	108.759	98.2756	74.7806	98.944	98.3308	69.1702	92.8701	94.5649
1.6684	163063		270.281	86.142	84.75	77.6455	93.9744	92.7678	66.3171	83.6758	75.077	66.5611	78.049	97.4346	100.546	93.834	96.349	94.0404	98.3115	95.8202	92.7427	92.8534	97.9437	96.027	86.0721	63.5838	81.1271	94.4091	91.4292	77.5956	67.2466	40.7589	67.33	51.9716	79.3778	92.1114	90.4448	80.392	73.9087	73.3476	98.0274	99.9552	91.1875	93.6727	84.9569	91.0738	87.8658	72.7166	56.1544
1.67014	149105		270.562	75.5911	71.5515	65.1831	85.9948	95.5791	89.2551	80.7901	80.0379	87.4257	33.653	99.2065	96.3452	90.5177	92.5015	79.6899	72.0298	92.1955	91.2867	64.5902	94.1847	85.1632	82.8832	81.4792	79.9488	63.9497	73.9499	72.7155	80.0478	58.8247	70.5145	80.4387	91.3745	83.9084	69.0888	78.5306	78.0928	82.6025	58.7996	89.2396	83.3518	84.8104	58.4077	87.9312	101.659	102.455	104.542
1.67188	-27244.8		270.844	89.3803	92.3379	90.3783	94.438	81.1722	75.723	57.0961	81.817	94.6256	103.962	106.679	93.4967	82.3622	94.431	90.5467	84.2376	91.6463	87.3998	61.8108	88.7557	92.4868	89.5427	83.8761	65.8082	69.8314	85.4891	93.4836	90.073	71.904	76.7385	68.7527	91.9672	95.1809	73.7896	80.8578	77.598	78.0052	92.7493	96.342	79.1999	83.9638	90.293	99.5796	96.2361	104.637	112.022
1.67361	136834		271.125	99.3058	103.921	105.88	100.876	85.4554	68.7136	80.4	76.9857	90.5336	103.865	103.17	93.2855	78.8521	90.4582	78.0834	68.0337	84.5784	85.532	76.3604	76.3714	99.3715	88.4801	65.7779	67.4463	66.4429	84.5054	92.7928	87.3081	81.2554	68.7055	88.1817	98.4872	91.2726	85.2966	96.4509	99.2273	94.3538	78.727	96.5122	96.5392	94.7595	89.2699	92.2854	98.4312	106.144	114.667
1.67535	205671		271.406	72.6527	89.6393	92.4058	90.8674	76.4976	52.9254	84.0327	94.4358	98.5536	82.3528	82.2949	77.0372	85.9792	91.7494	65.5148	87.8589	84.9441	90.6207	95.2843	93.5672	95.6836	99.9428	93.9597	78.3279	64.2978	85.578	88.2084	69.2279	81.598	91.8081	98.0292	101.347	94.9371	88.7831	90.5329	94.3191	92.643	86.3723	89.8192	93.6152	87.5995	77.1159	89.8309	100.279	80.702	105.29
1.67708	23679		271.688	76.0072	84.7758	90.4952	90.4115	81.768	82.3663	81.9382	78.8013	86.2906	91.825	80.5811	76.382	89.0406	95.8603	91.0059	91.9206	94.7055	100.72	96.9913	66.2045	66.6471	101.832	103.637	84.702	66.6926	85.6787	96.9825	85.5105	83.0315	83.9677	78.8707	75.1927	94.0773	74.1528	58.2446	78.8542	57.0126	87.5294	73.2964	78.9666	70.023	62.2994	87.3884	98.1598	98.1279	91.1675
1.67882	19324.3		271.969	99.9171	103.487	104.668	95.5307	82.4297	90.471	78.3013	72.6882	81.0571	89.0007	75.793	70.6664	68.6637	90.2636	80.2678	86.0474	74.2651	93.9101	103.759	98.2022	94.2173	98.4332	101.449	91.3863	87.851	93.6176	90.241	97.7518	95.7856	88.4022	83.3088	86.2458	93.6486	91.7426	86.8556	88.6369	90.5155	91.9947	89.6978	65.0996	73.3464	78.3579	61.3241	92.6613	94.2918	82.0973
1.68056	-66294		272.25	99.358	94.8326	100.066	87.2042	46.9938	92.5411	96.6473	64.2061	81.3911	67.8542	79.6285	15.4309	73.0345	89.7891	94.2556	88.6524	79.8094	85.7903	101.445	100.227	93.5807	95.1284	98.0193	83.9024	100.373	96.6709	80.0439	92.8109	92.1647	70.1246	96.2094	80.7452	90.1326	94.6947	67.2026	76.3213	79.9216	61.5012	91.7172	91.1991	95.0456	98.0496	99.4398	96.0177	66.5057	61.0601
1.68229	-63283.3		272.531	85.2184	76.5524	86.1937	95.5762	96.5593	104.817	105.094	97.6378	96.3184	93.4006	93.0247	88.6	84.1941	72.0905	90.1031	53.2878	77.6353	79.089	90.3738	78.2694	98.5323	105.256	91.6495	83.9767	101.086	95.0473	58.1779	80.4598	88.4002	88.7178	97.6127	99.1086	95.2679	91.6435	75.5755	59.7232	76.1991	80.3211	85.88	95.2958	85.4707	92.1824	87.7972	97.1599	81.9936	75.2376
1.68403	21183.3		272.812	75.546	75.2528	45.6384	90.986	91.444	96.3479	91.9819	84.5072	96.1483	100.941	86.9576	83.696	93.1217	92.0335	94.0858	89.9196	80.3224	58.9611	80.1953	94.2587	100.374	93.4225	89.6563	91.7021	91.0134	82.6733	72.5965	60.2564	87.88	78.8096	95.2063	90.0896	32.1386	87.2269	77.2542	81.6994	95.3996	93.8208	94.6998	97.051	91.8184	92.9855	90.1284	92.2098	84.0762	76.1979
1.68576	-64318.1		273.094	97.4095	93.8543	96.7065	93.763	84.3257	88.5776	80.8451	90.9105	97.394	87.993	79.6521	90.8208	92.5014	54.9638	91.9634	61.8547	85.896	77.5938	68.9807	79.6791	79.8968	80.9048	79.9581	71.1429	74.3459	49.1068	68.5009	86.9717	78.8264	92.7978	91.9442	71.0746	59.8244	84.3594	99.1759	90.2142	91.986	102.843	96.3364	94.7005	78.2519	102.13	88.4988	87.5546	84.1419	81.5311
1.6875	-224241		273.375	103.747	94.1419	88.8946	94.5533	83.4737	85.5436	93.993	79.9516	97.4359	96.8609	90.1376	82.5459	89.361	96.4281	92.9489	82.9725	89.9625	92.8259	83.6513	70.3155	75.0949	92.3435	93.7806	85.6099	88.6713	92.5575	98.2909	98.813	85.7337	89.3095	90.6209	84.1522	83.5655	87.3714	104.725	105.696	103.432	99.4147	79.5248	92.1804	99.9116	107.401	105.809	99.3248	91.0128	94.0842
1.68924	-288983		273.656	91.285	55.6134	50.148	83.7211	93.119	94.6529	94.1201	79.6165	85.368	100.008	78.3469	70.8054	84.0154	92.7336	96.0732	84.0833	88.6933	75.3753	86.2728	90.4246	93.812	96.755	91.4433	65.4905	89.0182	94.2375	100.546	100.809	81.2493	76.7958	61.0768	94.4837	98.3693	93.8451	107.949	105.674	89.8751	94.585	81.7099	74.3566	95.4666	97.281	95.3048	63.5894	101.817	101.344
1.69097	-102964		273.938	93.5442	80.8304	85.7208	90.9751	88.5038	79.3021	91.3285	87.2134	93.1004	100.335	95.1299	96.034	95.7146	91.2782	98.1803	88.3719	85.2543	59.1602	75.7034	79.5393	72.4498	79.9108	60.5316	82.2341	92.661	79.6615	88.4479	92.3824	81.9584	82.7476	88.8482	70.7005	99.1161	104.628	96.0567	94.552	87.7275	87.5254	71.4057	77.0481	85.0096	72.4802	83.6304	100.441	103.667	93.0401
1.69271	-13141		274.219	93.2229	102.24	100.618	76.9835	93.2565	95.4117	88.6802	85.5603	100.86	87.0287	75.1281	86.8428	102.836	106.702	102.848	94.0822	99.7115	93.6378	89.9282	85.794	77.9368	55.9256	74.4302	91.1935	99.0492	90.7633	65.1549	87.4188	72.0837	88.0344	93.4948	94.1841	94.6321	87.8169	78.4284	83.4732	83.6289	71.5568	90.5392	89.8663	76.6401	61.8791	93.4835	103.066	93.7791	75.9228
1.69444	69475.2		274.5	96.823	81.1708	98.1761	104.534	105.037	100.445	86.3859	88.3133	97.8139	95.6373	84.9962	87.4405	86.0717	86.1916	97.2738	97.2814	99.2218	84.6865	82.3533	25.7634	86.1894	72.5	75.9588	90.0354	86.2535	90.1576	86.3764	94.2848	91.708	49.7955	83.1507	89.309	81.6231	42.6781	55.7704	82.4999	83.9666	72.4178	85.2462	91.7686	76.8946	86.4528	95.7001	89.0627	79.7934	98.1973
1.69618	145180		274.781	88.1059	80.3742	80.5071	89.5618	98.9727	36.3913	88.5166	89.379	75.673	90.5392	100.437	88.1732	70.8557	76.2114	82.3569	65.8921	92.6959	97.5168	94.307	93.743	93.8182	83.7623	86.1421	87.2584	73.8357	83.6291	83.4543	97.0965	78.3024	89.9723	87.3774	87.4725	93.9139	82.5862	66.2127	75.397	87.0482	71.9211	71.1137	83.6942	77.6866	87.8352	80.8796	63.3717	86.2682	100.075
1.69792	214262		275.062	76.6311	59.7071	77.9639	87.785	92.0616	92.8695	98.2518	88.9582	75.8012	97.1174	97.0795	74.1514	89.2212	79.4957	73.7081	35.4309	93.7681	101.02	91.7806	80.2368	87.2532	86.2906	93.05	101.886	86.3204	90.5374	97.5789	104.265	102.317	102.483	96.9131	84.0281	101.07	96.9879	83.6463	68.0675	84.9928	96.0634	92.4099	95.6301	90.4085	82.167	59.8824	71.9501	79.4709	91.0289
1.69965	358517		275.344	59.1283	64.0801	67.9232	83.4664	81.8588	80.0811	101.858	94.5051	88.7752	92.9283	90.4329	90.3548	93.8393	93.4349	94.2608	96.6563	87.4109	88.1267	90.1669	68.7866	34.3217	90.5227	106.099	108.007	102.505	86.8027	62.4161	101.072	97.9343	100.069	93.6196	87.198	101.484	99.3394	79.1101	94.6705	100.403	101.201	98.4074	100.017	97.9135	95.58	92.2847	83.2542	73.6096	85.5259
1.70139	489830		275.625	88.6407	89.6417	89.924	78.1594	81.2738	97.2886	100.517	84.9555	77.4072	86.361	81.0191	92.1417	54.6392	96.6564	98.6953	100.332	96.7718	88.8731	89.4808	87.6407	83.8064	97.7472	92.9902	90.4714	91.7208	67.6314	85.8329	102.809	94.9742	92.9262	87.6958	84.3689	96.0257	93.0249	99.5414	98.642	94.5126	85.9929	57.9259	86.1279	61.614	78.6439	94.4573	88.9771	28.4466	83.5541
1.70312	527240		275.906	90.2053	95.2338	89.9376	84.0733	71.381	82.5982	93.3423	76.8561	81.1999	76.058	91.5073	96.8282	93.867	84.9787	60.3305	72.1628	98.7061	93.7908	92.2045	100.962	95.7565	90.2561	83.7332	80.9944	82.6591	66.5993	95.2062	101.002	103.367	83.277	86.4937	94.7943	89.7729	81.7504	84.706	76.8941	77.7486	72.7858	88.5185	78.0985	76.346	77.7931	92.3825	84.7301	71.704	78.5024
1.70486	722710		276.188	85.9589	74.5683	57.3407	37.5358	72.2174	54.5497	86.028	89.8084	86.7541	79.4131	85.4667	87.2335	64.7783	85.8386	82.0711	86.4636	93.512	85.6206	97.2637	102.637	75.9166	72.458	44.4901	58.951	82.5108	97.3361	93.8536	59.7584	92.2769	98.5534	94.4225	55.4927	89.0928	94.824	90.0219	98.798	97.1171	95.6964	95.978	82.7065	89.557	92.6402	77.9677	81.6321	81.8568	82.6693
1.7066	818181		276.469	41.9744	64.7312	61.9471	63.4053	85.5133	93.6993	100.839	96.4677	61.9103	87.2606	62.6316	72.6155	82.6922	91.7407	86.3477	70.8303	74.8905	89.5918	97.1772	98.1851	93.5129	83.2755	50.3268	72.3318	92.0535	96.064	89.5609	84.2023	74.1011	93.7506	98.7161	69.4327	85.922	95.0779	102.914	105.655	92.7302	68.081	97.6657	94.5431	74.1137	92.1105	84.1701	74.3921	82.7313	87.9611
1.70833	902853		276.75	78.6615	81.1579	76.7922	75.2573	85.6114	97.869	101.109	93.8708	93.2397	92.6976	82.3742	47.602	79.2775	96.6623	91.673	85.1245	91.3625	92.6108	87.5763	74.508	83.3989	87.2556	83.9967	91.0691	94.2555	65.7614	88.0326	90.5849	99.9099	99.0105	94.2495	90.0778	92.4275	85.6032	98.247	96.5953	75.4445	80.1951	87.6202	94.282	84.9274	89.2951	91.6703	80.8484	86.9995	89.0053
1.71007	651155		277.031	58.6042	91.1564	86.0795	71.6219	85.7669	94.8035	97.7204	83.0815	90.3395	81.1014	82.929	45.8881	75.7135	88.0114	98.1115	96.7903	83.7403	75.3208	69.0144	89.5371	94.823	75.8058	88.0384	75.4399	82.5013	95.6375	102.774	103.215	101.113	75.2921	78.6526	50.8037	78.0799	96.8401	102.576	91.9541	80.2801	78.7302	85.3131	89.2406	69.0315	72.8747	84.7936	60.1338	83.3128	84.715
1.71181	580156		277.312	85.7323	94.8828	97.0947	99.295	104.637	105.243	92.1431	94.3771	87.5126	57.1111	83.1716	84.7366	51.9427	60.9378	83.0947	90.3527	73.5066	58.8777	75.5364	79.1525	97.1346	105.201	97.2746	74.7463	50.0012	92.2074	103.554	78.3759	95.4438	95.9728	84.1174	75.7638	67.7157	93.1838	93.9186	71.0361	44.0317	86.6519	73.288	84.2191	84.2104	88.4993	100.006	99.6528	89.5062	83.784
1.71354	430871		277.594	87.5532	70.4414	82.2599	91.1282	95.6821	96.3048	96.9851	100.52	99.3034	87.2895	95.1954	99.562	89.7211	77.5382	42.5888	85.7993	82.9813	80.8311	89.0455	88.4356	99.2807	104.255	100.744	88.4646	79.652	98.5568	98.4485	92.5453	100.27	85.2081	83.3003	80.4701	80.3861	91.9805	89.7447	82.0052	84.6512	87.0436	91.1505	96.493	91.9096	96.6746	106.131	96.2352	102.32	101.773
1.71528	210079		277.875	83.8382	81.3725	75.8558	78.8188	88.708	86.937	96.0347	102.329	95.3381	72.4966	92.1436	102.232	93.1613	88.1587	92.7823	93.8884	80.1662	82.985	90.1712	88.4767	86.5314	92.3583	81.0966	99.4691	92.5116	86.4613	98.4261	95.8175	98.5368	87.1071	91.8925	98.2466	94.1841	81.6623	78	92.5507	88.5607	49.4586	86.4432	95.2588	98.0207	102.083	106.767	95.5099	100.725	101.567
1.71701	168820		278.156	73.8471	92.5849	91.4758	104.843	106.822	96.539	91.1429	96.4809	65.7473	88.2211	90.9057	89.684	85.1234	86.0457	90.7005	81.2728	96.0554	87.6249	86.114	92.8672	92.9481	96.4889	93.5025	90.4881	90.1345	89.3489	101.039	103.293	83.189	67.6131	90.5288	98.1032	64.66	75.8889	88.9124	85.3592	70.5357	85.9141	80.0034	83.7851	104.794	99.8912	95.9503	97.0361	72.6809	87.7073
1.71875	292688		278.438	91.0549	101.83	106.713	109.944	105.044	82.1736	100.129	102.598	94.2168	71.6153	55.8552	71.3827	81.8853	96.2858	89.2872	86.125	94.8502	88.7065	94.6781	90.8474	71.0135	88.7133	71.2938	45.5784	75.6758	31.2428	90.4824	86.761	91.4961	90.5417	102.06	104.05	94.9965	84.4704	91.3249	95.7464	93.6824	79.5319	74.0637	97.0487	101.92	95.1704	92.6251	88.5994	57.1741	85.3728
1.72049	241812		278.719	73.9376	95.2265	76.9941	91.2283	96.2985	89.1515	90.263	88.5211	88.7064	59.4013	55.0264	85.0681	93.614	83.4855	76.0132	41.4017	92.7534	90.5578	96.4354	89.6234	73.2911	84.5162	65.0444	70.4089	74.9616	94.1303	94.2121	78.7243	72.2603	89.2916	87.2358	94.6121	100.052	90.6043	81.1005	82.787	98.5679	81.7265	73.1843	87.3156	82.0152	77.8375	86.701	96.7666	96.8459	76.7407
1.72222	193483		279	85.8636	95.4758	87.6566	54.9649	89.3117	67.645	85.4404	84.809	89.0072	66.9468	70.1212	89.618	90.8395	69.8276	54.1151	84.1461	93.3802	96.4795	95.2015	90.1613	84.873	87.9391	86.5761	91.2566	101.372	103.301	94.3801	88.9829	77.5969	78.4821	61.5204	80.8762	92.3169	78.126	85.5311	96.238	100.518	91.2341	77.7784	30.4157	74.3002	73.4774	72.3839	98.8235	104.958	97.3772
1.72396	66108.5		279.281	95.3168	87.0833	84.4835	91.566	88.4518	94.1108	92.2516	94.43	92.9242	77.14	61.0075	86.8661	72.2179	73.6154	76.4252	90.6005	80.5414	80.8141	81.3685	84.0988	93.8084	68.9113	76.0841	73.0839	99.142	97.0069	52.4321	76.8843	75.874	80.9651	82.3603	86.8691	72.949	80.768	92.0713	87.7627	83.0574	91.386	68.0833	91.4757	95.1738	83.1221	95.6275	99.7873	94.9296	84.0912
1.72569	111033		279.562	84.3096	88.677	89.574	96.0777	87.526	99.9419	87.1143	90.1546	81.0709	64.598	84.5102	88.0001	80.7698	73.3753	71.121	90.57	85.476	78.6402	84.2233	92.881	87.8267	79.7391	78.7365	83.1106	88.1598	95.8949	83.5402	84.9013	90.2595	94.606	95.8488	80.0145	70.2053	87.9452	82.7831	63.6333	80.1745	85.2573	96.7952	104.937	107.778	104.226	92.9681	77.869	48.4078	78.5616
1.72743	69600.7		279.844	83.3656	85.5286	27.3088	98.5243	104.621	96.62	98.402	93.2096	75.2197	71.9668	84.9976	61.9507	81.0016	73.023	81.7795	91.9875	80.9535	74.7099	72.9697	92.1772	82.7081	72.3267	35.8472	81.6784	72.5728	93.4714	95.9507	92.9343	95.4253	90.1274	91.0848	79.6665	78.8999	90.3245	92.763	93.3102	87.8958	60.1148	89.5588	95.8346	91.5725	96.9077	65.7352	61.2888	78.6655	98.5517
1.72917	-51092.1		280.125	86.6297	70.0407	70.9252	100.362	102.889	85.8878	92.9864	64.4858	74.9808	77.7612	92.9763	93.9692	85.3036	59.8385	83.9429	93.8798	70.9169	80.3184	92.5026	93.3552	86.4306	77.9628	77.9107	77.7362	92.5327	89.9204	78.0319	61.5895	83.7983	63.1649	77.5922	77.2147	81.3136	78.0534	78.4413	92.318	88.6811	53.5634	78.2821	82.8211	83.2503	89.6165	86.9385	71.0769	82.2925	100.662
1.7309	304.467		280.406	79.2382	62.0755	85.3821	97.8698	94.4002	88.9063	93.4193	89.2895	76.4231	61.1858	90.8865	102.517	100.488	88.7501	93.6237	96.0152	84.4915	71.1636	84.798	84.748	68.5235	72.8108	81.8659	85.0471	98.8588	100.935	94.6939	94.3671	87.0726	59.4108	79.8352	83.4167	79.4522	88.1423	86.4171	58.2197	74.9606	83.5238	83.4176	80.7231	94.9004	84.73	98.7276	86.9208	78.0223	87.5159
1.73264	-442444		280.688	86.089	80.4531	79.0363	86.0268	72.2477	46.2886	81.3223	93.958	88.0013	61.3235	72.2455	91.1088	98.3573	94.4236	89.8088	82.1232	82.0599	53.5903	69.5077	90.5251	89.2155	84.783	85.0623	96.8854	107.566	108.66	93.4486	82.0899	88.8526	80.9514	43.9824	72.9673	73.1941	89.6498	86.3324	40.0393	77.381	68.8394	95.7032	102.816	106.336	109.33	106.007	91.6757	81.2232	89.0603
1.73438	-522715		280.969	58.5309	78.1834	77.6674	80.2675	67.3742	81.0774	86.0074	59.6074	87.1846	85.2596	71.584	83.719	89.2116	83.4586	90.0357	77.1214	65.2618	73.2983	88.0378	94.631	70.6469	72.2515	66.9773	80.192	94.8466	106.63	86.4275	56.9979	79.8708	78.5677	61.5192	62.7811	84.0427	75.7011	88.9724	93.3126	96.0071	99.0069	95.8348	84.7816	87.9012	99.2556	100.389	73.9106	90.7606	95.5474
1.73611	-595578		281.25	88.4159	81.8328	62.9316	95.9018	100.812	98.6823	84.935	73.3327	87.4659	90.5605	81.022	50.7236	93.5306	104.266	101.507	85.6941	68.1793	57.8118	94.7798	99.5918	79.5739	67.8749	90.3893	94.7566	102.488	105.858	85.5815	81.763	87.1885	69.756	67.6389	79.676	88.5531	86.4589	90.9201	87.3749	94.2093	87.4737	89.984	82.5524	80.3584	75.392	83.0823	95.0309	87.0462	74.3488
1.73785	-742865		281.531	78.3046	82.1238	86.8949	97.8833	102.827	91.7187	74.9299	73.4149	81.3418	64.8218	77.8693	52.4782	89.1257	99.6996	96.8882	78.4064	66.6516	83.0985	97.9048	100.9	90.7852	80.0732	85.3698	84.1503	92.2713	105.799	94.7524	93.699	94.0495	50.8388	84.9502	85.3425	86.5294	67.829	93.136	87.355	88.5639	83.6411	90.3006	88.7613	92.184	78.7665	78.0793	97.3881	86.677	86.1873
1.73958	-958014		281.812	85.552	65.9934	83.3005	62.4524	87.6786	89.9217	87.6017	88.3209	77.7303	91.8959	95.1185	87.0888	50.0698	85.6674	80.92	37.4196	66.5889	67.7539	81.4482	88.1506	76.028	69.6077	79.2795	98.973	104.776	96.1419	78.0596	90.9366	105.135	98.765	93.3947	84.8354	89.6249	97.2634	102.109	101.067	72.0764	88.6904	85.9609	67.3183	92.7662	92.7967	96.0974	105.476	100.53	95.1156
1.74132	-1.07171e+06		282.094	57.7325	79.3038	88.5668	89.5388	81.726	74.351	95.7198	98.9787	96.4494	102.663	104.036	92.6096	67.8984	85.8212	58.615	86.2912	85.2029	71.7136	69.6954	49.7301	81.3356	85.6676	94.2382	94.1325	97.8807	94.9416	90.9625	103.782	103.77	90.9311	74.2394	87.679	95.7856	100.273	85.4224	96.2493	101.577	97.537	71.5894	83.352	87.1567	85.4234	84.6317	108.238	95.7345	90.6394
1.74306	-1.1732e+06		282.375	82.4267	84.4269	81.3044	82.8717	95.4888	87.5709	61.9077	102.515	104.929	58.0238	97.6681	93.1505	86.8937	94.3414	99.1105	101.921	95.8475	65.4331	77.106	80.0024	84.2981	53.0754	90.0768	79.4225	82.8288	98.687	100.916	93.2733	89.9066	73.3591	65.7989	64.8121	54.9985	90.8663	91.1288	92.0949	93.2918	98.0654	92.5054	81.9542	70.0965	83.922	102.682	107.88	108.848	103.329
1.74479	-1.18153e+06		282.656	81.4676	65.8398	90.1557	97.9668	99.6793	76.5374	87.2711	98.9102	99.9939	102.17	90.5001	66.0262	67.8433	88.1452	76.9703	100.685	96.8161	85.7274	69.6652	47.5494	73.8952	86.9939	98.7149	101.986	91.7841	92.784	88.4731	82.1999	86.2275	78.0897	69.046	-41.7762	75.8343	91.7453	60.9456	86.7121	72.5774	76.66	89.0987	69.1398	77.3607	85.2223	100.632	95.7091	96.5745	111.891
[truncated: 411,184+ more rows]
[truncated: 756 more columns]

## Sheet: Fig 2 - Whistle signal
Whistle waveform		Whistle spectrogram
Time (s)	Amplitude (μPa)	Time (s)	Frequency (kHz)	Power Spectrum Density (dB, re 1 μPa2/Hz)
[truncated: 1,048,574+ more rows]
[truncated: 233 more columns]
