# Supplementary material for: Vocalization behaviors in captive bottlenose dolphins (Tursiops truncatus) and rough-toothed dolphins (Steno bredanensis)
Source: PLoS One. 2025 Oct 31;20(10):e0336138. doi: 10.1371/journal.pone.0336138 (PMC12578220; doi:10.1371/journal.pone.0336138)
Supplement: S2 File — (XLSX) [file pone.0336138.s002.xlsx]

## Sheet: Fig 3 - Constant whistle
Constant whistle spectrogram
Time (ms)	Frequency (kHz)	Power spectrum density (dB, re 1 μPa2/Hz)
14.2222	0	165.736	166.723	166.983	162.654	154.947	152.469	151.471	148.172	136.249	73.6142	93.6293	142.085	145.945	124.676	122.603	135.14	117.903	61.0376	68.4889	113.875	144.792	147.999	121.766	128.983	134.906	134.846	133.491	123.162	128.169	137.7	132.528	124.261	112.204	117.051	122.533	69.4365	117.085	131.189	116.457	53.7448	110.913	121.85	78.2778	111.247	79.3753	118.966	110.357	85.3103
21.3333	0.0351562	144.249	161.987	153.963	161.176	128.108	148.744	140.545	142.252	144.316	128.733	132.05	145.442	150.498	143.426	141.336	140.103	127.703	113.004	118.088	135.904	152.406	146.562	141.455	141.014	116.133	130.546	132.323	106.899	123.115	141.772	128	129.958	130.32	132.286	136.733	132.412	139.11	137.281	111.054	117.505	131.503	134.181	118.712	112.153	126.409	130.28	126.878	119.097
28.4444	0.0703125	155.702	148.294	145.885	153.737	148.621	127.705	125.825	129.885	136.157	121.455	127.477	127.618	126.947	150.628	149.079	117.376	110.563	119.623	133.932	143.961	145.692	135.229	134.629	140.341	127.462	98.6345	118.905	107.774	118.775	135.788	138.994	136.542	141.142	139.079	118.13	133.92	137.676	134.421	123.592	128.776	135.646	132.815	124.578	115.124	117.426	120.021	117.284	123.902
35.5556	0.105469	150.781	134.05	137.572	147.157	143.126	114.737	108.359	102.216	123.526	129.208	111.506	120.686	126.242	140.166	147.34	138.424	125.623	124.791	120.951	116.472	131.037	103.886	138.623	124.646	120.236	121.631	115.981	109.408	110.683	117.568	128.645	43.8234	128.33	128.948	119.217	128.48	112.065	128.489	123.072	127.319	129.259	112.865	128.062	119.646	114.143	98.9579	100.651	115.434
42.6667	0.140625	107.788	146.868	139.32	133.536	134.86	107.815	96.821	113.796	127.849	128.044	102.445	111.431	111.879	126.172	134.885	128.756	123.037	116.914	95.5765	110.025	130.812	137.76	136.654	126.593	119.102	123.554	110.298	102.212	103.066	124.067	132.615	120.085	114.023	124.205	114.313	129.341	132.128	125.896	124.197	137.716	139.842	125.388	104.201	125.018	125.441	115.923	111.453	109.693
49.7778	0.175781	127.83	150.455	153.634	146.779	137.745	118.306	113.727	107.414	123.445	136.519	127.591	125.889	128.77	99.2667	115.886	100.894	93.8835	93.5898	102.267	116.711	126.279	131.075	115.252	109.751	102.84	90.4177	130.251	132.531	130.841	134.2	134.496	126.975	122.319	115.302	109.776	114.592	120.703	100.764	100.563	133.303	135.692	130.136	126.637	99.6684	124.55	126.688	95.2556	83.2874
56.8889	0.210938	135.32	154.107	148.498	121.1	141.526	138.451	127.249	133.331	137.758	133.291	124.152	95.3469	133.564	141.237	135.591	129.886	132.853	130.72	125.4	126.676	117.454	128.795	120.186	111.597	112.352	127.642	141.356	140.691	110.804	129.165	101.977	109.916	106.168	102.444	83.7754	81.8462	103.519	107.03	117.044	125.74	117.212	113.298	125.743	118.937	124.944	128.759	120.229	103.744
64	0.246094	138.619	154.742	153.844	134.177	123.918	139.943	133.112	140.287	134.88	101.943	115.536	97.9229	132.58	146.149	147.812	141.178	137.23	140.711	138.879	133.572	127.984	128.142	129.196	114.771	108.569	123.313	137.289	141.171	136.272	126.977	124.157	126.719	126.162	117.967	99.26	103.179	90.3213	106.766	110.672	119.161	113.352	130.593	115.705	75.1916	109.654	113.317	124.211	131.258
71.1111	0.28125	129.546	146.619	147.563	144.502	136.953	128.238	123.796	135.932	134.205	128.613	123.29	123.414	97.6359	137.309	134.691	119.287	96.7947	123.942	124.524	90.9717	125.404	126.741	128.156	96.7414	120.899	108.474	122.852	109.918	126.851	111.651	120.78	129.997	122.035	108.423	111.709	124.189	126.168	121.438	121.569	132.378	136.209	134.479	127.615	119.868	118.586	105.106	115.505	137.106
78.2222	0.316406	131.025	137.878	133.293	141.513	133.168	117.116	136.245	133.956	75.1226	107.725	116.323	107.351	134.744	142.318	136.776	126.036	124.418	100.66	114.268	117.189	135.425	143.001	136.541	119.025	123.792	121.813	103.366	107.623	117.72	113.049	115.544	116.99	98.3409	83.9441	102.492	130.409	129.485	106.283	118.48	125.699	130.578	90.3683	124.92	109.801	115.926	112.02	120.428	136.819
85.3333	0.351562	145.107	149.691	153.813	147.662	131.268	110.946	137.959	131.064	111.077	92.1232	117.762	135.165	139.373	131.161	134.087	123.955	111.305	129.211	124.87	122.931	123.633	138.294	139.079	124.554	127.408	114.769	90.2297	105.395	118.093	112	118.046	118.037	109.963	117.078	120.848	127.532	130.089	118.236	101.614	105.277	120.283	125.135	125.16	120.317	119.128	91.2951	121.948	131.771
92.4444	0.386719	122.743	135.603	148.572	143.81	121.257	139.011	136.871	115.827	108.19	103.975	126.571	141.406	138.386	117.258	83.2917	122.77	122.03	125.931	122.011	125.724	127.828	136.836	125.636	124.045	127.559	122.833	121.978	110.812	101.803	98.8857	123.815	124.837	94.2315	126.681	120.832	123.516	125.185	110.782	107.588	87.5686	109.153	117.719	85.8682	126.965	118.276	109.135	124.59	90.6659
99.5556	0.421875	126.991	135.538	129.406	149.874	141.393	126.865	123.814	122.818	113.346	121.956	127.601	119.662	139.941	136.979	125.849	125.428	100.648	117.888	113.03	120.139	129.433	135.612	135.48	131.3	120.05	116.218	123.408	119.853	123.219	128.677	132.749	132.64	123.072	119.871	130.005	127.548	112.106	92.3671	99.0803	79.0166	111.296	98.1603	117.776	126.047	123.921	121.618	129.927	130.159
106.667	0.457031	131.839	150.707	156.864	151.073	113.706	113.262	112.275	118.708	105.564	98.189	118.982	127.572	136.079	134.607	104.968	120.368	129.919	121.617	98.679	120.121	113.561	127.182	129.555	114.576	123.576	106.238	112.879	90.217	126.254	126.836	108.606	132.344	109.879	97.9633	120.845	104.088	102.379	96.4026	114.666	116.333	112.342	113.233	119.411	104.54	113.265	86.0167	119.76	127.029
113.778	0.492188	139.594	152.415	152.356	150.109	134.833	105.751	111.531	122.808	122.554	117.927	122.878	125.847	98.5762	126.502	124.658	102.374	133.422	133.156	126.146	104.425	123.214	136.811	130.096	103.863	113.928	121.593	123.916	119.332	99.0102	126.752	134.884	135.091	126.52	122.316	121.692	110.734	107.495	89.2488	115.545	123.064	98.8067	121.015	117.414	110.32	112.206	111.49	86.2345	113.618
120.889	0.527344	143.888	139.202	115.846	144.037	127.535	122.905	121.485	99.15	117.869	93.8305	104.306	97.9972	115.247	124.228	127.024	133.672	132.53	103.317	119.621	126.382	109.786	135.978	139.227	122.437	98.1552	123.916	134.85	120.161	83.0012	117.362	130.078	118.706	120.961	127.174	104.845	108.763	112.268	101.455	103.691	127.625	131.086	117.185	100.625	92.4653	111.472	113.878	86.4601	117.036
128	0.5625	127.897	115.028	133.687	143.392	144.234	143.038	138.973	119.208	97.6375	114.297	104.605	77.4931	110.031	113.329	87.1144	133.231	129.696	108.466	85.4724	127.776	132.944	138.537	137.618	128.244	120.461	129.22	137.426	127.738	107.989	88.8679	121.942	121.203	109.363	114.178	117.321	104.334	98.5024	105.849	106.56	124.727	129.561	116.399	119.665	121.427	111.416	114.429	124.534	130.016
135.111	0.597656	140.747	108.107	119.682	131.026	133.609	149.015	141.391	127.969	124.487	111.196	116.121	124.909	128.35	121.442	132.469	135.305	120.419	95.5531	114.87	130.898	128.89	122.429	122.48	102.038	100.604	115.574	132.978	127.839	86.958	119.535	121.852	112.202	99.1191	104.391	112.844	110.691	114.989	111.909	104.728	90.1036	127.216	126.624	133.141	130.851	111.329	98.3516	127.132	131.296
142.222	0.632812	143.416	118.642	129.553	138.3	138.337	137.324	135.781	121.837	134.707	126.698	125.089	136.122	142.06	141.264	129.328	120.218	128.923	112.213	113.121	122.824	121.09	121.33	120.761	122.969	120.695	106.18	125.178	122.95	117.118	123.932	121.387	108.615	105.354	106.831	101.619	97.501	121.829	127.546	122.314	121.358	134.258	140.385	134.898	123.054	125.773	128.76	134.439	128.678
149.333	0.667969	136.358	110.159	139.482	143.778	135.215	120.039	127.25	126.416	137.056	131.672	103.024	131.098	124.924	133.497	131.754	122.129	125.934	127.007	114.282	108.471	102.986	127.997	121.068	128.468	133.45	126.879	116.04	92.8556	100.538	117.514	125.023	123.37	121.916	119.233	98.7308	103.232	103.738	123.597	126.732	119.32	135.152	119.648	122.285	107.337	110.888	103.263	125.652	125.312
156.444	0.703125	130.473	131.292	129.244	121.537	128.398	133.62	122.592	113.999	127.143	118.381	114.54	130.639	129.633	125.251	114.706	107.751	110.262	126.413	110.302	103.26	108.601	128.144	132.632	129.447	129.891	106.459	124.335	124.881	97.6363	116.047	101.163	110.917	99.3074	116.993	126.537	122.604	106.487	103.82	130.206	134.955	132.055	121.381	116.674	112.297	92.1071	78.9971	110.578	117.648
163.556	0.738281	122.929	128.032	125.82	127.395	118.074	133.634	131.471	112.047	121.044	109.346	98.7921	124.119	134.062	121.122	97.5609	79.5409	120.343	127.571	122.172	97.1918	79.6762	123.316	124.991	100.326	105.841	127.54	136.609	135.835	126.057	126.271	126.634	116.544	85.2279	111.032	130.242	131.261	122.417	123.932	125.494	103.721	118.122	118.574	106.846	104.956	102.722	87.6293	104.263	114.231
170.667	0.773438	147.232	150.052	148.218	143.354	139.229	140.392	126.47	114.322	112.697	96.8778	89.2106	106.656	129.806	126.018	100.162	104.678	116.557	111.517	104.448	111.267	120.702	132.155	129.98	119.226	112.608	115.496	130.315	128.014	114.073	108.538	130.343	128.195	108.577	101.588	125.302	121.737	75.4642	120.087	125.35	113.509	85.1226	95.9654	117.311	122.179	116.818	109.811	85.8969	101.598
177.778	0.808594	143.357	150.97	125.802	140.386	120.5	133.938	124.311	122.12	116.774	102.746	103.669	115.827	121.862	113.521	102.717	109.892	104.694	84.4278	95.3241	84.1887	123.489	133.515	116.363	115.043	121.519	115.988	121.489	90.8912	107.964	81.1976	127.134	127.681	105.258	103.758	113.081	106.707	90.4046	106.787	124.043	118.301	84.5555	98.5362	111.222	111.139	113.279	84.6297	116.883	116.958
184.889	0.84375	149.717	155.012	151.712	149.969	145.334	131.267	124.093	124.887	118.783	117.004	103.397	119.921	100.551	91.5633	83.2237	113.103	118.383	107.806	94.4206	112.897	127.904	123.617	115.239	119.357	121.482	103.159	120.979	119.161	110.03	119.962	129.361	121.547	86.3023	91.5127	61.8199	113.576	115.256	112.181	124.44	122.165	91.301	102.401	73.7164	85.6792	102.144	121.137	128.221	128.503
192	0.878906	132.819	149.176	145.805	140.081	130.46	135.431	132.352	118.944	115.38	117.082	114.218	128.541	127.309	120.409	111.154	121.203	115.058	106.585	91.1227	108.317	127.311	117.516	101.931	92.2541	111.9	114.652	124.282	114.322	71.3174	117.03	125.719	108.139	100.346	103.84	118.582	126.258	119.208	116.971	121.005	111.007	117.029	116.11	90.7024	99.1042	118.183	119.665	98.9098	128.126
199.111	0.914062	130.701	132.903	130.605	128.216	133.886	134.85	114.794	110.651	116.999	120.613	120.427	123.933	126.741	132.72	129.67	120.305	103.958	100.93	108.469	116.717	124.941	122.292	113.959	110.28	98.2429	112.658	126.924	119.37	87.6659	111.268	118.098	107.195	110.51	121.513	128.053	122.582	112.448	111.939	109.287	81.2077	99.8322	122.419	127.684	127.95	118.302	99.9906	120.586	128.829
206.222	0.949219	136.013	91.5168	106.846	133.012	138.514	139.174	128.461	109.182	110.309	122.03	113.168	110.964	116.421	126.892	106.008	98.9116	96.0888	101.706	107.32	117.638	113.043	97.18	107.735	101.87	109.282	107.557	120.456	122.003	107.16	113.053	119.869	103.819	114.717	105.701	113.348	121.805	119.623	125.192	99.0145	77.0373	91.7853	112.179	124.428	132.661	124.966	115.329	119.679	97.9929
213.333	0.984375	138.724	138.804	138.196	136.231	120.809	131.43	111.54	113.825	105.75	103.971	116.659	122.676	132.853	129.039	117.721	115.623	104.399	102.651	97.7062	104.045	101.664	118.316	121.421	118.209	109.239	102.246	80.6267	112.601	116.447	102.692	126.979	123.723	96.9704	96.4359	116.764	126.14	131.406	133.008	120.367	102.875	97.1994	102.768	114.222	120.676	114.846	95.3358	111.903	118.144
220.444	1.01953	109.876	142.455	143.765	149.592	144.498	109.994	118.941	120.541	112.459	88.3344	112.405	123.505	124.382	120.308	109.38	125.793	130.352	122.48	104.406	96.283	101.632	115.696	115.909	102.441	105.565	106.316	93.1014	104.744	117.072	123.113	128.708	123.642	103.807	88.1691	117.023	108.351	112.468	129.729	126.295	114.527	116.227	111.771	110.201	114.132	114.231	120.234	96.9651	117.841
227.556	1.05469	146.389	146.798	137.147	149.499	147.165	141.185	133.727	117.366	111.79	110.276	95.5154	88.9575	106.932	102.87	118.984	129.552	128.918	121.244	107.726	101.349	103.31	116.015	101.792	112.036	107.501	98.8517	74.8267	76.7669	114.478	115.205	111.963	108.629	102.819	111.82	117.534	106.135	102.243	121.814	97.571	102.44	113.125	124.771	124.175	126.857	124.223	117.672	119.204	114.366
234.667	1.08984	140.516	149.922	146.249	137.203	119.045	131.038	127.034	120.849	118.05	121.24	112.873	106.206	120.253	127.599	115.953	125.625	120.229	112.628	120.845	120.513	125.859	128.22	123.577	108.811	96.4018	94.743	88.643	97.0189	102.142	101.89	100.907	100.921	105.295	116.149	121.646	95.8435	110.749	126.53	123.277	123.601	128.812	121.478	131.622	123.475	119.869	123.787	126.156	126.043
241.778	1.125	139.639	139.6	102.902	135.725	135.37	125.039	122.026	104.614	115.126	108.704	112.006	112.902	126.27	133.516	126.772	124.37	120.197	119.012	89.3283	98.531	118.712	118.954	114.385	106.929	89.532	51.6505	76.6722	94.7604	74.8712	101.359	116.863	119.886	99.4564	123.362	121.556	111.004	122.332	128.343	117.583	113.975	129.024	123.388	131.707	136.108	133.276	129.572	126.82	128.98
248.889	1.16016	118.57	134.689	129.879	125.487	120.04	130.104	130.243	117.065	121.857	118.849	114.246	102.274	116.683	124.924	127.997	116.549	102.481	122.101	116.934	106.376	112.239	102.928	93.671	94.0812	96.5366	94.541	107.591	111.859	103.287	87.7393	113.501	131.032	129.57	130.109	122.896	114.953	105.328	112.564	119.533	117.004	119.49	120.125	121.093	123.049	110.259	109.902	92.5808	110.906
256	1.19531	123.621	122.394	89.9637	107.734	125.146	134.709	132.77	115.111	125.344	118.288	107.043	102.28	98.8069	86.736	109.261	108.41	120.767	132.453	128.065	97.3396	110.5	111.102	90.4271	81.756	99.9186	109.083	123.889	119.651	84.8083	81.8576	117.58	134.403	131.107	106.663	127.373	124.305	111.39	96.8148	103.629	117.264	120.53	120.954	119.091	111.529	104.609	91.3595	104.827	108.043
263.111	1.23047	99.1643	114.691	128.006	136.894	141.338	136.241	123.428	122.177	120.624	109.615	104.245	100.265	78.4815	98.8947	103.501	124.501	126.694	125.047	122.889	120.028	111.62	100.249	99.2028	93.1205	95.1884	122.39	133.351	125.547	47.825	98.1679	119.518	128.798	124.728	118.261	103.109	123.157	112.651	104.717	114.405	122.912	126.683	114.089	110.789	107.341	108.816	122.349	122.695	105.299
270.222	1.26562	126.005	118.36	138.115	143.138	120.41	128.917	116.276	109.472	111.291	119.638	120.267	122.426	118.47	118.97	129.085	131.505	105.047	102.661	66.7755	106.115	117.201	117.222	120.49	115.308	110.243	102.823	133.225	131.749	119.527	123.984	126.098	98.2168	88.9913	111.666	114.437	121.299	128.348	126.99	114.93	116.999	126.532	109.583	89.5053	108.491	124.936	127.64	114.293	121.054
277.333	1.30078	125.826	105.046	137.51	139.628	127.694	134.011	136.215	118.013	98.0171	111.811	94.2329	127.029	123.226	42.6422	128.203	133.118	116.698	103.042	95.831	92.0617	116.704	122.99	116.951	116.736	122.296	126.228	132.095	123.139	60.8484	125.4	123.5	108.347	104.614	118.426	117.11	90.5503	119.189	127.559	101.911	119.906	122.246	122.416	116.506	106.658	116.885	127.605	116.94	119.557
284.444	1.33594	121.099	106.809	130.185	135.988	119.019	137.171	137.001	124.123	98.7974	108.444	112.149	127.69	121.382	98.607	127.208	128.489	113.391	103.912	95.6737	94.7969	102.627	108.256	99.6004	103.716	115.563	119.081	123.842	91.4107	115.123	120.292	111.755	58.285	109.827	123.235	114.871	93.3609	98.8967	127.637	129.561	127.155	107.018	118.978	105.509	93.0222	119.42	125.297	118.833	88.4293
291.556	1.37109	126.565	99.503	120.157	116.357	135.886	130.376	111.853	122.829	116.622	117.609	113.659	129.455	129.194	120.76	112.315	116.621	87.6354	116.095	109.984	108.094	104.288	106.196	98.4883	104.966	88.1212	111.573	125.188	114.413	97.0344	115.627	91.6266	104.105	70.6525	123.044	124.064	107.461	116.49	124.408	124.957	126.795	125.127	109.282	107.302	116.219	119.797	115.003	88.366	115.953
298.667	1.40625	118.836	134.126	138.502	136.074	136.77	124.103	97.5943	108.606	123.733	117.967	115.173	121.57	123.902	69.1353	114.899	124.213	128.281	126.047	106.713	117.287	119.08	111.661	116.257	118.803	120.975	130.141	131.438	114.691	96.4919	114.314	112.213	103.731	121.12	133.079	131.318	124.076	103.074	120.731	114.397	115.495	103.215	112.417	115.083	117.178	66.1567	108.222	113.311	125.343
305.778	1.44141	144.327	136.82	141.502	143.899	124.837	108.498	106.943	110.243	112.946	105.633	101.675	88.2802	119.939	128.697	130.388	128.379	131.341	127.934	120.133	117.214	114.595	91.0927	105.52	113.658	100.359	126.864	126.068	113.567	101.084	115.916	110.605	86.706	115.189	130.917	121.883	115.968	129.846	126.678	123.167	120.759	116.681	104.712	118.475	125.495	103.333	93.6445	54.7762	119.532
312.889	1.47656	130.877	128.055	136.283	141.121	120.367	87.1573	97.1624	106.135	84.511	104.321	92.2628	115.475	109.965	124.575	123.168	98.6607	119.727	109.3	108.628	92.705	112.202	113.24	107.887	116.591	116.024	115.844	77.7093	114.126	96.065	109.65	98.548	108.539	116.331	119.362	123.456	124.715	128.049	118.77	116.697	104.472	116.921	127.078	133.956	132.067	113.355	100.977	112.619	112.075
320	1.51172	110.773	119.017	135.735	139.144	112.791	110.009	98.854	100.563	112.1	115.045	121.161	126.372	117.804	117.044	108.124	112.238	126.254	118.261	109.866	119.469	99.9941	121.709	126.595	109.767	83.6671	112.398	121.746	119.769	116.141	118.705	117.007	121.761	119.269	104.428	112.582	106.005	115.825	127.007	125.816	125.58	124.23	81.9946	130.849	134.233	120.034	113.205	99.5945	91.3385
327.111	1.54688	111.675	114.98	129.297	135.39	126.664	120.351	120.722	109.592	97.6654	100.686	118.863	130.612	123.289	105.584	120.764	105.554	128.424	122.343	109.711	123.857	128.332	130.958	130.873	114.574	105.662	108.301	116.763	112.237	86.2403	117.832	119.769	109.267	103.663	87.3179	116.852	111.059	108.033	117.501	82.313	123.002	122.149	120.243	122.805	118.833	117.736	123.163	106.363	99.0523
334.222	1.58203	126.749	111.116	115.995	114.509	121.56	91.1936	126.088	122.715	111.483	100.229	115.202	124.031	111.37	129.322	134.559	131.661	135.069	125.125	78.8516	113.704	115.498	110.077	121.472	124.671	115.903	103.332	114.566	117.164	101.972	120.253	115.271	102.902	90.2605	113.162	121.87	113.197	104.168	96.4697	114.872	118.621	83.7693	99.798	96.9733	89.2982	106.759	128.616	131.169	126.375
341.333	1.61719	122.498	117.58	113.113	111.724	122.367	120.386	115.821	127.362	114.001	92.7636	101.391	108.135	122.015	135.846	135.146	127.146	131.331	121.293	99.08	90.1147	71.1785	93.4916	101.223	105.76	111.1	106.075	124.087	124.696	122.431	112.679	95.7163	120.559	123.83	122.252	122.575	111.868	96.5188	107.221	122.126	124.083	104.662	90.6027	79.5707	107.481	119.758	121.661	122.963	125.195
348.444	1.65234	101.737	122.567	112.507	109.301	129.109	128.552	124.504	119.846	100.122	88.4786	92.0364	106.761	121.175	136.987	134.933	121.409	106.068	98.2502	103.64	100.307	85.1858	73.3789	78.3977	105.521	123	118.402	110.81	109.165	103.201	109.348	106.051	118.049	116.121	109.248	96.302	117.972	111.205	112.456	113.112	126.435	123.625	106.669	109.522	120.794	98.6708	117.234	116.203	92.7604
355.556	1.6875	106.549	123.996	131.45	115.936	121.335	134.318	124.347	112.212	94.7285	90.4607	92.4666	99.801	102.511	133.041	139.724	128.139	115.531	116.801	120.452	120.111	112.519	109.281	112.558	125.084	130.423	123.723	118.85	120.235	109.446	85.8368	88.4089	109.535	110.822	111.022	120.12	111.332	78.3785	90.4932	95.6523	120.917	123.653	110.138	115.313	127.308	131.895	136.685	138.244	135.177
362.667	1.72266	130.186	136.885	133.515	124.391	130.524	129.748	105.822	101.624	101.46	107.838	90.0036	89.0666	125.253	140.042	135.786	91.431	127.21	124.104	123.805	118.842	97.4985	122.734	124.153	117.676	119.235	114.381	111.687	123.116	116.826	117.643	119.786	101.211	109.045	126.273	126.195	101.735	102.872	102.26	106.299	123.396	48.1432	120.718	116.849	106.473	120.583	127.855	136.537	127.202
369.778	1.75781	110.927	142.037	133.16	121.835	102.769	122.433	113.763	88.382	85.1094	112.996	115.707	113.463	123.539	136.308	129.984	119.592	125.834	113.803	114.159	123.47	121.732	112.673	98.7	105.471	108.416	107.992	99.8299	121.9	112.432	125.108	126.464	115.791	103.647	114.699	124.282	114.034	93.0273	119.062	131.516	135.474	131.681	114.181	92.1001	108.556	106.267	116.053	123.457	102.152
376.889	1.79297	140.408	143.833	139.676	131.339	125.428	123.822	99.242	102.558	88.5848	115.522	129.037	116.618	105.506	121.534	128.272	117.966	104.054	114.382	91.9821	117.434	105.944	112.752	99.6393	96.88	115.957	107.181	116.392	127.041	124.016	123.424	117.158	94.9557	92.9877	114.824	116.254	103.858	120.172	124.009	117.991	135.489	129.111	115.915	114.734	104.339	100.703	107.598	119.209	111.615
384	1.82812	123.351	133.961	95.498	125.38	70.581	129.721	129.333	119.912	103.85	114.836	132.842	135.414	127.104	130.886	136.306	124.64	111.151	122.019	125.631	122.392	114.204	114.448	116.355	123.836	123.226	114.278	127.44	125.061	97.9718	111.016	111.11	94.1021	104.841	125.604	128.734	126.539	127.704	121.249	117.895	123.715	121.773	107.7	112.242	107.738	112.045	112.742	121.243	116.584
391.111	1.86328	123.826	120.998	119.769	129.736	129.175	133.581	127.732	109.984	115.55	105.97	121.493	135.923	121.368	127.375	130.204	119.98	110.61	132.543	130.565	111.464	108.518	106.99	112.072	127.273	123.425	117.469	125.42	113.955	75.0385	111.147	118.124	96.5769	116.875	128.435	119.354	117.071	111.977	103.678	111.707	72.3936	121.298	116.525	69.7324	75.4922	114.802	128.264	127.219	98.425
398.222	1.89844	113.71	131.585	132.933	136.939	116.79	135.731	123.321	36.7253	105.515	112.268	104.875	128.057	138.614	135.482	118.374	102.959	126.004	137.498	129.974	104.012	96.8248	115.293	128.487	117.397	105.254	114.347	122.999	114.012	90.9815	110.256	122.42	118.408	113.004	119.092	118.974	113.455	106.772	105.315	85.7846	113.225	119.092	116.642	113.683	106.211	106.823	121.238	123.088	118.139
405.333	1.93359	142.179	142.211	125.598	137.196	143.522	142.101	126.377	108.674	109.215	93.9114	118.766	135.374	141.597	126.085	123.178	115.863	126.367	130.635	125.717	117.218	58.4484	116.405	127.883	124.62	123.608	117.604	117.016	122.772	106.582	108.447	121.308	91.3427	90.5282	100.85	113.995	105.089	98.3925	113.076	124.337	125.624	112.691	110.721	120.973	109.312	91.4242	96.3598	87.5161	112.085
412.444	1.96875	133.816	144.709	137.448	128.471	127.585	142.636	127.217	120.46	102.708	97.4535	124.316	132.931	131.273	128.503	128.917	129.5	120.808	116.769	108.353	121.262	102.418	104.419	119.946	108.31	118.516	126.563	124.228	112.701	113.364	122.283	121.466	120.195	115.809	106.133	116.953	112.084	113.923	125.953	131.987	119.519	106.652	112.778	107.143	117.611	113.214	104.023	102.704	110.289
419.556	2.00391	131.191	133.92	140.026	137.239	131.224	135.944	136.444	131.85	125.831	122.516	107.573	112.729	99.7575	122.515	127.235	119.1	74.2139	99.8651	124.021	124.044	110.774	105.008	104.941	104.831	127.351	129.477	129.03	124.535	117.446	108.877	85.5526	121.567	125.763	122.824	108.569	114.132	110.601	106.468	124.566	123.488	114.615	81.1906	100.547	119.412	116.357	96.8574	99.0127	117.928
426.667	2.03906	130.073	118.968	126.412	131.269	108.938	118.682	101.14	116.61	119.827	124.884	117.286	100.373	121.664	121.99	106.138	123.459	117.661	118.615	113.805	108.259	115.053	114.4	114.919	112.627	123.404	115.243	119.416	125.272	105.228	72.1196	111.983	116.609	92.4963	119.223	109.991	114.643	111.256	104.39	94.094	122.678	123.784	102.489	116.88	126.615	110.337	80.7245	106.636	124.621
433.778	2.07422	134.271	134.08	112.277	128.551	129.238	115.829	78.9845	90.9505	83.7056	117.413	123.708	117.035	120.893	118.999	125.3	118.81	113.137	123.494	92.8183	101.334	123.047	127.28	113.485	95.165	94.737	121.151	123.453	119.534	91.0527	94.0342	108.566	119.147	120.825	111.8	103.693	116.273	100.651	90.197	112.499	124.938	127.575	121.5	129.233	131.477	114.482	101.926	118.427	128.423
440.889	2.10938	128.609	123.259	129.916	127.818	91.3956	121.649	109.39	92.529	102.202	114.763	116.231	104.209	119.165	105.763	118.356	123.151	124.867	127.126	124.001	121.249	109.746	121.698	124.233	117.832	118.041	99.2801	102.601	113.436	111.528	96.9945	105.455	104.775	114.626	113.107	122.835	123.488	112.614	119.121	116.357	118.245	104.981	118.073	131.087	124.777	113.31	116.79	126.219	108.536
448	2.14453	91.7637	105.985	107.024	132.642	130.269	118.466	112.678	102.481	107.105	68.2045	105.139	107.731	124.168	125.233	101.014	121.436	115.13	107.57	112.998	114.752	110.338	115.644	111.606	103.133	123.003	124.793	112.055	115.216	91.3595	108.351	107.71	93.6186	101.675	103.869	121.944	126.264	117.104	124.38	116.89	116.269	112.181	85.3332	124.136	121.484	121.571	127.172	118.39	118.563
455.111	2.17969	132.662	135.097	135.534	142.372	139.361	116.488	115.282	100.25	115.383	117.8	108.157	111.189	123.18	129.973	117.931	109.512	116.272	109.602	94.2514	92.8772	102.55	92.5392	104.814	87.4063	121.884	134.836	136.221	127.998	101.023	112.092	117.427	99.5024	103.501	105.842	114.058	124.996	117.762	122.671	114.997	119.116	120.565	116.919	122.483	116.451	131.231	128.634	112.913	116.146
462.222	2.21484	129.659	141.946	136.641	136.772	139.546	134.578	118.065	101.642	107.314	124.379	115.969	120.741	118.783	136.214	128.589	108.415	108.766	110.176	102.834	104.605	109.507	112.121	119.619	125.857	129.326	103.552	134.531	134.552	115.542	116.317	123.736	109.902	94.7839	112.773	120.27	126.929	118.979	102.334	105.238	112.938	118.937	106.233	125.495	124.995	128.755	126.691	127.939	115.359
469.333	2.25	130.935	130.943	117.293	109.783	112.259	128.945	106.385	106.542	116.955	123.25	119.442	130.712	141.958	139.956	131.632	117.707	104.234	93.679	98.9101	111.453	112.172	119.109	106.85	120.287	124.673	122.29	128.264	131.144	122.706	112.887	126.476	118.675	91.8201	112.825	115.27	109.598	111.55	111.57	98.295	108.549	113.342	118.553	126.827	129.796	108.247	68.7631	122.076	121.46
476.444	2.28516	115.393	120.239	124.022	105.682	122.284	125.966	117.648	100.041	98.9318	113.732	103.603	137.621	140.233	122.344	95.545	127.109	122.59	114.007	115.862	117.23	109.001	117.839	110.177	91.1273	115.157	96.8189	110.986	97.3567	115.876	120.413	117.395	117.676	112.015	117.776	104.757	115.02	117.432	127.556	127.363	120.619	98.0086	100.374	113.601	123.875	111.567	103.908	122.485	127.055
483.556	2.32031	97.8145	132.161	133.761	126.26	115.925	110.231	77.6626	95.7843	92.5953	110.519	119.564	130.836	132.554	107.619	119.049	127.158	122.517	117.817	90.8188	121.423	118.695	106.14	117.285	105.032	106.09	117.142	106.273	96.4554	105.767	98.7609	97.7246	111.081	83.8125	121.664	130.945	129.771	102.516	127.237	135.423	123.846	89.5483	112.744	124.685	118.56	102.785	113.335	101.722	124.137
490.667	2.35547	126.327	125.16	133.783	137.782	130.278	124.502	113.341	95.6522	72.4943	112.924	116.403	118.701	126.699	112.609	111.946	116.871	104.754	120.037	126.781	109.233	117.305	119.685	124.38	119.475	119.064	117.518	107.617	111.416	111.458	104.482	113.415	122.108	119.579	93.2916	125.803	131.86	123.532	121.165	127.013	119.854	105.501	93.3949	121.253	131.131	121.918	96.3059	125.257	128.385
497.778	2.39062	117.188	107.405	64.1715	134.69	139.067	130.604	109.782	109.851	117.686	122.879	124.258	132.054	128.745	113.362	105.575	108.744	94.8694	125.876	131.976	126.653	123.282	117.797	105.5	124.473	127.254	118.403	117.889	127.326	121.348	99.6014	83.3559	119.688	121.259	110.013	112.829	121.625	97.5902	81.5933	114.975	93.0944	101.475	74.591	119.358	131.559	129.325	126.624	133.036	125.945
504.889	2.42578	95.9561	119.738	120.839	129.108	123.261	114.636	114.808	112.612	119.976	96.8646	104.781	122.559	138.573	133.713	109.302	108.037	115.024	122.65	114.101	126.315	122.595	99.5088	114.74	125.654	119.537	106.031	127.953	127.771	111.541	93.2911	106.086	121.004	93.4999	106.18	112.65	117.177	91.3845	90.6408	117.4	122.402	118.537	115.607	122.521	113.856	112.088	113.045	121.729	127.193
512	2.46094	125.165	124.377	113.496	125.468	94.2988	114.546	118.148	75.5848	121.115	124.225	125.27	127.504	126.451	137.849	132.898	125.564	98.1353	119.426	118.564	122.176	121.849	104.355	114.977	125.552	115.232	108.743	124.032	108.57	99.2088	103.895	121.527	123.695	121.62	120.652	99.9691	119.005	114.463	110.929	121.601	108.488	119.816	94.4733	120.351	121.877	110.236	94.8762	83.8452	103.496
519.111	2.49609	103.527	127.211	135.301	134.371	129.181	126.84	116.498	96.3391	126.363	129.082	109.601	117.55	121.436	135.775	131.461	130.291	128.244	116.733	103.833	104.965	109.96	97.0956	108.471	108.929	115.291	113.976	111.764	114.909	115.724	118.124	121.289	83.0674	118.018	118.096	122.522	130.216	127.349	111.406	127.041	123.949	123.315	122.403	125.724	112.025	114.88	111.146	93.5465	92.7401
526.222	2.53125	113.579	130.873	119.698	130.174	136.672	113.4	113.651	122.297	128.23	123.683	100.528	100.074	123.003	133.515	121.398	121.899	120.677	114.607	109.953	113.158	101.188	63.9185	104.444	111.447	121.844	117.111	75.3197	110.428	119.681	100.982	123.993	124.037	110.011	98.9685	114.257	131.859	129.789	123.388	131.498	126.29	99.8442	99.4449	119.498	124.358	123.977	118.924	98.8519	84.8601
533.333	2.56641	104.276	127.262	129.221	130.072	129.72	124.88	119.493	107.449	114.886	117.316	92.1216	92.9391	111.594	130.14	126.291	114.88	100.202	120.087	125.324	125.341	116.377	97.534	105.963	124.138	130.363	123.921	99.2782	108.105	120.658	123.647	122.359	114.678	114.282	108.46	105.291	127.495	123.753	111.749	120.056	113.662	106.838	106.28	121.669	131.639	122.994	100.75	107.499	111.693
540.444	2.60156	121.393	125.503	103.101	115.601	105.07	108.177	108.822	85.2473	100.054	121.722	113.085	116.357	125.389	118.76	91.9902	98.6962	100.898	112.215	108.574	112.915	115.61	111.911	113.215	119.892	107.255	124.492	118.188	98.0709	104.291	100.743	92.0229	100.62	105.099	110.445	113.187	126.974	112.962	98.2746	106.61	96.7125	113.74	104.694	110.754	123.005	120.746	97.393	103.295	119.496
547.556	2.63672	120.039	113.753	109.357	100.119	120.578	119.286	108.027	120.057	124.794	127.557	126.358	125.767	119.287	100.651	88.5407	104.921	93.9989	70.6	104.882	107.312	90.469	115.071	115.626	112.011	113.277	113.443	118.995	119.693	108.04	101.58	99.0126	57.4232	111.387	120.464	129.869	130.089	113.385	107.537	106.14	101.743	115.964	115.127	108.896	91.8347	110.74	122.803	122.186	116.212
554.667	2.67188	109.558	108.299	126.206	123.26	110.457	122.161	123.784	115.81	122.017	110.409	107.311	89.268	109.056	82.6366	110.578	118.422	120.059	117.991	120.609	117.35	97.2488	110.493	113.782	113.651	115.232	78.0115	107.347	117.931	109.004	99.336	105.875	108.306	110.167	103.724	120.64	130.369	116.821	119.371	121.722	120.078	120.284	98.8689	115.343	110.809	106.428	125.92	114.761	99.307
561.778	2.70703	131.904	129.873	134.234	135.716	127.928	125.011	109.153	93.8678	109.569	113.73	114.128	112.499	114.009	120.373	118.403	95.4981	123.93	115.289	109.308	114.132	108.532	104.183	117.333	120.581	118.987	109.882	118.244	120.265	113.705	116.716	122.477	119.875	104.137	116.267	125.977	122.883	104.732	112.267	112.789	123.891	128.213	115.842	106.787	117.666	126.531	126.725	120.851	109.547
568.889	2.74219	130.638	138.148	114.901	140.044	121.607	125.677	121.268	117.883	106.974	107.968	105.221	111.66	96.9916	121.717	123.138	125.611	127.318	109.192	91.3274	104.818	109.212	95.2545	106.939	101.857	107.303	118.214	100.745	120.698	122.155	132.686	134.722	120.152	106.189	120.448	98.6344	119.317	105.237	119.171	117.23	123.664	125.789	106.24	90.0084	110.243	115.658	102.094	72.4321	116.902
576	2.77734	129.314	139.938	148.115	148.099	140.068	134.823	124.032	115.682	118.043	118.838	119.35	120.61	127.941	131.943	115.809	126.536	129.135	117.335	103.298	110.414	82.6347	117.78	113.151	114.114	126.206	126.446	117.943	112.588	96.953	123.784	131.326	124.896	112.692	113.714	119.492	124.889	123.075	111.354	115.687	111.777	111.004	110.441	103.811	114.837	122.604	121.905	123.058	120.79
583.111	2.8125	120.819	128.665	138.872	140.232	132.94	128.329	121.322	112.444	105.647	108.602	123.195	106.506	119.487	134.209	130.671	120.198	109.315	107.928	108.774	121.16	123.638	124.884	123.234	122.265	130.655	125.251	102.112	103.67	115.244	84.9549	117.346	120.089	101.105	110.791	115.202	115.456	115.246	81.4823	105.448	107.588	103.385	97.0307	101.423	75.2073	120.571	130.967	130.692	109.942
590.222	2.84766	130.19	129.676	98.6535	119.539	90.3066	84.4258	121.279	120.803	78.0505	120.66	119.542	91.1111	117.141	124.659	114.815	100.115	102.765	98.0242	116.006	125.453	114.206	106.568	116.531	110.573	123.578	106.685	102.702	109.403	98.5836	95.7188	109.826	109.825	88.908	115.077	121.483	123.914	122.345	108.655	112.881	114.184	68.4909	108.851	117.322	119.226	80.723	113.199	128.154	128.308
597.333	2.88281	119.356	132.881	126.221	102.321	105.588	117.331	128.336	125.362	118.258	115.115	117.417	111.145	107.156	70.5903	118.838	124.609	121.083	115.093	118.368	93.9344	120.851	119.459	76.2868	117.996	112.118	112.443	111.059	101.691	76.2504	79.4051	106.256	118.61	102.075	116.592	123.135	126.135	123.319	105.419	110.151	124.859	117.71	84.4642	123.762	125.92	122.48	114.468	127.515	130.161
604.444	2.91797	113.59	127.219	124.973	114.126	109.868	121.752	123.666	108.314	104.609	100.246	111.374	110.456	90.8582	116.894	124.674	122.961	118.844	99.2713	115.057	115.105	118.49	126.538	125.195	118.246	98.3738	100.958	112.668	94.5477	103.19	91.0011	107.333	128.704	130.076	122.193	93.7536	109.848	106.819	93.7604	109.601	128.962	128.326	116.464	116.866	118.656	101.723	130.836	129.178	97.5722
611.556	2.95312	130.685	118.361	119.787	133.221	129.024	121.013	92.8384	118.041	119.7	114.287	104.593	92.5924	116.831	122.222	112.859	79.1073	117.339	115.961	100.457	108.767	93.5259	127.333	126.92	94.6043	96.3689	85.3588	114.594	119.209	106.942	78.6374	117.757	132.128	126.697	101.052	101.013	102.262	102.291	103.638	106.449	124.15	126.838	83.3734	89.2885	107.344	117.874	129.84	125.848	118.301
618.667	2.98828	117.934	114.217	123.538	134.55	117.807	88.3185	121.07	129.48	123.958	96.8711	113.198	105.896	97.7758	117.327	98.8405	109.654	114.906	112.595	106.765	91.2587	113.806	131.605	129.179	115.622	101.073	97.4148	114.479	115.223	106.34	109.57	123.995	122.157	115.729	113.623	112.554	112.676	117.346	114.858	112.716	126.884	134.25	123.02	117.418	96.455	110.531	117.713	113.639	106.084
625.778	3.02344	122.334	126.949	133.46	133.219	113.83	78.6483	120.104	128.247	122.109	107.326	122.844	123.899	115.241	90.0032	119.032	119.123	92.7045	107.004	100.113	107.745	127.434	129.485	108.02	121.867	123.805	110.693	89.2453	100.252	97.2816	112.346	119.379	108.432	103.187	112.511	109.43	110.766	100.02	99.8207	110.296	129.197	135.031	133.12	120.821	97.9813	105.329	96.0302	112.523	115.787
632.889	3.05859	123.189	129.511	132.131	127.623	91.7338	110.365	113.878	97.3647	108.62	109.591	122.433	124.051	119.537	116.008	120.297	120.195	98.8694	104.987	114.76	121.961	126.802	113.439	110.253	119.378	123.134	118.979	106.776	86.9164	101.523	99.8771	86.4676	117.082	108.343	115.174	110.673	111.326	112.722	120.041	123.664	89.4874	119.205	112.146	111.843	112.565	115.05	117.203	99.4478	102.656
640	3.09375	94.9937	109.563	108.349	121.535	113.252	102.777	99.2248	89.3022	93.622	107.156	103.787	111.099	100.874	106.313	100.072	106.691	113.468	112.134	110.878	115.598	110.688	108.512	108.937	106.12	101.744	108.561	109.399	110.776	86.6459	101.051	64.6357	116.478	127.228	129.563	118.681	105.393	114.424	119.701	129.176	125.461	109.157	89.3188	112.302	114.138	99.9474	122.403	111.181	91.594
647.111	3.12891	118.536	109.881	123.218	120.034	110.056	112.647	107.976	105.521	103.901	109.87	114.142	121.972	121.513	106.843	87.1309	90.8966	102.811	117.568	110.588	100.827	75.7458	113.498	108.218	109.829	123.65	122.001	117.961	109.739	117.226	125.35	125.473	109.167	115.871	123.425	124.563	121.536	112.493	105.782	117.019	120.247	107.063	105.417	118.456	125.019	125.25	118.677	108.112	101.767
654.222	3.16406	128.824	115.379	127.13	132.045	122.605	104.762	115.161	84.7734	92.2755	104.502	102.78	116.934	123.933	100.36	110.7	114.608	114.856	121.856	124.813	118.422	114.989	125.946	127.259	126.557	129.928	121.864	123.651	119.943	130.184	137.042	136.589	129.174	113.66	75.7017	120.359	130.711	117.749	102.298	108.906	102.044	57.9808	90.0881	104.271	107.355	119.965	114.355	106.159	125.879
661.333	3.19922	113.493	112.157	105.487	129.198	127.446	110.639	111.213	119.777	114.475	113.491	120.815	128.128	116.302	113.643	121.208	117.819	113.911	106.134	122.987	113.121	98.5415	126.59	125.28	88.682	127.866	121.564	124.673	129.388	128.731	119.713	122.33	129.438	113.254	103.805	126.898	131.932	118.873	117.512	119.267	84.076	75.8582	88.7802	91.1833	103.482	109.747	62.3504	116.844	124.735
	3.23438	112.138	119.57	123.865	120.448	127.956	126.665	122.823	130.781	129.678	102.61	121.723	134.45	134.027	134.57	133.067	115.478	123.075	120.962	113.662	87.5986	117.36	123.081	106.809	116.293	124.348	123.828	113.951	104.012	60.155	116.881	122.127	121.258	96.7037	114.268	126.809	122.629	115.369	127.649	124.434	117.423	121.552	127.991	129.53	121.792	100.108	111.11	93.7065	105.814
	3.26953	134.261	137.266	135.729	121.864	127.759	135.007	121.486	116.419	127.15	126.261	111.908	127.246	138.887	137.538	133.433	127.132	124.401	107.308	113.447	125.526	119.637	113.345	112.613	103.326	107.072	104.996	89.7153	95.6325	110.594	120.122	113.873	103.318	117.912	87.517	115.424	115.819	109.72	116.086	110.185	83.3238	129.815	137.902	135.816	129.969	123.59	118.756	91.5692	113.307
	3.30469	92.554	133.078	129.178	104.62	123.303	129.077	118.33	119.529	113.03	113.281	129.923	134.038	123.553	107.577	116.954	87.1595	113.915	83.5625	122.56	132.364	122.944	115.667	116.186	108.388	112.407	110.172	107.849	103.92	83.9845	117.662	112.007	115.839	126.074	116.125	89.1818	121.672	110.928	119.262	109.03	124.021	126.624	121.45	116.54	112.755	134.636	130.683	117.666	121.412
	3.33984	133.719	128.75	78.9468	117.212	112.918	118.084	106.723	117.819	117.014	114.214	123.04	125.013	114.414	114.473	108.943	94.702	111.527	111.931	122.906	131.817	118.652	109.533	110.23	95.5426	113.775	106.035	108.604	109.109	89.2876	110.949	119.905	125.446	127.225	125.523	128.623	131.9	122.251	117.528	131.024	134.756	125.73	117.135	109.566	127.875	136.676	129.085	68.5433	120.557
	3.375	125.578	129.771	121.274	111.562	93.7485	112.057	113.525	105.998	107.48	94.6854	92.0555	93.5295	112.214	120.218	121.492	114.947	106.688	100.895	97.9398	122.601	130.849	123.765	105.158	94.9959	101.105	119.484	121.443	116.474	100.886	103.775	129.452	130.307	114.936	113.883	126.822	127.624	123.832	115.695	114.516	124.296	127.645	131.298	129.414	133.238	131.217	86.1698	128.768	130.667
	3.41016	119.159	122.639	99.1828	115.977	101.982	114.844	116.603	113.736	111.726	90.123	84.4102	108.402	120.202	122.102	122.087	89.9954	115.825	113.872	115.012	125.443	125.589	129.25	119.916	116.327	119.372	109.988	107.458	116.875	117.028	121.736	131.126	120.61	98.036	114.606	116.828	115.832	124.317	117.838	109.864	107.999	111.12	125.342	93.7101	110.142	127.931	128.363	132.066	130.281
	3.44531	117.631	131.226	133.771	128.786	106.409	108.437	99.2201	117.704	120.23	109.998	116.337	117.842	107.557	71.351	116.549	120.988	118.444	111.097	111.873	124.395	114.64	128.343	125.345	111.393	121.144	123.234	111.068	83.6016	108.948	74.558	125.225	127.633	116.604	107.065	126.714	128.826	104.392	114.931	112.076	92.6574	112.086	122.373	119.506	115.204	127.416	113.472	122.406	127.338
	3.48047	112.359	122.156	130.474	126.354	117.243	121.68	121.905	124.625	117.467	119.475	117.686	94.8817	98.5641	81.4777	108.008	119.346	94.0475	117.348	99.6199	123.475	122.44	122.748	113.471	85.0381	116.275	127.356	121.882	90.2649	106.609	112.472	111.264	119.989	114.859	123.163	100.871	128.428	126.962	112.934	87.0561	99.0656	109.639	95.9109	118.719	122.556	126.616	121.526	119.906	111.343
	3.51562	106.576	108.374	109.947	124.767	119.092	121.458	113.265	122.749	114.335	115.639	108.192	100.945	108.095	109.201	96.4283	122.3	129.15	126.976	120.762	121.072	114.006	117.796	123.663	116.756	116.144	110.386	122.923	116.868	112.659	113.891	107.843	106.276	109.689	123.036	127.429	132.657	120.025	96.9887	103.765	102.923	112.51	112.599	108.371	74.0832	108.425	110.158	107.018	104.928
	3.55078	113.466	125.221	128.707	130.363	125.484	115.02	112.701	111.526	110.265	118.651	102.068	102.666	110.894	101.781	115.448	127.259	118.817	120.996	121.046	89.6437	112.436	111.583	121.961	107.124	108.731	115.512	121.658	119.563	112.025	125.538	121.811	115.473	126.443	115.418	123.579	132.981	115.703	114.163	112.585	106.234	107.102	108.47	106.775	108.803	111.682	123.793	114.991	105.648
	3.58594	134.862	121.399	113.217	115.443	98.3874	86.1064	104.367	112.013	114.183	116.17	98.3428	110.745	116.615	105.54	99.7427	124.876	120.511	121.71	125.493	111.76	95.0355	108.189	113.005	114.102	118.025	114.532	96.4749	116.413	123.041	117.355	115.093	127.397	126.187	118.261	127.529	130.67	118.502	117.017	116.708	109.606	101.333	102.511	101.049	123.069	132.414	123.64	112.92	113.383
	3.62109	133.356	127.6	116.858	103.789	86.6895	76.0925	104.52	106.902	105.999	103.76	107.08	121.416	124.169	125.073	123.623	121.127	112.358	112.18	127.908	124.004	119.669	121.982	108.689	106.677	95.8113	98.9193	98.7214	105.171	100.833	98.2765	95.2827	117.819	117.178	96.3368	116.075	122.756	100.022	116.656	112.366	110.378	117.838	91.7864	119.035	129.571	132.179	124.561	121.607	124.008
	3.65625	112.834	121.717	92.3499	108.876	102.84	106.471	107.092	101.718	108.83	115.001	118.894	116.963	81.6634	122.334	114.628	82.654	115.301	120.697	104.12	118.564	114.442	118.871	122.755	117.937	112.645	108.957	102.946	83.2251	88.3542	90.8535	97.8001	118.634	111.797	77.5068	104.72	116.423	108.035	96.2786	108.301	114.331	125.244	126.621	122.782	109.973	112.537	130.911	128.01	99.6026
	3.69141	113.378	74.265	116.883	119.974	114.384	118.581	118.765	115.256	115.653	102.167	116.96	108.126	106.624	116.82	102.82	81.0573	102.592	112.238	109.02	111.422	108.493	107.289	104.994	110.252	124.876	126.392	117.691	110.29	111.654	110.304	123.424	130.407	120.816	111.547	112.596	113.495	82.7502	98.2304	103.421	102.466	112.645	124.435	113.673	93.1796	122.563	124.944	102.155	125.969
	3.72656	128.198	112.755	111.893	120.706	117.727	126.094	128.175	123.674	110.785	65.4492	113.14	119.251	118.071	113.645	82.1409	93.6929	99.7866	100.759	102.413	81.9956	115.799	114.782	99.7452	106.547	125.45	121.207	116.253	97.6099	117.68	117.23	125.179	132.901	126.613	95.396	89.0663	104.766	116.112	118.869	125.252	122.44	113.091	122.684	121.043	85.877	125.019	126.97	119.769	123.055
	3.76172	127.667	90.2157	95.0934	115.899	117.744	124.981	110.574	100.52	116.967	116.686	120.331	115.048	103.695	115.501	114.682	118.116	119.692	118.024	116.199	117.576	123.072	126.222	114.31	110.879	129.558	124.536	122.796	124.299	123.164	111.292	119.45	115.1	114.483	118.061	119.787	123.283	106.425	117.716	123.622	106.354	119.796	116.985	118.382	125.975	125.872	118.511	87.264	72.2208
	3.79688	98.0532	125.885	126.909	126.593	128.655	127.328	111.602	100.308	113.821	114.143	103.156	100.486	78.1829	110.946	123.367	115.196	105.431	118.206	101.846	105.626	97.6172	125.284	126.032	122.614	127.167	119.852	122.893	131.629	115.231	102.616	108.846	121.587	123.867	121.961	117.619	125.581	127.823	118.814	100.853	120.742	125.086	121.121	122.43	123.024	105.23	124.751	119.433	115.238
	3.83203	116.083	132.274	125.523	102.126	103.681	113.689	121.675	117.424	27.7417	107.008	106.552	106.241	94.2398	94.3171	112.736	114.408	106.331	110.241	111.36	106.057	99.1633	117.638	97.1682	103.268	116.193	122.491	128.651	133.246	114.451	73.66	101.817	124.856	123.946	96.1407	88.9821	115.53	127.712	128.758	126.823	119.926	115.707	120.213	107.449	127.969	125.845	113.667	123.478	121.965
	3.86719	119.569	134.355	132.292	120.682	120.821	116.532	126.889	124.224	103.781	104.329	112.319	116.467	99.8567	73.9363	96.9111	108.995	82.382	93.6025	114.562	115.653	116.548	125.671	123.27	125.48	128.39	108.222	129.443	133.779	121.632	105.885	112.613	120.639	117.48	96.5284	110.318	114.262	106.709	106.32	127.997	118.924	110.798	128.414	132.916	120.245	121.428	126.944	127.585	121.427
	3.90234	127.148	113.811	130.119	133.833	121.98	119.744	131.013	128.168	108.593	99.0498	105.058	109.24	116.469	99.8405	95.1528	111.443	104.823	102.795	107.728	99.4697	117.676	127.466	113.715	120.24	129.405	131.239	125.823	113.598	116.832	80.845	107.329	86.7905	113.141	105.676	104.299	81.5023	78.876	103.572	126.795	123.355	113.122	125.371	135.396	136.675	133.576	131.416	130.617	119.085
	3.9375	124.731	123.43	119.95	125.566	109.885	87.436	122.005	124.848	120.608	118.459	112.908	111.75	127.469	130.501	127.142	107.24	109.311	114.318	97.6703	104.006	123.413	126.741	110.796	91.4356	105.777	121.534	109.788	91.0928	115.481	119.91	111.084	98.1776	111.931	113.589	102.639	95.1827	93.2736	59.1731	124.338	131.022	103.882	97.5712	117.345	127.163	127.817	110.455	125.72	123.891
	3.97266	114.614	125.946	118.564	127.232	122.271	99.6961	111.233	114.348	110.971	119.202	103.945	128.313	124.527	124.458	135.896	132.641	123.93	91.228	113.244	120.03	121.689	121.804	104.914	66.0495	106.761	102.571	104.92	116.861	128.006	126.877	105.11	77.6307	105.916	114.738	106.902	113.976	110.701	108.36	122.621	133.491	127.287	116.085	116.821	113.689	126.386	120.987	120.001	119.092
	4.00781	109.363	126.842	123.881	123.358	130.366	121.859	118.51	109.157	114.458	120.786	124.993	129.739	122.741	116.509	124.304	130.077	120.149	113.169	113.501	111.539	98.7992	107.738	97.9088	74.3598	113.806	124.556	125.818	126.75	116.863	119.527	122.564	107.939	108.685	112.251	119.133	120.737	81.183	106.877	116.698	129.179	121.584	107.324	122.247	126.706	126.486	111.727	120.909	121.57
	4.04297	118.104	127.726	123.158	123.552	121.101	121.17	117.289	97.5623	103.494	94.8632	100.408	117.465	118.209	76.0172	96.2417	118.835	101.965	106.691	80.25	116.046	116.511	106.749	100.34	110.499	117.574	121.314	121.899	102.387	109.126	122.603	131.361	120.716	115.289	104.565	114.552	122.788	121.01	118.251	116.129	115.785	106.221	75.3211	111.837	111.933	112.723	125.954	119.465	110.711
	4.07812	120.022	115.322	114.504	127.205	114.739	110.358	110.952	86.2217	103.815	96.9395	63.6225	101.566	120.273	114.307	114.894	109.648	108.053	117.112	114.937	104.014	106.434	96.7267	100.837	110.46	97.9205	90.6976	105.516	93.0938	100.334	116.551	133.699	130.275	107.419	114.15	80.3969	118.887	106.823	103.212	95.0055	99.601	57.044	108.603	116.874	116.516	118.873	105.265	109.298	120.904
	4.11328	127.093	126.945	112.642	121.802	119.476	87.9004	109.049	97.5045	101.512	84.6966	92.2635	111.868	124.583	119.53	88.4489	113.147	115.536	110.759	98.3853	102.446	99.48	43.7008	100.429	113.462	102.843	113.742	115.328	108.876	92.5026	98.8253	128.479	126.809	112.578	115.64	122.554	125.839	119.946	110.206	55.1592	115.177	120.567	119.013	109.994	76.4874	114.835	118.175	100.488	111.98
	4.14844	119.291	131.443	123.789	120.28	117.262	111.537	110.12	103.085	113.645	119.136	125.044	123.952	103.604	121.557	119.668	110.667	117.707	124.079	121.241	116.914	105.156	97.4937	94.8079	120.137	121.133	115.387	126.594	128.556	123.603	123.112	126.239	109.76	98.892	98.2072	116.668	128.278	99.3955	113.935	121.858	130.439	127.718	95.1881	100.77	98.3599	119.233	118.545	122.88	125.082
	4.18359	132.636	139.519	125.624	109.276	105.707	99.2777	103.919	96.5484	118.163	130.13	130.105	116.883	117.819	120.07	114.531	110.59	115.336	120.91	123.453	113.459	93.8791	107.526	110.913	122.486	117.769	104.536	120.02	117.051	128.619	124.821	109.724	96.8765	103.534	110.867	120.348	128.73	121.501	104.779	115.838	128.396	124.264	110.8	110.402	118.364	125.084	117.735	124.417	123.67
	4.21875	133.001	144.458	140.822	126.859	104.607	108.066	122.48	120.142	107.719	128.351	119.141	102.073	120.219	117.958	101.325	113.549	101.663	89.8206	98.9839	111.06	102.602	104.316	106.087	112.376	105.106	104.8	121.895	115.729	116.25	117.363	104.997	110.402	111.877	103.7	107.844	125.986	119.465	93.2573	91.1324	119.113	117.244	104.469	121.541	102.829	124.178	127.897	130.448	112.041
	4.25391	122.372	141.236	139.352	119.172	113.333	114.17	124.564	130.526	126.55	121.807	116.256	119.712	130.172	113.953	107.01	111.468	39.9611	101.944	107.512	116.558	112.618	117.211	119.209	113.263	116.159	127.6	129.182	109.914	87.0373	112.065	123.267	117.397	95.4048	95.8142	97.507	117.018	115.006	78.3421	105.247	106.463	107.82	100.747	130.541	136.661	131.287	122.285	131.346	121.951
	4.28906	120.899	132.882	126.189	105.639	97.6064	77.2977	111.523	121.938	101.3	82.4514	108.997	128.13	133.953	124.507	111.402	115.302	110.12	110.112	118.495	113.995	116.983	127.037	127.324	124.025	121.402	117.895	130.096	125.515	119.381	117.196	114.36	107.122	82.2719	103.885	113.598	121.975	109.369	98.0145	109.172	99.8687	112.244	121.697	130.628	131.546	136.729	134.117	121.314	104.377
	4.32422	49.5077	120.059	118.119	104.591	104.22	97.6822	111.393	113.135	105.372	100.915	99.9795	125.058	129.222	108.074	105.214	119.783	111.486	106.61	107.213	89.1641	87.9381	120.787	101.859	108.298	95.5036	99.601	123.04	131.965	119.512	103.536	90.5127	102.94	90.7285	104.415	122.886	129.236	122.388	116.427	107.355	97.3452	124.583	115.013	122.349	122.717	134.313	128.947	103.901	101.98
	4.35938	105.613	124.101	131.09	120.372	91.9163	108.098	102.511	94.8702	106.603	103.444	116.304	131.703	131.281	119.376	116.762	124.421	123.675	99.6197	59.3305	103.98	115.298	128.807	128.933	125.69	124.396	118.381	124.243	132.272	115.861	115.727	93.1719	109.806	107.365	107.424	108.448	120.744	125.018	115.606	104.805	119.785	129.572	128.758	129.717	131.366	131.324	133.802	126.739	113.391
	4.39453	130.875	131.659	128.571	117.475	94.9835	106.49	109.825	101.548	92.9952	79.0791	104.984	125.838	129.09	120.033	108.489	122.024	122.262	112.438	113.079	122.56	126.866	125.856	118.774	125.425	137.303	134.457	127.212	128.415	128.335	121.843	125.177	122.604	104.205	95.4296	101.711	109.198	108.775	91.7048	112.608	117.32	118.877	105.033	117.73	119.181	112.391	118.277	114.824	115.614
	4.42969	75.4697	122.099	98.5387	111.527	112.382	119.541	117.321	109.649	114.841	113.403	105.571	103.934	118.516	107.473	125.786	124.562	81.2825	116.583	121.177	119.225	108.628	87.6055	108.328	121.467	134.481	125.918	78.7034	99.1284	118.128	92.4363	126.809	128.238	100.291	98.3174	111.783	96.7031	110.574	124.019	129.068	120.987	116.655	117.409	108.567	102.918	119.567	121.934	121.961	119.398
	4.46484	115.972	120.249	118.901	79.1184	117.748	127.341	117.201	112.224	119.197	109.291	109.225	115.279	100.169	121.971	125.328	114.585	114.429	98.674	102.623	86.3596	84.992	90.8508	103.19	89.7956	123.245	126.498	116.118	118.658	117.993	72.9344	128.803	133.771	122.908	113.354	115.446	108.305	108.108	126.041	129.197	126.93	114.499	102.266	102.471	101.869	121.349	125.41	108.901	126.247
	4.5	123.08	126.546	120.818	86.0958	122.523	123.454	109.128	107.651	78.4606	113.354	121.089	123.925	111.106	112.984	115.483	102.542	114.003	106.152	87.3781	70.7076	86.1471	95.1222	106.192	106.072	105.112	115.653	97.6578	116.071	121.468	116.937	124.047	124.501	114.946	80.3029	105.251	107.994	104.786	112.499	100.523	116.776	117.728	109.101	115.7	118.884	127.368	130.288	126.189	115.755
	4.53516	126.362	128.371	113.694	120.859	131.629	126.656	117.551	121.944	115.88	120.22	126.807	130.498	118.463	115.284	88.2945	109.462	111.401	116.738	106.615	71.9213	87.2528	102.174	108.544	105.092	100.65	93.4203	110.816	121.69	112.176	85.2913	107.971	86.1506	86.7207	95.7688	79.3986	108.475	102.246	104.89	119.447	120.768	109.274	56.8562	109.354	114.037	117.865	127.752	124.912	126.297
	4.57031	118.823	129.324	120.3	121.6	128.62	128.668	128.476	121.854	88.025	107.942	91.4283	125.463	128.991	119.456	112.845	110.943	101.675	119.386	120.635	109.442	91.334	101.241	102.026	97.3926	108.608	94.9155	103.116	122.256	118.118	108.746	117.826	114.455	110.642	112.306	111.059	93.142	95.9091	104.547	108.258	107.15	106.769	91.5079	106.104	122.714	133.278	127.383	120.496	114.979
	4.60547	121.198	128.874	129.564	113.233	122.488	109.476	119.311	117.39	113.747	107.058	76.5256	115.568	120.624	97.6838	96.3362	100.378	114.752	108.38	122.07	106.049	112.423	111.668	103.658	111.688	112.208	95.4308	99.6101	115.837	117.56	117.924	124.609	118.612	119.913	118.964	100.601	104.488	80.6979	106.799	113.893	115.388	120.795	113.551	86.518	115.935	128.854	131.199	124.189	97.837
	4.64062	103.23	103.259	120.958	113.488	126.228	127.748	113.194	78.0294	99.2102	112.303	106.482	99.8268	68.6596	116.222	120.175	121.149	121.649	121.801	127.456	120.25	119.848	105.114	76.9188	102.456	109.662	96.7012	109.702	85.429	104.589	100.758	119.648	105.165	114.321	125.668	121.955	125.592	125.708	128.623	124.572	125.117	129.527	123.901	104.961	107.181	100.811	108.455	109.989	96.5859
	4.67578	104.581	117.5	91.1577	110.548	126.511	122.748	90.2559	92.4671	46.755	113.03	112.927	103.47	114.513	122.667	121.139	118.942	102.45	123.719	121.704	121.035	118.451	115.003	105.805	102.487	109.084	124.466	124.005	109.891	100.326	119.908	121.947	109.013	126.246	131.022	122.05	126.188	132.694	129.117	111.618	103.047	120.201	111.432	108.93	119.238	117.502	109.859	117.708	114.66
	4.71094	128.494	128.507	125.605	125.392	117.748	119.529	96.9538	104.334	118.444	124.113	112.393	101.703	121.052	122.866	107.776	119.616	111.963	111.617	98.4002	111.916	108.425	124.591	121.938	101.533	115.933	122.441	127.27	122.871	118.806	110.836	110.944	130.833	128.315	113.149	106.556	106.524	109.886	117.066	81.794	106.378	95.4411	106.362	97.0484	118.487	126.529	125.675	131.96	132.875
	4.74609	123.404	111.215	131.04	129.567	117.188	116.963	108.878	120.898	123.26	121.566	119.617	113.569	35.778	121.909	130.774	125.401	93.7613	102.997	105.816	121.39	123.68	102.103	123.819	117.993	117.363	107.589	119.68	121.618	103.557	117.44	124.922	126.421	113.882	40.8639	99.1381	117.182	120.862	119.329	113.802	110.122	110.988	115.303	106.903	118.577	123.582	108.496	128.896	129.341
	4.78125	120.891	120.507	99.5189	124.677	125.359	120.118	115.234	120.796	99.2923	88.1221	105.621	113.568	103.983	116.016	121.249	121.323	116.312	93.923	65.3106	116.741	129.035	125.797	122.609	113.995	84.0416	118.766	123.708	115.035	95.8917	93.6229	114.169	110.879	96.3563	97.4379	98.1706	117.15	124.848	117.734	105.02	115.344	94.4318	115.966	96.7889	115.932	126.596	109.043	115.75	106.712
	4.81641	106.79	125.28	127.025	122.279	106.187	117.302	111.248	118.243	102.28	64.9959	91.3675	112.332	107.764	110.167	75.0801	93.4797	105.546	108.719	110.398	119.921	119.039	127.62	113.973	104.545	112.316	109.705	108.72	99.9071	94.5372	97.5452	80.4368	115.046	118.634	117.077	106.566	119.155	114.295	110.778	125.013	125.651	122.194	117.645	91.9912	122.861	133.024	117.61	74.2053	118.7
	4.85156	122.196	128.975	118.738	130.287	129.224	118.554	109.793	101.649	106.355	98.0708	103.013	113.594	105.534	111.641	105.202	73.3924	85.8879	100.644	95.6445	117.351	113.588	122.74	119.171	105.501	103.636	91.5198	78.3835	95.9429	96.4793	107.437	118.437	128.314	124.168	101.701	112.219	128.298	126.706	119.798	115.099	116.982	102.69	98.2837	117.516	130.455	138.536	136.113	129.342	130.797
	4.88672	122.572	128.106	127.784	130.114	111.7	116.04	100.673	106.047	114.747	106.344	102.513	111.837	113.647	119.251	96.4933	97.3857	100.871	96.6358	105.824	119.298	116.993	109.917	100.37	80.8782	94.0516	90.5222	72.1066	91.0638	98.603	82.5716	120.401	122.757	111.409	95.793	118.471	122.274	105.76	117.434	114.265	107.098	91.1798	90.3649	109.845	110.546	127.635	126.09	120.439	117.076
	4.92188	100.242	117.647	131.155	131.663	118.547	115.211	113.7	121.548	119.622	111.568	102.898	104.801	130.987	134.243	124.337	120.35	120.646	108.74	107.357	102.718	102.737	92.1011	94.6856	85.3842	84.1217	90.8187	80.9016	95.6763	98.636	117.894	118.287	101.503	107.217	110.069	122.549	114.556	107.081	123.786	123.91	115.265	113.142	112.589	117.801	117.427	118.78	111.946	109.43	113.676
	4.95703	127.681	117.245	128.622	126.72	107.257	100.367	111.488	115.82	111.557	92.2862	103.838	110.562	133.926	135.186	121.464	112.533	125.573	119.391	112.679	98.6236	73.8432	111.925	117.809	108.089	103.753	82.2131	101.205	116.165	122.946	112.365	125.291	127.592	127.7	124.828	131.398	128.483	123.675	119.594	106.573	82.5496	105.701	112.427	121.472	121.135	105.574	102.924	128.752	132.564
	4.99219	129.658	106.104	125.357	130.323	120.862	116.31	106.646	70.6765	71.4646	117.617	126.699	131.652	126.648	99.2119	126.76	130.863	117.82	91.8688	111.755	119.962	121.524	122.982	115.095	121.078	123.267	120.608	118.279	121.741	128.263	127.052	134.453	137.807	128.955	82.0564	123.972	133.878	124.346	96.4872	72.6091	72.0981	104.756	106.221	115.729	113.418	100.234	121.326	124.278	125.957
	5.02734	126.948	114.846	117.475	129.991	127.069	116.738	111.038	107.038	105.469	122.953	128.351	125.81	118.284	94.397	129.667	133.898	119.106	101.102	95.4981	113.124	116.194	121.1	111.524	116.302	118.847	112.386	109.53	87.3261	116.586	127.073	131.025	114.858	125.028	115.916	118.011	128.615	115.787	95.522	107.119	107.364	111.862	116.586	109.526	111.233	118.939	103.663	107.446	108.457
	5.0625	120.406	111.939	118.573	122.584	77.3992	112.744	115.354	110.74	102.517	114.586	115.999	109.233	120.651	118.79	132.55	130.337	86.7772	92.3568	98.7567	79.928	98.0094	119.04	118.106	96.8852	77.3892	101.536	107.121	107.264	74.2497	87.2977	112.541	118.298	125.189	127.333	120.274	114.135	105.943	108.397	122.46	119.346	75.4153	112.619	112.129	111.636	99.8014	108.44	112.199	122.427
	5.09766	120.798	120.819	124.567	109.772	120.691	127.616	131.866	125.215	105.536	86.0558	116.358	131.137	123.679	111.384	120.082	130.348	121.405	103.735	105.283	110.891	123.984	129.753	118.49	96.9191	104.642	110.66	116.942	113.95	97.164	94.8762	73.2066	110.71	103.429	115.639	103.094	99.5481	94.1358	124.69	130.025	113.872	107.717	107.792	104.495	118.874	117.407	120.12	94.8817	114.642
	5.13281	100.158	131.209	128.669	118.638	116.787	110.001	131.223	125.887	97.5646	91.081	119.222	133.28	131.802	121.617	120.747	122.786	113.137	114.382	94.9363	98.2023	125.966	132.873	115.218	92.6264	104.615	74.4188	109.245	103.345	100.527	80.3871	107.807	118.167	115.276	118.675	112.22	106.493	115.73	116.289	122.311	122.355	116.116	106.945	73.3154	115.566	126.734	123.921	121.473	113.621
	5.16797	129.745	132.167	112.892	120.933	117.461	119.311	114.236	118.528	112.402	95.1274	111.444	126.643	112.68	120.372	120.646	110.598	98.1071	106.638	101.811	87.1443	117.346	129.423	122.823	93.4005	90.9762	105.683	111.481	106.722	106.839	105.833	111.362	110.654	109.721	111.475	109.354	105.794	109.303	93.1263	108.399	119.919	120.791	102.26	108.21	120.797	113.985	96.1061	107.225	112.277
	5.20312	102.597	130.56	125.928	115.996	85.0069	114.566	107.222	111.497	108.377	88.5413	95.2852	118.517	131.906	129.449	111.672	100.641	96.7195	99.7149	105.16	101.952	91.6101	122.95	129.326	110.066	90.9987	79.1764	111.879	121.759	114.005	93.4267	98.3214	103.79	88.5175	85.8851	110.599	108.625	83.1744	90.0199	83.1694	98.6159	105.83	101.837	113.782	117.222	101.348	114.101	117.351	117.629
	5.23828	117.42	131.615	127.903	98.1362	109.401	112.203	102.034	104.634	113.876	107.068	110.134	121.785	130.787	130.597	111.913	102.38	107.128	105.571	107.302	105.353	118.466	127.379	129.763	115.922	99.6661	110.061	115.238	112.462	110.43	97.1059	115.726	118.208	106.715	97.0642	102.745	107.711	101.128	97.9242	104.757	117.006	113.419	117.546	125.735	109.615	99.9012	120.476	127.383	111.999
	5.27344	106.744	121.965	127.679	110.051	99.8096	99.2747	120.216	114.182	98.3503	82.8457	97.3704	98.5802	108.65	112.784	120.345	117.284	109.719	103.777	117.367	113.066	105.644	112.794	112.642	121.855	110.567	119.435	116.673	106.601	114.38	90.6057	121.473	125.305	107.777	99.532	108.807	103.906	96.0912	109.617	112.145	124.415	124.14	109.469	125.026	127.571	121.392	123.652	128.379	117.31
	5.30859	109.822	122.834	126.487	116.496	112.518	128.428	133.344	126.215	116.788	117.133	114.315	105.802	65.2845	106.483	112.855	108.584	115.412	114.587	110.804	84.9382	104.682	111.113	111.954	124.381	131.222	118.98	104.327	121.736	117.552	111.842	121.695	122.187	115.853	110.629	117.055	122.415	117.868	107.842	116.372	124.947	93.0604	115.234	127.359	127.304	68.5691	98.8178	119.092	123.788
	5.34375	118.551	130.624	120.644	114.516	130.644	129.953	122.868	126.629	119.275	104.852	113.296	112.49	111.332	122.465	124.057	120.69	116.801	114.931	108.583	106.864	122.236	124.792	116.561	115.052	135.531	130.755	100.181	118.621	114.536	115.248	113.458	74.976	105.305	95.6396	109.576	119.148	115.104	96.3596	121.962	125.812	113.412	120.435	131.45	113.502	119.502	125.852	129.561	123.445
	5.37891	112.431	124.002	127.885	118.738	123.408	117.484	104.471	104.483	103.025	108.365	106.197	90.8796	81.3447	122.645	126.142	110.139	123.05	129.986	130.149	128.587	117.661	111.31	119.415	118.066	130.716	134.572	125.704	120.069	124.503	128.484	115.658	79.9606	96.0034	104.727	87.366	109.107	118.137	96.0989	117.223	120.285	107.718	115.792	129.444	128.272	130.071	124.84	121.976	117.058
	5.41406	125.393	129.243	122.366	92.8769	101.963	91.1362	111.001	111.461	96.0782	110.682	119.309	119.27	118.778	120.952	121.942	109.695	106.802	121.513	123.252	122.728	122.396	116.83	101.594	92.2412	119.732	125.08	115.228	112.912	117.27	128.908	124.461	107.148	96.0801	115.009	94.2855	101.036	113.229	119.812	113.154	87.9208	93.3629	114.953	120.131	116.386	127.301	124.643	120.93	120.649
	5.44922	126.11	125.26	117.753	115.307	114.316	115.091	114.96	117.874	111.186	117.893	114.651	114.437	121.581	95.1549	112.263	105.477	59.5741	104.819	115.54	117.581	117.259	106.029	123.921	125.38	127.212	113.52	87.8452	120.362	124.005	94.6285	122.265	102.533	112.277	117.724	118.959	105.102	100.516	117.851	121.029	98.174	100.712	80.5964	98.7629	106.838	116.144	106.295	125.885	114.261
	5.48438	119.877	121.851	112.399	125.871	127.944	115.586	102.877	111.03	92.218	114.843	125.074	128.72	127.428	114	71.9018	103.901	100.493	106.226	105.564	123.083	126.698	122.145	119.656	120.564	117.531	114.821	114.008	125.034	126.2	123.813	118.384	108.542	114.043	98.1462	120.958	123.142	88.1692	113.929	117.749	119.779	114.734	107.292	90.2858	105.663	119.429	124.6	126.352	104.441
	5.51953	126.638	117.142	110.193	116.275	117.09	118.525	110.895	99.8427	104.234	86.3471	126.595	130.796	108.519	110.06	102.424	102.083	105.491	78.8401	86.6928	114.794	119.791	103.273	78.8571	73.7634	92.2709	102.089	124.501	110.128	116.547	109.674	108.776	87.1421	113.383	124.838	133.849	133.712	122.11	95.2986	101.768	110.167	105.751	109.044	102.243	111.869	104.778	123.345	129.385	121.757
	5.55469	119.603	104.492	112.936	120.987	117.041	118.338	114.717	112.63	113.408	118.541	122.652	107.353	123.319	120.556	110.047	104.278	108.379	101.874	96.6253	106.879	110.141	91.8695	107.069	106.408	89.202	116.658	121.779	121.854	122.402	117.068	104.89	109.566	107.962	113.495	125.03	129.107	108.347	108.441	74.257	102.623	106.315	108.167	112.707	112.095	102.521	94.6802	118.331	114.413
	5.58984	120.376	103.742	108.694	128.688	129.532	112.619	102.297	119.514	114.27	119.211	126.929	125.187	129.208	122.745	104.269	88.9764	100.147	102.143	112.029	121.282	123.541	121.236	112.545	115.763	122.802	110.963	100.657	94.067	120.027	124.359	112.782	118.62	114.291	102.196	113.96	125.912	116.603	110.821	113.98	108.005	103.476	115.526	103.275	118.769	114.874	103.56	86.466	118.307
	5.625	98.3683	73.5288	122.065	125.845	108.913	124.574	108.361	113.304	127.413	121.781	116.562	115.041	124.194	93.4301	110.349	98.6333	54.8967	87.6683	116.579	120.871	102.658	122.82	122.412	123.332	125.492	114.889	99.5084	91.0055	101.505	114.82	127.045	124.79	116.734	113.258	96.3914	126.048	120.143	106.099	123.848	117.684	106.22	105.158	103.535	109.764	109.653	95.0327	106.829	121.921
	5.66016	102.962	112.903	126.047	130.982	131.188	130.568	118.932	123.24	125.539	105.278	98.9134	116.002	128.637	129.667	125.966	110.316	106.574	117.383	117.202	96.0836	108.583	124.499	128.587	116.646	111.943	114.136	111.816	85.287	89.3439	104.254	123.262	114.367	95.1922	111.578	115.825	126.391	127.275	106.082	123.791	128.534	116.051	118.604	124.348	105.924	117.611	107.561	76.5085	117.147
	5.69531	77.7442	113.078	106.587	119.796	128.142	127.357	113.716	118.29	109.188	112.015	113.13	130.707	132.223	88.5046	132.963	131.6	127.607	127.089	119.912	101.315	98.1865	128.139	125.558	106.345	108.985	118.188	122.305	112.124	114.666	113.863	112.624	110.28	101.186	87.477	62.6264	115.922	125.234	120.085	116.259	121.528	118.662	105.043	126.551	132.292	127.621	121.473	110.154	88.4806
	5.73047	111.338	109.889	107.423	82.5467	103.79	96.1643	121.129	124.038	117.494	123.199	123.813	121.159	130.719	134.578	136.044	114.332	114.118	111.83	112.206	101.167	123.116	130.286	116.01	108.412	104.199	112.366	127.075	127.01	104.826	93.4773	57.7655	66.7783	100.267	102.653	110.303	108.426	104.185	113.081	101.749	102.761	107.968	108.454	122.24	116.855	119.244	73.2305	122.696	128.315
	5.76562	102.851	104.988	108.388	99.6509	107.671	111.307	102.486	116.871	121.365	109.904	110.913	110.32	107.554	127.849	124.925	128.856	128.581	123.243	118.23	109.832	115.195	129.322	121.937	104.522	106.052	108.43	103.3	121.358	118.028	106.184	95.4375	91.1596	109.213	115.937	73.3239	107.367	103.632	86.2788	100.964	105.151	55.6031	87.9849	98.9795	105.409	110.056	118.877	129.164	129.987
	5.80078	92.4317	108.757	112.07	101.208	108.985	109.882	113.067	117.413	100.524	89.6791	89.7967	120.472	131.856	137.692	132.511	136.003	137.992	130.752	117.527	73.7376	101.017	127.298	125.307	96.0108	103.225	111.939	109.26	109.23	102.821	107.908	77.2212	81.3599	97.1495	115.319	123.86	124.194	98.2545	113.239	124.25	119.534	98.2701	94.2716	82.4598	111.579	116.03	78.1203	120.069	120.217
	5.83594	95.9156	108.244	111.814	101.982	104.504	103.663	115.822	106.883	109.143	112.063	120.086	134.938	144.277	138.963	131.002	133.493	123.978	107.112	106.819	100.6	111.561	126.551	125.923	106.806	105.278	114.844	89.753	101.58	104.821	97.8438	98.8452	106.866	111.789	104.936	134.35	135.385	121.308	112.611	128.354	127.431	111.143	90.0035	100.536	121.885	119.082	107.517	106.264	109.88
	5.87109	107.097	101.077	104.213	79.4903	105.26	119.052	117.089	99.5278	97.4712	114.987	123.887	138.544	143.328	114.84	95.1551	112.816	119.046	112.959	100.088	105.404	94.0615	121.726	119.736	100.244	124.205	111.832	100.566	107.743	90.5539	97.3092	99.4092	122.542	124.559	120.021	126.475	136.081	125.86	115.183	126.522	118.083	89.5239	101.055	119.77	111.669	107.371	110.47	119.802	121.174
	5.90625	128.384	121.654	113.215	94.3996	95.7986	109.163	114.294	112.309	106.23	113.015	110.092	131.692	140.64	132.518	120.315	105.2	104.022	116.822	108.975	115.082	113.456	100.424	123.579	129.222	129.063	118.621	110.87	112.23	59.2248	98.3269	120.335	129.572	122.685	103.435	120.086	125.879	111.903	99.5619	108.805	119.913	108.579	117.294	126.643	115.271	80.3907	95.4578	112.957	124.99
	5.94141	118.071	128.441	126.297	107.801	93.8112	90.293	99.9275	87.4087	100.332	87.9336	110.771	130.152	131.088	112.974	123.384	100.204	106.479	113.316	105.172	117.067	117.572	109.997	114.006	120.847	127.174	102.61	122.166	122.587	101.765	112.439	121.834	115.708	116.826	111.718	122.084	119.921	98.6309	101.601	86.0595	121.373	123.583	114.789	131.458	130.602	120.889	112.699	118.853	119.778
	5.97656	127.39	126.189	120.144	114.556	112.878	101.4	107.726	111.556	95.5639	96.0222	95.1389	118.962	128.566	116.939	112.734	114.74	116.034	107.54	79.4747	109.26	109.713	91.3182	86.5838	91.5167	117.813	129.09	131.59	128.952	118.153	123.587	120.309	110.275	111.014	97.574	89.2518	115.593	119.972	105.177	85.9226	120.094	124.549	123.061	126.869	102.355	125.244	121.922	105.803	98.4912
	6.01172	116.401	111.974	104.651	104.214	116.906	112.153	119.362	119.659	113.056	109.497	114.528	127.766	131.891	113.705	105.743	94.5027	111.696	107.684	82.6742	105.339	114.182	105.061	105.441	109.225	123.289	120.791	117.672	116.023	116.82	120.645	108.904	113.844	105.642	83.7474	98.6233	109.222	98.3619	115.317	114.933	119.858	121.62	101.724	124.602	118.98	124.94	126.813	116.249	119.544
	6.04688	123.196	104.09	104.881	89.5762	111.203	115.714	120.663	107.523	96.7717	73.2632	99.9052	116.167	128.751	124.784	100.083	97.2998	113.419	99.7618	98.4801	116.621	118.133	112.365	95.6993	87.0059	116.515	117.015	103.943	94.1318	108.087	104.38	100.682	114.023	112.5	110.257	121.151	109.28	93.2132	111.005	115.438	88.5243	97.8093	117.653	126.725	109.708	117.426	124.082	124.033	106.158
	6.08203	128.912	116.047	114.102	114.873	110.322	92.9199	115.086	113.032	101.571	106.906	108.317	114.908	103.237	115.507	120.65	116.976	119.15	114.901	105.954	105.426	108.342	83.061	111.561	110.314	121.095	125.135	115.85	109.223	107.628	99.2351	109.647	116.368	112.324	120.588	126.733	125.86	120.043	120.061	115.192	100.757	95.7553	117.614	130.86	130.128	88.2794	112.27	88.2783	114.175
	6.11719	110.914	109.495	114.365	118.265	104.614	98.4613	115.076	93.8294	62.9845	102.634	105.451	115.822	109.038	114.699	120.478	105.438	100.21	110.396	95.2651	92.46	97.0413	103.603	114.992	120.808	130.873	116.774	119.87	123.067	70.687	104.273	104.348	110.697	89.1249	90.8334	113.021	120.616	96.3352	110.718	96.1903	106.856	118.854	95.3715	127.534	131.173	124.813	117.259	122.711	121.927
	6.15234	88.1136	106.536	114.886	118.712	100.953	119.157	125.205	118.093	115.442	108.311	92.8175	114.74	117.533	120.622	120.091	95.208	84.2373	93.6659	104.939	91.5904	101.893	109.353	103.829	95.9665	123.26	132.949	135.935	134.093	118.053	70.6939	91.1309	117.835	118.414	108.785	99.1214	118.2	117.584	70.1069	120.092	122.409	116.187	115.531	116.501	115.746	115.458	99.7611	125.547	117.988
	6.1875	117.876	109.588	117.105	129.089	128.387	126.906	118.895	124.66	126.103	112.014	92.6013	116.906	121.088	126.876	120.056	95.7466	99.0506	85.6639	106.233	114.843	118.891	118.593	101.755	78.7041	112.094	117.079	132.195	132.945	125.226	109.303	110.973	123.6	119.199	99.5422	118.829	125.05	126.216	124.979	129.647	118.099	113.293	116.434	122.847	116.294	109.59	114.683	122.683	110.776
	6.22266	124.928	89.607	123.341	129.462	99.7455	116.707	115.173	119.778	118.168	112.775	92.8978	110.266	95.1771	119.272	117.577	104.211	109.44	92.8713	107.739	108.332	96.113	118.511	116.806	104.736	116.381	116.85	125.351	107.013	118.624	110.62	107.762	118.199	115.923	105.068	111.973	92.9802	115.241	117.883	128.265	131.456	125.411	129.379	133.709	125.515	98.0684	99.894	120.927	114.78
	6.25781	126.676	101.902	116.385	124.443	119.453	88.5195	115.246	113.922	101.055	106.77	116.71	120.732	121.388	110.808	111.648	108.693	112.116	125.052	124.663	110.316	67.532	110.202	121.013	121.904	108.559	111.877	127.903	122.633	121.766	119.49	98.5868	84.1676	106.157	100.006	120.341	117.694	101.108	79.0485	112.056	126.423	106.058	119.347	130.747	124.942	94.137	95.7705	121.741	125.849
	6.29297	125.759	100.197	77.8054	113.621	118.858	107.608	117.677	115.758	114.432	119.696	107.025	116.941	118.987	83.2711	116.786	132.204	135.284	134.388	130.785	115.586	93.6962	98.0796	104.856	109.09	109.214	120.189	123.557	97.5836	112.231	89.7609	101.519	93.7812	94.9053	117.631	121.782	121.158	108.275	98.4214	113.034	109.966	120.392	98.6606	115.212	119.732	118.543	122.215	124.193	107.821
	6.32812	128.056	105.947	107.663	102.828	106.738	102.827	121.743	124.009	119.042	110.885	105.861	117.779	121.03	116.997	131.145	141.44	133.178	100.731	116.704	109.002	108.738	113.823	117.166	114.823	114.372	94.1907	122.549	121.033	96.455	114.529	114.72	97.8882	111.939	125.571	120.305	120.477	126.373	118.053	114.808	109.783	119.973	121.939	122.391	115.234	122.552	120.621	111.217	110.96
	6.36328	131.834	125.279	112.746	99.7448	88.8282	119.159	126.865	116.304	109.055	119.844	120.377	116.729	100.14	90.0787	128.212	134.467	131.535	119.905	109.867	110.771	120.529	115.792	113.199	121.35	119.497	118.281	124.21	127.992	128.706	134.531	129.858	113.699	101.249	116.338	121.547	125.379	134.592	132.128	113.467	120.539	121.1	88.156	109.583	119.076	119.433	122.645	122.146	119.117
	6.39844	110.396	112.743	121.233	114.625	104.02	119.367	122.078	88.7004	116.586	121.713	125.271	124.538	120.465	120.669	94.6751	112.897	102.627	114.422	98.0975	113.957	110.489	107.976	102.08	97.4028	95.4905	98.7321	105.33	117.73	127.593	130.108	131.345	106.596	101.107	114.771	114.455	112.552	122.544	128.012	119.657	122.599	119.774	99.5388	111.127	114.721	109.971	128.697	126.094	107.528
	6.43359	116.251	107.629	101.114	104.164	100.434	117.086	123.3	113.031	102.03	97.3478	74.1855	127.811	127.625	94.0499	113.6	122.326	127.033	119.335	101.164	121.5	112.614	118.928	112.119	106.058	95.6065	92.5972	112.614	115.51	102.968	103.643	122.519	119.486	112.487	114.951	121.515	117.499	112.331	120.909	92.7263	108.1	118.5	115.338	115.129	108.799	109.533	116.867	128.014	90.7174
	6.46875	118.672	105.781	95.8352	82.0375	85.4148	114.821	125.459	95.5834	109.398	113.577	118.496	132.548	134.838	117.084	103.451	133.546	138.666	135.794	131.44	123.726	116.295	116.319	95.991	117.87	122.383	119.605	123.268	120.257	103.115	113.263	113.24	94.1674	113.558	105.548	116.834	105.916	120.422	118.463	96.6968	103.067	93.1536	86.5605	103.877	105.881	121.882	131.885	134.836	126.919
	6.50391	126.674	112.993	116.041	110.743	113.696	125.603	130.628	119.269	109.102	100.687	67.9041	128.28	136.109	130.088	127.452	127.446	124.603	120.51	129.788	107.318	50.2218	107.559	112.033	119.711	125.467	110.443	120.643	121.458	102.631	95.7279	63.1608	107.869	118.859	115.576	104.034	112.679	121.81	122.386	125.171	124.692	121.451	118.703	113.574	91.1157	123.116	126.806	128.716	125.589
	6.53906	118.45	108.684	125.539	124.986	93.8087	120.976	129.227	118.307	110.504	110.64	115.709	131.751	125.543	107.908	114.198	77.7835	107.635	116.061	128.18	119.351	99.4493	85.7304	108.029	95.6345	116.511	119.487	128.708	123.064	103.724	90.5146	82.7616	107.829	116.728	114.758	109.691	100.827	116.076	107.407	120.86	129.601	116.372	110.115	116.04	107.577	101.58	120.057	122.755	134.045
	6.57422	113.824	121.612	118.901	128.149	108.517	115.065	111.742	119.993	119.778	111.958	120.202	120.554	132.003	124.722	103.685	110.649	96.4353	96.4386	126.162	123.613	104.006	112.324	121.17	121.907	114.713	111.743	120.459	125.881	115.83	89.4068	103.963	104.497	99.217	120.151	119.273	116.504	119.996	97.998	121.991	120.698	89.6083	49.5483	111.652	118.866	113.413	112.497	128.088	123.917
	6.60938	134.293	131.647	127.576	132.655	127.51	123.924	119.263	120.322	121.314	118.593	123.053	124.58	131.109	126.703	130.89	127.379	111.755	117.787	127.982	124.951	108.974	110.763	123.916	121.419	101.933	117.251	101.495	109.696	123.245	123.095	117.792	73.5483	109.713	89.1412	120.591	118.176	109.359	113.806	111.855	122.02	114.037	99.9751	113.813	124.987	119.274	108.603	117.61	106.795
	6.64453	90.6149	132.457	132.941	118.672	122.485	113.402	112.063	100.984	114.396	121.037	112.784	127.086	121.698	113.58	133.452	135.045	133.647	121.698	115.886	130.391	123.234	114.203	117.229	104.319	115.778	121.986	121.587	112.079	119.014	125.956	130.224	127.932	118.89	105.105	111.161	106.359	114.499	128.762	123.289	128.767	132.683	122.744	103.29	118.956	114.202	109.974	95.0724	110.751
	6.67969	125.828	125.757	126.072	107.422	97.4795	98.737	98.727	108.525	91.8432	112.849	120.252	126.09	114.621	129.011	130.09	105.744	131.381	135.562	126.481	110.252	116.459	116.126	117.739	120.115	126.616	115.978	116.432	126.767	104.435	108.08	122.449	127.939	126.993	117.609	125.463	114.997	127.389	122.738	128.447	126.224	129.216	129.64	124.388	113.548	107.239	106.418	116.646	106.676
	6.71484	114.555	111.272	105.834	122.703	119.498	118.028	107.333	118.642	117.257	120.465	120.556	124.915	129.506	132.75	111.389	131.46	139.757	122.77	117.212	110.583	99.6249	99.8503	114.871	128.319	111.085	117.166	131.33	129.794	113.72	80.676	104.123	100.34	115.776	130.411	132.247	126.249	120.49	114.342	127.04	123.385	123.816	121.123	114.148	114.357	100.096	85.3401	108.228	121.924
	6.75	118.605	120.354	122.314	130.368	133.806	133.613	128.485	109.945	113.627	104.11	108.671	115.57	87.8378	126.877	133.312	140.568	138.563	125.294	114.624	111.614	105.393	112.541	118.069	118.904	122.404	129.019	135.289	126.695	96.1446	111.508	116.409	113.732	100.782	123.689	128.953	108.124	105.65	112.766	123.896	124.148	115.849	117.459	111.431	91.1236	93.5635	105.364	71.9758	116.208
	6.78516	96.9185	116.224	124.66	122.454	105.954	125.227	124.163	122.064	123.052	123.836	129.698	131.459	130.543	114.975	121.391	132.652	119.475	113.03	99.5067	97.3958	116.616	125.107	105.547	97.8348	101.433	108.985	126.73	116.797	94.8085	112.253	110.619	111.162	110.298	98.4182	112.005	111.043	104.165	108.756	98.8725	121.827	121.153	127.052	122.801	114.53	113.077	102.119	98.1709	115.589
	6.82031	112.341	116.284	89.7672	110.984	116.183	110.735	102.945	120.677	124.161	126.692	120.386	118.011	124.668	126.799	109.082	118.021	124.363	114.84	115.279	112.368	113.453	127.868	127.832	114.041	110.146	115.187	120.151	100.447	109.384	115.829	90.8864	88.7023	106.204	101.048	107.607	91.0419	112.677	109.541	117.66	118.669	119.237	122.92	121.956	125.608	130.845	120.63	118.147	48.0869
	6.85547	109.157	101.533	113.384	105.033	110.131	96.3551	112.725	101.766	89.3236	106.19	88.5794	96.4289	69.5622	119.457	123.524	127.603	120.356	119.287	116.417	104.205	94.3279	123.418	128.234	114.036	98.9297	123.291	125.748	112.571	66.9447	119.829	124.054	117.359	103.444	109.443	103.81	103.199	78.7065	115.282	105.898	123.967	120.79	118.283	110.667	67.4758	127.849	134.561	124.549	119.907
	6.89062	117.605	101.3	107.891	113.094	117.071	115.242	117.668	113.652	100.514	109.838	112.405	120.52	122.801	112.141	106.966	122.676	108.731	94.5904	103.032	96.7669	89.8884	117.625	118.728	92.8797	112.802	95.6484	130.702	132.006	122.613	123.522	122.032	113.029	84.2952	53.7983	89.1661	98.9117	111.533	119.545	126.956	133.337	133.843	127.303	121.37	116.678	120.172	118.573	112.777	103.214
	6.92578	110.623	105.291	119.465	127.635	123.462	109.118	105.39	117.624	110.763	100.339	118.023	121.599	122.461	119.855	113.266	108.06	116.897	112.176	108.518	113.399	111.325	120.726	109.834	100.241	120.038	126.769	135.992	134.584	106.488	112.051	91.3055	91.9363	109.655	107.283	99.452	115.117	115.353	107.396	126.248	105.502	129.869	116.393	109.144	95.7955	104.022	90.2372	102.502	116.586
	6.96094	121.676	119.242	127.091	125.114	76.4414	115.555	110.627	102.146	102.73	105.848	102.937	101.524	85.7157	105.28	94.4286	113.181	112.333	96.3348	120.841	102.509	119.281	124.42	118.468	116.77	118.211	101.088	129.373	132.155	121.313	117.759	107.591	116.48	111.064	102.333	128.992	127.799	121.055	118.995	123.537	126.66	119.177	111.58	127.557	122.768	107.111	111.403	106.73	89.8898
	6.99609	120.792	85.7443	113.726	118.99	121.628	119.993	95.9707	84.7057	106.212	115.869	98.0873	106.359	121.63	120.053	114.396	121.66	125.274	126.093	125.64	118.223	111.401	97.476	109.831	99.7812	109.512	104.296	121.52	118.194	86.1625	101.462	115.709	124.364	126.485	132.469	131.689	115.461	106.658	107.812	128.071	113.408	112.01	117.65	129.843	126.958	124.621	122.381	110.774	86.5631
	7.03125	122.785	110.437	71.1745	85.6102	115.253	119.92	92.6767	100.997	113.693	118.386	120.118	128.259	138.02	130.103	112.99	118.584	100.046	113.829	124.886	119.708	101.874	113.204	110.851	100.723	82.1259	72.0521	108.774	102.155	106.8	110.683	118.741	124.337	98.534	130.9	131.923	119.691	107.819	110.427	125.412	115.889	113.008	121.949	129.771	121.361	129.102	128.887	113.413	121.025
	7.06641	107.773	115.163	110.979	108.009	117.025	116.33	104.634	114.1	110.438	108.295	125.471	137.855	139.833	131.946	119.697	105.161	101.053	102.691	117.118	123.48	127.74	128.01	114.335	105.836	92.1508	98.6772	101.48	104.516	89.0216	100.731	110.351	111.711	123.611	119.358	100.393	119.909	122.077	128.948	131.878	111.32	114.424	113.273	127.655	126.117	125.177	122.846	115.337	112.564
	7.10156	120.702	111.025	100.873	100.758	106.955	116.498	108.293	115.768	116.153	118.723	102.553	130.462	117.885	110.573	92.337	67.3323	103.777	95.1598	120.84	109.631	127.334	133.131	118.232	119.24	113.1	107.706	117.11	120.162	109.204	107.024	106.38	112.445	116.536	91.4337	86.0398	115.865	97.1555	119.97	125.352	124.775	104.261	120.453	129.742	117.14	115.419	110.575	109.287	115.004
	7.13672	123.117	118.261	106.702	100.524	117.278	115.778	107.058	113.928	96.1401	121.958	127.696	120.802	119.25	114.706	114.001	118.974	112.306	105.052	123.763	127.33	122.316	133.256	133.962	110.031	102.231	91.9979	117.369	121.71	106.384	92.3042	82.779	109.156	110.314	80.5191	95.2229	111.235	118.943	109.926	103.467	110.392	114.836	122.106	127.688	112.409	106.094	101.712	115.491	130.121
	7.17188	100.316	121.246	116.996	110.931	115.293	95.7295	90.7715	109.177	111.527	110.664	121.573	114.032	118.204	108.451	119.122	122.279	116.487	95.7107	117.61	117.843	111.404	126.667	131.737	122.446	108.52	108.239	112.369	107.435	115.845	115.492	116.011	106.16	116.688	124.833	124.576	106.36	113.912	115.602	102.746	64.9717	68.3	118.438	121.504	100.705	102.925	104.132	92.5911	117.874
	7.20703	116.145	106.874	100.609	117.751	112.031	91.5715	102.732	112.591	86.7172	66.7354	110.77	121.384	126.604	125.105	123.226	89.7412	112.845	112.672	117.912	97.7271	107.3	119.491	116.468	117.604	119.758	108.423	114.277	116.299	121.403	121.991	117.949	112.224	118.465	114.355	119.984	126.314	122.815	120.145	94.7364	106.693	104.513	114.374	120.978	107.627	117.146	108.492	98.2567	77.9527
	7.24219	111.485	103.552	113.781	109.876	100.931	106.053	116.09	100.063	97.2949	96.9435	98.1165	97.5003	114.479	126.52	122.863	116.319	114.117	111.267	120.366	128.275	128.266	132.099	130.809	128.02	118.837	100.973	125.754	114.813	99.9312	97.5306	106.815	62.9354	111.73	119.658	129.846	128.207	114.276	119.256	122.961	117.722	109.364	106.895	127.297	131.284	120.819	83.2051	114.893	115.587
	7.27734	108.048	102.224	126.061	126.819	127.741	134.168	130.438	107.613	98.5828	105.844	104.814	120.855	124.442	66.0308	111.275	78.7954	104.208	119.407	114.021	115.962	129.974	127.967	126.298	109.228	117.574	118.551	127.184	125.036	122.309	122.761	119.727	106.299	114.147	117.789	130.145	134.3	122.872	109.999	119.538	121.067	109.593	100.727	118.836	130.575	127.535	106.137	111.094	123.068
	7.3125	108.284	121.413	127.45	119.938	116.436	137.757	135.121	113.786	96.4321	99.0321	103.825	123.998	135.178	132.296	126.952	121.473	122.541	123.331	95.2146	112.331	123.365	102.67	116.614	109.44	106.275	107.882	128.241	113.122	104.631	126.161	135.127	133.258	119.841	113.468	99.205	120.43	110.613	110.914	123.883	115.75	112.703	115.766	96.5547	115.602	126.811	127.917	128.965	124.872
	7.34766	102.182	126.285	114.102	98.925	121.325	133.148	127.969	104.601	110.916	99.9141	106.689	128.953	137.638	127.048	103.562	124.14	124.906	122.195	124.235	125.358	107.588	123.526	120.957	84.3201	112.849	120.555	125.848	115.569	91.6307	102.167	129.055	127.588	106.809	100.189	114.35	120.223	107.287	118.097	129.558	125.009	91.04	102.587	107.648	104.258	79.1317	106.038	118.553	120.346
	7.38281	124.667	124.996	117.692	98.6904	103.651	115.341	120.087	119.24	116.475	95.4506	120.312	134.059	130.016	53.0377	115.294	123.509	89.1712	107.94	120.78	127.915	117.586	120.087	125.678	116.574	102.608	61.63	128.596	122.603	110.866	95.5253	121.681	118.017	90.962	93.4272	124.416	118.853	112.141	114.697	123.794	121.639	106.704	80.8026	105.485	97.659	99.9549	107.455	99.4315	106.162
	7.41797	113.694	105.193	106.78	111.452	107.94	105.415	97.365	114.104	124.265	115.618	95.8926	124.669	130.739	107.447	117.544	121.818	122.677	126.784	129.679	119.776	110.427	88.6881	112.145	114.161	104.968	118.698	135.434	134.757	117.075	108.604	123.89	125.594	104.309	95.5445	121.282	123.616	92.0119	116.026	81.1877	102.58	100.123	115.433	121.542	121.204	120.702	91.6562	115.714	119.622
	7.45312	107.427	108.932	98.8345	109.317	116.547	118.343	113.26	119.458	121.872	114.402	107.564	122.74	127.636	114.78	117.035	122.546	117.498	134.702	131.892	108.152	99.8484	119.555	118.821	118.391	120.449	115.631	136.332	133.526	109.286	115.412	117.377	108.134	105.723	117.075	127.26	129.247	118.222	93.3221	121.138	129.909	132.821	131.274	122.587	110.848	125.574	123.158	128.138	132.028
	7.48828	104.745	116.359	107.725	108.998	112.821	126.964	116.813	113.738	107.211	105.745	106.091	118.221	132.132	114.621	113.499	120.727	123.05	122.322	115.264	114.653	113.457	123.242	123.996	126.602	128.035	130.246	129.97	119.91	103.527	109.042	83.2169	104.023	94.8745	87.8088	112.423	124.741	105.311	116.522	124.336	126.199	131.349	102.856	109.832	109.656	124.784	121.598	130.11	123.368
	7.52344	114.951	109.443	120.81	113.697	127.351	134.504	134.43	135.144	132.917	128.231	117.969	127.692	138.076	130.579	87.2047	114.258	88.9109	103.571	101.095	128.001	124.855	95.2063	104.395	101.883	110.353	121.586	124.367	107.278	114.278	102.49	108.685	91.1166	106.793	86.4263	98.5807	118.541	124.496	124.874	132.241	116.007	135.105	129.988	124.972	99.8113	120.812	119.679	122.022	110.857
	7.55859	121.969	117.821	126.307	118.572	124.518	122.343	108.268	128.877	131.068	120.532	111.891	124.749	138.123	131.736	123.49	124.787	121.778	111.293	117.852	129.453	132.76	121.381	105.495	89.6349	98.5105	105.042	125.118	126.946	105.286	104.943	93.9344	90.5675	101.655	115.272	101.611	104.862	112.246	125.754	117.044	130.854	123.185	129.31	120.868	123.376	125.7	98.6147	123.094	129.191
	7.59375	107.838	116.68	128.257	126.037	112.278	92.3528	112.691	123.388	113.739	94.5136	106.799	113.615	125.196	118.718	111.518	130.923	126.088	114.499	93.6926	126.604	129.739	125.996	121.676	116.492	116.1	115.031	130.416	127.647	103.689	74.1892	87.3619	96.6403	90.1543	108.509	110.609	100.422	115.726	115.839	117.609	117.928	106.212	99.6765	113.16	100.045	116.387	130.048	135.126	137.211
	7.62891	118.541	113.836	99.4796	117.69	114.543	121.239	125.707	112.546	89.8881	92.6545	113.82	121.889	124.27	114.38	127.512	126.793	104.362	96.7587	117.968	126.486	115.129	114.27	120.847	101.117	113.064	131.128	132.229	114.746	80.0155	86.4205	116.251	119.744	120.516	130.895	127.241	124.413	119.012	102.479	124.363	128.742	118.696	46.8709	99.953	95.4342	101.031	114.257	110.287	115.051
	7.66406	105.965	97.5547	99.6986	114.791	123.149	115.371	124.114	122.381	105.889	103.139	109.718	114.092	113.679	126.891	126.24	89.9282	122.191	118.405	122.17	109.53	111.802	113.287	112.587	89.8984	111.743	117.577	118.466	113.214	109.306	115.612	135.902	139.593	135.868	117.854	108.856	105.678	128.456	116.574	95.8266	115.577	121.994	113.932	123.15	113.966	112.98	88.2573	110.529	117.266
	7.69922	116.034	117.007	113.806	122.393	117.497	101.284	117.111	116.784	86.2036	107.424	100.751	106.951	110.661	125.465	102.101	124.738	134.726	137.154	133.098	121.535	116.144	85.5298	87.4875	115.523	121.03	106.401	93.7696	104.748	129.461	137.082	132.265	135.262	116.793	109.249	112.715	117.295	124.812	129.584	109.323	116.107	88.6092	116.781	125.137	114.239	110.097	119.651	113.48	125.581
	7.73438	114.106	119.381	134.592	131.844	106.709	94.063	102.629	110.213	112.719	102.465	89.4363	116.674	128.34	127.789	126.062	132.83	133.629	127.366	107.944	116.755	120.732	122.254	124.486	130.109	129.259	119.55	116.895	124.903	131.007	130.66	121.678	136.63	131.155	126.868	110.89	107.017	113.33	100.437	107.451	84.1202	49.2569	119.13	129.959	126.377	116.286	98.9212	114.95	127.91
	7.76953	123.963	126.906	129.725	133.857	125.942	115.551	113.447	91.948	109.296	112.835	116.62	113.734	104.01	114.636	114.457	128.581	109.058	99.0893	93.2008	114.882	103.574	116.632	122.549	128.587	126.261	109.987	94.5425	114.025	73.2889	125.962	133.572	133.93	133.146	130.137	115.085	105.181	117.087	102.712	109.224	116.314	103.78	104.778	119.34	122.912	103.263	121.021	127.365	109.091
	7.80469	89.1212	115.111	109.61	127.664	103.388	123.947	129.878	121.23	80.4923	50.624	113.356	106.873	102.27	118.982	124.385	114.147	104.34	126.1	121.677	124.118	124.294	119.679	104.529	120.148	129.187	122.522	115.417	115.491	115.884	97.698	88.0798	116.525	97.8868	122.89	120.328	110.663	119.659	128.772	107.369	106.058	117.54	81.4165	89.3252	101.732	119.721	100.852	125.206	131.978
	7.83984	103.507	116.039	128.479	128.011	112.475	121.719	139.035	133.603	120.474	107.616	89.0601	119.812	112.051	116.889	79.4047	125.723	127.407	132.345	132.087	111.459	124.959	107.359	109.039	106.831	126.087	119.727	92.9514	119.853	115.052	118.365	118.665	94.727	109.151	66.9333	95.5881	128.693	137.773	114.16	119.017	127.553	123.205	105.101	107.822	105.732	112.803	114.611	130.471	137.785
	7.875	126.923	121.347	106.04	121.009	114.43	123.78	138.249	131.491	111.669	127.995	125.373	122.219	119.841	113.886	115.356	129.913	131.676	95.3559	128.891	119.865	130.047	124.951	106.36	107.436	115.477	123.13	124.643	95.0699	116.804	115.293	127.855	128.906	123.023	119.609	118.058	124.203	128.339	127.242	127.553	138.547	137.671	120.026	104.024	109.154	124.611	123.715	118.051	138.988
	7.91016	118.963	118.239	113.193	112.366	97.4919	118.339	129.234	138.513	135.172	129.862	120.231	107.1	98.1442	99.1723	122.534	129.652	117.522	136.989	138.528	120.312	126.734	133.907	121.029	123.174	110.061	122.019	134.89	135.14	133.261	117.933	121.469	130.49	126.901	116.849	112.59	110.942	119.562	128.655	120.45	126.48	135.752	139.3	134.946	122.367	109.681	98.1616	123.207	130.219
	7.94531	85.9761	103.174	99.4513	82.2006	100.108	109.562	117.752	137.275	133.765	90.1211	112.974	84.4903	85.4486	126.534	132.57	124.632	132.405	139.637	138.358	132.76	115.376	137.101	138.695	129.297	121.193	128.768	144.938	145.302	121.132	115.463	118.074	109.762	104.403	110.688	63.2951	113.914	111.907	115.866	117.107	110.286	116.065	121.894	128.885	125.826	115.327	119.958	128.719	113.127
	7.98047	111.823	59.9762	85.7632	52.9518	85.126	96.4328	126.813	136.53	135.533	129.197	109.701	110.382	122.872	134.488	132.061	96.6351	132.054	126.412	117.527	113.4	132.716	136.368	89.0755	127.575	84.3184	114.418	140.956	142.437	133.479	133.673	128.562	130.169	123.398	124.563	124.675	96.3045	127.391	129.95	100.68	113.756	109.801	114.608	131.773	100.588	125.157	130.949	105.902	108.59
	8.01562	120.096	115.757	113.611	109.01	98.7685	106.453	130.555	123.498	124.885	137.243	130.057	126.272	120.866	126.244	120.844	123.187	129.61	110.914	93.8162	95.0205	102.684	134.647	136.851	127.498	102.398	118.874	122.38	98.1435	125.416	128.488	130.563	92.1757	133.492	139.02	133.565	130.011	122.643	107.02	127.449	128.048	134.821	132.754	112.629	111.385	118.332	92.2887	103.407	109.579
	8.05078	81.6175	115.771	113.516	114.76	111.865	127.589	136.137	136.009	131.227	121.057	131.258	141.043	134.37	129.461	131.21	130.592	127.217	101.973	114.179	125.444	138.863	151.143	149.149	95.6388	136.508	132.225	116.872	87.9545	97.7534	124.887	129.73	117.184	118.156	95.7418	127.029	125.68	104.453	112.172	106.636	120.061	117.279	125.261	131.948	130.724	117.845	93.7522	122.742	130.453
	8.08594	114.991	118.393	105.124	116.595	121.319	134.249	119.994	130.053	121.124	127.908	126.789	129.019	136.22	119.732	131.766	115.239	124.708	121.195	131.904	139.307	153.065	158.743	156.048	142.333	139.396	112.574	115.747	129.509	123.968	118.591	140.632	125.886	130.72	128.519	123.351	107.957	111.642	101.775	111.495	105.622	129.722	136.159	137.016	108.818	120.596	119.824	97.2969	143.831
	8.12109	117.697	116.308	91.3212	122.43	114.544	145.194	155.552	148.186	144.749	132.567	129.723	137.384	130.589	146.651	134.967	139.076	145.529	152.156	157.679	171.853	167.248	178.803	174.615	180.813	181.439	184.821	183.567	181.572	184.495	182.321	171.985	175.163	176.074	172.11	167.637	156.01	161.169	169.835	168.039	165.123	165.936	175.688	171.821	173.51	173.688	178.687	179.544	177.41
	8.15625	113.13	104.779	118.599	124.485	123.587	158.358	177.49	178.927	180.498	183.72	183.132	180.625	173.793	173.978	173.359	177.944	187.705	193.999	197.315	197.121	192.781	189.592	196.879	203.57	206.203	207.213	207.697	206.266	204.689	206.248	207.044	205.951	203.667	203.226	203.981	203.21	202.514	202.203	202.853	204.187	204.757	203.527	201.76	203.234	205.333	206.079	205.765	205.888
	8.19141	97.976	83.3382	119.265	131.662	136.367	165.387	185.043	193.347	197.675	201.181	199.79	190.575	174.551	174.668	178.299	184.494	195.529	201.121	200.401	193.98	180.951	144.96	189.662	199.561	195.649	195.038	199.549	198.896	179.488	199.271	207.244	203.508	191.068	196.005	205.384	208.082	204.859	194.314	198.325	206.756	206.799	198.462	186.334	198.715	202.558	199.237	195.693	197.795
	8.22656	116.331	119.344	86.7417	132.52	133.779	154.216	176.08	177.636	178.832	190.936	191.33	178.64	149.467	151.074	148.346	154.291	178.539	180.377	171.612	168.394	144.144	166.817	179.386	175.555	150.633	132.147	158.286	171.356	178.607	182.965	180.978	176.055	168.633	170.223	177.524	182.672	180.939	172.243	176.562	181.857	180.66	175.738	169.939	170.886	167.98	162.345	143.898	158.816
	8.26172	124.77	131.285	132.061	133.393	125.718	144.373	151.932	151.356	154.081	155.805	161.343	153.56	128.997	132.101	133.25	141.987	148.956	126.258	142.11	135.582	144.191	150.433	147.05	149.958	136.722	128.912	83.9494	137.417	147.082	148.374	127.701	112.656	125.372	130.862	128.019	121.799	132.256	136.124	143.706	137.329	132.185	120.645	139.292	141.707	129.25	126.828	121.512	124.729
	8.29688	116.032	121.27	122.895	127.709	115.878	123.606	95.8623	127.584	131.71	123.797	103.847	126.7	117.808	135.607	131.667	132.196	137.641	140.058	140.211	126.472	109.888	118.383	131.575	133.375	122.785	123.592	107.999	81.5501	103.99	98.7379	127.226	107.732	106	119.453	99.4797	131.701	128.968	117.059	120.295	131.21	139.484	125.905	127.354	97.3353	125.014	124.722	103.797	96.4383
	8.33203	116.758	113.359	107.731	103.842	124.43	108.854	111.372	106.547	113.023	130.055	125.312	122.032	129.542	118.267	97.9664	112.837	123.088	113.43	130.328	104.075	115.651	132.04	138.311	118.428	113.09	92.8428	113.537	119.573	126.371	123.84	123.682	130.158	133.141	128.065	133.016	137.596	132.379	122.046	105.858	142.619	145.588	135.96	117.321	103.375	104.748	127.885	126.222	110.31
	8.36719	81.1217	127.057	125.973	120.246	125.916	125.553	116.89	110.549	115.194	133.024	128.038	123.786	127.261	102.563	108.737	117.018	118.261	117.332	129.468	124.201	116.807	131.135	139.803	130.458	129.34	133.689	137.35	138.194	127.079	110.766	129.62	119.671	75.9075	119.456	115.435	101.924	123.998	101.401	134.841	137.835	122.261	123.032	137.935	123.524	129.471	130.425	102.494	109.561
	8.40234	129.689	130.285	115.484	114.726	115.757	94.7718	121.012	133.939	134.86	129.458	131.214	120.649	83.0538	130.828	128.477	128.704	136.748	129.631	133.179	137.01	121.963	123.806	127.679	116.839	115.583	106.957	141.299	142.717	133.585	127.977	117.923	129.798	116.894	114.391	124.922	106.272	103.467	123.88	121.296	114.913	113.786	128.602	119.794	122.116	115.118	124.593	105.244	118.922
	8.4375	105.916	124.53	124.336	116.897	104.937	115.412	112.611	134.187	135.802	113.626	108.393	119.501	124.575	131.451	127.144	110.461	127.202	135.856	136.482	108.07	128.099	107.796	120.853	114.629	114.119	123.283	132.248	105.825	128.93	125.137	114.391	118.277	118.076	91.255	108.252	114.039	121.681	127.634	123.522	115.619	120.452	111.222	119.701	93.2274	117.861	115.321	98.7612	126.646
	8.47266	109.267	122.206	120.085	122.143	127.264	132.202	134.086	139.411	128.89	117.856	112.447	117.181	103.988	128.497	131.784	112.806	115.477	109.329	129.557	128.813	133.775	126.976	98.1258	99.6468	112.086	120.029	128.176	124.766	106.326	102.757	90.7071	124.556	123.071	121.498	127.551	125.077	123.379	120.461	122.008	130.071	138.329	132.375	117.576	124.092	130.965	122.075	109.842	135.794
	8.50781	117.076	121.587	111.208	113.597	98.6414	124.585	141.571	137.623	106.143	88.3904	99.6076	121.209	132.827	129.468	125.57	123.399	126.315	136.091	131.995	116.53	132.691	128.677	106.09	115.654	116.458	119.711	116.957	118.747	103.788	118.402	129.297	120.513	118.935	90.6102	125.358	136.245	132.344	116.346	120.352	122.98	131.887	128.17	120.205	124.991	114.371	106.576	125.673	133.728
	8.54297	95.8014	114.841	109.945	110.01	89.8181	123.265	139.782	132.282	115.791	115.434	123.655	138.175	134.448	106.123	115.412	98.585	122.832	139.946	135.789	124.197	111.467	120.774	117.569	117.595	127.396	117.336	116.622	111.445	126.805	124.185	123.626	123.222	115.461	135.071	127.572	125.719	131.502	123.386	124.912	118.372	119.861	110.022	118.104	96.9308	104.274	88.8881	123.247	120.588
	8.57812	105.839	109.094	108.259	114.934	123.848	128.739	129.565	111.926	107.26	104.679	134.536	140.632	135.326	114.906	106.686	123.882	127.038	125.017	117.953	106.781	120.946	122.074	120.107	121.607	114.086	102.229	121.161	131.661	132.494	112.538	119.492	113.882	116.194	132.98	132.721	123.244	113.678	96.4658	111.935	90.0386	97.0029	112.924	123.038	120.519	117.842	122.893	128.921	126.533
	8.61328	112.152	113.414	104.575	101.882	120.074	79.5229	124.051	116.861	98.902	115.128	126.362	127.799	126.218	96.744	120.716	118.677	104.464	107.405	112.504	130.498	125.627	86.9986	97.2722	111.199	125.016	105	115.526	118.39	134.391	130.168	97.3917	95.032	117.931	130.223	137.999	132.943	93.8896	126.939	129.21	113.042	103.475	117.798	125.263	129.148	117.496	106.834	127.318	131.275
	8.64844	106.342	114.733	107.225	78.1086	120.996	129.452	123.155	102.736	95.8007	108.015	110.742	115.465	127.179	132.39	131.209	104.897	124.633	124.272	129.574	129.334	121.803	111.751	112.929	94.7788	120.77	130.76	124.371	121.824	115.322	124.86	124.082	128.756	122.102	116.153	119.727	123.179	128.187	120.995	127.729	131.074	109.81	92.0734	98.9366	105.88	113.928	88.025	106.163	127.798
	8.68359	105.202	95.8578	113.349	116.946	129.101	122.808	116.189	114.384	112.355	111.341	117.378	117.964	117.617	134.207	128.708	121.748	125.161	124.073	125.273	120.688	101.389	103.201	121.505	117.079	111.032	127.1	135.775	125.651	65.5695	116.444	130.71	112.333	128.868	127.196	108.689	106.568	101.925	112.273	125.669	133.864	134.07	125.178	113.582	92.7027	102.982	116.42	113.004	127.103
	8.71875	112.177	108.044	79.2959	102.414	118.39	131.522	132.505	132.269	118.148	110.306	119.834	119.253	115.915	122.759	119.264	107.02	117.598	104.686	110.862	118.997	114.878	122.175	128.575	129.135	122.363	114.616	121.197	121.509	110.872	119.112	131.792	129.187	130.547	136.874	129.934	116.959	117.674	104.503	104.611	122.238	137.198	132.314	115.807	96.101	114.321	98.3493	101.73	128.888
	8.75391	119.307	106.737	82.4951	74.8652	108.055	133.229	136.445	119.516	115.28	119.239	119.423	102.317	107.355	121.828	117.071	99.2436	112.624	90.8765	93.6512	122.078	126.764	94.791	114.568	118.468	120.773	115.228	119.291	93.9225	121.25	97.0445	126.915	128.572	70.8601	122.892	123.762	116.47	104.587	112.575	118.509	128.34	127.458	116.787	128.838	123.274	95.7248	104.634	113.08	126.643
	8.78906	121.455	96.083	112.324	112.625	111.063	126.546	124.57	106.147	120.862	129.444	126.557	132.692	136.282	130.24	121.971	114.115	106.146	101.532	114.147	121.029	128.731	124.089	114.428	111.49	114.954	112.602	126.118	129.651	120.592	119.613	110.944	118.295	124.094	105.101	101.468	120.552	126.849	136.251	127.978	102.773	98.8288	122.918	117.002	121.928	116.077	120.822	131.539	128.796
	8.82422	115.162	113.471	126.234	119.919	110.946	126.08	133.043	126.245	127.009	126.012	108.641	136.061	134.226	114.341	108.703	102.526	80.3179	115.549	116.851	87.8737	116.942	111.577	94.323	121.182	126.808	117.822	115.17	122.514	120.467	116.636	123.113	123.536	123.402	125.398	122.293	116.59	120.1	131.588	129.025	116.735	125.203	120.653	113.485	120.911	124.994	110.737	135.268	135.979
	8.85938	121.021	126.429	131.065	116.675	110.795	122.491	132.262	126.465	99.1285	120.56	129.872	128.08	117.707	100.155	108.295	117.559	117.874	122.505	89.688	120.912	123.494	119.346	124.939	129.891	128.322	111.173	71.6847	112.18	108.16	120.721	123.752	111.495	100.448	122.816	127.605	115.726	119.014	125.335	129.038	130.735	119.577	106.049	116.513	114.046	122.813	125.484	132.888	133.513
	8.89453	118.513	125.742	118.955	117.367	109.334	108.304	127.596	118.408	122.969	129.106	99.8956	109.984	105.744	101.866	90.7179	124.462	134.415	135.08	130.541	125.661	116.362	126.503	124.722	118.534	111.718	119.382	124.641	123.642	116.33	120.045	100.738	111.657	106.604	111.109	124.124	114.801	112.448	104.99	128.222	128.419	116.187	117.39	116.643	111.593	112.766	96.5013	99.3775	124.6
	8.92969	110.412	126.529	121.776	118.342	77.3022	116.949	112.173	125.489	133.344	130.62	118.469	87.2291	93.1181	106.107	116.143	121.28	118.405	115.781	125.93	130.574	114.187	115.901	116.132	111.679	109.549	119.635	129.535	128.365	119.961	79.8544	116.32	117.765	112.423	103.71	119.093	113.34	106.754	130.44	125.694	105.689	99.5104	111.256	131.821	131.637	117.809	93.4704	69.0538	113.922
	8.96484	119.203	123.165	127.069	131.631	122.912	100.19	102.257	120.544	127.094	97.2075	120.075	104.621	112.368	121.12	108.882	110.44	99.7594	111.639	120.52	116.917	120.87	109.249	124.453	122.625	108.431	117.813	127.739	95.5357	117.493	104.972	129	135.94	125.71	116.913	103.464	109.73	118.798	123.206	129.597	92.5366	113.09	122.852	128.156	129.147	123.526	115.396	108.363	96.9786
	9	125.464	121.328	121.45	133.929	126.463	102.866	92.2646	114.103	118.111	123.696	126.242	112.425	125.163	129.678	112.867	83.3985	115.917	122.797	98.455	102.6	115.016	131.704	121.391	100.475	116.613	117.267	126.717	123.391	114.843	113.6	130.918	132.19	118.637	109.812	107.434	110.603	102.17	118.076	111.865	121.729	114.808	104.117	107.31	110.122	113.627	91.599	97.848	114.548
	9.03516	127.938	85.9921	127.27	126.737	104.554	111.597	102.432	105.682	94.5389	117.833	120.099	125.181	131.13	137.447	132.88	115.862	121.297	129.001	112.069	90.5648	128.188	138.083	129.255	97.9351	87.469	104.685	127.518	110.891	109.992	116.272	127.646	113.624	114.677	105.287	110.794	114.005	117.656	116.658	123.17	131.822	119.569	97.1465	116.973	122.614	123.231	122.161	117.946	108.22
	9.07031	113.175	116.349	123.018	126.044	117.002	110.448	91.5345	119.456	118.007	76.8702	102.762	107.272	82.9495	128.997	134.822	119.832	117.883	131.527	129.507	122.439	118.218	133.355	137.65	116.433	57.0765	123.344	132.049	130.477	112.738	113.865	121.232	123.708	113.844	106.529	100.38	93.2376	117.137	122.631	116.458	121.126	130.983	131.403	132.705	122.362	121.479	133.68	125.496	104.226
	9.10547	116.165	114.577	112.793	129.5	107.343	113.39	121.096	116.712	117.778	117.439	115.644	116.851	108.345	125.204	129.689	118.52	80.648	122.743	129.571	121.352	116.797	134.687	137.382	126.037	121.663	111.992	125.732	122.549	118.664	90.7379	115.008	124.225	128.143	107.247	110.717	120.279	99.6413	99.416	111.214	117.567	119.119	118.607	134.64	125.557	127.72	137.317	128.377	120.798
	9.14062	120.412	106.59	121.808	130.257	129.935	126.657	114.6	87.9654	102.053	107.063	82.3238	119.585	122.352	127.003	115	105.626	123.861	108.55	120.924	123.508	128.991	143.035	133.666	109.308	119.422	112.404	114.947	98.8411	116.756	116.783	108.393	126.207	121.231	102.344	118.683	127.254	125.807	115.385	109.254	116.999	122.328	124.906	124.21	111.429	119.069	126.549	114.795	105.844
	9.17578	104.578	73.0712	114.706	117.405	116.272	121.004	84.5403	81.1918	105.171	96.4342	104.442	118.513	123.966	131.53	113.064	126.125	131.397	125.39	120.33	96.2225	136.625	145.516	134.981	106.407	118.448	114.019	112.498	106.797	123.523	99.0378	122.893	130.625	122.635	115.235	107.463	118.215	112.425	113.377	119.326	113.976	122.262	89.5553	114.299	102.664	110.643	102.352	119.707	109.187
	9.21094	82.7982	105.299	117.251	119.341	126.043	125.527	108.95	97.9021	110.621	126.019	129.843	122.719	120.767	137.929	138.216	129.969	128.956	115.243	123.523	123.9	127.478	139.168	132.103	112.738	86.28	98.4635	112.007	119.548	124.709	125.915	121.426	115.11	123.943	121.428	111.667	115.301	107.047	99.2964	123.506	128.427	118.378	125.048	128.212	126.641	121.892	95.4538	110.743	125.496
	9.24609	108.451	96.7215	107.424	83.5758	126.686	128.6	97.644	106.31	121.384	133.088	128.394	122.491	109.599	132.622	134.232	118.999	119.185	128.476	130.113	124.975	119.323	120.888	121.981	92.5292	96.9624	116.384	122.731	110.529	119.369	110.199	106.875	109.559	99.8227	108.413	107.568	100.07	113.247	116.007	125.318	131.771	119.356	124.139	137.967	131.87	126.001	131.01	120.931	115.631
	9.28125	96.3657	104.35	117.652	126.811	129.574	123.934	114.325	111.003	126.078	130.932	112.091	118.376	129.723	123.896	104.535	122.867	106.014	102.478	118.882	115.706	117.782	111.607	121.849	117.369	118.639	118.188	118.493	105.63	71.3693	109.37	116.671	116.365	118.024	120.147	119.216	114.059	97.9108	107.485	120.962	119.309	116.308	115.547	134.209	126.022	122.73	130.9	128.03	130.885
	9.31641	92.3824	114.223	129.015	125.157	107.06	112.02	102.244	110.722	124	123.898	91.7558	124.982	131.528	122.623	118.267	114.848	101.43	103.015	116.269	112.516	117.3	117.607	117.369	112.154	94.0303	48.3181	115.509	110.119	99.6562	109.283	117.79	111.454	116.666	123.468	93.458	115.447	117.939	107.461	109.495	97.5505	123.547	128.603	127.762	114.262	120.354	119.793	90.8229	123.838
	9.35156	124.305	88.063	129.888	130.531	110.074	102.395	121.084	126.223	126.491	127.592	111.739	114.769	125.9	116.774	120.393	105.933	103.556	89.6743	129.719	134.077	109.451	108.664	90.6964	112.83	106.563	112.216	108.821	104.896	88.9448	108.576	96.1569	121.083	125.685	114.743	118.781	129.463	126.735	113.495	107.005	109.028	121.961	111.237	113.606	114.071	103.512	95.5502	112.204	90.5894
	9.38672	125.464	129.612	137.504	136.047	108.873	98.3234	121.388	114.892	104.467	131.404	129.217	108.732	102.082	122.903	137.251	130.227	105.718	126.37	141.202	142.179	134.509	126.009	109.572	111.78	127.323	117.402	115.141	111.914	83.1566	92.0215	119.955	126.513	96.867	102.026	116.805	131.198	123.387	93.941	83.1517	101.2	118.946	122.124	129.204	122.246	116.846	121.169	124.111	117.915
	9.42188	119.273	105.862	130.364	134.476	128.92	126.21	113.85	101.764	110.389	142.194	143.142	123.52	117.694	132.963	145.321	143.307	133.352	135.994	133.876	130.558	116.239	121.491	124.672	128.883	119.67	125.528	132.428	122.536	102.485	102.739	125.338	125.951	108.057	93.8188	110.058	128.017	120.683	64.8334	98.1546	105.958	117.879	92.938	128.061	126.122	121.245	132.328	129.848	123.088
	9.45703	99.6166	112.684	126.002	105.89	126.966	135.594	130.701	127.813	135.115	145.535	151.044	143.214	119.527	136.645	130.909	139.092	133.634	115.351	119.367	118.348	126.228	119.863	114.076	132.361	123.365	126.008	134.146	126.134	80.8672	120.705	118.331	125.088	107.41	101.719	114.532	120.494	117.416	98.981	90.7595	104.07	118.938	126.935	127.827	111.338	101.942	124.749	123.627	120.479
	9.49219	125.068	124.478	121.083	114.575	123.264	129.397	110.346	130.99	126.106	122.491	142.221	143.148	133.002	137.066	132.602	135.403	127.179	82.6848	117.267	132.947	130.424	118.044	126.866	126.497	123.188	104.689	122.373	121.564	128.039	121.675	113.081	115.891	119.342	111.813	103.46	79.0981	107.966	110.179	94.1191	105.685	101.082	111.648	106.964	117.575	115.665	115.714	122.493	128.5
	9.52734	125.967	107.377	97.265	97.9257	104.379	123.828	127.017	108.985	120.086	123.298	105.674	136.159	127.435	134.091	129.478	122.556	127.745	117.875	119.799	110.909	132.459	125.457	118.793	86.1867	105.263	127.758	125.302	122.091	111.187	120.13	112.118	103.812	88.4215	108.248	47.7975	105.273	95.4105	96.6604	106.191	108.99	120.833	121.874	118.367	122.809	119.55	108.238	108.937	112.356
	9.5625	122.112	94.7955	114.257	114.335	102.659	124.094	135.476	132.07	126.152	87.0002	129.267	137.689	130.393	117.564	124.883	119.188	116.478	68.993	120.87	131.235	138.501	135.478	125.33	109.549	116.825	128.307	133.76	124.736	108.442	113.215	119.69	117.152	118.864	122.187	125.682	125.804	115.265	102.005	100.393	105.56	120.714	123.461	80.3872	120.417	102.099	114.462	117.788	119.766
	9.59766	123.497	119.104	113.142	114.22	91.6682	115.23	134.712	136.34	135.532	131.525	120.705	130.198	134.799	131.85	121.073	112.824	110.885	107.405	127.002	135.57	128.38	112.827	118.955	119.217	99.2011	114.78	125.53	111.916	60.177	105.07	104.313	109.027	115.553	123.222	111.342	133.563	129.788	118.208	117.164	112.979	125.384	120.742	121.911	123.275	105.776	105.106	108.612	110.599
	9.63281	102.784	115.731	109.545	117.617	97.9922	106.827	122.63	105.21	127.092	138.726	129.481	116.449	122.815	135.003	125.54	132.543	133.463	125.103	85.7336	121.767	119.576	57.8976	86.9298	95.3843	104.444	113.414	106.773	96.4607	89.0169	89.467	67.477	96.2213	106.649	123.807	127.898	136.915	133.616	108.781	122.116	122.393	115.429	120.883	123.929	127.637	100.627	102.079	118.639	127.543
	9.66797	115.322	123.601	131.681	116.702	109.017	117.726	98.5203	110.037	121.116	139.727	131.621	126.868	143.845	142.81	130.342	134.074	138.743	124.365	104.95	124.526	122.975	111.165	98.4739	97.3085	102.817	112.873	107.046	105.236	106.715	101.995	99.353	103.839	111.165	120.095	120.227	127.031	118.721	127.019	131.909	125.825	119.317	125.817	129.07	127.233	117.143	109.477	103.251	121.868
	9.70312	136.881	136.081	128.158	125.616	127.205	130.845	126.373	118.678	111.589	134.585	140.592	141.949	152.063	153.932	142.475	118.689	134.829	133.6	123.5	118.023	110.81	99.1438	111.307	105.464	104.781	121.978	119.717	108.361	111.183	95.2913	115.95	111.487	107.181	119.411	116.518	119.144	117.307	127.326	126.316	121.301	96.8982	114.045	82.3657	116.774	126.018	116.873	105.229	110.434
	9.73828	138.888	138.297	121.004	125.071	123.887	125.762	132.737	133.093	128.831	137.128	133.425	129.073	134.138	146.013	142.519	124.655	112.187	128.939	97.9016	100.308	43.6535	96.5795	115.489	117.973	117.63	113.019	115.231	111.75	121.602	125.289	121.668	95.5796	102.189	119.206	121.404	88.6828	104.317	106.004	113.7	118.396	125.846	117.152	82.5164	108.545	113.293	122.922	123.094	123.737
	9.77344	121.191	119.674	130.168	120.772	83.8409	56.2276	121.037	126.249	124.509	141.018	127.881	101.468	98.3529	125.736	132.023	97.1473	124.905	133.734	130.276	117.029	111.794	122.736	116.186	95.0996	112.076	109.452	118.322	111.714	112.842	121.548	126.649	117.689	82.4935	113.003	123.042	118.77	94.5659	101.746	128.693	129.203	118.33	117.914	113.395	110.755	107.296	119.76	107.517	111.734
	9.80859	112.365	114.387	123.536	116.479	89.7167	77.7709	117.313	123.755	129.508	143.33	141.49	117.779	101.225	125.856	123.211	124.151	132.675	127.716	130.292	131.643	126.243	128.289	127.067	122.367	118.256	128.673	130.62	116.791	108.873	105.553	123.012	123.571	117.48	105.553	123.97	122.462	118	122.352	129.677	122.147	81.0945	90.9547	62.5363	115.141	103.347	111.466	114.808	115.023
	9.84375	112.954	115.377	114.67	107.288	97.8109	108.246	118.69	123.049	110.153	144.831	145.688	125.647	129.348	139.012	138.145	136.723	126.273	85.844	114.671	122.593	101.387	122.952	111.567	120.901	129.782	131.433	128.584	119.872	103.828	97.6518	112.733	109.831	109.495	115.116	118.543	111.166	95.352	121.463	122.529	100.986	96.1285	83.365	104.621	118.902	119.723	118.919	104.756	121.057
	9.87891	122.106	119.689	105.57	104.52	112.87	108.022	116.557	98.374	134.378	149.28	146.078	130.557	133.525	128.754	140.402	142.534	131.128	111.981	111.965	97.763	109.813	119.681	125.116	127.289	119.527	110.386	115.854	104.982	102.772	80.8058	73.2507	110.156	122.345	117.215	115.39	118.365	95.2385	99.3387	113.684	113.508	115.066	91.6934	104.386	117.178	122.094	123.554	114.921	110.639
	9.91406	139.994	132.629	107.684	112.678	120.443	118.117	121.031	84.6814	137.816	149.356	125.464	135.466	132.786	116.092	117.996	132.039	125.465	85.5275	105.163	97.6784	71.1613	89.292	117.369	106.053	116.439	124.99	122.715	120.086	116.144	107.381	111.855	123.383	123.67	121.686	119.095	119.567	113.29	104.955	121.473	129.529	113.231	91.9473	97.372	88.9289	84.3845	110.744	103.977	78.5022
	9.94922	115.87	135.403	126.541	75.7993	120.618	127.662	129.067	120.437	137.57	146.855	144.468	141.507	118.655	124.429	121.552	42.3875	124.502	99.9115	103.708	109.165	97.8138	95.1106	113.904	117.116	120.851	112.776	96.6741	102.356	105.427	121.071	114.345	115.856	81.6639	113.385	108.011	113.757	65.3163	119.209	133.32	129.851	110.826	98.6196	89	102.493	89.1633	109.022	106.624	63.6985
	9.98438	97.2628	130.748	134.554	122.361	105.253	108.352	123.416	109.669	130.669	137.096	112.913	140.086	139.501	143.004	146.88	145.148	141.773	128.314	111.103	86.0702	99.9494	85.2441	116.897	100.346	111.3	111.04	79.7209	105.19	120.606	125.592	116.025	120.726	126.648	124.959	92.9315	108.713	98.8684	119.529	128.941	117.551	84.5859	99.338	112.335	117.603	117.819	117.05	110.588	90.4042
	10.0195	124.986	129.586	124.148	118.055	92.3437	118.457	112.67	101.006	123.039	139.507	137.111	121.006	129.604	138.905	143.41	151.224	142.423	122.281	117.11	77.044	105.613	118.567	121.157	116.643	114.735	105.179	108.224	107.987	107.578	122.582	124.604	84.419	124.482	131.253	125.565	121.309	108.818	108.659	117.022	116.877	81.3975	90.9016	117.508	122.074	97.7634	118.277	90.3498	122.701
	10.0547	116.711	116.89	108.858	120.233	125.221	124.436	111.569	106.394	127.912	138.706	134.624	100.623	122.119	120.774	118.885	139.687	141.544	128.211	129.068	118.238	118.55	117.822	112.753	69.8484	115.423	115.447	123.216	117.936	105.368	101.905	128.116	121.431	108.189	125.11	124.8	117.836	110.048	97.2394	103.349	114.55	123.544	119.771	130.188	127.239	119.058	124.573	126.872	126.682
	10.0898	107.004	102.284	123.255	123.712	87.9245	122.648	112.122	108.297	111.722	119.587	129.006	129.639	130.428	133.035	117.348	132.498	136.771	118.372	126.899	115.442	111.369	86.232	76.6134	110.658	123.867	126.587	125.717	122.697	108.707	122.01	131.571	121.31	93.4077	110.261	103.482	102.719	88.4259	108.917	120.661	125.309	106.339	132.182	140.436	130.685	111.642	122.305	122.892	89.9449
	10.125	101.432	87.3542	121.109	127.528	113.528	113.05	128.895	129.559	124.408	120.219	127.91	132.977	120.552	137.404	127.251	98.5916	130.368	132.508	135.687	130.164	125.582	115.82	112.601	116.184	110.436	116.781	103.051	119.281	110.459	116.69	126.545	128.713	116.39	104.277	106.695	103.464	68.823	105.658	121.579	117.119	106.136	127.336	138.45	131.972	114.487	96.0873	110.284	124.518
	10.1602	127.305	126.726	123.407	121.221	121.229	126.107	132.998	121.56	130.326	131.426	129.092	139.192	147.655	138.278	114.939	124.32	117.99	122.123	138.857	141.71	128.996	110.02	100.401	113.885	110.174	118.456	122.695	115.197	89.9076	101.714	113.61	125.122	122.601	108.993	113.535	113.622	92.0265	93.0288	112.558	106.449	90.1287	110.656	127.874	111.434	80.8508	103.195	115.139	92.1928
	10.1953	134.323	131.728	89.8764	94.0632	113.425	115.308	124.859	125.963	131.211	123.109	110.769	111.115	151.953	156.62	149.201	135.549	121.721	121.386	137.066	137.695	116.874	110.374	123.386	107.146	117.208	111.901	119.13	122.935	111.444	111.463	107.004	100.382	120.649	82.035	114.885	115.898	92.8827	74.3042	88.0559	110.157	112.609	120.834	121.264	87.7537	112.053	120.7	100.587	121.67
	10.2305	101.624	129.033	128.43	122.447	118.713	105.679	111.134	123.395	129.661	118.362	119.545	140.802	153.431	156.463	149.424	143.921	120.171	123.052	133.995	123.35	98.1676	116.545	132.298	135.107	132.982	127.763	129.43	125.624	96.5023	102.23	101.85	110.919	118.433	113.272	104.848	116.204	114.866	110.332	109.467	119.021	114.643	108.941	113.445	123.124	133.794	137.17	132.227	137.093
	10.2656	113.034	121.989	122.75	106.54	117.019	114.421	103.017	97.0198	116.821	137.299	141.438	137.878	123.971	147.011	132.375	143.458	132.463	118.624	119.719	107.072	94.8825	120.569	127.576	120.634	132.056	104.74	128.136	114.531	106.071	77.0437	93.4793	107.859	121.151	111.396	93.6174	100.203	104.277	115.228	120.035	122.707	116.766	108.29	106.727	129.147	140.927	126.289	128.793	126.233
	10.3008	138.167	132.789	132.129	130.715	118.223	106.209	118.616	99.0069	123.281	142.383	138.833	94.9492	137.136	148.554	147.817	140.225	127.298	103.295	91.9229	107.18	100.861	117.089	118.96	124.812	134.05	135.842	127.751	107.282	106.384	107.774	101.415	116.534	110.916	106.465	113.645	116.23	107.619	102.627	70.5195	116.061	120.611	121.879	118.088	128.651	143.779	138.998	133.726	132.562
	10.3359	138.764	141.518	137.649	129.136	131.137	128.564	123.579	115.934	125.498	136.046	136.315	129.835	133.22	143.586	129.061	101.44	121.603	125.917	130.152	129.825	128.654	126.284	127.978	126.583	112.248	126.682	120.313	88.0522	94.3832	121.525	123.397	129.108	117.976	114.325	124.054	124.762	119.813	109.093	89.5568	118.454	115.005	118.034	128.051	134.381	142.392	132.112	132.237	128.871
	10.3711	125.102	118.718	128.548	115.035	132.364	134.624	120.547	108.681	112.005	130.838	116.598	136.609	142.047	146.689	128.924	136.233	127.414	132.031	135.605	121.909	118.889	134.754	136.723	131.911	125.739	105.102	120.533	120.751	125.122	134.799	140.422	135.698	98.5322	101.907	109.408	113.983	92.8878	87.4426	115.971	130.795	131.443	89.4091	122.387	122.819	139.722	129.537	120.922	116.094
	10.4062	109.613	130.554	124.937	110.742	126.064	110.394	124.821	119.402	121.341	142.908	146.376	129.917	148.941	157.484	154.911	149.046	136.271	122.969	121.365	112.637	121.968	119.974	117.646	116.761	118.514	129.438	127.923	130.478	129.052	109.564	135.873	133.619	129.971	127.759	126.979	115.191	108.538	99.3077	93.4019	130.063	139.003	137.542	135.991	133.086	137.042	134.055	102.65	130.275
	10.4414	120.108	130.259	130.782	127.458	125.012	118.779	107.235	110.152	123.055	145.722	152.254	146.953	149.829	149.56	136.592	141.459	133.854	124.374	118.341	115.494	121.728	99.7492	69.6877	96.9311	113.956	126.644	115.176	121.187	129.471	126.197	119.233	93.699	108.622	131.56	128.417	124.397	125.004	116.619	105.717	123.832	124.201	129.414	127.934	96.3367	120.105	120.156	129.845	129.364
	10.4766	115.207	127.482	114.931	113.507	113.788	106.55	118.147	126.197	119.278	136.956	147.42	124.139	130.907	133.313	125.53	106.502	115.369	128.203	121.826	124.007	131.471	108.483	95.3588	100.772	105.262	123.401	103.8	122.587	122.122	97.5087	117.486	109.262	117.081	125.164	109.016	102.363	124.704	132.886	131.344	105.018	99.9445	110.744	122.239	92.5068	117.297	121.765	124.339	95.7354
	10.5117	126.194	127.935	113.242	120.837	111.219	82.3085	122.401	129.61	133.04	139.875	137.762	134.412	130.466	136.177	133.103	78.9335	112.431	98.3758	128.441	134.854	140.425	136.809	128.346	117.748	99.8751	122.633	128.623	122.77	98.5021	118.431	121.023	94.6559	112.099	109.356	106.009	99.0609	119.741	130.044	129.983	126.981	119.4	100.651	110.398	124.774	129.864	133.896	127.759	79.5502
	10.5469	117.491	124.87	117.02	127.709	127.698	117.692	104.531	117.378	115.181	136.786	107.08	133.289	145.444	146.754	139.37	131.61	130.024	128.515	122.762	102.05	134.17	136.002	127.268	121.324	121.332	132.689	137.255	125.155	94.338	115.302	128.68	123.543	115.015	115.073	119.984	127.365	134.177	116.44	122.047	102.866	116.298	120.379	120.919	102.285	119.768	117.14	124.628	120.151
	10.582	122.323	121.591	104.788	125.18	131.679	120.381	70.5247	119.518	141.522	149.374	142.847	133.459	146.018	130.016	124.034	108.763	127.517	133.636	105.764	120.403	118.133	112.852	107.249	106.483	116.123	132.578	125.862	125.257	108.062	109.977	125.802	130.517	121.561	107.812	133.317	138.787	136.366	131.321	116.779	104.587	114.076	88.9011	111.768	115.409	122.375	123.785	126.706	107.516
	10.6172	143.06	136.183	115.089	87.3641	120.812	129.398	118.97	119.316	146.505	152.762	143.175	135.882	144.222	146.168	135.335	115.921	127.177	131.839	127.607	125.879	125.81	125.288	117.948	111.209	126.336	129.016	112.905	117.278	116.163	112.237	102.188	114.432	120.091	120.99	125.612	127.449	73.6009	122.946	106.563	90.6082	118.59	123.929	121.486	101.534	124.044	124.299	129.811	126.114
	10.6523	142.497	138.437	122.698	92.8234	111.991	125.943	123.179	113.862	141.811	148.887	115.77	116.817	136.733	156.037	153.64	140.963	130.633	105.525	117.252	98.136	123.48	127.229	117.85	114.782	125.289	125.349	120.966	85.1389	117.856	125.789	122.16	110.998	68.4168	116.396	105.862	121.973	121.821	114.449	101.594	99.5433	109.109	123.224	125.526	127.801	122.931	112.384	120.299	99.6123
	10.6875	91.5065	126.961	127.795	109.869	107.882	105.608	118.387	116.153	139.706	154.917	150.478	137.321	149.545	158.296	148.489	125.004	110.474	115.958	111.425	121.35	127.63	110.368	111.866	118.668	101.867	81.1233	117.175	113.872	81.5924	122.501	125.9	102.172	116.083	128.17	131.167	121.633	104.061	117.706	85.2771	102.041	86.5521	105.663	107.139	104.412	122.748	120.152	98.8405	103.768
	10.7227	119.954	127.77	84.4284	122.051	119.88	112.917	115.868	96.972	139.937	155.992	152.823	146.67	148.854	152.243	135.407	130.024	121.291	112.339	118.178	125.929	126.889	112.109	110.802	124.908	119.464	125.209	115.785	103.043	111.776	119.033	128.493	112.645	110.01	127.887	118.303	121.258	124.072	124.409	125.724	119.886	95.058	89.6987	90.3325	73.1573	117.078	118.28	93.1416	113.396
	10.7578	126.978	128.803	129.644	128.978	95.8007	120.043	103.461	107.2	140.446	151.351	126.798	116.068	91.9924	140.081	147.876	144.546	140.674	135.32	134.2	131.625	117.042	104.833	124.988	133.575	131.728	129.031	129.929	126.291	113.935	114.949	123.112	123.311	120.864	117.128	112.262	119.323	122.079	109.884	131.433	126.676	116.223	98.0546	102.946	111.151	118.042	117.037	119.373	117.004
	10.793	132.153	106.783	127.826	127.84	129.779	129.09	123.161	109.925	133.733	151.778	147.186	131.856	134.975	137.072	120.979	141.515	108.955	127.787	107.633	114.091	106.784	126.622	137.304	127.857	98.4232	86.0003	124.787	128.793	96.1148	112.882	82.4866	104.75	114.444	91.3077	88.7738	115.902	124.571	123.457	124.312	109.849	102.693	112.192	109.977	89.1605	113.638	104.141	116.345	75.0081
	10.8281	131.846	130.627	116.078	76.6814	125.557	122.03	118.071	128.272	132.015	149.328	146.159	142.308	140.91	132.529	137.154	142.68	140.545	133.225	120.177	108.605	121.618	137.048	139.75	124.033	73.3657	110.459	126.346	124.516	121.147	119.42	107.783	89.6029	99.5714	112.154	114.78	121.425	116.719	66.0348	109.49	112.852	97.3305	88.7703	108.414	114.179	122.937	125.986	120.697	106.977
	10.8633	89.3623	121.64	123.376	120.217	132.109	133.885	132.224	130.078	131.544	146.966	139.297	133	130.564	114.345	123.942	138.221	139.097	136.568	123.443	124.03	134.12	136.342	129.505	108.889	119.522	126.935	124.562	93.0411	121.387	112.083	119.465	124.531	118.08	123.972	101.438	116.312	122.801	112.58	119.129	110.196	104.447	113.068	105.455	110.553	116.175	112.444	108.224	88.9569
	10.8984	115.946	103.186	133.063	131.269	110.588	130.902	107.125	121.946	129.381	139.518	146.454	135.557	115.813	140.624	136.736	132.707	103.825	126.931	123.358	115.213	117.757	112.189	117.432	116.433	108.098	126.358	110.505	118.269	122.386	114.559	123.433	131.069	134.647	129.602	117.165	109.55	111.687	127.028	131.857	129.184	122.647	104.744	114.95	122.403	118.135	115.923	115.2	108.022
	10.9336	114.065	113.255	135.444	140.501	135.816	127.549	101.92	110.697	128.662	142.521	147.307	118.488	145.84	156.591	154.874	134.711	110.217	127.729	133.587	127.282	122.338	123.32	124.165	125.769	126.242	134.451	132.798	125.968	113.465	94.6244	118.05	103.833	122.41	122.698	89.4304	72.3182	99.6234	125.109	108.323	123.819	123.34	109.88	106.337	115.071	105.289	113.5	122.061	113.984
	10.9688	118.518	114.417	126.547	135.155	129.948	117.275	106.209	103.568	129.729	151.337	151.649	140.364	141.683	155.074	154.77	140.859	122.392	82.7099	124.616	129.545	109.312	116.041	113.332	106.605	126.311	137.821	130.457	109.796	107.314	93.0761	107.479	114.57	123.829	117.409	91.0308	95.4909	114.382	120.974	120.114	116.344	104.485	107.595	97.4774	106.477	92.0585	103.971	119.2	84.3708
	11.0039	133.677	110.122	110.041	110.19	108.085	85.1935	59.4347	98.772	130.721	150.183	147.906	126.429	125.245	150.498	143.364	121.903	114.592	100.102	106.231	121.239	106.654	123.804	124.545	110.802	115.694	129.879	121.137	117.068	117.919	110.056	101.39	113.068	116.266	104.776	103.811	113.074	119.573	81.4611	119.35	106.398	91.0788	104.494	101.185	98.2418	118.386	126.383	129.786	118.992
	11.0391	130.148	122.336	121.988	121.671	119.657	108.035	86.5433	99.9782	134.993	144.623	121.861	139.212	152.536	158.656	153.256	143.246	132.519	121.631	117.639	122.966	125.933	133.462	124.67	91.3695	122.133	124.863	108.016	123.334	123.853	58.5611	110.903	104.371	117.94	115.011	123.401	121.504	115.073	123.254	120.657	105.172	99.7901	85.0008	109.218	121.798	129.504	118.935	126.861	129.554
	11.0742	121.321	109.462	123.921	122.674	111.762	107.945	101.265	83.0031	131.46	145.334	134.205	120.208	145.274	156.058	137.28	140.66	142.769	131.982	105.523	123.837	121.769	127.649	134.792	125.116	117.562	129.441	100.475	125.903	132.364	121.802	102.091	101.643	113.995	119.864	122.312	108.402	90.4873	121.906	124.934	78.5363	113.36	113.202	112.408	114.986	125.726	122.573	126.997	130.386
	11.1094	114.558	99.7749	98.1658	113.412	109.881	106.692	107.287	114.415	133.727	152.62	147.767	132.867	122.438	151.283	151.514	141.497	128.796	120.321	132.539	120.465	90.9752	111.89	138.49	142.525	139.66	134.392	121.456	123.406	133.421	127.781	113.251	121.295	111.74	101.652	114.91	102.292	101.559	119.285	130.578	125.036	102.482	111.396	110.364	116.967	120.018	110.958	120.893	113.302
	11.1445	117.004	112.673	110.991	117.742	116.694	123.43	129.464	129.865	142.113	155.218	151.756	134.213	120.758	149.998	149.786	112.683	124.956	131.4	134.196	113.106	112.513	126.077	133.923	132.426	123.513	125.19	102.609	107.292	123.285	109.611	119.086	126.408	116.394	98.027	112.895	103.869	102.941	119.18	125.187	129.19	123.899	113.221	89.8037	121.222	130.456	132.17	129.309	126.842
	11.1797	128.634	110.346	108.998	120.263	107.753	120.234	124.641	114.662	131.94	149.897	139.959	114.977	133.43	144.464	144.638	130.157	115.984	114.988	131.007	128.458	125.935	70.9543	106.201	118.353	120.897	110.069	92.9937	112.645	116.869	90.0924	113.704	121.647	118.49	116.336	112.907	95.429	113.174	114.165	95.1282	116.947	124.716	120.416	112.302	103.979	129.114	122.845	113.614	114.641
	11.2148	122.444	112.186	95.9744	122.721	118.224	106.375	112.197	111.973	129.746	138.552	140.908	133.548	108.267	135.463	126.845	110.335	99.5789	127.054	117.989	124.428	138.386	136.362	133.923	135.657	131.171	115.586	111.365	121.705	123.844	120.503	117.933	82.5473	103.778	83.3984	112.783	106.131	96.0656	112.913	80.4846	118.225	113.84	108.138	125.78	125.294	112.493	101.817	94.2618	89.6381
	11.25	114.19	128.59	130.453	130.422	123.18	115.989	116.495	114.969	113.024	124.284	130.734	111.343	131.49	141.532	139.595	132.153	134.618	132.694	128.427	130.778	135.966	128.82	136.477	139.855	122.735	92.7105	110.193	95.4061	116.654	124.031	118.23	116.392	108.69	98.6603	120.474	121.063	95.8255	112.219	122.619	115.89	87.6895	117.802	126.262	118.437	100.961	95.045	86.5533	106.726
	11.2852	117.475	134.777	120.688	123.062	121.404	103.014	110.888	84.6913	112.939	126.881	129.775	124.158	126.587	145.481	120.806	138.558	136.002	116.283	102.002	96.5874	122.701	125.895	130.229	132.243	109.322	113.041	118.148	104.974	111.679	121.131	109.217	120.886	90.5381	119.442	130.111	127.612	116.625	119.653	126.635	120.681	95.5371	110.66	118.198	90.8186	108.099	120.477	117.813	96.8015
	11.3203	135.569	129.582	135.51	136.01	126.991	113.036	108.181	95.7733	97.1706	119.735	110.846	142.205	152.74	154.399	145.662	139.192	124.099	84.5849	115.871	118.305	120.998	129.568	91.0846	124.086	123.235	119.538	125.512	126.943	117.2	118.906	133.13	129.901	113.16	112.361	122.306	118.714	104.098	103.219	113.782	111.112	103.627	115.945	118.884	98.2943	116.507	131.12	128.394	87.7987
	11.3555	133.206	111.634	121.038	139.322	127.156	114.075	114.806	110.604	126.114	132.802	128.136	135.7	150.378	154.907	126.351	144.02	132.92	121.997	130.424	124.417	120.448	129.874	124.239	112.731	111.198	69.187	111.204	120.108	122.745	126.189	129.9	127.334	120.2	114.078	116.488	109.21	114.366	80.866	95.6587	72.8279	97.9196	115.439	121.963	111.576	105.215	127.887	133.949	128.981
	11.3906	140.014	137.975	138.416	137.292	117.942	118.014	109.181	92.0576	132.786	145.57	135.59	126.813	127.095	152.481	154.941	149.834	142.252	124.024	135.138	126.644	102.972	124.087	121.293	107.425	107.023	84.0879	103.954	116.545	112.705	120.593	121.054	115.339	119.921	94.9549	121.76	122.404	114.374	87.0627	108.371	114.036	106.641	116.957	113.341	76.1372	80.8738	121.862	123.578	117.037
	11.4258	139.078	130.31	132.899	128.259	121.866	121.648	110.274	114.937	137.947	151.574	148.071	132.027	117.033	144.488	148.882	114.791	141.809	134.821	136.43	131.758	125.103	93.4911	117.047	118.514	111.388	98.3676	119.285	130.599	128.353	123.694	121.317	126.825	118.799	114.193	115.419	90.2864	106.856	107.304	117.264	122.487	120.604	124.822	121.826	107.825	109.768	121.555	126.908	129.113
	11.4609	131.326	109.856	102.994	82.763	123.86	122.994	121.786	116.81	129.769	150.401	142.21	92.0609	107.619	140.292	150.106	142.884	133.409	131.037	130.79	108.261	131.763	126.469	102.314	98.4917	107.711	108.515	122.87	128.658	127.383	115.544	105.043	119.863	111.135	108.02	92.5559	102.086	99.3392	107.146	118.556	63.5479	126.547	127.174	124.47	117.825	101.732	103.282	115.334	128.971
	11.4961	121.399	113.416	97.9279	115.101	117.514	102.855	106.859	120.988	132.035	144.299	141.439	135.739	131.245	146.578	152.045	130.938	121.514	121.392	133.76	133.432	125.37	115.988	123.875	114.06	111.065	118.695	118.949	86.9708	104.695	91.8865	110.461	88.8825	125.03	124.876	118.101	113.831	85.3214	88.4214	115.019	128.158	130.446	111.778	111.618	116.127	108.317	109.063	104.849	110.94
	11.5312	88.242	86.9542	119.786	111.562	95.07	95.4367	110.858	121.686	123.462	135.723	110.934	133.809	141.899	124.65	150.779	147.985	128.014	113.229	127.583	113.576	101.08	117.316	132.242	132.368	124.473	111.47	127.834	125.167	112.168	107.712	122.307	132.087	134.654	106.62	127.18	128.686	114.175	85.9649	111.84	125.024	121.701	112.291	105.067	108.585	78.7157	121.147	121.092	110.16
	11.5664	132.827	128.755	126.302	100.868	102.014	118.084	122.487	122.041	126.933	132.878	117.58	134.476	141.531	133.022	150.652	150.63	129.386	90.0049	121.892	120.704	106.155	129.968	136.477	113.283	123.144	130.077	129.195	128.961	125.691	115.025	120.133	133.957	135.434	132.1	134.415	129.009	111.405	116.158	118.288	90.5899	111.211	106.054	111.848	121.433	127.355	127.571	130.256	132.128
	11.6016	136.031	128.348	123.24	124.893	125.398	121.788	112.721	77.6794	43.5461	123.81	132.836	143.422	151.072	147.501	156.18	148.675	110.891	132.875	138.048	133.812	130.172	134.844	124.193	127.178	124.278	100.214	112.623	116.057	106.401	105.124	100.339	118.526	121.325	118.606	126.699	116.352	100.807	104.696	118.169	117.079	104.531	105.073	112.451	132.824	138.733	120.028	122.985	125.212
	11.6367	125.092	107.085	93.8573	124.595	125.736	114.672	110.953	120.01	116.435	106.282	121.401	113.579	150.328	159.802	153.702	137.218	133.959	142.914	146.714	132.639	127.133	129.507	119.05	125.079	122.449	128.26	137.443	137.78	126.481	116.423	107.587	122.937	134.82	133.461	112.454	108.878	73.8069	70.6958	114.312	114.147	89.7592	95.3349	102.885	130.67	138.994	132.681	117.1	93.2756
	11.6719	111.589	101.568	108.544	124.451	116.053	114.369	127.996	131.748	125.537	114.884	100.724	103.822	147.78	154.519	117.903	127.152	127.897	119.985	140.517	142.26	121.682	104.791	126.551	118.44	75.4076	123.401	142.875	142.818	133.072	118.881	102.628	119.345	130.008	136.351	130.167	116.055	102.729	98.055	106.634	117.312	100.748	102.672	95.1682	124.569	122.931	116.498	72.0141	118.883
	11.707	110.778	103.297	103.23	122.442	122.105	123.514	108.4	115.926	124.58	110.601	105.231	125.391	140.419	155.036	151.781	135.636	125.56	138.238	143.721	135.777	105.259	101.178	114.359	120.706	113.31	129.889	135.262	123.146	112.379	106.786	116.012	78.0013	103.865	122.738	114.889	109.034	87.3198	109.943	108.171	124.616	121.118	122.12	127.279	126.471	111.612	109.696	104.038	120.232
	11.7422	122.753	107.162	116.314	121.594	107.041	116.095	106.167	115.208	115.641	133.724	130.698	112.575	124.32	156.541	160.533	147.859	139.509	137.056	136.496	130.016	121.833	119.622	119.937	104.476	115.387	128.557	115.042	100.66	107.662	121.681	119.782	105.57	104.125	107.108	110.166	113.667	103.381	100.032	125.065	131.866	118.158	123.71	134.504	129.029	125.354	125.922	119.721	87.0009
	11.7773	113.737	107.371	121.507	123.829	127.69	117.17	109.909	126.625	140.722	150.141	145.067	137.469	152.66	162.219	154.066	118.531	127.227	104.201	120.648	107.221	132.924	127.711	113.706	98.4698	112.505	122.778	114.087	105.295	118.727	119.91	99.3012	113.395	115.981	117.837	125.9	117.704	78.9527	85.9121	119.511	126.58	123.629	112.358	132.503	115.358	111.85	112.959	114.322	105.087
	11.8125	130.08	132.27	126.363	122.545	127.185	111.549	117.322	124.47	131.576	153.101	150.153	134.872	160.213	160.159	112.216	136.939	131.861	125.477	103.242	125.559	139.888	131.007	118.148	121.788	122.249	98.6252	111.993	103.33	119.086	118.875	98.0989	100.371	117.637	132.949	123.653	106.533	119.391	119.105	101.834	109.347	123.823	129.01	128.209	124.234	115.881	109.98	100.875	114.196
	11.8477	123.449	125.438	136.194	131.498	112.091	113.345	130.654	132.219	140.147	149.22	133.286	145.448	159.539	163.132	147.44	113.47	121.852	108.202	114.968	124.144	142.421	139.814	77.173	130.448	126.825	115.312	112.018	117.214	122.114	115.211	113.259	120.418	132.365	137.82	124.41	116.443	123.696	113.25	95.5998	96.5588	113.078	121.173	123.983	120.261	134.574	132.671	125.907	114.763
	11.8828	130.963	133.292	124.879	110.84	123.154	110.277	124.187	129.645	128.511	145.758	141.654	135.235	137.07	163.566	159.189	143.725	136.489	126.785	112.048	118.03	138.376	140.932	132.773	134.554	132.526	125.444	126.986	127.581	126.09	113.945	127.519	132.535	136.691	135.648	118.976	110.646	116.302	112.312	111.699	117.566	116.158	106.686	127.931	132.721	131.626	130.185	117.253	88.1629
	11.918	104.885	120.218	122.595	121.573	116.586	116.729	128.791	128.757	132.182	144.462	121.564	137.254	144.721	159.712	160.578	123.756	140.488	119.601	111.291	93.5256	123.936	130.697	106.424	126.009	133.107	138.076	140.393	136.326	114.874	122.583	123.646	94.174	118.405	115.684	119.68	92.4659	93.0808	84.4875	118.066	126.951	121.567	101.531	128.629	125.12	117.043	120.806	108.756	120.074
	11.9531	117.642	104.645	88.8159	110.103	112.072	120.159	131.008	125.01	130.487	138.364	140.412	148.809	145.229	159.461	162.547	149.209	136.278	134.445	126.315	115.969	97.673	106.555	125.594	110.397	113.065	111.859	124.667	134.176	122.091	97.6438	123.53	125.921	110.082	103.261	111.839	101.593	103.758	101.991	97.3584	126.466	124.237	103.507	120.93	123.784	124.893	122.699	119.747	133.674
	11.9883	98.3384	70.7741	94.1901	64.5487	112.183	121.714	116.606	97.2188	126.882	131.388	127.568	147.341	153.627	155.204	154.016	148.782	117.377	129.102	126.072	100.7	79.6274	92.5222	126.673	130.93	115.865	89.9171	115.913	123.173	121.043	118.095	129.622	134.298	122.985	117.08	108.337	81.3319	104.171	101.662	97.8755	122.634	126.321	121.302	126.333	117.328	120.608	111.445	91.2898	121.566
	12.0234	110.309	92.6025	94.5016	108.016	115.87	99.958	104.009	90.2793	129.614	137.572	125.247	134.345	111.676	135.934	128.484	139.982	127.003	121.123	108.787	121.223	111.905	108.676	122.631	132.696	130.451	120.626	99.7426	104.89	60.1786	107.091	119.388	127.72	118.819	128.47	124.579	118.525	126.25	119.63	99.4946	115.525	103.633	118.805	119.094	123.273	122.206	111.542	102.644	113.252
	12.0586	115.184	106.688	107.342	103.477	101.028	116.765	123.469	127.814	132.27	135.913	133.041	136.477	142.933	140.008	120.275	137.897	135.979	138.577	134.965	125.282	117.287	105.871	118.853	120.339	116.444	118.261	98.9979	115.82	117.973	98.7876	98.7727	122.26	120.258	128.537	131.981	128.981	129.219	125.452	115.972	121.355	122.622	112.278	102.406	103.753	116.664	88.5849	94.622	80.551
	12.0938	89.9316	104.097	110.608	92.9421	101.266	119.583	119.269	118.245	93.254	127.556	117.909	131.559	134.144	143.628	137.405	132.92	136.869	145.152	136.28	105.986	118.532	113.564	131.603	133.006	134.912	130.992	119.207	123.857	128.265	120.744	118.797	119.307	110.711	106.717	123.797	105.374	123.618	88.6177	121.586	105.197	127.431	134.882	133.22	130.097	121.042	115.516	110.217	116.271
	12.1289	116.313	122.182	124.833	117.076	72.0284	119.906	120.079	124.046	132.785	127.841	117.736	123.607	136.942	150.43	135.628	124.866	127.333	138.815	129.374	117.336	123.989	130.685	133.664	75.1306	140.1	141.213	120.364	121.476	124.898	100.447	118.384	109.363	98.2989	108.794	122.094	129.044	126.712	121.612	109.629	116.583	127.176	130.276	137.173	128.109	74.9264	101.997	121.351	126.914
	12.1641	114.87	107.303	117.072	124.902	122.452	117.444	98.8841	122.512	136.126	128.109	123.58	105.839	146.93	157.298	155.76	149.977	141.56	104.024	122.073	116.38	108.991	111.317	130.293	133.257	140.311	139.926	117.579	118.547	94.6581	118.17	115.778	117.677	118.161	104.163	118.26	110.447	113.337	111.116	113.363	126.174	122.517	112.365	124.729	120.214	108.687	111.722	123.01	99.169
	12.1992	105.88	107.818	71.4218	118.662	121.91	88.666	117.681	115.906	131.898	149.373	148.982	143.818	149.513	140.235	151.219	150.752	137.889	128.525	116.701	106.658	112.546	102.19	116.465	105.691	127.067	134.526	125.003	120.886	119.595	126.348	122.96	122.338	129.102	125.625	118.287	110.134	107.395	111.85	125.039	124.091	118.221	100.861	104.451	103.531	107.657	123.747	120.084	131.544
	12.2344	124.932	127.974	122.846	72.4432	124.366	126.432	126.51	126.53	141.241	155.593	151.444	122.418	141.884	152.15	153.432	140.258	123.794	132.792	97.8661	100.174	115.982	103.66	99.5908	115.056	118.944	120.634	120.611	106.19	104.711	118.869	128.001	123.932	109.678	110.807	103.374	104.485	102.994	75.4312	120.959	112.106	105.913	105.312	95.0868	107.914	121.522	124.816	117.506	131.823
	12.2695	111.049	132.763	131.7	129.563	133.423	115.86	117.147	117.347	138.067	153.116	142.234	119.924	136.277	155.236	158.761	131.405	134.383	134.512	125.777	127.152	128.156	120.43	117.404	100.865	116.4	116.491	112.769	86.7726	96.9198	116.757	106.876	108.837	102.439	105.593	104.075	88.0753	81.7693	103.439	120.349	120.229	115.948	120.998	113.016	94.8964	117.699	100.534	129.758	119.932
	12.3047	101.933	128.755	111.372	116.367	131.469	132.774	121.551	98.9831	140.749	146.998	136.045	132.87	134.182	155.919	161.531	146.058	137.417	133.978	116.359	125.615	101.041	130.154	125.073	122.097	131.843	135.139	133.43	129.647	129.615	126.141	116.943	113.04	110.726	99.2688	122.641	122.349	112.45	114.029	108.065	110.775	104.213	117.87	116.136	113.043	120.367	125.049	128.607	124.878
	12.3398	126.477	123.068	118.577	91.8037	117.078	124.714	117.862	121.473	131.026	132.532	116.976	120.882	144.523	158.294	158.837	141.255	129.089	135.315	132.079	123.647	125.009	130.14	115.302	105.619	128.818	125.791	123.5	129.01	123.075	120.402	99.3244	99.8451	112.358	124.748	125.432	119.696	122.691	109.021	99.8345	112.41	108.365	102.563	98.3903	68.5278	115.488	117.668	106.747	120.879
	12.375	86.2541	106.817	93.3535	109.351	111.749	96.9836	89.0448	79.0107	107.952	107.121	116.527	118.021	112.108	144.839	142.993	137.696	118.955	129.266	116.863	103.709	112.458	129.693	119.647	107.645	123.145	118.624	110.832	101.428	120.782	121.565	122.743	115.395	123.555	126.398	104.934	89.4192	114.399	110.535	109.88	106.55	86.8926	81.384	89.4154	106.564	70.1059	109.133	100.288	95.1077
	12.4102	106.083	100.598	108.22	95.4461	104.913	115.609	119.854	120.545	124.003	131.307	135.446	127.952	115.539	142.031	143.113	138.132	131.015	129.534	139.452	137.79	129.457	104.688	127.141	66.541	122.566	95.91	124.06	132.687	131.568	126.873	125.334	112.737	125.956	126.839	113.598	111.191	108.78	117.783	127.92	126.392	111.692	98.94	110.501	119.836	120.452	122.887	114.932	101.441
	12.4453	109.088	106.472	118.788	115.527	107.006	125.316	131.37	125.468	114.793	137.961	129.104	127.664	137.163	151.707	151.549	132.081	128.044	131.001	144.225	142.841	135.751	132.971	135.898	136.729	136.355	128.558	128.614	132.914	126.818	113.694	123.963	117.218	112.381	113.69	124.808	112.254	98.7402	96.7863	128.237	132.277	117.958	61.7167	114.608	120.484	105.658	122.082	130.571	134.028
	12.4805	116.667	103.166	118.387	118.851	115.458	124.402	113.423	117.949	133.474	144.535	133.337	119.76	137.922	151.472	153.529	134.574	130.048	125.294	132.486	126.463	108.02	127.972	108.694	135.496	133.59	115.158	105.072	107.023	118.703	124.864	116.699	114.864	111.585	110.929	117.328	115.878	100.709	109.678	123.771	122.685	113.419	80.324	118.819	125.767	115.571	109.145	129.763	124.512
	12.5156	112.275	112.767	97.1309	117.322	94.1241	123.133	123.776	124.144	140.44	154.466	146.922	134.935	135.091	145.624	156.14	144.081	124.452	134.501	139.581	136.483	118.03	132.625	133.185	122.213	112.989	103.32	97.2558	115.713	123.41	115.5	71.3421	89.4532	111.337	96.4417	107.76	99.1601	92.7549	98.9541	105.026	111.431	106.633	118.784	112.189	123.465	135.049	137.917	129.809	112.359
	12.5508	115.411	123.023	124.119	117.744	107.7	120.33	133.752	130.332	149.248	159.333	148.282	123.03	151.308	154.817	143.407	142.043	127.375	143.408	144.588	136.507	136.919	140.032	137.338	118.341	101.41	92.6162	106.185	117.567	122.895	110.396	112.401	118.271	98.5372	113.395	115.032	108.562	117.749	123.381	123.733	118.913	105.758	118.159	115.865	118.995	127.399	134.003	137.591	128.44
	12.5859	112.542	118.681	118.195	102.81	103.223	120.438	135.474	126.97	146.067	157.302	146.961	128.989	153.254	157.244	143.694	137.518	123.623	137.159	133.09	107.427	118.441	121.873	131.777	117.704	107.275	105.56	112.37	90.3244	116.217	120.747	125.433	131.179	127.264	122.352	111.512	105.076	123.879	127.45	126.879	111.122	100.664	118.829	117.658	101.115	101.358	111.511	121.722	134.255
	12.6211	103.997	96.7414	83.4587	111.01	127.503	135.667	133.432	118.752	129.857	150.734	147.127	129.727	140.554	159.524	158.583	139.319	125.567	107.562	127.893	100.42	127.319	135.198	126.24	104.101	95.9337	95.1139	100.566	105.154	119.112	123.158	117.161	125.663	118.541	103.233	107.469	113.777	120.545	83.0216	121.652	115.526	113.304	91.5353	120.938	126.803	131.19	129.194	130.15	132.251
	12.6562	132.189	127.056	126.856	132.315	129.002	124.946	120.022	89.309	127.826	138.549	140.651	136.761	139.454	150.624	147.577	150.687	144.756	132.853	126.836	130.015	136.197	134.062	128.757	127.496	109.305	92.8443	93.6889	95.0669	118.65	119.702	112.778	117.774	101.98	109.65	108.047	97.4599	112.38	117.589	125.211	124.495	119.431	114.301	107.219	113.58	130.549	133.876	109.434	127.734
	12.6914	116.62	134.6	138.965	135.977	120.69	109.792	68.7143	121.22	127.25	110.948	108.796	122.051	96.7653	138.037	136.232	147.616	151.685	129.431	112.433	120.816	125.289	129.133	128.983	137.074	128.065	120.276	116.53	112.099	120.49	120.739	97.609	124.29	123.299	94.3416	114.598	121.542	113.145	102.827	114.785	94.1585	111.247	112.244	101.084	109.503	94.6366	125.323	129.737	129.231
	12.7266	130.713	129.525	117.338	117.743	121.975	114.316	114.317	126.988	103.375	126.828	124.767	123.717	133.153	130.448	135.459	141.242	146.35	141.651	125.949	124.81	122.441	134.928	138.721	134.882	103.646	121.336	114.053	81.4624	107.607	123.376	122.578	116.462	124.288	118.656	113.452	116.661	112.607	104.531	83.1322	113.506	113.311	93.1444	100.444	114.172	118.99	122.772	118.669	111.627
	12.7617	123.055	113.229	93.576	100.405	100.893	108.083	119.48	135.875	138.88	138.203	137.143	121.626	128.521	130.244	129.649	116.207	133.414	130.28	124.984	126.049	133.757	133.836	105.027	117.584	129.485	127.28	110.708	97.4119	90.0492	110.167	124.148	118.987	118.927	103.416	99.2734	105.233	84.2772	104.508	111.81	63.8284	120.889	123.981	124.241	126.064	116.207	110.057	125.758	118.429
	12.7969	96.5637	106.14	122.603	128.715	126.731	118.032	129.75	133.664	131.898	116.054	128.139	134.151	137.636	138.477	131.293	128.379	98.0287	123.236	121.1	115.529	125.838	126.457	111.578	104.608	128.205	125.854	112.643	99.1281	92.2432	103.84	120.662	129.003	123.745	117.064	117.819	105.224	98.0625	112.38	117.937	114.011	121.574	122.517	106.467	114.778	113.672	120.054	124.3	113.583
	12.832	117.76	69.1081	132.181	141.581	135.578	116.319	123.236	115.9	114.365	123.935	122.716	94.7787	134.907	139.073	129.277	135.123	120.84	124.966	126.451	119.161	130.425	90.8314	113.998	122.283	124.838	107.898	103.583	104.368	104.624	109.886	91.3166	123.089	125.523	107.102	126.99	110.905	72.671	108.858	116.187	101.133	112.277	118.9	103.368	80.2208	89.7524	105.123	115.813	62.1084
	12.8672	122.803	121.397	136.063	135.237	127.737	132.632	104.399	120.444	113.49	118.914	83.7915	121.801	134.724	142.415	140.437	128.184	126.273	130.004	135.451	136.145	141.938	134.832	115.201	119.853	112.834	76.168	120.176	128.808	128.471	115.988	96.7492	125.7	136.935	133.74	126.593	124.217	113.546	86.3137	92.8305	107.65	108.686	117.435	120.364	114.852	108.713	111.866	123.59	120.425
	12.9023	126.904	116.205	133.597	127.19	128.633	139.183	137.942	130.003	117.426	117.269	107.689	118.885	105.691	130.173	130.931	120.721	137.59	138.244	127.966	130.52	146.797	145.078	131.256	107.863	105.673	113.395	117.222	128.521	128.25	112.218	75.8979	125.435	139.629	133.744	110.624	123.654	102.33	107.866	104.51	105.709	111.089	119.442	120.696	105.54	116.846	130.559	126.019	81.8265
	12.9375	119.193	127.929	130.339	106.778	129.872	132.925	124.117	131.989	95.0182	126.756	115.908	117.197	134.614	138.242	124.782	140.422	143.446	104.711	119.325	113.278	137.063	141.223	95.9649	121.41	111.012	100.317	99.7149	114.298	105.677	115.618	107.953	122.696	131.05	122.167	125.683	122.472	121.035	125.223	118.317	98.4401	123.798	123.98	118.421	105.825	124.21	137.917	129.805	93.8893
	12.9727	120.266	124.136	125.741	93.3342	129.585	132.079	130.945	133.912	136.091	142.166	137.576	131.562	141.935	139.638	130.701	144.777	144.812	140.587	130.28	108.719	130.443	139.941	128.907	126.157	128.445	123.976	127.603	122.785	110.822	83.6126	107.584	121.577	125.172	106.974	107.755	84.4913	115.296	131.102	130.538	123.922	124.967	108.952	119.444	129.857	139.21	137.66	115.471	116.226
	13.0078	120.514	117.573	124.799	119.503	122.841	111.145	122.137	124.632	119.288	149.205	145.114	115.689	134.004	141.776	141.866	139.148	105.025	142.396	141.551	124.89	130.911	136.818	123.04	121.17	130.946	125.436	119.644	121.334	115.769	107.25	113.669	129.8	130.644	108.825	103.643	104.332	85.8276	121.328	128.68	114.155	115.577	115.94	121.832	100.484	137.349	138.697	105.995	115.164
	13.043	106.731	114.645	118.615	108.497	123.044	122.446	109.019	117.513	138.982	150.377	148.533	136.653	128.949	146.899	149.461	132.801	122.855	128.588	143.937	130.932	108.855	127.382	126.302	85.6222	121.106	114.293	106.989	100.627	94.6667	105.923	99.1917	123.421	128.548	109.393	107.445	117.868	114.04	58.6079	116.517	117.53	110.497	96.2236	115.069	120.836	140.176	149.534	142.946	131.907
	13.0781	130.025	110.678	113.005	116.976	126.646	135.09	129.07	106.719	132.837	139.595	133.853	133.91	140.028	154.793	147.073	104.807	121.514	135.638	140.218	134.753	123.94	122.379	130.747	110.202	110.11	105.512	104.938	111.69	70.278	106.635	106.227	109.447	126.124	112.688	109.889	117.661	109.358	111.628	114.596	84.3682	111.158	109.018	98.3302	116.348	140.952	152.498	138.77	119.71
	13.1133	120.463	125.152	115.972	97.3805	118.548	134.89	121.62	111.354	129.882	135.191	130.04	132.153	145.621	153.643	146.918	131.609	127.902	143.701	134.543	128.002	132.614	132.658	135.031	127.412	118.223	121.361	122.583	111.741	107.875	114.37	110.958	119.39	123.158	114.353	112.347	110.981	76.3459	63.1534	111.644	113.225	100.175	97.3347	114.48	134.719	148.785	148.335	133.363	110.11
	13.1484	121.546	130.716	127.835	119.237	127.308	134.162	125.001	107.244	114.78	140.219	137.477	121.585	146.804	144.33	112.793	129.967	130.821	143.144	143.8	134.937	94.2494	78.4957	130.704	127.235	90.1085	110.833	123.587	120.64	121.914	117.511	94.5807	99.4189	109.115	112.549	114.564	93.6753	104.998	110.756	114.398	118.47	109.864	100.205	97.4162	128.42	137.787	134.392	97.6593	115.778
	13.1836	135.287	134.567	117.283	119.02	90.6843	130.258	125.914	108.072	119.588	135.049	140.221	139.2	118.89	148.389	146.032	138.123	137.514	120.881	131.407	139.131	126.457	119.599	121.253	120.375	91.7461	101.213	100.892	130.061	132.967	121.447	103.894	93.8177	79.4587	85.346	100.026	113.124	120.817	123.347	95.1423	106.468	113.441	106.655	85.683	113.695	97.1871	128.87	113.274	110.381
	13.2188	104.31	129.268	130.172	120.708	127.611	135.092	116.377	104.404	121.9	127.91	126.389	142.178	142.652	152.33	143.785	137.498	144.279	110.247	131.185	136.316	126.053	99.8929	90.9201	110.432	104.112	97.881	117.473	121.075	127.752	123.646	113.454	119.096	115.205	105.454	99.1135	109.745	100.107	127.967	127.332	112.959	115.331	110.37	92.0066	127.335	140.396	139.698	114.009	112.953
	13.2539	126.478	135.522	135.664	123.609	129.839	136.971	132.671	129.409	100.761	139.705	148.1	128.015	122.959	143.115	158.381	157.048	150.633	137.547	118.887	124.301	116.376	103.481	71.0923	105.109	113.335	109.532	123.155	118.334	123.364	126.952	115.294	110.596	125.479	117.146	111.46	118.887	115.329	118.406	129.399	120.415	115.838	120.851	125.329	136.094	146.619	147.662	140.752	137.451
	13.2891	106.477	135.942	122.334	123.192	133.345	127.845	109.265	125.709	132.779	152.134	155.12	146.562	142.364	153.106	159.472	146.5	142.73	132.297	123.203	135.104	136.599	126.737	116.52	99.3864	120.592	124.298	116.197	115.547	120.128	104.395	110.308	119.768	123.353	101.229	112.699	127.26	125.225	126.183	125.445	96.3613	96.4119	115.903	121.838	103.067	136.84	127.821	135.009	129.221
	13.3242	143.831	146.11	134.632	116.925	109.378	121.074	133.767	127.341	134.424	154.582	150.22	114.347	142.125	147.626	150.316	142.148	139.668	136.115	136.231	142.696	136.354	113.514	123.1	125.186	119.615	87.0388	110.448	114.5	103.175	92.2458	94.0168	115.615	123.606	110.622	91.7584	122.993	120.771	127.267	121.113	103.329	117.907	125.099	117.57	110.388	130.08	129.131	122.754	115.431
	13.3594	142.853	144.495	133.652	112.355	108.988	112.97	136.129	136.644	130.823	155.605	150.486	136.186	138.034	142.42	138.861	136.832	138.296	110.252	134.994	134.277	105.052	124.369	127.134	109.331	109.544	103.544	114.938	123.344	119.52	116.115	114.246	113.935	105.63	110.527	115.252	122.666	120.362	126.282	117.243	93.8776	115.153	117.616	121.826	116.009	114.176	131.014	114.35	101.581
	13.3945	120.955	130.111	121.159	129.685	111.431	122.419	136.434	123.823	146.158	160.071	150.603	124.814	134.749	156.304	157.348	143.994	104.356	133.803	129.316	122.041	119.387	125.922	128.285	118.505	104.06	103.489	115.781	122.3	101.589	128.2	124.477	112.662	100.885	90.774	112.571	95.6303	128.103	120.856	117.439	112.05	118.214	114.433	125.489	126.078	131.017	135.606	119.889	122.295
	13.4297	135.5	141.453	140.249	132.035	105.191	125.937	135.667	125.431	145.297	161.636	156.927	140.193	148.104	155.876	151.621	149.319	138.27	126.688	112.806	98.1564	102.439	108.064	109.406	116.49	101.728	106.47	128.942	132.425	129.621	126.476	109.111	98.6982	116.226	119.749	124.944	129.177	130.545	118.764	116.787	118.11	121.697	120.778	117.911	86.5317	134.786	139.621	129.571	84.54
	13.4648	134.462	136.307	138.533	128.512	101.465	120.041	131.481	125.407	143.707	157.936	150.612	125.557	150.685	153.932	140.672	140.68	118.369	116.383	81.631	105.989	122.193	124.337	120.186	121.635	105.197	111.932	130.937	127.673	111.735	115.972	78.4921	108.018	104.652	97.3691	114.477	123.062	116.896	115.319	112.361	100.562	111.011	112.802	111.995	128.56	132.603	119	123.797	103.179
	13.5	129.96	125.861	124.915	79.5628	116.541	112.431	113.376	114.426	136.028	145.991	141.179	121.329	150.334	157.598	154.648	139.554	124.239	132.835	131.757	131.098	124.04	120.496	128.062	119.809	117.299	76.6635	125.785	123.786	116.824	108.97	91.5296	112.542	102.305	88.7802	97.8362	101.252	111.735	110.108	97.6161	112.551	107.216	101.818	111.976	127.167	132.822	128.896	129.635	123.61
	13.5352	140.801	137.469	125.798	95.7195	110.138	114.37	111.855	106.921	111.648	122.741	125.81	135.605	127.109	144.105	138.512	141.028	129.374	138.328	139.809	136.649	113.903	114.408	125.657	111.272	124.541	131.109	125.797	57.8381	118.775	112.369	105.026	122.304	124.473	113.601	109.603	110.545	111.072	119.721	118.338	99.0424	108.273	108.484	98.1445	107.289	118.838	134.125	121.187	119.591
	13.5703	135.168	116.828	118.301	115.014	101.939	123.314	120.311	104.878	114.133	114.396	116.012	124.224	137.243	139.769	132.257	140.991	142.354	114.411	116.69	132.249	127.888	130.948	131.999	77.4763	127.344	129.191	124.632	112.567	99.7487	117.425	114.23	129.714	128.223	103.258	107.806	97.2001	81.3506	112.501	117.502	114.598	124.528	122.438	110.346	98.612	117.667	131.856	125.425	116.192
	13.6055	121.693	107.953	115.715	112.52	109.189	124.458	122.24	109.473	119.851	109.34	105.807	122.506	145.205	149.269	125.853	145.575	134.731	120.027	109.849	126.297	129.514	127.889	132.101	133.992	129.691	95.865	118.461	84.2914	118.772	130.588	127.65	112.142	122.927	111.492	106.376	103.403	96.0726	111.641	82.0239	115.697	123.452	124.677	105.148	99.8202	116.406	129.06	123.161	115.542
	13.6406	126.015	120.992	119.877	104.033	107.062	127.958	112.988	112.086	109.057	113.484	114.677	122.478	146.643	150.215	147.118	151.848	148.28	145.075	142.911	122.428	121.261	117.623	128.01	115.344	130.78	129.44	124.421	126.827	130.518	131.131	123.104	112.275	117.035	111.029	110.781	97.6229	117.111	126.278	122.698	101.532	112.778	117.74	105.57	115.217	123.59	121.541	103.49	121.163
	13.6758	123.183	133.056	126.02	109.455	126.179	130.748	121.158	117.291	113.724	108.406	119.552	130.563	147.685	142.822	132.152	136.275	155.183	158.972	149.008	128.611	111.683	131.71	130.358	122.348	125.446	121.771	110.93	126.302	93.7666	116.09	94.3897	101.534	93.2435	113.761	120.261	106.985	118.941	126.836	124.184	117.035	77.3172	115.451	112.396	108.24	110.137	80.1032	126.397	120.517
	13.7109	103.981	127.908	130.662	101.884	125.245	126.325	112.884	107.421	134.77	139.814	142.104	145.796	142.689	137.837	144.682	146.073	155.131	152.725	132.244	118.579	120.919	126.249	120.004	107.547	96.8232	119.747	125.67	121.959	115.919	105.432	101.865	93.8318	64.0434	105.968	119.087	116.428	124.319	126.212	120.706	127.862	102.631	112.624	128.517	128.197	130.386	133.665	136.586	137.613
	13.7461	92.0263	119.284	128.302	125.706	118.584	113.974	105.882	126.314	139.259	144.954	144.85	128.656	118.732	83.0729	138.635	151.206	140.988	131.776	126.925	88.5438	112.479	94.8754	112.107	111.376	107.232	104.571	115.807	51.2779	110.033	102.343	106.407	97.9816	89.3914	115.3	115.299	107.605	124.281	127.712	137.767	132.19	119.94	119.4	115.176	123.39	125.578	131.6	122.596	124.551
	13.7812	77.505	118.131	114.242	121.891	126.519	126.421	129.267	127.486	109.477	124.381	126.178	132.532	132.585	136.605	145.561	138.411	114.554	126.375	135.774	124.328	93.8657	114.637	127.869	131.891	125.216	122.179	109.203	98.7687	102.005	104.559	120.46	119.973	116.916	113.759	121.689	128.009	125.608	129.253	134.88	119.459	105.587	107.493	103.552	110.191	97.2444	99.0428	123.649	118.704
	13.8164	104.813	121.169	133.883	135.953	134.313	131.022	115.256	109.154	129.37	136.241	139.498	129.409	131.959	152.124	145.876	112.324	127.708	131.54	142.667	141.454	128.119	112.111	128.049	125.332	123.767	130.954	124.592	120.918	117.471	110.481	118.122	114.398	117.615	115.122	124.175	88.4974	132.935	132.414	107.786	123.342	116.436	99.0885	117.059	127.882	126.145	124.511	128.126	121.116
	13.8516	117.3	133.172	140.127	130.398	91.1876	117.034	111.264	108.742	129.46	146.566	143.937	133.992	138.491	151.56	156.191	149.049	133.599	100.419	130.281	142.056	139.176	120.654	119.945	127.798	125.406	122.781	101.704	120.471	124.184	104.551	110.473	112.156	121.473	131.545	129.761	129.111	134.697	129.356	115.39	115.02	109.115	105.411	107.982	127.483	128.445	108.351	120.944	109.548
	13.8867	73.3232	129.682	131.883	110.335	109.123	108.707	97.842	106.983	134.77	148.43	131.419	122.855	113.609	128.424	152.421	151.377	129.144	112.205	87.2259	127.426	142.914	135.968	130.803	134.682	117.22	107.761	102.504	101.979	124.557	123.756	96.8874	111.917	112.186	124.975	113.896	110.816	131.689	119.016	94.9913	83.9292	102.616	96.1925	100.719	124.724	128.132	119.776	117.263	106.326
	13.9219	129.726	116.065	114.441	116.369	111.649	108.897	76.4046	115.422	137.043	151.318	148.458	128.752	127.866	142.349	156.253	150.337	115.435	115.088	101.83	121.31	134.115	138.864	126.327	128.657	126.783	120.762	113.348	105.422	111.595	119.884	126.669	128.555	126.982	121.203	108.593	125.209	111.403	120.144	125.356	122.586	122.066	118.694	116.498	133.981	125.615	114.974	120.248	88.2085
	13.957	134.921	125.432	111.717	109.528	114.955	108.051	116.229	105.415	116.068	146.325	147.944	132.621	137.862	156.362	160.722	152.13	138.396	126.966	105.27	108.952	112.52	130.209	120.185	114.423	113.649	107.225	117.883	94.778	81.915	84.8211	116.571	133.592	135.957	124.239	117.894	125.503	120.666	125.075	129.303	117.931	102.096	122.464	126.907	131.849	140.671	137.408	117.234	93.7678
	13.9922	127.262	125.387	124.183	122.41	125.802	125.849	122.47	118.989	113.102	144.127	140.055	88.5934	135.834	155.572	140.667	140.924	108.988	134.876	132.181	116.763	111.447	130.011	115.386	102.105	100.296	116.028	121.857	117.65	111.657	112.022	91.3773	122.047	124.314	112.041	105.86	120.007	94.7948	120.495	121.44	85.5616	105.492	117.228	105.825	111.238	139.675	141.307	128.244	115.586
	14.0273	115.599	117.175	103.269	109.481	105.064	115.323	79.5756	111.582	133.67	145.682	138.108	119.053	139.064	156.895	156.453	150.984	137.166	113.124	129.59	122.346	128.023	134.056	124.783	119.182	125.598	126.264	115.544	105.52	124.786	126.313	120.346	110.035	94.9264	89.3358	97.1595	117.113	120.605	107.932	101.378	112.038	113.625	114.356	109.596	127.468	130.579	124.116	124.514	106.244
	14.0625	112.353	115.196	115.412	108.759	100.586	103.693	113.925	111.844	125.946	145.593	133.706	111.301	125.298	154.463	159.984	155.548	137.68	103.339	121.762	118.728	132.099	136.288	49.4695	121.341	108.551	112.405	113.735	90.8475	119.714	121.344	108.993	114.924	112.749	108.104	99.674	109.428	101.471	115.555	116.37	100.573	111.508	100.011	112.728	126.25	119.649	113.351	115.424	115.493
	14.0977	104.245	63.3522	105.764	109.339	105.207	111.241	118.787	97.9948	134.553	148.589	140.578	131.949	140.533	139.721	137.368	137.029	142.329	124.665	102.325	119.275	137.683	141.638	135.387	125.88	113.393	109.479	118.836	121.355	127.461	117.697	86.9121	107.501	121.363	120.538	115.673	102.44	100.829	113.899	117.588	119.296	115.372	104.858	112.833	112.8	93.0182	114.602	112.089	108.768
	14.1328	99.66	100.161	100.025	79.5996	102.901	116.049	116.319	112.123	138.008	150.252	140.42	136.044	145.895	134.922	130.011	136.38	142.922	131.664	115.278	115.147	115.897	134.568	125.805	125.308	130.343	119.353	119.704	90.7977	131.923	133.705	117.852	93.757	110.584	93.0565	111.291	78.8256	94.0821	100.606	92.8838	109.415	112.096	98.4909	110.126	104.892	119.68	128.121	121.326	112.23
	14.168	104.134	100.138	110.072	90.0503	95.6012	101.458	99.7402	96.7863	132.266	152.201	140.193	129.201	140.806	142.542	130.668	127.784	138.794	125.811	115.809	121.312	108.412	118.184	128.943	129.864	131.213	118.157	118.37	123.363	135.619	135.775	124.2	110.346	114.975	122.6	122.311	105.216	104.446	99.0786	101.825	97.4032	106.409	90.1118	105.77	118.848	134.052	134.328	101.984	122.759
	14.2031	115.023	115.354	107.79	112.892	114.424	114.447	109.559	84.6117	141.29	158.092	152.48	131.297	106.933	113.009	141.673	147.255	136.353	116.377	125.186	135.361	123.674	104.841	127.408	120.541	117.202	132.675	123.033	120.081	133.006	110.643	111.577	108.199	111.095	130.776	130.351	118.731	89.5074	52.2179	105.43	111.909	101.646	95.7956	102.089	106.817	135.713	135.394	128.98	134.376
	14.2383	87.2172	112.699	108.835	120.633	129.761	124.03	108.806	117.757	149.426	162.721	155.878	120.324	105.907	118.962	138.171	153.507	152.618	141.689	138.673	147.872	142.284	125.508	110.498	116.305	124.83	132.827	116.287	127.741	132.818	118.236	82.7365	104.954	120.421	122.511	120.484	96.6389	113.604	112.645	118.731	115.644	97.7973	101.976	98.1032	124.284	135.81	128.975	125.992	132.752
	14.2734	123.846	109.25	119.246	124.907	123.073	116.929	92.9861	110.78	144.502	161.394	150.065	128.498	136.42	134.371	133.576	145.411	146.302	141.729	134.931	146.301	149.425	137.621	119.632	116.099	124.746	133.378	120.094	119.904	130.521	120.921	95.4675	100.265	120.164	109.887	124.873	126.633	128.737	127.848	114.334	99.6543	117.544	119.518	125.534	121.651	123.77	143.064	140.682	122.354
	14.3086	116.633	135.488	137.109	125.503	120.52	116.115	105.214	112.274	142.688	161.412	156.392	143.137	150.359	151.48	134.508	122.861	68.2764	123.66	117.125	120.231	141.057	139.345	103.928	120.496	128.198	129.588	120.02	111.208	119.457	117.647	102.07	121.51	126.011	117.123	122.708	124.877	92.8338	121.519	116.6	111.602	107.45	100.778	117.482	128.987	135.243	138.187	141.724	127.676
	14.3438	130.152	139.599	133.121	126.577	121.655	107.016	113.618	129.418	127.794	162.791	162.186	127.646	146.366	149.836	146.983	134.833	118.771	111.232	127.917	116.914	124.555	135.577	119.966	115.119	86.9514	115.801	104.101	116.542	101.063	116.305	124.572	132.187	127.55	101.758	100.13	105.96	112.257	123.73	117.423	110.533	115.02	113.257	101.906	120.526	121.867	110.542	136.77	129.361
	14.3789	134.573	129.268	106.962	104.255	87.171	108.003	123.177	131.977	148.83	164.994	163.593	147.038	141.593	142.476	157.292	140.869	131.228	141.334	142.467	129.63	128.045	133.913	118.384	111.916	121.555	120.723	111.859	106.069	116.028	118.46	71.0041	129.148	130.108	101.646	103.735	109.857	105.445	127.76	130.485	116.456	119.891	126.366	114.358	111.433	109.402	129.741	143.03	133.789
	14.4141	115.584	88.7678	115.511	121.376	114.368	107.354	117.351	117.226	135.368	160.614	156.501	126.109	140.501	157.261	162.499	158.329	149.99	149.252	143.735	126.925	109.885	133.118	127.106	108.281	119.932	114.55	111.518	76.1833	98.4326	119.195	111.033	123.158	123.607	121.375	128.538	127.926	124.285	128.016	114.12	128.527	131.023	118.061	120.645	132.595	136.306	135.983	136.116	140.827
	14.4492	104.969	83.6583	116.661	131.69	130.141	120.362	106.667	98.9918	140.131	154.298	146.863	120.593	139.37	145.343	146.075	152.936	104.199	137.755	125.378	116.988	120.835	118.182	133.061	136.498	131.08	124.454	116.88	114.708	120.477	120.255	114.104	119.004	115.116	116.935	131.789	126.823	101.202	120.319	121.702	127.313	123.957	106.809	110.762	130.059	135.444	103.382	98.5701	124.511
	14.4844	110.631	72.1537	120.095	126.223	119.62	104.761	107.115	109.328	131.977	150.507	137.11	132.889	127.903	142.336	152.692	150.677	128.729	119.271	126.529	125.556	121.847	119.89	111.46	132.597	139.398	134.009	113.618	119.564	121.441	92.0876	113.345	114.715	81.9581	121.524	117.133	118.533	110.079	111.777	109.222	115.457	104.683	93.6711	102.285	96.1524	132.565	133.419	124.56	98.9352
	14.5195	120.698	113.602	109.787	122.152	115.368	122.511	119.207	106.132	132.812	153.28	147.202	121.311	145.028	158.389	164.767	151.942	123.291	121.529	129.536	114.345	120.539	123.522	115.423	123.9	115.553	126.345	126.474	100.264	119.613	106.424	103.295	110.83	112.49	112.899	109.621	114.973	111.604	104.436	102.332	99.0969	89.4354	102.521	109.154	115.294	125.543	134.783	126.712	109.106
	14.5547	120.264	115.034	105.406	123.851	131.05	123.172	88.0902	121.113	144.272	158.201	150.427	130.248	152.788	166.896	164.451	142.608	131.034	137.839	129.431	119.52	126.679	128.099	114.26	120.453	102.99	97.9575	119.402	125.427	130.874	126.917	117.902	105.024	111.648	108.696	115.416	124.522	115.708	103.958	112.598	106.836	104.794	103.312	68.547	109.653	103.644	125.432	122.005	119.369
	14.5898	118.493	114.559	87.3079	113.119	123.338	117.881	119.706	118.971	140.463	160.476	153.421	125.326	144.234	160.792	153.11	129.492	133.946	138.182	117.589	106.588	120.179	136.015	131.233	119.53	115.567	106.217	101.953	115.378	135.098	130.44	108.243	106.681	119.811	117.052	120.847	121.743	98.501	85.4277	109.893	115.094	103.049	101.158	80.7486	111.503	125.54	125.28	113.432	125.911
	14.625	103.276	100.223	120.404	113.782	123.142	115.326	119.603	118.986	143.712	161.833	157.474	127.334	132.573	150.098	144.451	125.98	110.145	134.313	136.329	117.57	119.042	135.079	131.727	115.68	123.763	109.441	109.847	121.637	128.561	120.798	82.5008	111.226	117.337	109.383	115.938	109.187	95.149	109.796	117.856	104.925	85.4449	101.008	96.4521	112.92	118.894	120.443	132.191	128.789
	14.6602	105.589	88.7686	120.791	131.829	131.691	116.618	108.543	95.868	138	160.91	157.337	127.364	119.744	142.514	136.134	129.204	141.336	145.072	135.329	101.761	111.741	125.698	121.227	124.161	117.033	119.554	122.09	100.979	111.733	107.733	113.761	116.782	97.0022	122.911	120.56	88.441	98.1475	113.899	116.962	105.332	108.905	115.423	103.779	112.157	104.748	113.972	128.565	120.615
	14.6953	124.072	117.048	100.095	120.91	126.398	117.126	111.58	111.055	142.904	159.489	153.527	112.36	115.084	139.495	138.58	142.735	147.318	143.08	132.235	96.6497	108.343	116.569	105.573	113.955	94.1485	103.872	118.603	113.523	101.964	84.5707	115.615	128.415	122.056	114.51	122.903	114.515	115.005	107.392	99.7606	108.979	116.068	121.979	123.055	112.102	93.9739	106.887	115.576	122.883
	14.7305	125.247	125.982	114.212	65.5969	116.297	97.1678	113.326	114.357	136.404	153.725	147.681	127.643	139.103	145.385	129.183	129.688	131.308	121.633	135.541	136.156	133.722	124.61	124.669	131.979	124.212	121.854	107.907	99.338	101.6	89.6659	120.57	131.321	125.124	120.125	119.653	73.8328	113.996	114.636	108.436	110.605	109.036	108.975	120.567	93.2091	110.002	115.944	123.557	129.525
	14.7656	116.72	122.472	110.383	108.498	118.214	123.367	125.907	114.502	119.337	147.111	140.669	104.527	142.09	155.874	147.667	126.296	135.894	145.143	143.074	140.493	139.003	130.31	128.408	133.242	134.446	131.245	116.831	93.4398	103.717	89.8739	121.419	123.512	102.377	116.697	119.455	116.571	79.5572	116.12	128.783	125.964	103.414	111.93	116.395	110.533	115.946	102.267	122.309	131.716
	14.8008	120.681	110.99	86.5625	101.21	108.141	116.338	130.984	122.041	126.862	145.153	146.204	135.508	146.55	157.604	155.236	140.92	142.183	140.599	128.785	115.647	119.191	114.491	109.764	106.117	107.708	123.077	119.142	106.129	114.309	109.832	111.616	120.048	121.961	117.72	122.124	122.87	84.874	115.121	125.977	123.71	114.711	116.426	110.251	103.618	121.587	116.261	113.868	128.276
	14.8359	128.247	107.944	80.4795	106.761	118.417	126.195	127.945	114.945	118.982	140.303	132.979	126.428	135.037	137.096	159.607	152.616	112.947	116.607	128.712	127.421	118.131	122.382	113.075	95.2824	99.6821	119.037	116.059	97.691	120.525	116.119	104.644	96.7078	120.853	127.416	131.606	127.524	119.195	109.772	103.974	104.361	100.959	116.307	105.293	119.365	131.297	115.474	104.507	120.299
	14.8711	130.03	106.364	92.5417	105.751	121.749	107.944	110.736	109.604	128.374	144.597	134.766	130.658	141.866	157.751	163.003	136.722	136.413	123.546	124.224	131.394	121.294	116.869	122.568	107.566	115.81	123.079	102.685	116.672	124.882	119.189	113.683	110.762	103.489	108.022	117.354	105.463	110.321	97.5114	87.642	88.8677	93.5346	105.468	108.407	128.48	139.814	136.901	128.233	127.462
	14.9062	135.444	110.596	112.728	121.4	115.547	104.164	101.501	91.2985	135.074	151.251	150.185	130.118	140.457	165.376	170.339	161.452	154.686	143.881	120.415	127.618	128.01	126.083	121.957	109.144	101.443	123.005	125.066	124.737	112.446	96.9523	84.0505	95.877	101.37	105.359	104.106	87.403	94.8613	59.0783	88.1991	97.7773	100.79	112.474	114.726	131.289	130.463	129.62	124.203	108.879
	14.9414	129.235	122.55	121.586	108.088	99.8866	93.2899	108.297	105.464	126.294	149.531	146.634	120.061	138.972	159.244	164.256	158.446	153.419	140.904	134.817	101.575	125.605	121.965	108.039	95.8926	115.63	124.987	107.246	120.839	119.594	105.074	92.0164	81.0602	98.0844	99.4947	112.396	107.194	110.996	112.532	107.596	64.9267	104.3	112.104	118.192	126.197	132.04	131.502	125.372	83.1115
	14.9766	90.7442	122.673	123.545	113.028	108.008	92.1451	109.51	109.934	124.704	142.905	139.978	124.303	120.542	138.589	151.814	133.757	140.061	126.92	138.03	129.308	108.611	128.539	129.112	132.868	129.566	122	117	114.246	110.899	91.4233	105.469	110.17	104.659	113.569	119.505	109.169	101.843	123.686	123.17	108.157	97.9248	71.0243	114.144	126.911	141.152	137.486	122.605	103.682
	15.0117	122.888	118.043	114.88	129.665	119.282	104.712	99.1179	103.068	121.528	140.459	123.722	120.892	106.703	138.485	158.347	154.94	120.006	136.161	135.779	135.132	131.778	134.792	134.002	132.023	119.661	83.8086	109.243	104.194	87.8643	106.007	116.033	119.14	101.299	105.738	105.493	114.672	117.216	114.872	119.494	117.664	94.8902	105.932	120.502	135.801	137.093	118.786	99.9661	98.923
	15.0469	104.714	125.459	132.537	130.461	111.39	93.6798	105.281	102.93	129.261	146.243	144.598	126.895	121.12	150.624	162.949	159.944	145.229	133.058	104.084	126.509	125.462	108.881	101.089	110.611	113.495	86.2037	86.3406	104.472	103.753	89.6533	112.786	115.006	107.169	92.9411	99.5872	110.636	100.286	91.6036	106.025	118.036	114.026	84.7599	104.648	122.323	123.814	103.878	109.985	119.566
	15.082	109.098	108.279	125.956	116.115	110.872	89.9797	111.169	115.002	125.123	146.615	145.132	134.007	137.865	147.66	150.086	150.729	135.823	129.265	136.13	119.297	117.084	111.221	92.7948	107.321	126.152	126.914	126.654	121.394	105.337	107.311	100.997	101.592	109.803	104.397	113.871	112.548	98.25	97.0404	70.0085	115.003	115.73	76.0443	102.636	110.674	127.722	124.574	130.229	136.464
	15.1172	120.36	110.881	117.028	119.135	124.083	120.466	99.9772	121.236	134.073	136.986	130.981	106.916	130.972	123.072	113.728	106.512	135.259	140.604	134.92	121.153	118.252	129.84	125.458	126.067	129.959	131.877	128.845	121.74	98.6442	91.0866	116.344	117.939	100.472	50.868	102.532	107.775	78.1472	108.804	111.97	96.5251	108.453	115.327	114.931	128.261	136.639	129.587	107.091	135.15
	15.1523	128.112	114.817	118.366	125.387	130.489	136.579	134.407	130.171	97.7794	125.57	113.935	122.671	108.507	121.669	117.06	109.709	132.487	126.781	116.671	123.875	128.007	130.46	107.126	123.243	100.123	115.854	101.911	120.5	116.573	103.132	108.948	121.656	107.648	97.7478	103.2	65.4112	108.524	114.963	104.887	98.6426	110.016	111.243	92.8503	123.075	122.913	129.65	126.505	115.425
	15.1875	112.877	100.534	110.913	109.802	111.338	139.536	137.55	122.688	126.152	140.341	141.465	133.568	126.326	98.4238	115.613	104.325	128.087	138.166	135.262	121.928	135.274	136.811	118.754	101.168	114.305	111.222	120.082	129.529	128.342	104.844	96.3875	124.624	127.8	110.869	100.999	115.468	122.009	118.682	96.7036	91.4792	95.863	108.399	104.874	110.244	115.05	127.111	124.399	106.739
	15.2227	115.033	105.776	93.1086	106.981	128.606	135.671	123.61	92.3235	123.99	144.474	141.244	107.363	132.996	143.178	142.102	126.381	128.236	128.557	118.424	140.973	145.694	135.103	115.53	118.526	121.012	107.475	90.5865	125.893	132.127	116.601	107.234	121.206	125.309	126.656	121.966	109.657	115.403	102.731	101.001	86.2358	72.9324	71.2193	73.7266	101.387	127.728	129.926	116.422	101.245
	15.2578	120.026	116.448	111.96	115.6	104.902	129.291	121.903	101.303	121.852	142.693	140.11	118.714	123.478	148.988	157.839	153.829	134.792	133.053	137.273	144.274	133.015	128.767	127.316	135.703	134.44	120.303	113.747	126.756	125.646	107.29	104.704	102.159	88.0642	119.638	125.582	114.1	102.61	93.4454	98.4644	108.017	90.5363	93.8877	98.3114	115.893	128.272	124.521	101.979	114.496
	15.293	123.004	121.925	112.951	99.6479	114.998	125.68	117.661	100.143	122.895	136.56	128.439	121.485	111.562	137.797	154.524	157.109	147.102	100.218	141.462	141.664	127.36	123.787	125.585	129.069	129.585	116.715	109.122	114.019	120.311	104.245	71.9273	83.2151	99.8954	99.4601	128.608	127.048	107.208	96.6616	83.243	108.53	104.725	85.1377	97.3478	108.231	104.747	127.657	114.703	105.875
	15.3281	115.484	97.0773	102.089	97.5765	116.588	117.612	116.041	111.031	128.295	135.473	121.183	127.633	120.627	119.506	134.791	135.396	147.267	136.314	126.6	125.207	117.909	104.29	89.3655	103.208	107.706	110.036	117.358	113.369	126.981	122.416	102.347	90.3178	100.778	114.867	132.23	127.81	108.081	89.162	106.425	120.726	116.956	95.2521	85.0998	104.256	126.808	135.089	125.847	125.348
	15.3633	118.535	117.449	118.01	121.322	116.711	107.433	91.474	95.8848	118.049	131.549	136.008	131.333	117.072	115.455	131.694	134.037	138.258	140.548	125.693	120.733	109.57	107.663	96.5592	111.266	120.549	118.919	90.4291	118.902	130.928	131.714	117.676	109.272	104.534	126.686	135.693	123.407	99.1628	107.382	117.376	123.335	104.492	106.654	107.245	117.597	134.794	139.402	139.45	136.991
	15.3984	121.273	87.7702	124.168	136.457	136.138	129.8	126.878	120.952	96.3968	109.151	120.273	109.138	122.698	129.373	146.52	144.494	138.024	145.324	136.088	115.853	83.2603	110.585	92.7936	103.989	121.082	126.219	108.775	102.885	113.66	118.517	130.504	127.986	123.285	132.41	132.608	105.099	107.216	87.1102	119.544	124.796	113.099	114.426	102.317	117.186	127.843	103.372	124.311	117.176
	15.4336	119.152	114.262	118.037	137.641	129.377	116.14	128.265	116.989	119.345	130.059	139.04	136.115	107.701	145.418	158.198	151.105	132.269	140.384	123.239	71.7088	107.995	111.931	109.366	97.2907	114.511	130.505	125.109	111.483	71.0648	93.7533	123.176	125.483	78.2822	115.256	127.408	124.743	119.482	98.8839	112.254	117.852	71.9646	118.033	118.774	115.378	98.5197	123.776	125.892	115.489
	15.4688	116.305	124.146	130.217	129.535	123.969	119.317	119.696	79.6682	106.819	140.79	145.598	138.574	140.065	150.442	154.353	154.564	144.01	134.433	107.791	112.918	121.843	107.846	108.55	92.4627	95.9297	128.811	131.146	102.294	102.578	108.957	113.171	119.066	92.3218	99.5685	100.513	130.874	132.033	122.285	120.808	122.056	115.009	108.726	104.763	122.701	119.728	113.076	123.397	112.729
	15.5039	112.721	96.988	118.275	115.068	111.501	108.527	111.381	122.608	133.452	146.478	139.289	118.983	146.601	148.357	138.798	153.526	142.235	113.818	112.244	107.564	133.251	132.174	119.695	110.503	116.678	133.459	128.921	109.61	111.535	113.769	116.799	119.072	105.383	104.459	114.807	128.049	121.269	115.634	107.298	109.838	112.247	114.034	120.204	126.363	121.342	112.631	120.339	108.498
	15.5391	102.445	116.142	116.427	111.274	122.701	120.364	111.829	108.154	139.984	147.716	132.274	127.228	143.995	146.303	150.667	151.098	109.931	127.409	123.597	128.681	141.826	140.231	115.344	129.108	130.686	129.771	124.076	97.5722	113.127	117.638	116.42	123.052	116.586	112.152	108.365	120.053	117.606	108.819	106.287	115.337	124.079	125.392	119.574	116.091	116.971	99.449	114.426	115.268
	15.5742	99.7614	120.534	127.074	120.603	107.526	110.478	102.03	108.833	128.429	144.803	136.424	110.401	129.637	138.35	143.379	155.474	149.125	134.454	114.792	115.582	135.717	142.362	136.708	128.246	110.849	108.719	114.886	99.9796	92.438	96.1585	101.325	128.76	136.462	132.948	117.581	91.7359	103.455	113.979	78.1617	89.5787	111.246	116.737	99.0713	99.6767	120.513	120.803	110.182	105.905
	15.6094	127.192	124.298	134.843	135.677	120.323	103.559	77.6467	101.137	126.058	143.012	131.415	120.294	139.247	142.313	138.813	148.388	149.779	132.54	112.919	113.836	127.972	122.302	110.385	109.643	74.7888	114.812	116.313	111.402	110.928	111.526	111.039	122.381	130.749	134.973	132.505	123.496	123.17	116.612	98.5552	95.7977	103.889	91.0072	102.682	114.384	131.367	133.55	119.11	100.163
	15.6445	113.498	64.2802	125.478	141.295	132.144	94.4166	102.99	103.631	128.649	148.245	144.303	108.004	143.6	142.493	124.432	126.785	135.856	119.069	107.829	108.351	118.369	121.144	109.84	108.65	112.532	111.937	104.268	108.624	90.3228	93.8907	89.3537	104.648	86.8779	109.243	133.826	135.963	128.952	113.821	78.5611	81.9535	68.0479	96.293	114.861	123.295	124.049	121.664	122.322	117.779
	15.6797	120.25	118.184	133.761	140.073	128.708	104.759	101.241	106.439	137.469	149.204	142.747	137.362	142.441	156.057	157.057	151.229	127.69	126.147	131.096	125.88	117.616	132.603	128.576	87.2349	118.962	115.415	107.134	77.9415	106.556	113.072	109.487	82.4706	82.2093	95.8845	122.609	122.639	102.484	114.09	104.529	83.4332	87.8577	92.711	112.641	104.854	96.2843	43.6427	108.776	89.1597
	15.7148	120.948	104.865	132.486	127.85	112.096	92.8311	100.684	93.7768	132.826	147.134	132.769	138.224	135.955	156.028	160.693	157.863	140.49	108.86	133.26	134.527	125.251	138.149	138.895	131.58	121.449	96.4185	122.736	121.385	117.469	113.744	101.363	82.5242	67.1354	85.9323	118.945	109.524	93.4542	108.592	97.7007	98.5475	72.13	97.6947	97.0681	93.9072	89.2718	104.44	75.1966	114.155
	15.75	120.117	124.326	127.998	118.103	105.103	118.207	109.917	99.171	117.292	143.812	143.181	138.465	156.136	145.004	145.514	149.055	138.15	110.342	125.503	134.563	119.943	132.038	118.796	134.095	129.471	123.588	123.61	114.203	96.3663	111.16	68.7175	97.5797	97.2821	85.3378	117.855	119.163	112.793	115.312	111.388	105.15	97.2653	66.5574	91.29	93.9394	88.3695	93.6664	108.37	111.989
	15.7852	90.9907	126.439	116.458	102.259	96.5823	116.211	122.815	101.414	122.848	146.294	143.802	138.486	154.062	159.675	153.666	135.002	133.936	134.927	122.734	130.638	138.336	138.873	129.878	124.218	106.793	110.21	92.8056	112.003	114.045	100.999	101.76	110.226	104.397	103.238	116.036	120.549	98.1015	117.187	108.671	112.223	101.644	98.5918	100.34	106.942	106.387	112.402	99.0214	100.392
	15.8203	129.3	118.568	115.031	123.267	120.871	123.608	127.408	114.448	134.365	149.734	140.665	101.778	145.877	154.631	135.492	138.562	141.865	140.41	135.926	141.751	146.717	137.581	121.811	74.177	117.709	120.841	110.462	108.656	114.392	103.328	109.39	119.206	105.629	104.821	103.285	121.321	118.355	119.396	113.377	111.79	109.259	101.733	91.7533	112.139	121.252	121.099	109.681	92.0624
	15.8555	126.6	126.857	129.428	133.022	117.275	121.003	128.909	112.757	135.174	153.298	146.842	129.378	146.885	153.081	140.797	113.599	131.56	113.328	131.602	138.236	139.167	127.242	113.842	106.51	120.369	124.328	108.181	108.844	79.741	104.949	100.567	116.035	116.87	93.0367	122.518	126.88	98.7303	119.335	113.972	117.971	115.56	111.875	116.04	87.7568	102.415	125.813	126.24	111.248
	15.8906	114.297	102.871	127.723	135.464	114.495	119.544	129.686	111.319	134.266	156.69	153.824	89.7496	121.324	151.575	153.903	135.306	133.235	118.09	127.781	132.62	133.63	136.76	121.42	113.133	118.612	113.885	110.879	113.421	101.059	105.637	113.389	122.751	120.103	113.394	118.832	125.881	126.121	102.943	103.92	111.559	117.827	109.55	122.314	124.463	114.303	127.567	128.491	120.732
	15.9258	110.122	105.113	123.549	132.322	124.367	118.954	123.725	117.549	134.02	158.155	155.004	139.346	141.897	159.073	162.478	146.545	142.82	134.589	130.551	140.835	143.765	127.995	87.6409	121.004	106.282	97.1342	106.403	118.759	116.264	108.348	107.502	120.26	111.015	115.083	101.34	109.641	122.538	113.946	114.782	120.679	116.405	115.831	98.2117	125.033	134.881	126.52	83.1119	97.4266
	15.9609	109.141	113.574	123.758	124.443	91.8381	98.0312	112.467	122.407	142.496	158.873	152.97	125.365	148.058	161.291	161.857	152.443	144.898	125.943	113.661	135.931	138.585	111.451	115.968	119.281	124.479	117.102	95.2418	113.449	103.306	124.368	114.594	125.446	127.382	126.531	125.945	103.123	127.447	114.102	93.9055	98.7954	87.5432	105.26	110.498	130.79	135.119	115.928	100.616	108.088
	15.9961	118.631	129.315	118.265	109.845	121.171	120.03	118.809	107.373	135.969	156.503	150.859	110.3	141.625	140.424	152.166	124.296	138.191	135.567	138.872	127.18	132.241	135.78	121.733	109.025	130.653	133.016	130.582	122.417	105.055	118.228	129.058	102.038	103.269	118.948	127.599	133.793	130.534	121.471	90.5044	84.3775	102.372	99.4535	91.994	126.655	126.97	108.366	101.343	106.127
	16.0312	124.35	132.745	132.261	126.418	67.3567	122.855	115.18	105.606	136.351	156.536	148.472	133.379	149.944	157.706	151.847	111.94	139.932	138.718	139.882	137.094	140.439	142.424	122.8	113.511	118.491	126.728	132.975	128.962	114.555	119.567	120.772	109.816	108.819	115.191	126.816	107.492	123.656	117.021	66.2191	102.262	93.2868	108.772	107.606	117.88	114.714	79.9371	100.566	70.3933
	16.0664	125.48	117.205	119.616	128.761	124.39	130.983	127.224	103.831	134.16	156.056	154.633	145.229	154.878	160.694	154.464	136.794	121.11	82.1782	122.556	111.815	128.658	136.435	132.155	114.329	112.587	112.124	107.23	104.839	119.939	104.794	113.065	118.589	112.022	118.091	108.652	102.862	106.516	98.983	107.381	105.549	111.51	96.634	66.1208	110.124	116.036	105.314	103.665	107.321
	16.1016	118.594	91.5342	119.482	128.433	111.427	133.49	134.23	108.688	133.002	155.772	151.604	110.187	133.351	146.49	142.792	132.549	107.933	132.589	128.687	124.912	112.188	132.178	127.581	107.543	114.96	122.343	112.016	111.741	114.024	120.239	92.6515	108.41	117.156	116.974	111.802	113.958	113.082	95.8779	114.232	121.405	109.284	92.7834	79.6397	95.7951	92.2964	102.519	112.73	114.055
	16.1367	109.792	110.042	128.222	133.344	107.494	132.572	132.002	114.385	126.327	155.349	151.055	126.655	131.386	134.099	144.105	141.479	146.083	135.255	80.1514	124.809	130.035	123.536	110.684	102.614	114.82	122.606	120.326	113.059	106.245	109.985	117.351	121.981	109.62	120.551	125.622	112.818	102.051	98.4131	91.9193	81.6836	92.6454	111.44	105.955	91.7502	96.9447	101.218	102.262	119.426
	16.1719	123.303	121.645	116.578	129.298	140.127	147.776	136.217	107.244	137.532	156.571	154.863	136.228	138.24	149.693	157.474	149.451	129.459	130.025	130.256	121.409	118.007	115.152	108.604	106.938	112.564	124.456	104.745	120.097	113.722	94.631	114.29	100.275	110.469	114.819	108.945	105.876	98.8064	85.0995	90.5571	100.552	104.922	112.934	116.18	92.5231	105.79	99.5538	114.631	123.556
	16.207	136.191	133.738	125.055	122.321	135.586	155.99	153.876	136.049	143.203	156.288	146.755	119.211	133.52	147.753	162.919	150.257	130.623	114.707	132.684	140.365	137.072	128.722	123.056	122.894	120.754	120.981	141.885	138.034	122.587	129.226	122.371	89.4579	111.621	120.663	118.646	116.679	117.656	104.152	61.9429	99.1616	114.024	118.583	118.779	116.16	118.588	125.372	118.813	133.689
	16.2422	129.921	113.891	127.717	122.757	129.308	157.31	163.276	146.222	144.565	148.433	129.821	105.381	149.928	163.397	161.996	153.552	131.822	100.424	125.422	134.937	127.564	93.7533	133.966	132.731	151.611	160.393	159.455	140.155	106.212	131.982	134.185	107.862	100.823	107.598	111.369	123.935	129.523	120.545	107.464	109.824	117.695	107.835	107.042	115.014	122.88	131.984	127.545	134.959
	16.2773	127.953	102.17	113.204	118.418	118.338	155.557	165.489	157.102	121.294	137.783	134.633	137.253	161.442	165.039	138.608	145.685	141.278	102.899	104.91	129.057	115.115	138.252	149.878	169.245	175.323	166.994	160.024	157.246	146.309	157.705	158.215	161.181	166.628	168.017	166.497	154.578	141.5	150.035	141.447	137.681	125.448	148.003	142.979	122.826	139.485	117.841	150.714	147.65
	16.3125	118.724	118.924	122.7	114.146	124.427	150.597	161.515	151.959	151.007	157.355	144.621	148.188	169.203	172.48	146.891	165.272	152.138	137.915	153.753	155.926	154.808	166.769	178.013	181.936	180.157	169.264	161.26	154.01	147.132	158.388	183.516	194.065	199.535	200.067	194.128	178.475	168.18	182.321	187.112	187.334	187.696	189.137	186.76	180.693	176.176	170.364	174.473	183.912
	16.3477	115.798	122.438	126.267	115.946	112.603	153.034	159.732	183.372	191.581	193.968	190.329	183.987	186.817	188.98	185.361	179.27	172.768	174.223	180.883	174.648	156.589	175.97	178.717	171.03	155.013	176.718	166.064	147.752	158.6	173.137	186.03	195.2	200.356	201.886	197.901	190.001	189.245	192.456	193.936	193.052	192.293	196.386	196.269	193.22	184.347	158.622	169.077	184.996
	16.3828	128.429	124.954	119.045	90.3045	130.989	161.382	182.733	196.606	202.005	199.581	195.22	190.31	180.947	179.467	184.828	166.384	159.931	178.828	185.073	187.74	184.166	159.322	163.412	147.901	168.513	177.89	167.026	161.99	172.297	167.568	155.049	166.716	167.516	173.672	177.442	137.404	174.077	172.491	165.036	171.893	149.514	181.779	165.214	180.787	174.486	148.857	167.44	159.999
	16.418	117.598	116.511	101.539	105.388	118.226	154.824	179.217	186.91	187.418	174.685	169.193	165.567	150.094	153.408	175.133	173.679	136.849	170.032	133.41	179.403	183.758	175.916	167.824	163.426	166.836	171.35	170.578	165.807	165.274	151.528	128.085	135.215	75.1595	148.575	154.57	152.715	146.375	137.743	142.688	152.405	164.568	168.683	168.855	167.874	164.117	158.965	158.291	147.459
	16.4531	129.507	120.052	115.415	105.644	88.2074	141.164	158.827	153.947	151.724	170.486	166.567	156.906	148.475	143.272	171.591	174.998	170.839	169.43	167.577	163.772	162.966	157.379	146.932	153.686	136.282	142.771	147.284	106.526	146.018	151.22	144.492	137.55	140.013	142.391	130.459	106.542	112.901	98.5471	114.2	112.608	130.875	141.379	146.881	141.196	127.51	138.229	140.766	134.314
	16.4883	113.747	96.1488	114.207	119.232	115.846	121.43	126.427	135.677	154.802	153.117	147.606	141.058	145.989	158.263	166.157	155.039	143.066	147.959	147.293	124.497	124.14	93.3052	125.159	129.525	129.97	123.009	101.551	131.466	83.4528	137.62	136.804	100.478	126.678	119.443	109.417	126.79	113.808	101.052	97.8284	102.207	93.3567	101.033	93.742	102.622	110.205	115.677	124.144	129.6
	16.5234	121.917	101.749	111.477	111.839	82.1032	88.4663	106.353	123.428	128.168	130.455	121.055	134.757	150.886	129.223	157.978	150.239	115.769	102.269	112.631	134.963	120.742	99.7795	97.4409	113.13	39.3746	107.918	116.559	130.955	130.524	119.352	122.61	129.816	110.421	122.237	124.933	126.777	124.744	112.844	100.875	103.39	107.491	106.859	103.868	109.831	100.485	122.852	101.43	119.685
	16.5586	110.937	86.9332	99.3055	109.684	107.235	113.272	114.299	118.99	119.123	139.306	129.964	141.235	157.329	165.751	164.403	146.338	123.428	136.811	129.614	122.714	129.198	110.135	114.154	118.861	124.653	114.398	113.46	114.209	122.937	78.0888	93.3261	107.88	115.458	121.019	131.235	71.44	103.147	102.276	100.808	110.414	97.648	97.1022	107.637	98.1612	120.227	116.748	116.845	115.842
	16.5938	113.592	116.958	116.68	120.849	121.336	94.1535	106.16	96.7239	129.807	147.182	140.838	135.255	154.085	159.233	158.536	148.83	143.902	138.53	137.779	129.641	129.349	118.194	86.2722	118.761	123.334	112.317	114.773	107.056	124.118	122.387	115.939	115.574	113.783	118.189	116.344	118.796	104.16	97.2301	101.98	102.982	99.0738	108.3	87.921	98.7487	76.2502	115.928	118.388	126.717
	16.6289	114.604	124.398	125.338	120.502	108.162	107.424	100.299	122.757	142.941	154.38	149.43	127.146	141.847	140.686	149.074	137.55	136.561	124.79	131.635	131.416	111.614	114.44	77.0087	107.405	118.898	108.735	113.499	119.37	120.688	121.358	109.126	83.5833	99.0189	103.638	99.5385	114.742	117.125	109.004	101.751	104.311	104.578	63.1081	100.275	103.458	95.1197	90.0248	108.81	123.261
	16.6641	112.202	126.596	93.0439	115.221	104.84	100.143	91.7533	115.418	133.683	148.429	143.588	140.158	154.033	159.364	153.215	150.747	148.393	127.078	119.142	120.551	117.28	114.731	104.672	76.7364	103.538	98.1176	112.99	103.011	110.868	86.2678	110.255	115.285	86.71	99.7965	101.731	99.896	105.602	102.024	78.6398	104.046	116.867	113.089	99.6869	90.5979	94.0365	101.257	107.217	106.418
	16.6992	129.43	133.849	128.394	120.807	104.546	85.6187	112.899	117.023	132.096	142.697	99.2586	136.915	147.4	157.251	142.33	143.52	147.436	133.371	120.656	110.51	119.375	129.63	109.844	105.821	117.781	114.818	120.17	114.159	99.6521	115.012	123.203	117.926	114.909	92.6473	92.4856	94.136	99.6694	111.471	99.0372	100.185	96.0033	103.694	92.3817	104.342	85.9903	98.6074	117.577	125.435
	16.7344	121.255	131.75	116.511	108.014	107.737	109.368	119.085	103.386	135.262	143.367	139.533	116.072	126.236	153.111	150.747	120.793	137.243	102.567	63.5659	120.816	130.66	130.262	126.826	122.873	108.977	105.395	115.709	113.854	105.203	105.884	102.631	119.157	105.027	83.6307	97.8281	108.184	114.277	106.308	97.2361	101.48	93.5263	104.536	111.109	117.371	117.372	118.477	130.672	136.318
	16.7695	86.7305	122.015	130.741	122.479	97.916	119.797	123.643	117.196	126.509	140.275	118.358	125.585	126.551	152.962	157.377	151.611	146.246	125.293	85.115	125.089	115.377	119.592	125.318	122.902	114.355	100.351	100.4	78.6083	110.27	101.949	78.2228	90.0947	103.855	103.917	94.6991	84.3329	92.3155	77.3014	83.1305	91.2619	113.924	118.132	94.9524	105.258	116.954	113.376	114.22	112.826
	16.8047	116.189	123.097	125.55	125.938	119.164	92.3869	111.52	118.91	123.862	136.056	135.331	120.713	130.373	149.822	146.335	142.499	145.977	140.459	133.72	132.054	126.661	119.605	107.829	108.371	109.909	72.2554	81.3805	106.404	113.408	105.951	88.5842	104.019	116.405	102.639	99.1792	89.0312	98.5511	40.3117	78.1457	106.389	112.956	114.925	106.004	110.144	78.0106	110.709	110.259	122.06
	16.8398	92.8858	110.361	78.712	109.145	101.737	94.9395	108.698	98.4517	99.2676	127.361	133.956	133.198	140.536	116.116	142.937	139.641	103.597	125.098	129.09	122.938	106.799	94.3433	115.231	105.978	103.739	95.9221	106.574	114.128	110.632	102.349	99.7284	88.121	96.8604	112.998	96.2124	104.888	109.115	110.697	110.205	92.1874	94.4983	112.658	92.8643	99.4052	113.037	110.266	116.849	128.913
	16.875	107.63	112.552	97.7861	84.1851	87.0003	113.538	123.55	110.395	111.725	128.675	128.191	133.304	150.766	155.04	158.71	155.561	144.163	131.317	121.249	100.926	120.207	129.721	127.695	118.288	117.127	104.631	105.745	101.27	83.6721	111.412	113.642	108.042	69.8611	96.6734	91.2596	97.4178	117.186	106.194	100.859	108.752	73.3506	107.232	108.752	69.6737	109.281	100.205	84.4577	123.87
	16.9102	96.9455	112.399	119.939	117.407	116.4	124.272	127.163	116.24	130.292	142.93	138.398	119.971	153.842	156.274	150.297	152.718	150.311	142.641	131.785	134.121	138.566	137.239	134.317	128.684	126.401	126.409	118.819	120.064	117.796	98.0121	109.494	120.125	115.418	106.326	97.5855	104.579	115.904	115.866	114.477	109.59	92.2154	90.1046	109.177	115.425	114.819	91.7012	103.489	129.494
	16.9453	105.611	111.219	114.06	129.123	119.941	116.648	130.193	121.993	129.813	148.998	140.977	136.985	149.945	144.465	133.286	132.427	128.919	137.185	121.678	138.866	134.016	113.679	106.888	105.66	102.095	119.341	127.008	125.975	114.88	100.871	100.188	115.383	99.658	59.686	102.231	105.615	101.849	104.925	112.747	104.942	79.9934	101.725	104.2	98.5934	116.416	116.92	111.537	129.786
	16.9805	123.238	121.325	122.077	127.472	123.508	119.848	114.691	102.834	135.712	152.167	147.97	141.45	142.371	78.5985	142.633	136.035	123.468	138.112	138.904	127.251	94.5	117.027	108.689	111.455	113.113	97.1242	119.104	109.872	92.9582	102.053	120.423	126.206	109.345	101.405	112.874	106.196	104.594	96.9832	81.9576	106.081	86.7327	107.85	107.737	98.7132	114.302	110.157	118.376	131.522
	17.0156	120.408	114.33	116.191	101.044	102.862	80.1462	111.441	96.7198	132.85	153.771	151.533	121.998	136.649	142.979	141.904	127.803	112.072	129.3	121.301	112.324	121.02	119.935	121.776	110.833	117.244	112.731	115.847	111.542	106.703	108.831	115.714	122.884	119.499	114.209	119.977	114.32	110.4	114.517	109.936	88.3055	91.6733	97.9327	110.594	99.4367	112.734	113.741	131.123	134.962
	17.0508	117.161	107.363	105.715	92.0929	56.5219	102.809	113.743	118.251	137.541	147.193	140.778	132.159	134.43	128.969	129.753	132.823	128.225	121.778	117.742	133.076	132.636	117.377	128.638	115.168	110.661	99.0838	112.129	121.618	117.928	87.6835	97.3655	112.741	104.506	103.011	121.085	113.36	100.667	109.258	110.344	101.704	87.5829	99.3644	94.3919	113.776	114.208	120.896	134.748	128.371
	17.0859	124.519	98.3892	105.122	105.722	89.8696	95.8721	114.806	99.8164	132.186	137.424	113.68	117.61	128.65	142.847	144.389	135.128	118.185	132.579	134.521	135.009	137.872	140.957	136.883	120.636	88.0914	111.05	59.393	118.297	117.507	96.6167	84.049	101.755	101.549	109.164	113.27	114.139	105.771	91.9292	102.562	103.479	106.201	99.7524	104.199	71.9694	104.895	117.161	121.289	130.912
	17.1211	128.031	109.855	102.202	111.497	99.8349	96.0462	112.338	114.048	120.063	129.151	116.713	126.428	139.031	138.934	148.124	137.343	116.907	135.104	137.457	107.687	113.74	130.792	127.562	106.929	115.696	122.718	116.993	96.267	111.508	77.3912	91.6165	102.953	103.943	112.607	72.964	105.152	100.911	110.34	108.98	104.275	100.996	99.2329	108.375	115.973	123.467	119.243	107.865	132.861
	17.1562	123.268	92.7903	79.2136	108.431	111.079	105.049	111.29	111.215	122.581	129.114	92.8632	125.515	145.859	144.803	153.684	143.479	124.665	82.5934	135.075	136.903	129.552	131.583	115.438	89.1152	112.926	125.008	124.272	120.482	123.229	118.044	109.161	112.779	107.093	115.414	119.128	117.286	108.037	104.187	105.699	96.5529	100.49	100.917	100.141	107.71	117.244	115.346	104.478	126.829
	17.1914	125.139	100.485	49.7466	105.045	110.235	105.501	86.8194	108.239	124.801	133.807	130.256	132.197	149.413	161.143	154.903	131.362	139.079	133.142	136.408	128.958	125.703	131.097	123.097	99.1607	110.335	108.628	104.114	120.24	112.785	112.58	115.196	113.594	115.462	102.934	95.3861	100.399	90.8085	86.7218	69.7803	79.0677	90.4064	95.8665	69.1762	84.2774	101.763	103.463	113.604	130.956
	17.2266	118.647	103.322	105.018	104.241	80.3123	69.9468	88.3968	76.2208	107.213	129.522	127.898	42.3821	131.974	159.28	158.497	140.605	135.397	121.749	128.222	130.447	123.484	109.184	116.543	120.648	118.647	87.2197	97.6753	96.1154	106.497	113.001	105.051	106.166	101.763	55.5237	94.2416	94.7039	90.3	109.457	107.221	102.424	73.0116	105.403	102.537	101.198	102.2	117.2	114.92	117.862
	17.2617	117.694	102.502	111.233	108.76	82.7366	89.5987	84.7965	93.9351	92.4404	125.049	129.744	111.582	113.262	156.32	162.334	140.574	123.29	137.329	137.032	115.72	121.425	104.967	110.803	130.731	130.943	117.948	108.266	106.459	115.912	113.272	100.095	99.9181	110.108	101.268	95.1115	33.3267	101.296	110.681	118.96	110.321	107.481	107.436	106.556	107.708	116.945	116.993	121.051	129.563
	17.2969	125.414	110.253	110.508	118.151	114.437	100.949	87.0841	92.8844	119.07	137.291	133.172	105.682	135.985	158.197	161.811	148.475	114.976	139.687	137.06	128.357	129.494	119.945	114.142	125.244	131.603	118.479	89.9624	112.495	109.102	104.033	99.2951	87.3155	96.3148	95.0568	109.664	110.913	97.5591	103.289	110.165	103.536	70.0866	105.293	93.4762	102.227	116.182	104.999	119.526	120.576
	17.332	121	125.535	115.324	98.3256	114.673	111.951	111.712	109.939	130.462	148.187	143.718	126.963	139.797	153.26	145.023	143.868	135.991	132.25	121.329	127.845	134.368	111.331	88.2218	105.004	115.818	122.293	104.705	107.307	112.791	105.076	103.207	98.3182	107.305	110.661	117.729	117.228	102.485	89.8053	99.447	72.8633	90.6774	91.3073	51.2497	93.0954	116.351	111.009	114.213	118.358
	17.3672	115.017	115.298	109.574	98.5214	100.464	100.435	109.354	119.039	140.968	153.656	145.88	118.526	130.574	143.265	137.921	134.775	124.734	125.682	132.857	129.254	130.409	124.4	117.186	111.7	101.463	118.799	118.949	118.639	119.299	98.7117	98.0373	83.8058	100.957	104.488	116.319	109.629	96.7877	103.026	103.827	89.8605	98.1288	107.542	98.114	107.657	118.538	115.899	108.6	126.975
	17.4023	91.6869	102.437	91.1499	89.4493	87.512	110.769	117.929	111.798	139.949	157.066	144.978	126.714	97.9791	134.575	134.06	129.952	115.286	121.596	128.46	109.298	120.124	87.4747	118.494	114.59	93.2449	114.259	103.394	111.086	116.648	109.348	105.179	108.19	106.072	100.662	101.855	96.1769	74.5938	96.954	106.953	97.5844	107.62	112.678	95.3297	103.815	115.995	100.158	107.616	123.957
	17.4375	95.7119	112.032	118.372	111.476	86.4134	117.15	116.314	90.3761	144.386	159.917	156.813	139.841	126.965	125.069	139.805	140.66	134.65	92.3935	123.336	117.751	127.543	120.727	107.38	110.362	90.0327	114.145	115.026	112.906	100.785	100.594	109.158	93.3954	107.434	113.135	103.052	104.843	87.2241	73.5628	101.867	89.4782	104.418	111.02	106.517	95.1661	102.785	104.347	113.709	128.67
	17.4727	107.98	114.969	120.175	123.713	122.293	116.742	104.576	102.218	141.844	157.547	147.38	130.056	107.669	141.593	158.287	160.345	149.582	132.749	120.33	115.936	128.84	129.447	124.465	125.297	120.428	117.18	99.6919	93.3246	106.04	99.6471	92.0677	87.8269	98.4564	111.133	123.257	121.363	106.177	92.2034	97.0012	105.33	107.24	88.9667	98.4667	108.311	114.031	105.158	103.448	115.094
	17.5078	116.497	99.9322	90.9523	109.464	115.607	98.9651	87.771	108.864	144.375	154.067	137.576	117.762	141.376	157.996	165.064	157.248	142.598	131.301	73.4637	120.832	106.427	124.887	132.07	127.991	123.716	103.646	97.219	106.509	97.3988	81.3649	71.415	83.8127	96.3112	111.295	122.37	112.566	102.323	76.0978	85.4551	87.7786	89.7365	88.5716	98.5912	104.257	117.891	115.515	105.339	98.2997
	17.543	124.318	109.929	100.465	98.2445	110.647	116.911	115.897	110.104	142.658	156.277	145.191	136.827	133.473	153.379	157.48	134.879	104.977	115.209	136.171	131.048	117.274	105.842	125.228	108.933	112.935	119.269	108.474	94.7058	106.283	93.1186	93.8699	102.702	111.028	114.149	112.218	95.8743	99.7294	88.4823	93.4814	99.8814	97.1072	98.7101	94.2443	101.02	116.457	102.875	94.4293	96.7681
	17.5781	118.467	119.535	108.848	113.091	117.111	121.178	120.429	116.667	138.374	156.815	152.501	133.408	145.417	155.273	150.806	106.496	132.754	142.81	142.209	130.797	119.453	124.197	127.291	104.01	106.12	108.571	121.794	122.583	117.576	98.6491	110.506	107.563	99.2402	103.481	100.105	110.293	100.17	98.891	98.255	96.7789	100.704	84.7316	93.1398	95.9155	110.058	121.659	113.289	96.1131
	17.6133	110.492	117.938	100.877	108.336	41.885	96.7094	105.268	95.986	130.332	154.556	153.547	142.863	151.78	153.563	138.094	138.319	145.174	144.567	131.769	99.402	78.029	112.342	127.453	119.076	105.173	104.807	124.176	122.518	108.19	120.645	118.548	103.762	97.6266	106.697	106.812	104.379	95.5118	110.913	108.957	96.1039	94.1429	80.8413	107.465	113.359	118.828	126.651	122.339	109.719
	17.6484	120.014	119.593	98.109	107.303	102.814	74.9344	84.8241	107.194	119.78	151.752	149.131	122.376	129.165	141.442	141.388	132.903	126.044	129.417	111.671	102.445	107.036	100.305	128.984	122.514	86.7672	112.205	126.271	121.901	110.026	109.075	103.852	100.664	103.529	117.618	90.6477	109.581	95.9103	112.307	112.969	91.6482	103.297	115.429	122.898	121.411	103.989	123.716	108.897	70.5759
	17.6836	114.809	117.433	104.122	110.602	105.725	57.9848	77.0582	83.9926	126.807	153.926	154.761	136.451	128.34	148.39	152.393	131.714	106.805	104.102	111.02	118.897	117.046	130.092	134.726	116.267	88.8627	102.971	118.419	114.741	86.0917	66.4462	92.0299	103.092	119.451	123.424	124.534	115.272	102.326	92.5973	108.364	111.947	103.695	117.991	124.224	118.859	121.846	118.191	104.435	107.751
	17.7188	116.27	110.016	90.089	113.141	114.166	108.506	113.023	110.767	137.568	158.248	155.786	129.726	124.389	154.533	160.349	146.552	131.335	130.68	127.99	118.57	102.68	133.702	141.012	129.83	119.879	111.202	103.702	108.647	64.7913	77.4289	101.899	105.908	108.281	104.09	112.87	114.178	101.445	78.7524	108.873	120.944	116.783	118.939	84.5467	94.1956	106.838	115.168	101.328	124.936
	17.7539	86.7167	85.7931	115.804	115.6	64.739	113.708	121.643	121.101	140.211	160.019	154.173	119.639	112.861	151.383	162.792	148.971	122.871	134.815	124.61	106.48	129.3	135.716	130.408	134.955	134.349	125.783	120.205	121.492	117.001	111.768	98.4443	79.7861	95.3101	99.3215	88.8707	80.8652	98.4661	107.13	114.414	112.519	118.269	117.298	105.769	98.0697	114.082	123.947	125.717	129.137
	17.7891	108.432	113.091	123.813	114.675	90.1322	110.337	105.676	108.901	146.021	160.698	151.677	93.7756	121.491	148.137	161.524	154.951	130.688	121.63	88.459	121.035	130.387	121.843	97.4615	115.948	120.153	114.346	89.3113	121.028	124.7	113.768	91.1749	104.508	101.49	77.1864	99.1056	93.9908	104.302	108.595	95.5661	78.2893	104.968	110.215	78.8692	96.8742	116.918	120.819	97.9369	92.7932
	17.8242	127.705	124.446	116.036	113.12	109.839	109.522	107.761	114.13	146.811	158.056	147.685	129.044	128.491	113.288	154.496	160.647	143.656	132.675	120.448	92.119	116.053	117.856	105.455	115.321	103.703	104.554	86.5876	103.68	111.609	110.062	102.855	95.868	106.165	100.134	113.54	118.221	105.486	86.3874	97.6821	96.1637	108.66	101.551	98.0797	104.644	121.258	125.992	125.711	134.719
	17.8594	117.38	110.245	79.2883	89.4042	113.031	104.276	100.131	112.465	144.5	155.507	136.447	133.87	135.735	148.349	156.184	153.186	149.273	132.64	121.3	108.88	100.958	110.645	131.77	128.751	114.827	110.081	97.2462	98.1193	106.278	106.617	109.553	103.853	82.7617	101.932	103.992	116.126	118.932	106.469	64.6401	96.2636	103.059	92.9929	92.4347	92.0676	117.596	117.258	115.014	134.118
	17.8945	99.9705	109.046	103.028	103.795	107.761	101.596	68.0957	85.1074	139.1	155.737	149.428	132.611	150.538	159.717	151.784	128.922	135.99	110.372	107.704	103.101	101.288	126.987	138.424	134.149	111.463	115.457	96.4738	115.83	119.608	113.998	102.441	104.986	111.704	105.221	90.8291	106.971	111.168	116.056	106.446	92.4199	94.5815	103.642	110.291	92.9433	110.051	119.939	126.53	125.371
	17.9297	115.12	71.6698	112.129	98.7413	107.367	97.74	88.6379	101.562	136.52	154.13	149.76	135.678	140.811	150.752	155.33	139.764	118.046	106.456	107.047	114.57	106.755	116.95	132.433	128.729	131.667	118.877	92.4059	117.664	115.189	74.6133	103.252	106.315	110.131	100.046	93.4703	105.597	92.9955	115.518	117.959	112.313	105.439	105.307	105.613	105.65	109.828	73.2078	109.777	120.719
	17.9648	117.438	111.912	115.065	120.716	115.044	88.5633	92.9785	74.4029	126.09	148.008	143.714	105.679	86.7171	127.123	148.853	145.309	127.162	116.56	104.996	114.593	85.657	116.472	123.101	115.795	132.76	132.682	120.958	125.48	120.371	94.7653	89.1213	103.676	84.1723	103.445	109.19	79.0542	113.044	111.669	94.3181	103.631	108.7	95.1637	91.8776	72.9116	114.88	121.208	118.133	120.003
	18	95.1104	98.395	109.077	109.652	111.679	113.551	104.863	95.8075	113.943	142.123	139.962	91.1533	121.332	106.801	147.362	147.956	111.987	125.503	124.344	127.095	123.207	124.061	112.717	123.034	136.371	132.755	117.299	112.337	122.284	109.947	91.6211	104.319	110.928	112.512	116.685	116.526	113.21	108.751	98.5398	103.333	112.696	104.362	96.9681	82.8169	118.259	125.002	113.632	132.776
	18.0352	101.15	111.92	120.726	117.007	113.747	104.774	89.5314	108.891	122.145	146.06	148.914	138.721	134.452	135.244	147.334	151.496	139.799	127.481	121.548	129.051	109.835	121.895	123.53	125.314	124.418	109.529	100.372	107.823	112.726	112.57	105.517	88.0851	105.334	95.5163	110.561	116.899	74.6796	101.116	102.201	111.524	113.589	104.199	95.7023	107.99	117.518	113.827	121.404	137.266
	18.0703	105.336	96.9406	116.959	118.147	110.689	86.1911	84.3682	77.0191	134.136	152.311	147.259	100.458	133.297	126.155	140.15	142.992	140.603	109.882	110.158	129.805	134.398	130.898	115.703	117.69	111.583	85.8346	101.172	112.33	95.6978	100.465	98.4749	88.7458	102.154	102.391	112.75	112.567	104.766	86.2826	44.5828	102.968	110.845	86.8714	102.959	114.42	110.795	91.4046	125.731	126.698
	18.1055	107.141	103.177	86.6836	94.6813	82.9716	91.2861	90.1844	94.0242	140.883	154.401	143.894	74.3865	133.091	145.422	138.204	102.493	132.721	138.92	138.075	130.89	123.349	120.908	129.171	126.647	102.59	107.614	107.115	118.392	112.801	68.5888	65.0601	87.2949	97.5553	102.371	110.986	90.6035	68.7318	99.8899	99.1459	111.213	113.799	99.867	114.886	122.817	108.527	104.304	106.824	127.427
	18.1406	111.749	67.6214	94.0051	106.009	110.995	109.231	93.4479	109.966	144.061	154.853	141.627	103.845	131.509	146.146	140.217	105.416	121.914	127.306	134.006	122.762	119.096	123.359	131.09	131.239	120.257	108.093	100.976	120.017	119.901	105.543	102	101.976	114.222	111.061	97.3177	93.293	102.878	113.814	99.7481	106.132	116.124	107.591	117.511	123.003	114.165	112.43	112.954	124.962
	18.1758	116.225	102.715	107.158	123.531	124.439	110.29	93.7736	99.6341	140.639	156.394	142.214	98.8965	109.343	135.568	143.596	137.523	123.979	121.995	122.238	85.3975	127.082	133.428	124.078	113.922	95.5723	103.823	92.793	121.557	112.604	112.549	115.597	116.845	118.673	102.1	81.3777	109.641	117.658	116.044	109.271	110.515	116.52	96.324	114.709	108.384	73.8824	98.1813	122.068	125.097
	18.2109	120.816	108.994	122.586	126.626	115.515	98.3161	87.6823	109.282	146.306	161.227	155.118	136.496	133.457	126.353	134.227	139.182	103.774	109.623	108.943	111.243	117.23	124.586	113.798	100.585	111.596	115.484	121.364	118.678	106.53	105.347	108.59	93.0269	118.775	109.357	103.101	110.357	90.5829	104.516	39.7218	69.1582	112.54	116.803	115.643	100.508	84.6303	89.7383	115.438	130.178
	18.2461	119.523	109.016	115.351	117.299	96.8966	96.4957	63.1505	97.1181	143.924	162.752	158.542	133.197	129.96	147.377	153.563	150.607	139.044	127.249	113.003	85.2754	96.1012	101.433	108.052	97.5123	112.613	118.243	112.45	112.957	72.8531	95.5333	100.019	117.202	111.771	93.9579	114.007	109.474	93.6872	103.963	104.149	105.274	106.913	88.6721	109.926	108.946	68.8834	89.2833	120.726	130.969
	18.2812	108.594	109.386	89.7586	109.693	109.635	101.541	105.556	105.643	143.197	159.656	153.641	101.603	132.367	152.555	153.72	145.58	143.534	123.992	101.005	97.8489	106.262	116.968	119.761	115.081	112.257	114.475	110.091	110.377	84.678	104.915	114.093	116.774	90.7601	106.56	115.84	107.766	90.2807	98.9979	102.227	90.7959	85.2294	98.4686	111.428	107.118	71.5241	92.758	115.212	121.026
	18.3164	114.567	93.3027	111.387	118.122	100.485	95.5431	99.5729	115.241	130.388	150.568	151.366	136.38	105.295	149.849	147.816	126.861	128.542	121.653	91.5355	89.4623	103.288	134.35	139.981	126.996	113.754	98.1807	119.973	118.9	107.426	97.8301	114.741	121.38	115.147	108.413	111.02	111.068	102.222	65.7047	44.2831	97.2323	94.5721	97.7281	115.017	112.845	98.3305	93.3009	120.727	128.637
	18.3516	90.0778	101.408	119.447	118.007	106.196	78.4416	71.9317	99.1347	97.1633	142.212	144.699	110.374	137.25	155.991	156.351	132.195	107.168	121.836	114.891	109.938	120.78	139.999	148.03	141.918	125.463	100.694	106.462	124.246	119.987	105.912	68.5415	116.302	119.226	97.3765	89.865	87.6336	96.902	104.446	109.336	113.474	106.281	101.858	108.384	97.0291	105.84	99.5197	126.049	135.582
	18.3867	105.464	109.886	111.716	104.503	63.1671	91.0069	73.4117	77.1736	123.966	145.917	141.441	117.989	135.771	157.285	158.741	141.09	111.536	121.962	111.083	109.445	108.815	131.14	143.556	127.744	125.09	119.806	89.8317	117.409	124.672	106.507	103.529	117.141	116.129	109.431	110.454	111.079	102.951	113.382	116.667	111.544	100.046	88.9155	106.61	108.376	113.969	123.596	121.212	119.75
	18.4219	85.6012	114.408	102.135	105.513	107.009	96.9474	72.5122	106.158	136.39	152.106	144.185	120.459	131.91	148.331	151.203	140.263	119.148	108.639	105.219	109.636	114.849	131.312	136.557	121.987	125.891	131.389	120.507	112.622	113.032	112.399	112.778	113.239	90.1919	56.9455	105.096	113.646	105.352	104.087	101.073	71.5161	99.4965	83.0166	108.161	105.935	97.9393	106.552	119.197	130.273
	18.457	120.068	122.861	113.652	106.41	102.085	103.202	84.9203	104.369	140.692	155.43	149.05	120.342	125.952	125.58	128.176	131.701	107.944	97.5956	81.0765	108.705	101.27	122.439	136.568	122.242	127.297	129.677	115.239	91.455	98.8511	106.827	116.462	101.845	75.3131	86.2336	109.475	107.163	82.035	96.8261	105.287	81.6833	99.1234	113.925	111.474	83.5913	97.0631	92.0273	102.152	108.582
	18.4922	116.863	119.581	105.745	106.272	102.678	107.834	100.178	97.4565	138.283	155.533	144.31	114.974	114.548	129.219	144.625	137.327	122.018	125.286	120.027	118.751	99.2682	132.892	143.485	131.667	102.077	122.057	105.227	112.762	120.466	117.479	101.9	88.5082	53.3275	93.2655	108.491	109.717	102.656	105.792	108.304	107.707	101.141	107.328	110.615	107.035	110.723	102.202	104.243	125.41
	18.5273	94.7776	95.003	114.61	121.094	119.942	103.736	75.1048	96.8253	142.347	155.794	149.12	139.447	149.181	158.741	160.861	146.947	127.648	121.076	127.565	119.401	116.594	137.751	145.899	132.629	112.699	113.755	101.55	119.523	124.327	114.271	88.6172	85.5723	81.2362	90.559	101.996	89.5533	99.4808	43.3759	91.4523	97.1306	106.186	108.933	108.901	102.266	110.635	99.6664	76.7194	124.418
	18.5625	101.442	92.3421	92.8412	113.08	111.154	103.889	101.015	108.348	141.726	151.904	137.327	127.042	153.322	167.191	162.294	148.471	137.873	123.161	121.652	87.8082	92.3019	131.885	143.236	135.791	118.289	112.903	110.774	110.066	99.8817	113.898	105.048	88.1852	89.7164	92.481	97.1658	106.471	110.058	111.674	111.507	109.118	98.8208	110.538	112.248	92.3539	97.5086	103.835	107.151	131.541
	18.5977	94.5049	95.2559	93.7473	100.578	66.0371	76.7294	108.681	110.775	138.876	145.357	133.409	114.018	150.804	166.245	152.767	129.754	130.221	125.557	108.872	110.379	118.929	120.713	128.767	129.469	127.861	106.649	118.09	109.239	91.5574	103.383	89.8608	86.7269	98.6498	105.41	103.566	115.133	110.025	102.143	119.686	105.995	86.4176	101.435	108.743	100.672	95.3443	102.747	119.076	127.71
	18.6328	92.3876	98.1428	83.7541	100.618	104.726	110.126	119.462	115.07	128.529	137.843	107.019	112.204	149.599	168.202	161.603	122.841	105.38	103.248	108.88	108.446	110.745	113.643	122.806	124.464	131.855	118.54	108.633	110.408	102.872	106.368	94.5962	98.2947	114.793	116.533	96.8927	107.378	118.553	121.018	119.366	109.239	92.1565	64.339	101.215	94.1263	110.359	112.461	94.8919	113.509
	18.668	115.186	111.31	106.991	102.102	94.444	102.329	112.375	118.471	132.317	138.247	128.061	126.954	152.8	168.561	164.738	143.679	131.082	118.703	99.1438	108.968	108.177	118.341	125.958	131.172	127.487	122.364	113.798	78.0762	110.344	108.408	81.2414	84.552	118.019	125.527	120.838	110.793	119.541	115.093	82.1419	111.037	107.719	106.29	106.584	102.982	94.8267	116.799	127.399	130.042
	18.7031	107.542	107.572	78.0274	106.386	104.063	98.9434	101.041	72.2378	129.725	139.5	117.706	107.058	142.981	161.479	159.441	114.117	132.158	136.499	130.208	124.14	124.506	113.069	119.376	121.741	106.714	122.487	125.068	123.778	111.922	88.2815	104.889	88.8774	113.871	119.904	113.608	119.016	102.706	107.517	114.368	105.343	84.8532	106.172	93.3521	109.034	107.895	110.063	124.713	127.158
	18.7383	54.3324	95.1596	114.277	119.322	106.602	101.748	102.678	96.2743	133.096	140.301	123.674	102.418	135.236	135.8	159.4	150.002	132.963	143.755	127.814	113.763	125.25	114.421	106.138	115.134	119.288	90.4398	115.281	120.27	122.178	111.906	99.2827	103.31	97.7005	106.336	95.9493	111.844	114.972	109.67	109.239	106.758	97.4354	100.131	93.8133	108.598	120.305	109.193	115.105	105.976
	18.7734	100.568	93.2873	112.948	118.938	111.916	107.431	111.65	109.496	132.52	142.383	130.929	121.135	134.407	150.869	164.35	162.933	150.633	138.848	134.259	119.819	106.626	125.344	121.257	111.971	120.761	118.561	115.079	109.999	123.292	114.036	103.197	108.077	111.424	105.512	75.5737	105.013	103.908	98.1275	90.645	97.2046	77.0531	89.2794	85.984	102.512	121.494	124.104	106.054	79.1274
	18.8086	78.3262	99.3063	84.3698	106.468	102.971	90.8459	103.742	104.021	128.44	139.487	130.297	97.0873	128.041	154.348	159.293	154.6	137.682	104.94	99.4798	122.355	118.594	129.997	136.538	126.399	106.968	67.6654	116.833	123.868	113.051	93.2981	107.511	119.584	107.364	102.062	84.4231	97.3649	108.316	110.013	117.169	111.478	95.9701	96.8917	93.1618	102.458	114.968	108.334	115.419	113.041
	18.8438	107.456	102.957	92.1357	97.2841	89.0069	83.7599	85.6191	88.3733	122.493	126.066	123.657	109.978	138.545	147.971	102.802	131.649	132.133	130.409	110.965	110.481	112.973	126.732	137.831	128.525	114.921	117.28	77.8365	121.935	116.83	109.699	116.228	113.812	94.8802	72.1724	101.006	112.606	114.992	115.917	117.29	105.689	93.1568	104.196	112.023	121.153	114.93	98.5445	111.199	120.783
	18.8789	115.747	77.879	90.8143	103.524	111.203	109.664	105.942	99.448	123.711	119.977	128.741	114.512	142.031	155.468	154.355	148.422	145.191	142.577	126.551	114.734	114.157	120.831	135.451	108.204	124.698	126.226	121.328	127.456	128.943	115.372	106.298	100.88	99.6955	85.8279	105.974	116.868	98.8291	97.839	92.162	102.712	101.493	85.4388	109.109	122.921	123.849	106.919	106.669	114.014
	18.9141	105.545	108.589	114.87	119.449	115.034	111.325	118.55	116.702	128.285	140.786	138.69	125.716	141.595	151.978	155.216	144.665	111.17	141.744	138.691	115.354	126.712	134.598	140.824	132.611	116.556	115.209	106.812	118.769	126.906	108.279	96.1483	101.399	98.9122	94.7149	112.79	120.372	97.9579	102.117	108.703	110.536	100.125	99.9798	84.0691	104.78	117.043	117.621	88.0476	112.219
	18.9492	86.06	104	114.886	111.774	92.8357	86.503	112.029	110.859	126.76	145.191	135.328	110.519	142.738	134.48	149.602	138.924	115.315	134.811	140.988	133.776	118.669	131.29	140.142	132.908	110.334	69.0332	114.03	127.396	123.883	84.3706	102.722	108.905	107.499	79.4528	111.479	116.337	116.731	119.011	117.321	102.242	96.151	104.249	103.35	93.9616	109.049	113.269	110.987	97.9229
	18.9844	109.72	87.0635	82.2763	99.7949	87.1018	70.4984	108.21	107.644	130.793	148.627	143.727	139.27	154.95	163.169	162.121	149.728	123.277	119.077	124.4	123.455	88.9111	122.893	131.36	90.0532	125.682	117.236	103.286	121	122.871	99.7944	99.9648	105.877	86.494	101.903	100.385	90.1747	90.1184	118.147	116.403	95.037	102.998	103.204	109.841	101.996	102.363	110.586	104.927	111.375
	19.0195	108.258	90.8472	99.7035	108.786	105.234	96.0588	107.327	114.884	138.321	148.703	136.94	123.041	153.339	158.501	160.706	144.422	128.343	136.61	128.978	127.394	108.911	132.261	140.041	131.282	123.123	123.802	114.644	108.9	108.953	115.795	113.678	110.246	107.108	101.264	101.031	102.683	107.101	114.484	110.016	101.548	103.017	95.3578	90.5828	102.725	118.394	127.384	125.541	110.13
	19.0547	108.459	100.883	111.474	107.508	101.104	89.8058	104.838	97.5652	132.999	143.652	132.201	125.883	147.673	137.467	155.114	153.433	140.229	137.357	143.614	139.775	129.574	141.93	144.328	117.718	78.8431	118.195	119.615	82.6502	92.0835	115.697	108.248	100.567	111.518	96.5902	81.5206	107.591	110.632	96.3487	81.8094	89.7704	104.445	112.897	112.131	114.502	118.63	123.809	120.665	109.491
	19.0898	118.906	98.4642	106.353	91.8826	66.0495	106.553	120.185	120.348	104.163	135.959	134.277	120.949	134.887	152.258	159.018	144.881	137.344	125.918	135.263	134.626	105.951	141	147.682	135.011	116.961	102.598	119.722	115.475	111.716	119.064	115.573	74.0666	115.455	119.515	113.1	112.894	88.1782	73.5748	85.395	99.8068	101.949	99.0571	117.153	102.13	71.9292	101.175	87.5099	103.093
	19.125	116.876	102.319	98.9446	101.252	97.9232	107.638	116.027	119.097	109.163	127.036	131.476	132.336	134.013	152.585	160.097	147.379	144.222	135.591	104.799	123.646	123.35	127.345	143.906	140.02	124.409	114.596	113.996	105.147	78.1569	111.977	107.935	114.174	121.845	119.998	121.69	115.588	66.1359	89.7573	79.8903	105.115	104.287	104.986	117.247	108.151	96.1969	96.0622	69.2805	94.7759
	19.1602	100.431	91.9904	78.2457	104.065	111.564	102.83	110.994	113.734	105.953	122.278	120.639	119.766	145.618	157.048	153.957	145.758	139.458	137.647	128.353	99.8347	119.35	128.475	135.745	123.481	86.9771	113.266	112.22	105.474	114.537	107.538	90.1126	115.426	119.191	92.9562	107.188	117.439	115.426	107.419	93.524	110.584	109.039	106.216	115.38	108.156	111.026	114.392	106.649	103.361
	19.1953	104.265	93.4762	90.7777	103.36	90.2771	103.663	113.577	114.755	109.126	119.026	115.654	125.809	121.898	151.579	135.778	126.264	106.701	118.356	112.395	116.775	129.523	134.734	120.746	104.384	94.714	97.7291	108.445	112.706	111.258	96.7062	84.4785	105.679	114.417	105.431	91.4999	97.6002	115.739	115.749	105.28	111.935	107.572	104.98	112.674	93.9313	91.566	116.558	121.742	119.614
	19.2305	75.0434	99.191	95.6867	108.38	104.08	84.802	71.6794	108.014	126.671	128.617	127.48	121.532	140.489	158.071	155.363	133.204	86.4056	85.6426	94.0983	113.531	108.139	125.774	129.93	119.021	111.339	104.766	85.7136	103.825	72.3872	102.765	90.0735	99.4965	94.5439	108.295	113.682	107.845	116.624	113.095	94.7337	105.017	78.5681	105.491	118.416	113.863	103.183	103.999	112.111	101.896
	19.2656	101.89	107.03	76.0744	113.542	114.151	101.086	105.303	114.259	113.96	141.651	140.036	127.305	143.689	161.002	161.545	144.565	122.486	117.146	125.247	131.754	124.917	128.36	133.705	98.5737	116.791	99.9734	95.1556	105.689	109.798	112.406	105.102	98.6039	97.3497	108.653	114.387	92.8871	111.233	116.078	105.731	101.147	93.3229	110.692	118.028	111.871	116.067	112.562	107.816	87.7253
	19.3008	112.168	115.705	113.39	111.907	102.806	106.944	116.348	110.935	135.854	149.688	140.85	107.855	137.105	146.169	157.881	140.098	136.723	140.559	138.789	135.735	122.654	126.714	136.932	133.123	122.533	95.0043	94.063	106.768	53.6178	112.92	107.319	99.8726	61.9811	103.588	105.656	100.353	114.758	116.219	85.1942	90.5921	64.1873	104.638	117.446	113.138	121.508	123.125	124.019	120.069
	19.3359	99.118	115.318	106.953	73.1403	101.87	107.382	107.644	105.903	140.351	155.022	148.259	115.369	134.251	146.242	159.43	152.358	143.05	127.771	119.497	114.849	118.361	122.438	129.466	117.159	124.856	115.964	103.97	96.8158	109.177	114.51	113.041	103.268	105.371	76.9779	95.5463	102.412	111.728	108.5	101.451	98.3835	76.7152	107.531	116.386	117.972	108.92	99.0223	113.183	130.855
	19.3711	115.49	90.4113	95.1278	102.168	97.3454	95.7064	91.156	95.2874	143.03	156.162	144.084	129.076	143.888	152.813	158.493	153.795	125.314	126.653	132.673	131.034	127.664	127.285	129.896	114.588	96.9079	124.823	114.051	108.586	106.79	98.6453	110.466	95.6906	110.585	112.917	110.378	100.686	94.2207	74.4293	47.0455	94.2692	106.092	113.4	99.9392	106.536	102.214	86.8908	104.773	126.618
	19.4062	113.951	97.2022	59.9524	100.503	97.7133	92.4424	73.9275	56.6525	140.575	155.596	146.969	123.119	131.229	122.963	145.06	145.027	117.37	121.708	138.887	139.532	120.532	129.113	137.911	130.743	125.977	128.496	114.125	110.748	124.085	120.256	89.8935	105.536	111.781	110.707	93.129	91.0294	91.2629	92.5552	91.2143	77.7743	91.5182	113.413	105.829	108.409	110.15	104.761	118.486	113.713
	19.4414	115.706	98.9023	89.3332	107.461	105.454	95.5481	88.017	95.0774	138.062	153.782	146.112	117.303	127.599	141.829	147.625	142.367	123.795	112.322	135.739	131.62	113.374	123.354	135.607	118.856	118.572	122.703	115.028	119.091	123.714	125.443	117.63	104.004	87.7913	101.539	83.5285	89.2602	105.029	109.671	103.964	88.3068	102.133	117.071	113.652	115.724	105.015	105.915	113.911	110.315
	19.4766	117.05	114.352	110.804	111.91	90.733	94.0036	95.966	90.9269	135.069	148.445	141.458	119.367	123.986	132.71	138.496	127.065	136.978	139.624	129.64	103.869	100.473	118.898	133.62	126.267	106.682	105.428	91.5903	107.744	74.8975	116.016	111.27	105.484	73.6683	102.977	93.4351	77.6799	103.011	100.722	97.2736	99.1662	96.5832	111.24	119.696	119.193	113.529	104.832	91.5661	54.7929
	19.5117	114.076	107.991	104.938	111.818	77.3693	99.1268	92.5296	102.095	129.337	137.69	125.381	114.412	98.8568	94.9626	124.894	128.851	135.345	137.543	110.998	97.6158	78.0911	120.16	131.828	117.699	100.348	106.246	75.5713	109.94	113.695	107.973	100.206	110.314	100.81	107.771	111.019	100.347	107.385	106.735	106.01	96.3966	78.2243	84.0996	100.378	93.8307	110.758	112.868	102.309	99.1467
	19.5469	85.589	117.448	121.036	108.813	101.926	111.653	108.354	73.73	115.758	127.148	117.296	114.41	117.009	136.271	143.184	126.76	129.88	129.906	122.348	106.871	110.919	132.102	133.807	105.687	109.126	107.625	109.303	101.385	109.462	75.9275	111.595	114.085	96.4485	104.365	114.472	114.085	105.357	94.8253	113.404	108.223	94.2047	97.1577	104.741	102.888	105.26	113.557	117.71	118.213
	19.582	115.481	117.408	115.74	109.504	107.661	112.597	101.679	99.6712	100.499	121.195	133.804	126.647	133.3	148.459	151.848	144.923	137.273	120.714	132.947	125.32	122.312	131.885	140.701	132.687	112.27	111.265	116.498	111.107	114.262	110.995	101.903	105.602	115.256	86.7642	109.288	84.4338	107.263	109.28	105.681	102.019	92.4372	103.451	114.419	102.21	104.656	84.3776	107.084	85.3394
	19.6172	116.466	92.4763	74.977	111.252	109.38	89.5408	97.9637	89.9953	115.683	136.024	134.343	104.947	129.022	140.552	143.814	128.31	133.378	136.699	134.645	135.952	124.306	122.826	138.232	133.913	82.1934	111.498	105.06	118.214	111.052	90.4283	108.856	112.09	108.826	114.159	120.584	120.931	116.445	92.3725	88.7142	86.9039	94.7484	99.0919	106.979	115.152	111.208	103.806	114.092	107.674
	19.6523	116.657	107.072	103.472	105.537	98.4897	91.7431	95.3149	97.245	123.612	146.006	146.295	137.411	143.645	137.273	140.736	146.194	138.617	110.216	103.52	122.49	124.347	108.293	124.955	129.138	121.173	110.44	100.379	110.286	112.497	103.042	107.072	101.235	84.6075	109.021	120.911	114.904	104.923	107.498	106.89	104.301	83.9108	85.2412	91.115	108.726	118.104	110.334	113.354	104.35
	19.6875	100.318	111.535	106.457	86.9126	84.8245	82.0384	99.1805	94.0486	133.247	151.53	147.275	123.831	147.756	143.379	131.382	146.932	133.849	69.473	98.9662	111.724	122.25	121.529	106.956	125.571	106.294	107.766	102.001	106.34	108.031	90.5409	84.7081	75.4806	102.911	90.3958	109.379	102.689	86.099	105.723	104.332	93.8182	87.9832	82.3058	96.4033	119.088	121.239	113.2	109.267	73.6787
	19.7227	86.4053	108.007	93.7183	99.2391	102.56	99.7489	103.871	101.191	134.316	150.435	144.449	132.497	140.256	147.567	148.843	142.83	113.321	122.24	119.291	116.93	94.0659	129.508	135.06	129.64	116.151	110.903	106.505	112.9	118.647	105.857	86.1737	104.177	114.832	112.886	108.969	96.0956	94.9485	105.571	81.859	83.0428	86.1614	81.0715	93.548	118.829	115.842	86.2612	87.8265	95.4463
	19.7578	107.049	113.551	111.873	106.082	97.5618	56.3556	95.6721	95.4311	128.798	146.476	138.676	121.333	105.782	143.524	149.365	142.331	132.838	126.039	99.4722	124.854	122.468	114.846	133.377	123.796	65.5293	93.8879	89.2847	108.793	122.622	110.871	88.3282	104.027	111.261	119.778	105.286	52.5186	99.3255	114.184	112.442	107.756	100.748	86.0907	102.021	113.311	114.549	110.887	98.4157	92.2781
	19.793	84.4928	107.52	97.5331	95.3159	86.3886	99.0742	96.3182	73.1316	122.482	139.227	137.814	133.878	133.151	129.609	132.355	105.331	134.438	131.249	121.903	119.84	127.599	129.512	132.437	110.496	102.885	101.981	106.317	120.444	118.937	109.668	97.0634	93.6104	95.4157	116.811	114.658	101.227	107.177	106.967	103.209	98.0461	102.06	85.5578	103.427	88.7646	93.3599	80.4276	114.292	115.743
	19.8281	74.6774	95.7538	109.37	110.43	111.245	113.696	108.843	106.402	125.029	126.113	80.1413	117.848	92.3816	123.672	131.51	134.568	116.914	115.372	113.746	106.327	116.233	129.989	130.766	122.229	109.579	81.6669	101.05	114.456	113.621	103.409	109.871	107.476	115.784	115.36	81.3042	114.887	105.754	85.6495	63.3175	76.2152	96.0915	109.163	108.299	89.2332	89.4145	103.299	109.441	115.189
	19.8633	74.9511	81.8342	107.515	106.182	79.7432	111.53	104.551	110.213	111.369	109.064	105.591	111.992	134.03	145.206	145.566	120.354	126.904	125.514	93.1828	109.478	108.7	122.846	107.202	119.193	120.414	99.8418	94.4697	70.3535	111.063	111.628	111.913	99.7034	97.7645	111.979	106.225	113.921	120.217	114.451	107.889	98.0821	32.1556	96.2573	104.236	98.7283	104.77	107.337	91.691	93.746
	19.8984	97.1832	90.9598	94.3971	99.2347	93.5536	106.095	105.408	103.211	112.229	117.86	113.82	110.814	143.539	147.455	142.468	142.849	142.283	133.515	115.358	114.357	89.6896	122.899	125.842	116.422	120.454	123.794	121.557	117.436	106.431	70.9625	100.743	89.0146	92.7686	111.918	94.9862	107.984	113.166	113.576	106.186	105.456	90.6874	73.9741	104.624	90.6285	114.314	115.3	107.535	114.62
	19.9336	115.326	100.076	98.0573	100.893	96.1658	93.3616	94.611	110.081	112.604	136.698	138.885	136.779	143.033	145.251	141.26	150.431	142.212	128.493	97.956	114.183	121.426	127.368	123.251	96.9985	104.44	113.15	122.761	121.373	104.218	67.8636	86.1766	93.0156	105.082	107.635	113.566	105.747	104.071	104.731	95.8134	104.054	88.7283	94.5478	108.121	110.343	119.999	118.55	110.819	114.348
	19.9688	112.501	101.319	102.878	103.905	82.4157	105.606	112.178	103.55	125.148	145.884	146.343	125.599	108.605	143.683	150.869	144.531	109.282	126.157	108.149	109.293	119.867	110.131	117.709	97.5548	95.3724	79.6561	103.235	109.279	96.079	84.7019	93.7357	97.2968	110.903	103.098	113.127	115.106	106.083	111.374	78.9588	104.138	103.759	106.167	111.582	93.4578	114.415	117.459	112.323	116.316
	20.0039	69.5916	110.032	115.483	110.114	93.6282	94.8718	111.685	111.306	128.446	146.656	144.255	116.653	124.068	130.042	131.573	130.814	125.51	125.501	116.389	109.823	102.969	122.4	128.976	128.693	121.982	114.586	115.569	102.136	94.1431	93.1221	108.54	114.352	90.2506	114.864	121.485	117.878	112.794	117.621	109.139	92.9157	101.619	95.3076	114.372	111.067	63.0652	114.909	115.258	102.522
	20.0391	94.8441	98.3418	102.016	110.71	96.9728	93.8747	79.4171	112.374	119.428	141.794	134.675	122.336	106.939	128.571	132.303	131.815	130.198	128.275	111.65	121.002	121.846	129.691	135.705	126.31	113.641	128.877	126.353	110.972	98.4283	84.1991	107.463	118.485	116.694	112.111	102.507	102.635	115.004	112.118	102.992	93.8438	103.506	111.621	111.156	102.371	96.1566	109.449	110.567	97.0924
	20.0742	98.1068	103.013	103.48	104.978	77.517	98.3618	110.259	122.685	137.851	137.566	96.367	83.9363	127.772	143.46	143.946	76.7171	134.788	129.933	116.938	98.1502	109.538	109.582	128.97	114.815	111.758	123.517	124.188	104.255	102.914	88.309	97.4761	115.212	111.375	94.7469	58.5062	94.9365	100.481	78.7998	50.6738	92.9256	72.7046	106.177	93.6561	94.0808	90.8561	97.4967	101.245	116.974
	20.1094	104.134	109.705	90.3087	97.1863	102.971	98.6231	102.222	103.518	134.348	144.171	133.164	120.546	132.121	150.373	150.174	143.832	136.728	87.1219	110.786	102.634	99.6806	117.825	128.499	118.993	114.356	69.4589	111.99	114.469	116.904	112.157	106.359	91.484	93.2023	78.1166	91.2998	107.455	107.146	96.6534	82.2466	92.2127	105.678	107.197	102.463	100.201	94.6595	86.5932	89.9963	112.092
	20.1445	108.595	88.4452	107.434	103.556	95.1261	76.5288	82.0291	106.046	136.791	147.521	139.551	124.845	134.374	146.873	131.031	136.606	140.261	125.257	85.3872	110.757	96.0439	113.504	122.978	124.318	121.944	109.531	102.065	102.892	110.859	107.783	96.659	79.9352	73.8027	79.8746	105.193	110.534	87.3346	109.058	111.926	107.054	104.332	104.613	79.7955	98.211	89.4581	92.9645	80.2966	109.835
	20.1797	83.8762	105.899	116.373	115.447	110.632	114.678	112.028	106.892	137.011	145.371	121.688	108.246	129.866	134.103	143.246	131.507	128.359	131.954	120.946	118.485	107.533	118.722	117.753	116.929	121.597	98.9907	107.788	113.153	109.063	105.337	103.94	93.919	105.54	107.557	97.7927	105.189	113.549	116.417	114.486	106.003	94.4584	74.3713	102.855	98.6117	99.9423	101.271	88.0084	105.026
	20.2148	102.636	104.619	108.145	122.044	120.8	116.954	109.259	102.617	133.111	147.046	139.191	130.664	135.152	140.729	148.988	142.365	133.896	122.556	94.0307	119.181	115.679	110.701	129.537	126.281	104.366	113.651	117.042	106.077	122.67	111.632	99.6201	77.3776	103.522	112.912	105.091	105.89	116.163	115.859	101.426	117.177	115.671	111.52	108.754	99.0002	103.15	112.915	109.033	94.9007
	20.25	104.65	103.811	108.062	112.902	94.3641	90.8769	89.0794	85.1056	123.351	145.782	146.519	133.514	136.475	142.41	136.612	142.741	117.068	124.511	113.195	108.928	125.32	128.747	129.579	95.6612	116.544	120.552	123.516	128.968	128.32	113.684	102.577	99.5273	96.114	99.2907	94.8503	88.8353	105.022	120.303	118.262	106.128	107.586	101.895	99.631	77.2365	105.056	120.233	118.996	112.54
	20.2852	85.3641	95.7768	90.4777	100.836	88.4803	86.2518	93.066	88.9738	120.568	136.764	135.435	105.83	130.036	136.492	131.267	143.498	139.329	128.341	115.309	119.517	123.196	123.055	126.798	125.472	123.716	108.716	95.6979	117.964	120.185	116.223	100.823	70.7747	82.744	86.5405	95.8498	102.149	107.767	108.565	99.0298	97.929	104.227	103.446	92.7484	89.4042	98.6625	109.98	110.726	79.3066
	20.3203	102.804	105.29	108.858	110.352	108.937	108.032	98.0551	97.7288	103.984	110.297	127.505	135.182	146.197	142.069	134.05	148.243	139.166	109.569	105.759	116.147	109.502	94.9366	93.0465	118.132	123.963	92.461	97.7776	88.8845	63.0613	106.01	98.6925	105.281	108.35	111.103	100.587	91.0597	97.2357	94.4302	95.1012	97.8282	102.64	109.815	106.983	100.164	97.6628	104.316	92.0533	104.166
	20.3555	89.7069	96.9027	108.597	111.128	74.9268	109.219	113.344	105.565	102.601	107.044	113.444	130.181	152.716	155.31	144.588	140.128	138.613	114.39	62.8826	117.162	121.347	104.1	97.8875	116.71	123.391	113.571	100.546	87.7169	92.4633	110.604	119.116	114.837	101.328	104.917	115.514	114.938	111.999	99.4336	83.7761	91.5983	81.7772	108.918	109.23	98.964	108.496	108.067	104.225	93.0168
	20.3906	111.024	100.918	106.844	110.339	105.198	97.1924	102.245	113.579	112.707	115.273	100.949	122.631	147.348	150.938	137.295	132.683	137.018	124.879	113.946	109.852	119.806	115.876	98.5193	115.906	117.599	100.595	79.0279	97.9094	81.1014	107.512	113.192	107.601	53.314	104.375	114.872	112.546	111.372	93.6141	87.7658	101.398	95.8286	103.557	112.109	101.277	101.399	70.7024	106.746	106.737
	20.4258	109.717	106.939	109.79	104.109	85.6726	107.393	111.073	105.79	103.797	114.025	90.1171	104.686	139.464	129.68	119.124	130.402	135.142	116.081	127.712	123.116	116.506	104.474	118.171	122.33	117.118	104.86	110.165	106.23	95.7481	94.4644	63.3863	106.559	112.994	113.313	104.519	66.7692	76.1913	108.102	112.599	109.5	104.81	111.129	117.649	105.789	94.8306	111.611	113.671	34.9795
	20.4609	83.5626	70.8353	91.0903	105.82	97.7297	103.727	108.113	96.8247	111.78	91.9678	121.464	132.755	144.84	142.227	139.965	141.419	136.866	131.655	133.488	132.351	124.354	120.363	115.465	123.845	115.715	115.904	120.22	100.263	69.7742	97.4251	92.8077	102.499	113.814	97.7434	97.5048	105.521	98.7196	103.378	111.2	95.1016	92.6036	101.973	111.837	109.994	104.425	106.461	113.819	119.567
	20.4961	93.7141	95.9928	81.4304	98.9439	103.048	104.588	109.197	106.556	119.326	126.265	129.879	125.644	139.389	147.366	149.056	134.73	106.283	99.5589	122.829	117.46	84.0142	115.754	109.536	118.134	119.942	123.454	124.527	99.1428	62.5227	106.337	116.975	114.955	103.592	101.118	109.436	103.603	100.473	93.8564	109.265	102.894	87.0835	88.7343	82.7513	94.4659	61.2739	76.356	103.733	100.134
	20.5312	90.7654	104.851	107.874	104.351	91.6601	101.053	95.5531	105.154	111.344	139.079	136.182	120.064	110.949	115.55	142.539	135.07	91.2113	123.409	126.935	111.256	112.711	123.662	122.111	82.7812	113.691	125.994	122.634	114.857	109.107	116.735	121.679	112.811	63.0012	90.2551	102.993	102.017	103.819	114.889	110.337	88.4425	88.1409	90.3162	87.567	95.529	101.792	101.043	96.0862	112.255
	20.5664	102.893	106.989	112.826	108.283	92.1327	84.428	91.4509	91.5771	124.945	146.062	146.901	129.923	89.9784	118.676	143.551	142.705	126.839	117.268	126.27	123.089	79.69	124.123	126.669	104.075	94.7698	112.002	109.782	109.914	117.692	86.5182	109.427	106.143	109.303	111.308	94.7332	98.4501	114.254	113.91	90.6717	88.3906	84.628	85.5878	89.2003	94.5055	94.719	104.542	98.4654	118.339
	20.6016	109.321	79.1269	103.629	105.763	78.7205	67.739	97.85	102.71	127.558	145.71	144.274	123.361	137.549	148.291	153.897	133.084	126.439	123.918	128.854	118.848	94.3977	125.929	131.492	120.764	96.632	103.752	115.723	117.24	116.244	107.825	93.2798	89.0548	114.824	121.354	110.817	74.1808	103.447	111.136	95.4398	82.1667	90.2875	105.377	108.995	105.04	106.413	99.3557	76.0537	101.401
	20.6367	114.242	101.594	96.0771	110.613	104.413	105.766	109.252	90.3379	123.14	135.405	130.83	124.653	146.918	162.721	159.7	137.655	133.511	129.127	120.83	129.107	122.233	109.987	127.641	122.92	88.2891	112.198	95.8113	81.147	104.389	97.153	94.2739	108.61	120.113	116.955	100.7	87.3808	89.5145	109.139	109.652	102.91	113.011	116.75	98.6044	94.3097	102.003	107.481	97.1399	95.1757
	20.6719	91.7773	114.467	117.529	114.558	92.1982	106.297	90.6852	107.582	119.92	112.675	106.557	108.783	145.345	162.385	161.865	141.548	141.703	136.063	125.238	125.262	114.757	109.529	125.261	127.87	124.114	118.412	103.164	100.665	101.92	93.9721	103.499	102.37	110.457	112.738	96.43	98.5924	77.1396	97.5857	97.5183	111.733	112.315	108.16	107.815	98.2586	96.2614	109.508	108.023	104.841
	20.707	102.789	110.344	102.747	116.953	105.799	104.313	104.999	103.794	101.384	121.349	119.512	125.736	108.863	152.176	155.052	145.305	133.326	141.041	125.583	124.912	120.987	120.685	118.084	103.077	109.636	116.489	113.307	94.2612	91.0838	104.068	97.8155	97.9852	105.158	110.75	109.076	97.106	92.4821	103.919	103.908	111.763	106.105	101.299	104.04	88.5804	101.711	114.473	99.5871	118.232
	20.7422	115.593	117.607	118.56	121.441	106.476	104.787	113.526	102.395	115.6	128.573	115.076	128.039	135.775	142.854	134.856	125.355	135.798	142.151	135.609	120.432	125.579	110.737	111.888	103.678	95.5964	109.189	107.561	79.3678	88.0588	99.5421	94.473	100.87	110.06	68.3957	105.517	89.3442	89.475	105.356	103.334	103.291	99.8436	87.9563	89.386	64.2063	94.2092	107.022	121.354	122.903
	20.7773	113.596	107.391	107.513	116.603	107.328	103.667	109.397	102.053	108.932	130.32	136.248	137.085	127.215	136.102	134.981	135.649	138.498	132.241	124.824	118.272	125.697	117.821	116.323	98.101	107.581	113.113	90.0138	98.4683	106.254	98.729	84.4239	100.56	102.281	112.348	108.617	98.6997	98.8767	105.662	69.8515	64.3656	93.6506	83.4882	90.4652	98.0096	95.8009	79.5988	110.587	125.44
	20.8125	106.33	102.672	104.351	100.792	81.3225	71.3865	94.5644	103.968	99.2063	128.959	129.212	118.446	144.828	150.308	138.303	135.313	119.921	81.4749	77.2827	122.11	131.076	119.287	110.392	116.984	107.785	114.245	99.1115	89.6327	108.492	101.912	92.9252	91.7746	93.9316	109.14	98.4696	86.4272	109.782	114.473	103.861	93.9811	96.625	85.7869	75.723	101.585	108.058	95.2069	99.4161	119.471
	20.8477	77.513	83.1632	90.3208	79.02	67.4447	37.0324	84.8846	105.961	79.9501	132.975	135.664	123.88	133.778	152.274	155.975	142.112	112.511	121.969	118.978	91.2547	127.006	126.524	124.308	125.403	117.408	119.935	107.39	104.061	105.65	89.7665	84.0255	86.2311	100.073	106.892	88.4975	81.1799	100.197	117.655	109.467	72.8323	94.0414	94.2566	88.1473	97.9254	113.862	107.58	76.708	104.904
	20.8828	101.804	80.8553	67.1356	82.7283	74.5401	67.645	87.1501	95.2516	125.83	144.459	144.552	133.197	126.958	148.262	153.179	144.939	134.916	125.694	127.414	131.136	120.15	104.878	112.837	122.165	129.29	117.914	76.214	103.284	102.78	80.3352	100.366	101.32	110.155	107.177	94.6122	96.2923	109.835	108.624	104.934	93.3732	88.0394	89.6973	105.59	110.122	105.337	99.5996	53.1978	98.7493
	20.918	110.104	75.4072	90.1985	54.7252	87.9865	82.3786	94.9612	98.1796	132.787	150.784	145.322	133.134	144.085	139.606	130.91	137.687	133.89	130.84	130.927	133.439	122.621	95.0715	94.004	114.083	124.075	111.081	68.7651	103.701	109.659	101.926	55.8478	103.393	82.2312	109.201	101.012	87.342	108.72	108.102	107.165	107.49	106.398	107.611	106.464	99.6679	80.323	99.4691	96.9495	93.6213
	20.9531	106.788	111.049	113.251	107.009	103.212	101.716	88.1866	91.9887	135.421	151.158	145.672	135.411	127.168	139.793	154.321	155.21	145.468	134.101	117.616	120.519	111.378	124.426	125.401	120.934	107.735	104.588	89.093	87.8189	106.543	98.9662	98.9394	102.07	98.0896	106.22	104.483	78.3159	99.6354	112.718	115.578	112.362	106.987	95.3652	73.948	77.341	98.3298	95.1878	55.4156	88.028
	20.9883	103.326	115.711	121.699	111.008	66.6526	91.0076	96.2009	90.5305	129.493	147.262	140.7	82.8721	146.558	160.452	165.857	153.796	89.3476	129.374	122.407	118.819	115.18	122.483	125.841	113.886	67.112	87.0963	89.5766	98.7547	99.8602	77.5069	95.4359	103.951	82.3778	103.138	111.091	102.539	92.5348	86.4284	100.116	81.2176	77.3173	87.9536	86.5043	91.5133	68.593	95.751	92.9656	93.5904
	21.0234	111.046	107.813	113.45	107.807	73.8238	70.9377	63.4405	93.7919	130.945	141.94	123.532	128.24	151.585	164.341	161.105	147.342	124.727	119.355	121.539	99.6405	98.0828	92.4511	103.127	121.121	118.492	114.956	108.465	111.921	100.971	77.228	89.8437	92.0436	90.794	108.284	100.113	97.0214	60.987	79.1648	89.425	89.1583	80.4724	93.7256	74.7932	95.736	106.953	108.707	104.685	107.648
	21.0586	72.7005	71.8089	97.9928	100.843	89.8067	78.1466	75.1111	90.5784	124.397	140.403	129.68	130.211	128.447	155.519	145.86	132.177	124.387	109.368	113.876	108.099	113.213	113.081	115.289	103.181	119.393	122.546	114.506	112.255	109.281	99.585	101.301	110.752	115.237	114.27	102.5	102.273	82.2583	67.5517	83.8012	81.1548	100.628	95.3025	91.8901	105.483	114.223	112.279	85.8175	98.0588
	21.0938	103.099	100.078	101.254	47.7611	74.0192	67.9258	73.4147	85.5025	127.707	143.731	136.161	131.429	141.785	153.526	151.734	144.389	131.564	114.481	106.101	107.895	122.717	125.01	116.45	109.045	105.952	108.005	100.54	101.916	96.3178	92.3345	115.042	118.532	85.1711	118.621	118.574	101.055	78.8512	85.4458	86.239	88.3241	104.091	102.166	101.947	98.5801	103.639	112.248	96.0525	61.4823
	21.1289	98.7268	109.528	98.3387	99.3728	100.065	99.844	97.4832	85.6263	126.772	149.318	145.849	68.5438	141.465	148.592	115.575	137.152	136.265	130.922	119.882	96.5465	115.758	119.348	66.467	108.515	107.994	111.94	112.124	80.0928	97.2786	103.988	99.0809	114.769	119.104	120.22	108.999	96.7672	81.5333	80.3887	97.8191	90.5196	107.808	107.306	106.062	112.747	118.67	111.182	94.3161	105.665
	21.1641	104.308	111.172	102.879	105.789	112.017	108.418	85.4589	81.6696	129.384	152.268	152.109	133.491	125.527	144.57	141.402	131.327	115.905	132.618	90.2233	118.903	120.956	120.774	104.729	94.5724	101.948	112.486	104.999	101.74	107.427	94.8533	89.2422	108.713	111.078	116.587	103.079	108.724	107.118	103.057	105.879	107.942	102.352	73.5201	58.4543	101.677	115.213	118.895	115.784	110.97
	21.1992	94.4495	112.663	108.575	95.4341	96.2173	109.494	98.9293	95.462	130.081	151.324	148.774	127.383	136.161	135.386	121.037	121.961	135.106	138.093	134.583	127.905	101.062	118.981	126.024	121.889	115.741	115.985	103.279	96.2107	107.184	106.829	108.137	111.989	105.1	107.331	104.305	112.15	111.278	74.7342	94.6267	86.3718	86.7581	79.4807	94.9829	104.895	72.7025	107.355	103.974	88.3467
	21.2344	112.571	113.649	83.3632	99.2713	96.3958	96.4155	106.771	108.57	127.536	149.445	141.7	108.369	133.028	134.054	114.97	116.343	124.243	125.062	124.253	121.323	115.289	113.463	118.527	128.218	121.13	111.948	101.91	58.7272	84.612	106.88	106.824	109.447	109.059	91.3837	85.1116	103.495	103.186	99.6941	94.5462	82.1541	69.8275	53.9351	91.1859	105.441	105.227	93.788	99.2826	103.373
	21.2695	114.369	111.938	103.803	104.463	95.9391	88.0861	87.6426	80.9994	135.133	149.633	142.82	126.151	133.108	144.895	141.751	121.794	117.835	118.523	118.032	109.712	104.946	102.753	106.549	117.229	108.265	93.6053	102.714	85.4726	76.7702	100.249	94.5176	92.6224	98.9263	97.1165	95.1088	78.1009	85.3371	88.4114	106.035	87.6394	86.0202	94.5661	101.687	50.5006	103.629	99.5495	95.0293	98.838
	21.3047	97.7549	95.7409	69.8474	69.9263	104.398	96.0088	94.8255	96.9705	131.299	147.803	138.03	120.645	116.064	148.568	151.374	127.583	108.442	115.068	119.644	103.38	99.8597	107.132	98.0027	107.382	83.4485	105.225	88.4242	90.6241	94.929	112.134	115.448	106.674	103.296	102.088	95.8523	91.5962	99.5801	111.632	115.812	110.546	101.904	107.674	107.227	102.419	106.223	103.837	92.4389	94.0636
	21.3398	107.856	107.959	111.569	109.666	111.11	103.406	98.0372	75.3092	126.283	143.54	140.12	139.451	143.117	149.843	154.824	142.27	120.967	116.406	116.189	85.8231	112.05	120.533	118.282	95.9646	102.146	110.933	101.607	58.7158	110.156	121.394	113.142	90.9052	106.596	93.6007	85.1489	67.0025	96.1841	103.823	109.475	100.82	101.623	107.353	107.181	92.1073	85.418	93.9812	76.2541	70.7402
	21.375	98.6591	116.914	112.172	112.745	106.325	66.1463	89.306	106.995	132.488	139.881	113.362	132.045	137.042	136.177	151.318	142.9	113.4	125.661	129.116	120.979	107.504	111.446	123.342	113.128	109.925	117.288	112.035	106.399	120.046	119.444	90.5904	86.3513	97.2392	103.715	103.413	93.8584	93.3799	105.332	113.106	110.227	113.747	116.822	118.401	113.447	102.418	88.9532	86.4755	71.8496
	21.4102	110.472	107.522	96.9285	99.7478	106.691	97.822	107.54	116.223	130.315	140.826	126.674	121.01	139.235	149.181	139.054	120.559	125.437	124.883	129.684	119.336	99.6458	111.634	117.882	112.363	88.6299	113.092	113.833	106.294	119.826	114.128	92.9742	85.0681	84.611	73.7499	105.632	103.988	110.953	113.705	110.927	113.069	96.0998	101.13	114.09	101.591	107.703	85.5993	88.0659	97.0762
	21.4453	92.9631	34.9624	91.3073	97.1769	84.6543	104.473	105.815	103.78	119.258	141.908	139.55	119.46	112.277	144.923	145.381	129.691	104.8	91.2962	118.572	109.414	90.9527	100.81	108.313	83.8503	108.789	117.297	112.139	105.415	107.42	97.5719	84.7208	37.0054	72.7843	79.6513	101.55	114.331	111.416	109.907	97.5707	100.265	72.7606	101.128	107.586	105.837	108.951	104.412	67.4862	92.0726
	21.4805	107.864	98.2523	77.6912	91.3731	94.3591	96.5255	80.3612	83.0065	125.886	140.279	136.257	112.37	113.201	142.749	149.437	131.581	104.318	96.6462	106.684	94.0313	92.9195	99.0967	110.596	103.021	91.4306	104.073	105.354	102.155	101.024	92.3071	93.6656	91.2444	99.008	99.8617	104.791	107.833	96.8621	115.579	111.936	80.4239	92.2773	94.8377	92.5485	106.175	101.066	84.8171	98.6329	96.7386
	21.5156	94.7047	88.3024	100.709	96.0728	77.1998	99.5292	88.8323	90.5734	114.55	130.29	122.735	100.917	108.193	133.296	146.294	144.1	122.293	102.653	78.5042	107.08	111.352	114.353	110.65	99.6325	89.4591	78.9869	99.9031	109.163	74.2575	99.837	98.7494	94.8038	116.218	117.667	97.3781	108.111	117.255	114.512	105.841	94.471	99.1301	106.042	104.081	89.846	83.0723	91.1458	87.047	86.8933
	21.5508	101.388	93.5223	92.2994	87.6639	103.846	112.605	107.231	90.4309	76.14	115.325	127.071	122.425	126.49	112.041	135.87	141.095	139.493	122.686	93.3017	105.268	80.5406	112.157	90.3967	95.1646	75.4812	86.4448	106.979	111.092	105.867	94.8063	103.213	110.158	108.602	120.729	115.614	57.8776	112.416	100.42	90.9749	92.57	102.046	111.002	104.011	76.6845	103.826	110.213	92.157	72.7142
	21.5859	99.611	91.3076	71.072	80.7354	107.414	110.592	104.135	101.355	81.032	118.737	128.968	132.419	142.245	145.457	132.41	129.97	136.981	130.356	116.759	117.761	116.692	119.036	116.62	101.198	80.0651	100.878	95.1002	97.838	94.6467	93.9131	107.76	111.056	98.7102	115.453	116.279	109.309	114.043	105.727	64.1039	103.933	104.075	87.4389	89.0341	92.8636	108.56	112.643	114.633	113.376
	21.6211	111.255	107.232	83.7099	95.9201	106.953	104.722	96.4184	99.8394	116.735	128.562	113.29	99.8977	133.599	150.523	147.498	116.014	124.68	119.575	104.63	118.763	111.402	103.9	119.344	112.919	92.9464	99.583	101.773	96.1292	95.9079	108.007	117.977	109.451	72.0445	105.675	100.855	80.303	102.938	108.077	97.1268	98.7105	105.905	102.702	100.264	102.575	102.443	58.2537	108.504	111.346
	21.6562	102.736	111.188	112.309	113.697	97.1923	111.979	113.315	95.3692	119.719	135.772	129.676	112.28	103.562	145.105	150.165	133.035	109.895	116.532	116.959	89.0627	109.513	112.404	90.9634	110.637	100.866	96.0515	100.982	101.69	102.708	117.31	112.824	99.7839	80.6391	104.002	101.768	81.5739	81.1707	100.087	95.0522	93.2593	95.6129	106.46	112.884	99.3252	87.2577	93.2036	102.763	96.0179
	21.6914	55.7698	98.935	77.9227	116.473	120.063	113.76	111.623	101.704	122.552	140.199	137.615	112.91	120.07	146.221	147.088	122.778	69.0852	107.003	118.749	114.725	113.868	120.505	118.65	114.124	74.3337	92.1112	84.9173	104.553	115.536	117.077	96.5458	105.278	110.142	95.3037	93.7153	86.8386	77.4371	86.9306	86.5814	92.8829	76.1589	90.3709	106.413	104.403	105.202	105.205	111.177	110.803
	21.7266	94.3342	90.728	101.338	113.356	112.931	90.0393	96.9203	104.629	124.167	136.788	123.025	128.423	136.502	144.856	141.502	113.638	87.7589	108.491	104.377	101.763	87.8927	119.918	125.376	116.384	103.697	97.4958	92.3679	76.2833	97.9685	105.469	103.219	106.608	115.332	113.295	104.651	90.2283	80.042	56.2058	69.4135	97.4705	95.8108	94.5002	99.2818	72.6029	112.223	115.248	108.425	102.008
	21.7617	89.612	90.4081	73.5447	96.207	95.7749	85.1148	83.7314	95.2967	121.083	134.417	131.559	135.665	131.408	122.83	134.95	109.024	108.355	110.816	90.672	81.1997	105.498	114.708	115.78	60.571	106.041	76.3922	97.7315	92.6004	79.083	92.8645	55.0271	67.3941	110.651	116.162	107.935	76.9502	66.7472	75.5131	93.882	107.079	105.206	93.8207	84.074	109.18	109.23	96.0688	91.1728	85.1459
	21.7969	101.518	81.8	88.645	102.784	95.0855	93.5001	93.7988	87.6939	117.498	127.151	121.91	126.085	129.911	141.273	135.425	101.572	101.313	109.864	102.45	100.588	85.228	90.1117	104.76	119.351	117.135	101.649	95.3522	92.5986	87.3009	91.8116	86.8128	93.2702	93.3732	101.72	97.1939	81.3684	95.5034	94.8337	108.743	98.7326	96.4685	80.4062	95.2335	111.228	109.777	101.312	91.5914	92.4866
	21.832	50.6233	93.3679	98.7038	106.97	104.841	93.6448	89.4008	75.3188	114.565	128.821	127.239	128.555	135.929	144.271	139.123	123.139	116.565	108.39	107.911	115.091	108.901	105.652	112.597	121.753	120.662	103.028	91.6613	92.0501	88.1551	75.5358	78.8774	89.7938	100.213	98.5478	98.3009	93.5166	102.724	113.89	113.142	101.767	97.1283	99.0479	97.4323	101.234	88.0041	107.129	114.954	115.02
	21.8672	104.065	101.007	47.7938	100.161	98.6241	67.6237	55.6394	80.7046	119.956	135.755	129.674	112.551	138.303	134.513	122.942	128.753	100.471	126.936	125.632	104.956	101.051	110.733	97.5556	103.04	112.305	94.3316	80.6802	87.6845	94.2688	96.6843	102.087	113.415	111.238	62.5128	92.8439	48.1358	80.9544	108.508	101.608	88.5739	80.478	98.526	94.0425	98.0643	105.306	115.207	117.303	110.624
	21.9023	91.1239	100.188	97.8548	64.4938	99.0203	96.1185	85.2681	92.427	116.35	138.522	132.998	99.9604	135.153	146.409	141.841	128.138	126.38	133.302	127.871	93.8993	103.569	101.734	87.2673	107.287	99.0264	77.8848	50.8153	45.1293	84.5537	87.1077	106.57	118.496	117.541	109.506	100.985	93.2404	95.4968	108.809	105.387	90.429	84.1114	87.4245	93.9087	103.088	70.9304	111.748	102.48	80.8191
	21.9375	92.2299	95.8734	79.0817	103.42	112.579	107.684	71.9657	83.2704	125.04	143.271	138.334	112.788	139.955	150.546	146.011	121.41	112.525	119.841	124.563	111.488	111.15	117.934	117.03	111.645	90.2436	87.8089	76.1862	71.5309	88.1585	82.7909	98.8797	106.846	103.765	87.444	104.762	97.9957	102.566	98.1844	104.809	99.2243	88.3653	99.5691	102.117	111.678	114.958	109.748	57.6176	93.7181
	21.9727	94.183	95.2905	93.2511	104.014	114.488	114.192	96.4969	91.9229	126.404	145.456	141.396	126.08	132.728	134.325	137.233	135.737	117.605	105.845	121.651	96.5349	96.5128	115.975	116.68	89.0472	107.15	104.38	99.8033	93.1477	93.4293	87.2975	90.9584	101.702	100.254	105.624	113.015	116.951	112.204	99.9144	101.34	91.8741	99.5369	96.0867	99.1228	102.324	110.257	107.767	102.999	90.6653
	22.0078	92.924	87.9816	87.1977	91.6063	97.3978	101.934	113.997	110.586	122.639	144.773	141.612	120.221	128.472	125.336	123.114	139.877	139.856	131.852	129.594	119.673	116.071	126.077	127.17	114.658	87.3476	83.1455	107.323	108.251	91.8625	92.7694	109.496	112.571	91.6735	100.233	99.8949	112.556	108.723	89.8648	106.919	97.4516	102.721	93.5676	98.4985	97.453	103.323	98.3107	111.652	89.1502
	22.043	101.558	99.1207	109.086	109.848	99.324	98.4278	99.7806	109.686	123.686	140.121	136.319	106.194	136.063	144.349	147.06	146.752	140.304	135.939	120.142	96.4778	102.001	123.525	129.995	121.817	94.8546	94.9225	111.379	103.156	93.8988	100.378	104.136	110.814	104.151	96.2966	75.6401	102.573	117.471	118.179	109.751	67.4369	104.532	109.891	103.365	84.251	106.368	116.713	118.971	112.992
	22.0781	101.022	120.839	119.286	108.317	79.6119	100.189	92.5524	93.8025	114.477	133.746	122.45	117.601	133.968	126.674	137.799	130.928	103.493	124.071	115.774	93.3018	105.706	81.928	119.125	117.361	106.831	90.2291	114.134	115.024	116.251	112.027	105.298	62.7165	104.471	100.917	86.9235	94.6213	108.55	120.966	108.523	98.1009	89.5834	98.318	101.419	89.1954	96.3421	97.3067	110.487	119.584
	22.1133	122.316	122.888	111.812	85.4662	113.433	113.64	101.701	91.1801	122.311	134.754	126.415	111.974	131.868	136.819	132.605	98.5194	122.369	129.606	107.615	110.439	91.3241	111.893	118.407	99.7112	115.173	118.048	108.478	92.2583	118.844	121.892	117.858	107.734	83.5563	89.2264	98.1061	88.5519	105.839	119.189	112.175	106.815	109.761	107.144	96.5006	82.1807	90.4623	87.0649	99.9462	105.131
	22.1484	110.332	106.801	89.4492	106.95	117.643	113.244	72.5986	88.4626	119.71	130.45	129.55	125.05	137.934	149.667	147.169	127.522	129.085	136.565	133.269	120.677	107.186	116.977	121.821	115.846	115.365	108.706	107.81	99.3891	105.403	104.996	104.225	113.43	87.6914	91.8974	103.683	96.384	105.589	107.03	105.727	105.924	109.728	98.0021	78.4936	97.6917	113.36	112.618	103.878	102.724
	22.1836	87.8544	98.2472	101.428	83.3335	115.258	109.892	91.2184	82.4483	109.727	103.79	104.712	117.349	128.246	140.349	153.864	144.071	105.008	130.459	129.028	116.235	72.4732	110.563	112.112	76.7877	89.6854	88.165	99.7057	111.329	114.804	114.689	106.983	99.0376	115.406	116.726	113.162	109	94.4385	95.5679	78.8077	65.8448	99.676	90.7435	97.6333	107.11	115.585	117.82	99.2518	96.0677
	22.2188	99.9011	106.672	108.395	115.555	117.287	95.4773	83.4177	97.5236	83.8892	107.979	108.556	119.018	134.003	147.907	152.186	140.769	122.693	114.189	119.072	106.28	114.244	67.6021	112.085	99.8396	88.6912	73.8523	104.557	109.286	112.333	111.411	101.493	96.584	117.034	120.176	90.1684	96.8583	94.7963	107.063	100.929	89.028	99.1762	104.77	94.3298	83.5242	86.4801	109.624	113.09	94.8505
	22.2539	98.6666	105.204	76.6691	112.843	114.463	100.825	61.6305	98.3371	113.641	117.95	115.538	91.6754	134.704	152.545	143.339	117.075	120.667	110.322	120.044	122.904	125.396	121.582	112.036	108.092	111.29	114.512	113.726	93.2868	91.5579	61.294	96.8425	89.1582	117.61	112.878	107.3	109.075	105.863	110.239	103.277	80.6417	93.2434	95.9941	78.2797	95.9026	101.907	106.3	94.5601	104.618
	22.2891	100.647	108.671	98.849	102.713	95.1469	83.6303	88.3379	106.491	112.83	116.484	92.8405	115.872	124.371	151.468	150.171	127.865	120.282	110.524	122.693	108.054	124.183	116.529	99.3933	95.0615	107.288	109.333	113.665	106.124	64.9927	79.4389	88.0868	112.832	121.592	113.054	108.068	111.204	103.257	91.6825	98.8499	89.0688	105.47	105.016	89.0918	98.5042	106.849	100.887	90.2555	93.222
	22.3242	102.539	112.906	100.759	98.6583	91.7141	95.7449	87.3884	94.332	92.5827	120.363	126.96	127.696	133.977	150.122	153.622	138.29	133.372	131.58	132.776	129.342	113.508	51.9006	94.2107	85.7153	72.7559	67.3614	103.292	107.07	93.7661	87.5567	92.3066	98.3573	117.56	114.856	73.8101	102.476	85.3544	86.1774	101.999	110.394	113.744	111.334	95.5552	94.7719	76.1734	95.9744	79.2072	92.5522
	22.3594	116.843	116.267	104.405	91.198	109.806	108.767	103.897	97.7857	114.419	133.599	130.85	123.213	138.242	120.441	152.43	147.673	127.134	89.2532	124.004	120.722	107.291	48.5333	85.9854	71.7529	79.4826	77.0374	103.851	108.44	86.3928	99.9084	101.682	100.7	115.452	114.422	100.624	90.0887	81.4691	104.442	108.523	87.2295	95.8813	99.6556	105.268	105.984	105.389	102.279	95.3098	111.807
	22.3945	68.7477	97.2412	107.785	110.442	107.751	83.6724	100.996	99.8377	115.454	137.791	141.251	138.706	138.684	143.893	149.246	138.205	103	118.933	104.774	93.0531	82.0296	110.961	116.928	108.421	76.0239	84.3939	108.029	106.57	97.4719	100.191	74.8898	97.3101	102.81	106.48	74.5014	92.0196	95.502	102.234	103.56	93.5167	75.5099	79.7005	91.3454	88.5377	105.507	98.3907	91.857	115.591
	22.4297	98.6132	93.7047	69.9777	100.017	103.021	82.9084	86.443	90.3523	111.773	136.6	130.635	117.168	108.807	130.38	134.606	132.382	127.031	116.118	109.774	124.591	125.588	127.464	130.26	124.712	114.201	113.264	112.209	96.5153	82.6331	84.8781	94.1973	100.168	84.5856	100.657	99.3126	83.1535	91.3499	86.6571	95.6447	98.0622	86.1985	94.1845	102.383	107.676	107.483	97.9449	107.83	109.554
	22.4648	107.424	101.567	78.721	84.4577	94.9642	101.266	100.141	74.4254	111.692	132.891	132.556	128.191	130.912	124.027	103.769	117.603	115.16	133.926	134.348	130.413	121.616	101.618	124.241	124.551	88.8535	117.208	103.041	72.4309	92.0508	93.4226	99.2569	87.0457	101.65	94.7678	76.5063	102.442	104.799	99.0712	100.205	95.0927	75.5996	74.9844	99.2855	93.464	116.737	118.135	97.5933	96.4063
	22.5	106.475	98.207	101.648	100.431	101.683	112.802	107.418	98.9057	112.424	124.286	118.797	107.916	132.126	117.979	109.764	121.949	132.485	130.887	125.066	119.164	86.9139	106.457	116.542	122.238	116.829	113.145	108.95	95.4705	102.263	113.012	107.55	93.303	82.6029	88.3371	101.123	109.661	110.321	95.7495	100.933	98.7018	85.9197	92.8611	94.3491	104.9	117.339	119.568	101.856	101.698
	22.5352	98.9886	83.717	98.4606	106.423	112.408	111.299	90.3765	58.9419	75.0263	116.117	88.7025	127.391	129.28	126.061	119.581	108.015	130.195	118.326	100.532	117.078	114.772	90.6555	105.153	100.203	112.69	79.4938	103.344	110.56	112.392	106.458	108.927	93.3883	90.0805	93.083	38.7441	104.198	90.1181	105.832	108.365	70.3134	104.03	95.3537	88.2292	108.095	96.1446	110.836	116.695	105.258
	22.5703	93.7588	71.2309	81.524	85.0272	98.1941	107.675	90.6666	98.6299	113.82	129.089	133.564	129.839	113.099	123.124	132.658	125.483	128.909	122.351	100.15	112.788	111.684	105.261	94.6176	99.7406	111.304	109.252	92.4344	99.8041	111.876	101.186	99.1097	88.558	89.7381	101.959	103.933	105.016	102.624	104.836	115.85	116.271	114.763	97.3661	91.1328	106.833	106.77	103.507	94.008	107.655
	22.6055	96.0271	75.9938	71.2119	97.9391	105.619	102.18	99.7589	93.7389	115.034	133.795	133.57	106.472	113.095	129.662	130.468	112.234	124.767	131.01	111.087	109.014	103.543	101.184	100.052	106.485	112.766	104.546	79.9598	113.169	120.686	113.275	86.178	77.7325	83.5887	89.0384	92.0642	84.0423	100.199	92.5779	113.946	115.32	110.199	104.479	96.601	95.7789	84.5893	104.477	106.275	100.329
	22.6406	105.526	102.956	99.8282	99.9222	89.2904	88.529	89.8512	71.3211	112.366	127.628	112.141	122.437	109.528	130.419	127.854	97.2191	125.236	130.524	125.285	122.81	109.975	109.915	108.109	90.8393	90.3647	95.2531	102.561	112.187	113.943	99.4835	95.8201	58.1238	86.1693	84.6683	74.6693	98.8697	108.401	105.595	91.5975	91.8836	81.5637	70.1287	90.1516	80.4976	97.1526	109.912	116.149	113.24
	22.6758	81.2715	106.641	102.717	105.432	105.445	107.128	96.8207	93.8429	118.681	127.386	119.204	129.231	141.69	147.062	139.203	106.794	122.36	124.048	109.508	125.141	110.846	108.494	116.105	107.193	95.0978	88.1858	75.1231	95.589	107.846	100.937	100.697	92.6389	104.553	108.836	101.668	87.951	105.497	100.239	72.0458	91.4245	98.5534	95.1035	95.3985	94.7864	99.6585	100.899	104.958	92.311
	22.7109	109.659	111.348	104.452	110.697	116.89	112.24	95.2921	101.107	109.444	130.537	116.691	130.914	132.862	148.942	150.089	121.703	126.683	124.705	116.581	126.896	122.202	113.624	125.711	118.081	92.0682	80.9303	85.8365	70.0527	99.4461	112.738	105.211	88.8392	108.881	115.757	104.885	89.9457	96.2327	103.422	96.2037	101.831	100.503	72.9375	95.3799	74.3636	95.8141	103.605	117.034	120.172
	22.7461	106.107	97.7615	105.954	106.334	104.242	82.2768	107.259	107.017	121.075	138.015	136.854	119.424	129.698	150.716	159.325	150.604	137.937	120.225	89.624	115.94	126.621	129.192	121.955	110.933	98.2964	73.7006	58.7287	80.6823	105.199	107.502	85.7211	91.3435	108.453	110.469	90.6825	96.0454	96.4378	110.066	100.668	91.9175	109.667	109.242	95.8969	87.3223	102.097	110.581	121.058	121.135
	22.7812	103.105	98.8592	93.7946	71.3104	81.1041	83.5363	105.205	112.779	119.873	143.409	138.277	116.825	129.672	152.586	158.139	146.931	114.607	130.224	127.382	121.184	98.4319	121.031	107.239	92.0145	74.4568	74.1637	79.4656	88.6299	101.159	106.259	95.1209	83.8631	100.091	92.0817	92.4247	109.226	113.925	111.957	110.596	93.9689	104.922	111.795	97.3625	96.9536	92.0183	79.8037	107.992	107.243
	22.8164	102.416	105.366	94.0277	65.2849	92.2045	97.8816	89.5513	108.007	134.017	147.458	141.377	105.336	99.217	145.928	146.605	110.699	129.556	132.709	134.462	127.934	117.517	106.53	105.768	100.064	75.481	84.9041	101.471	98.4443	101.125	102.964	75.2597	93.56	101.137	89.0705	65.9551	108.953	113.211	95.7211	116.373	111.107	105.337	101.44	95.7181	100.742	99.4411	63.1994	80.8799	102.542
	22.8516	90.5444	84.6638	91.0871	98.0374	105.137	104.84	105.247	111.575	113.913	145.195	146.212	129.917	115.106	146.62	146.469	113.383	123.698	119.087	120.452	121.196	96.2804	110.104	110.826	101.486	73.8781	69.1962	108.133	111.471	96.9728	92.2715	91.7999	85.7183	92.2377	97.4361	89.9018	103.892	107.685	109.244	117.69	113.529	72.935	65.9645	86.4935	105.881	111.144	105.221	97.6107	112.251
	22.8867	75.1682	50.2929	76.9324	95.2489	92.6567	85.17	100.634	104.651	119.746	141.709	136.009	120.872	132.729	150.326	151.68	138.024	129.547	127.966	128.504	120.668	107.559	113.641	109.947	107.873	95.4451	103.169	109.831	102.599	97.2459	80.6631	91.5991	93.2931	91.9647	99.1609	88.1616	97.9207	86.3481	79.3286	104.89	109.412	102.524	97.7549	88.44	102.382	103.03	106.49	94.1817	93.8082
	22.9219	107.291	101.243	102.971	96.3538	85.4577	87.8425	104.209	106.983	122.17	143.344	138.428	119.927	128.847	148.629	143.545	126.641	109.727	115.773	115.346	120.336	112.631	114.587	99.1398	110.507	91.4463	105.994	110.303	94.9289	102.484	100.781	101.421	91.6796	80.2622	85.0348	94.0608	101.161	92.7962	93.6178	67.8434	99.0585	85.9703	106.208	112.182	109.986	98.3452	104.965	90.1105	64.5045
	22.957	108.247	87.8253	103.89	106.39	97.7804	90.2026	96.8856	85.4551	125.145	145.721	144.584	135.114	140.079	132.407	132.448	131.322	132.711	121.306	114.095	118.809	112.315	109.861	114.655	116.557	103.852	99.1105	117.367	112.316	64.4372	107.458	107.533	96.6127	80.5216	88.4489	97.3006	91.5997	91.8326	109.283	111.858	108.841	98.0031	82.4388	104.187	103.001	92.1285	110.966	107.472	97.822
	22.9922	111.949	96.5709	83.6197	97.6757	103.71	73.4	74.9724	78.4249	124.474	144.952	135.895	117.513	121.773	138.336	142.633	143.921	131.181	106.494	114.205	114.784	96.5521	96.7173	102.056	108.78	108.039	108.015	109.044	115.516	112.817	99.7138	84.5158	93.258	66.4936	89.823	109.052	104.183	91.4486	106.727	110.44	105.7	105.954	93.6598	95.2396	71.1167	105.775	118.559	112.852	84.718
	23.0273	101.397	73.5364	95.6402	105.409	109.88	105.363	102.835	100.859	120.998	145.109	145.899	133.134	132.91	143.515	145.481	134.204	112.102	98.7782	111.354	102.717	108.626	111.084	94.4746	87.9585	97.3728	101.339	96.7549	99.9764	98.7237	105.131	89.6814	80.8387	98.8899	107.608	118.038	105.993	61.6571	98.7781	105.316	100.543	110.076	92.3984	105.196	112.412	115.119	120.087	112.087	78.2774
	23.0625	70.3033	96.8866	91.099	92.6733	109.186	102.743	103.751	102.396	121.091	141.443	141.662	102.414	125.371	122.895	129.864	118.168	111.338	111.052	112.589	108.817	104.74	109.423	107.904	107.183	110.63	105.363	80.6223	102.312	101.253	95.5451	99.9101	97.1812	101.424	109.965	119.507	117.849	110.476	110.862	101.508	91.6251	112.635	111.091	110.497	112.12	84.7236	111.056	117.225	102.705
	23.0977	111.862	113.027	106.976	80.0728	100.035	93.5572	92.3414	95.7275	114.923	127.511	129.203	126.113	128.023	125.694	115.821	135.16	131.611	109.974	113.762	109.726	94.5387	101.77	113.819	103.344	100.053	105.238	105.077	114.765	107.191	87.4874	96.2133	96.112	57.6361	40.0881	111.015	106.247	106.975	101.64	88.3552	105.335	110.715	85.8483	87.1506	103.15	93.1885	105.043	120.239	116.605
	23.1328	111.483	103.138	110.23	105.283	101.185	94.6129	64.1498	85.5676	105.138	97.1415	117.844	110.749	132.37	143.827	149.721	148.861	133.372	111.08	125.451	117.284	114.444	113.044	83.032	108.826	109.417	107.212	109.584	121.35	112.733	55.5871	79.3351	79.0405	97.9131	101.762	109.107	109.63	109.007	104.221	95.1077	99.933	102.242	105.086	95.9047	104.183	104.063	101.526	106.667	111.713
	23.168	105.477	103.64	107.687	92.8866	95.2751	73.839	92.9284	90.4172	109.623	127.319	133.044	131.76	117.492	139.413	152.431	142.297	129.321	126.895	127.001	119.779	123.559	121.775	117.553	110.675	81.737	114.749	117.319	114.003	110	102.014	101.254	96.3096	89.211	103.699	81.7802	104.035	104.253	103.967	86.9447	93.9636	95.4273	106.191	101.454	99.7682	100.469	81.0092	86.7	91.0743
	23.2031	107.788	95.144	107.845	104.626	108.422	105.08	70.4462	91.4642	104.163	132.698	133.64	89.3309	131.712	145.087	141.622	127.919	115.268	125.413	116.776	94.3155	109.133	110.743	100.974	118.056	114.724	85.9881	100.805	85.4496	96.9481	77.3099	101.044	111.381	113.275	115.07	110.966	103.287	100.159	104.888	98.981	93.0281	86.8027	93.7838	68.0664	38.8576	90.4116	92.0349	90.3984	98.1532
	23.2383	106.365	93.851	98.1055	99.5662	107.643	108.762	103.064	95.0892	114.649	132.436	128.121	106.318	132.054	140.031	112.03	67.6091	124.295	88.3439	114.351	84.154	97.0272	86.2691	105.293	117.607	120.613	107.557	78.1176	100.248	104.948	89.8955	90.6067	110.502	120.338	112.941	87.5793	108.017	86.9074	96.4633	86.6103	86.8653	82.115	85.4889	93.8029	95.6667	88.3117	66.3299	61.7772	91.6038
	23.2734	103.05	76.5907	84.5518	80.5549	83.2906	93.1765	97.3157	88.9781	112.992	130.47	120.821	89.8996	125.868	144.656	142.012	141.443	140.626	134.732	126.096	110.417	102.141	107.684	99.7535	97.5976	114.953	115.131	104.353	104.762	108.76	100.28	87.1736	98.1472	106.548	102.56	105.575	108.586	100.475	95.2147	97.3112	102.102	89.8028	67.9852	87.1481	109.475	109.293	97.7052	69.073	95.2495
	23.3086	78.8103	84.7728	86.3263	97.1157	90.8595	75.2581	88.4696	61.6899	117.531	130.555	118.805	85.0595	116.824	145.312	155.054	146.68	137.618	124.982	124.306	117.802	112.059	108.899	65.3758	89.9236	97.4411	97.5576	79.1127	78.148	92.2058	107.636	105.463	95.3809	82.8294	64.0708	100.572	106.762	23.3606	88.0214	81.7896	104.063	106.414	102.932	107.169	105.604	110.38	115.993	112.52	112.712
	23.3438	95.0098	78.7984	85.8462	100.659	101.695	99.5266	98.4098	103.093	112.657	128.063	123.375	117.985	124.335	147.982	157.023	138.757	127.973	121.142	103.291	120.557	126.222	101.8	100.132	105.251	88.5565	88.5765	92.2297	72.8279	72.5753	98.8375	92.9134	79.3116	71.4915	95.6792	112.087	113.89	97.4549	78.8373	100.512	94.1557	89.6304	108.062	109.712	94.6801	100.572	111.892	111.038	103.814
	23.3789	68.0575	79.6263	81.2172	92.9422	79.7916	65.1821	94.404	74.7314	88.2621	126.181	127.034	121.953	141.576	156.054	156.096	142.151	119.924	128.692	128.195	127.387	127.52	124.89	123.229	116.562	82.6656	73.5088	97.8392	99.7325	102.771	102.452	67.5239	79.5639	103.969	115.598	103.883	114.206	115.625	103.149	96.1025	93.3831	65.082	93.3483	99.2122	82.2775	91.4329	91.3602	86.4045	81.7545
	23.4141	90.0198	97.0794	99.3142	79.714	73.9562	89.3666	101.707	104.035	118.956	133.158	129.275	113.62	129.31	147.614	146.254	88.0417	126.218	131.924	130.915	102.576	103.155	112.499	124.971	122.884	108.307	99.0164	101.786	92.5028	90.1231	110.767	115.901	115.677	119.3	123.039	117.874	112.427	113.099	105.644	91.2636	97.7393	85.7371	91.1376	100.834	96.7166	110.432	107.208	85.8063	78.6127
	23.4492	68.7289	97.3055	104.439	95.6022	94.1429	100.684	102.872	100.71	111.449	137.183	129.021	71.367	105.815	141.337	146.255	131.349	116.102	125.017	123.923	104.294	87.988	90.4999	107.184	113.548	111.629	107.263	97.4234	39.0869	80.6369	108.236	117.518	118.609	80.2395	121.683	119.553	104.526	106.726	107.634	75.043	102.519	92.2172	93.1954	111.664	119.024	118.027	113.446	94.3175	58.9258
	23.4844	99.1161	90.5382	97.4366	105.785	81.7279	86.024	82.8636	82.4443	123.587	143.131	143.371	133.333	136.101	148.71	146.425	105.703	127.006	126.281	117.189	83.7317	103.604	95.7704	93.4874	65.8339	94.0198	81.1799	106.217	99.3129	87.183	103.894	74.1004	105.895	120.544	120.476	90.0282	105.986	112.478	107.349	103.351	102.729	87.586	79.9812	111.755	116.084	93.0019	109.098	116.293	114.203
	23.5195	90.8923	100.377	102.779	106.253	97.1803	59.5527	89.4053	90.4467	118.917	144.086	142.828	111.371	103.469	143.99	151.277	136.303	127.704	132.006	108.435	105.154	109.161	101.712	92.84	79.2966	76.2064	106.064	113.898	108.615	108.164	113.802	106.853	106.561	120.862	112.656	105.689	94.6943	97.0922	88.6205	75.4791	102.445	100.215	104.117	107.919	87.4149	101.395	106.087	110.073	106.302
	23.5547	101.464	98.2107	89.9132	88.4569	97.2972	88.1365	79.0561	93.8005	121.004	140.863	138.838	114.09	115.888	144.404	153.443	140.798	130.274	123.089	117.024	122.087	112.88	101.743	100.698	98.2012	103.2	104.379	105.252	100.341	99.2343	115.378	118.282	118.605	115.046	93.9243	89.9096	75.8016	87.7348	93.7209	84.3941	103.774	112.839	111.507	97.1656	89.7553	97.3429	74.4823	99.2443	87.8834
	23.5898	69.5124	77.5013	55.7881	90.9723	98.4838	81.3591	96.774	104.841	102.1	136.144	135.559	106.139	104.415	139.828	148.918	143.355	115.727	117.446	121.742	128.04	116.154	112.719	112.642	104.003	100.253	99.8683	101.278	101.288	84.6807	100.739	96.8475	87.8122	99.6748	107.214	105.699	94.6967	82.5663	91.7948	104.477	99.5236	95.8473	101.37	88.3016	84.9254	102.193	103.81	98.7646	90.0614
	23.625	62.9378	77.6862	90.4994	92.4072	105.348	113.576	115.483	114.373	119.39	129.598	131.088	111.591	85.5282	131.429	132.76	113.069	131.732	134.273	134.665	120.909	99.1611	102.374	109.216	57.6072	91.3521	111.605	108.073	89.8509	84.7929	72.4867	76.7501	101.074	105.919	115.09	115.542	94.8961	92.6991	98.9625	97.6834	95.4609	87.7685	71.3257	93.8411	91.133	104.731	87.7529	79.3526	94.2331
	23.6602	102.604	86.9901	94.8435	98.2267	108.805	111.2	102.668	92.8021	70.1363	108.491	108.692	120.233	113.518	128.55	135.352	115.67	123.661	134.754	124.649	107.295	88.2485	101.24	110.796	113.879	113.287	109.72	104.408	88.6512	91.7843	59.0352	92.9525	107.067	113.378	117.009	113.775	97.6179	97.9334	105.417	97.268	106.137	106.171	102.191	97.349	102.323	105.186	88.1334	73.4998	78.7156
	23.6953	112.179	109.657	110.657	111.417	105.012	84.2838	66.1803	51.4684	84.4458	87.0786	82.5785	123.49	131.458	133.3	146.566	143.198	134.506	114.044	87.2609	83.6895	109.018	110.43	119.386	121.574	92.3125	97.4694	83.753	106.176	100.223	83.1587	90.6783	90.0613	90.2691	88.0899	102.879	93.7203	92.6662	82.8872	109.355	111.655	85.6859	93.3759	88.5769	97.0131	99.2172	84.4178	92.9392	108.403
	23.7305	108.608	112.537	110.475	99.2271	74.9174	92.3378	85.873	90.1963	103.11	103.473	106.135	130.479	142.933	144.648	142.594	144.477	125.362	95.8789	90.9011	104.075	116.147	124.69	126.28	107.157	113.848	116.24	113.411	97.9607	89.3418	93.8258	97.0031	85.9185	91.6222	102.41	105.532	99.7061	96.8802	106.294	119.715	119.3	100.783	81.8437	95.4649	89.4072	98.2859	93.0527	105.606	110.483
	23.7656	88.4492	90.4435	77.0491	95.9694	78.6277	86.23	93.0223	94.4847	104.529	113.264	89.3765	130.575	129.575	134.06	121.736	136.69	131.727	116.526	109.157	112.717	87.5473	110.568	122.466	117.608	120.84	124.326	108.437	89.0239	83.8293	90.0794	101.53	99.0498	103.466	112.416	98.4668	83.9243	82.6112	109.184	118.564	123.272	114.294	101.307	103.909	102.751	105.242	72.2902	101.275	103.588
	23.8008	91.4863	87.4986	69.9807	93.6649	94.3466	93.2792	81.7472	84.4315	86.1712	115.776	127.83	132.893	130.88	136.906	117.428	130.122	110.331	120.479	117.14	114.45	113.014	92.6744	119.694	109.193	106.728	116.426	109.536	102.776	102.568	98.4351	83.1096	81.3666	100.95	111.625	107.034	102.814	104.741	90.095	94.2656	113.994	105.818	64.366	98.7426	112.037	110.916	101.55	82.0309	98.4463
	23.8359	84.7727	78.7951	81.3852	95.9193	88.412	81.5263	89.6713	94.3199	102.376	101.322	117.134	119.351	136.733	145.626	142.044	137.76	129.385	119.901	95.637	90.2096	116.486	124.165	124.646	110.88	88.0932	103.604	85.952	107.039	112.947	112.99	100.534	91.5955	99.9812	100.028	94.2732	100.998	81.689	100.312	70.583	104.395	100.551	79.2384	91.2196	96.5776	99.7276	71.118	92.695	94.5992
	23.8711	102.898	98.0473	99.5219	101.535	87.9974	79.9794	82.0945	75.8799	97.9798	106.009	112.117	106.62	119.738	140.638	144.572	134.732	110.631	117.194	96.8422	95.4414	110.4	109.853	121.523	111.113	105.43	110.892	106.509	75.9028	102.677	105.497	101.229	63.2053	106.287	101.396	93.7919	108.194	111.468	109.558	103.739	100.06	58.756	97.1579	88.7037	82.3203	89.4728	85.0975	94.8589	100.021
	23.9062	105.364	94.3626	100.554	82.3666	91.1024	83.9501	103.098	104.347	83.9398	115.686	118.841	94.4363	113.082	130.372	103.136	137.373	129.971	119.015	108.206	118.431	116.836	110.227	104.217	98.2115	99.0739	119.623	117.296	81.6771	107.48	105.265	106.63	110.869	107.669	101.586	97.215	106.023	111.712	111.119	80.1617	101.635	103.967	99.7952	61.5307	85.0326	45.227	70.7124	90.891	99.9441
	23.9414	105.291	97.4064	101.797	98.1547	92.6567	89.6826	108.191	111	107.272	119.576	121.624	103.449	116.136	134.571	141.551	140.997	128.462	111.487	102.372	112.715	119.861	115.231	100.036	95.1086	94.2339	113.573	120.309	120.071	115.562	115.942	118.415	108.622	100.325	92.3072	115.762	107.418	106.016	112.41	106.773	67.5326	95.5513	98.3882	95.8388	93.6682	95.0419	100.548	89.4728	67.5068
	23.9766	103.606	89.9636	97.4624	109.244	104.604	98.5418	107.654	94.657	62.1642	118.474	112.959	113.175	109.666	136.109	140.27	125.402	121.183	108.593	108.604	93.6006	108.418	118.74	114.769	100.25	99.3316	85.8566	104.564	112.664	105.745	103.774	108.293	95.3785	97.3788	116.26	120.392	117.521	90.9804	103.951	103.378	97.1189	86.5097	78.8377	86.546	83.3854	73.324	108.21	112.8	106.395
	24.0117	107.138	105.666	96.8091	85.1446	111.457	118.243	113.339	103.021	109.753	122.681	127.448	126.933	136.775	143.541	132.867	114.951	126.355	128.336	121.715	109.505	59.5833	110.016	106.533	89.986	97.9832	103.794	77.5664	89.2681	99.6827	115.575	105.439	89.7608	107.687	111.026	93.1642	110.519	109.998	101.648	85.4462	93.3362	97.5524	30.2325	92.8357	94.508	103.496	116.288	116.841	104.242
	24.0469	98.8031	109.231	83.6927	91.3999	109.68	110.782	105.424	109.175	99.5522	117.774	128.694	89.2573	128.171	140.49	133.957	119.405	123.233	113.353	113.026	83.8064	105.772	101.234	89.5741	93.4817	109.408	104.068	98.757	99.4711	111.459	117.315	110.991	91.5618	101.933	90.7367	97.4944	110.52	95.2646	96.1117	83.6663	99.7755	109.815	108.347	108.609	98.351	98.1228	117.074	105.72	83.2349
	24.082	112.489	113.846	100.727	98.5734	100.755	58.1869	77.4214	91.7141	107.242	125.234	126.959	123.408	119.638	136.951	142.833	124.877	102.25	74.7502	102.809	108.306	112.055	109.325	105.569	113.745	111.548	78.6369	89.8198	99.0227	111.881	108.619	72.2292	108.113	114.104	111.418	110.995	110.416	107.013	107.465	106.981	106.443	103.167	107.482	106.599	99.1749	98.3418	109.194	113.712	115.382
	24.1172	115.12	107.118	83.1433	82.3285	88.9865	87.8887	97.1976	97.9617	100.005	120.111	122.466	116.716	138.38	150.999	147.969	121.924	121.993	113.934	109.749	68.2488	107.642	112.243	114.959	94.7435	108.068	107.008	94.008	94.2912	87.7886	92.5511	98.974	111.436	103.735	105.522	93.6893	88.4484	69.3658	104.283	106.082	89.7544	82.2786	89.6289	56.0075	87.6426	76.6704	96.806	92.9449	121.061
	24.1523	105.213	78.6638	63.9051	83.9648	76.0325	79.706	83.0845	102.729	102.369	105.079	128.326	120.207	130.939	149.298	151.882	146.364	126.905	107.488	112.876	96.896	94.3455	90.0376	115.125	113.364	109.495	61.4798	101.679	98.1029	99.1701	105.226	109.981	103.592	73.4131	71.1145	94.3148	92.7806	89.0189	96.8875	93.0951	89.9749	99.0732	91.2737	69.7746	79.1791	98.2692	103.971	105.949	100.025
	24.1875	105.418	99.0529	98.098	100.505	100.59	95.277	92.9599	93.3648	86.4538	120.98	129.122	124.95	137.965	135.136	132.495	148.377	137.828	117.143	100.449	108.413	108.01	115.338	109.316	107.249	109.906	101.662	100.815	78.8112	106.768	111.545	107.742	102.652	88.7361	82.9697	90.1817	94.1319	82.5504	93.5158	80.5951	97.1267	106.876	99.5475	85.256	80.3263	99.9141	97.3322	96.4482	95.8795
	24.2227	79.1594	103.849	96.4898	94.9498	97.4801	87.3318	83.6118	82.9259	99.4133	123.78	129.062	121.099	133.988	136.826	141.644	136.369	130.443	126.56	119.127	117.429	108.46	107.162	106.848	107.61	106.287	91.6789	107.465	100.143	97.2316	102.822	65.2704	94.431	48.3086	65.1834	78.9123	81.0233	103.571	100.625	61.8255	93.4174	98.3172	103.631	83.7497	92.9916	98.8315	90.958	97.4612	101.919
	24.2578	94.7747	104.759	102.275	101.762	101.754	91.3952	92.3064	103.357	93.9885	125.902	130.034	101.078	132.601	122.525	139.581	116.952	80.5846	117.538	117.915	99.7671	98.1303	97.0049	83.7005	110.734	111.605	105.081	86.3516	95.1966	93.933	101.496	102.263	90.5888	89.7503	87.1966	82.3165	92.262	101.763	89.9753	98.1266	101.064	89.8616	99.0751	106.213	105.717	96.456	83.1301	102.583	97.4709
	24.293	79.8924	91.1356	95.1282	84.8313	107.624	104.159	98.8733	105.335	115.274	132.092	130.058	110.342	132.839	150.257	152.103	137.993	120.219	96.7301	108.682	110.809	113.44	114.795	105.28	94.1277	78.6717	96.709	79.4058	72.2668	102.94	94.1057	89.4238	91.4319	99.5167	108.146	99.4859	101.421	99.5158	85.675	102.466	106.936	82.738	90.3839	86.7443	108.628	99.8724	76.9341	99.2169	105.271
	24.3281	83.9969	84.4201	85.4445	92.6138	102.321	103.258	89.8519	93.5029	106.11	133.438	131.627	101.522	127.677	152.816	154.782	138.188	114.13	110.374	115.053	116.36	107.427	114.429	111.381	97.09	94.6455	103.703	106.686	105.907	107.693	100.15	102.928	109.999	113.488	108.45	98.665	89.4075	98.9298	97.2429	113.593	109.584	86.4036	84.6557	96.0194	102.418	105.14	103.756	79.7022	93.2997
	24.3633	103.155	84.3043	83.2663	70.9387	80.5326	88.4522	69.6722	91.0024	116.729	133.057	133.808	109.777	111.878	148.42	149.957	116.169	100.573	95.2946	99.0042	97.1498	96.1592	109.422	117.603	103.674	79.4897	86.4222	106.931	90.0664	109.525	89.5879	82.9027	102.762	108.797	100.132	84.1365	82.2804	96.5863	115.45	113.943	103.369	93.3877	99.9044	100.106	91.8214	100.036	111.209	104.577	94.2562
	24.3984	97.4925	101.831	91.1808	81.8403	81.2577	85.475	88.1704	99.4202	102.175	118.635	132.785	125.524	124.861	143.693	146.124	132.248	106.339	90.5224	94.5792	91.83	100.951	94.8267	105.601	116.084	114.136	115.982	116.771	117.727	126.445	119.539	93.3133	87.5295	88.6929	111.69	108.222	97.8595	104.274	115.186	109.007	95.1662	108.158	104.561	76.8501	87.6205	104.248	113.205	74.0848	97.3058
	24.4336	104.548	81.999	81.2317	60.61	64.8655	93.2118	87.2606	91.6117	109.492	122.154	122.204	114.449	114.698	138.839	125.089	132.669	131.209	119.892	118.256	110.351	105.006	85.8819	95.7616	98.6687	131.538	127.489	111.557	103.347	140.398	144.005	133.114	125.878	123.682	112.002	90.4281	97.3154	96.0045	103.658	105.174	72.6888	110	88.925	112.079	106.199	106.905	95.0668	128.969	134.181
	24.4688	100.113	100.494	97.2369	88.5034	81.4337	90.1965	101.74	100.763	89.9582	115.19	111.399	92.5653	128.581	137.473	126.428	144.952	147.198	133.55	140.469	134.359	136.234	137.694	137.944	140.198	146.337	142.848	137.737	143.926	150.25	151.374	142.207	102.594	131.585	133.375	125.931	121.341	120.074	119.344	120.716	131.055	134.349	132.217	132.963	129.008	102.549	119.561	145.639	157.397
	24.5039	100.962	103.76	101.351	92.5949	73.7774	69.1648	107.707	118.072	108.158	119.362	125.077	126.845	143.805	150.748	147.63	156.5	157.054	151.06	147.146	144.371	146.51	145.487	141.502	145.074	145.086	133.903	141.319	139.576	130.386	138.093	132.569	124.487	135.446	143.176	142.504	140.885	141.014	139.953	134.439	136.219	143.611	135.245	120.617	132.311	132.472	137.448	146.931	154.724
	24.5391	93.4197	61.7783	85.9366	70.0313	89.6052	106.947	128.053	143.657	147.446	145.227	131.888	140.742	155.269	154.466	138.745	152.703	147.241	114.867	134.366	116.318	128.476	128.221	103.955	121.258	127.349	125.89	126.607	127.408	122.822	105.205	105.196	99.9468	129.165	128.822	126.151	123.119	128.197	133.697	120.306	118.936	138.768	133.496	119.301	109.465	121.288	120.803	108.043	125.785
	24.5742	107.05	96.0594	81.3328	95.8922	93.4667	105.735	136.525	150.176	152.41	145.266	139.752	139.124	147.32	147.207	140.635	139.437	134.896	131.68	133.12	134.261	126.802	126.004	124.801	117.551	125.226	129.147	101.604	112.262	123.477	113.35	100.756	93.17	120.919	124.231	119.797	122.366	116.065	116.112	126.146	124.25	133.25	118.64	107.361	102.775	85.4484	110.211	94.8709	119.043
	24.6094	88.9402	103.737	107.618	105.294	96.4153	108.938	127.765	134.387	136.3	112.072	114.159	109.553	128.139	110.428	133.633	127.638	115.405	92.9726	117.107	118.058	124.192	120.561	107.909	107.745	125.371	120.807	112.824	83.5036	118.849	113.953	104.078	112.694	122.64	118.334	96.6711	119.859	128.441	134.506	139.322	139.955	128.346	89.1125	101.398	112.125	111.863	119.635	126.867	130.558
	24.6445	98.5759	110.733	101.966	94.9851	100.295	108.017	99.7232	98.622	99.5044	127.305	114.418	128.072	125.205	109.885	127.548	129.598	127.368	111.131	106.156	102.678	105.495	54.0696	108.815	110.48	106.088	104.018	103.195	115.662	116.782	108.557	97.1434	112.69	113.715	113.485	109.613	73.3824	115.447	122.656	123.117	131.229	127.266	110.068	110.053	117.649	104.447	112.013	123.359	111.326
	24.6797	83.0398	102.841	112.671	112.83	105.254	99.9984	110.575	103.837	113.021	133.122	140.07	143.765	145.212	141.164	129.856	127.328	125.527	110.469	103.321	103.93	95.729	97.0026	98.5935	105.247	103.931	100.843	107.591	105.419	89.3832	100.622	88.4645	90.0004	93.2654	98.4465	110.299	109.875	81.6795	98.5864	98.4983	103.404	108.647	98.9573	98.8721	110.082	101.298	104.203	106.95	102.554
	24.7148	75.0373	97.3073	97.343	106.425	106.633	106.566	108.166	84.7231	91.7496	130.243	134.136	117.904	148.364	155.203	147.615	124.013	100.902	102.084	96.607	90.3447	84.7321	90.1207	98.7215	113.133	110.264	95.563	104.5	105.005	95.4791	92.2635	80.8436	89.0593	102.753	92.9704	97.6444	105.523	105.266	109.031	96.0058	77.4914	85.3796	94.1383	87.5643	105.464	94.9282	94.7927	71.1576	102.065
	24.75	103.628	93.6352	65.8842	78.1479	94.542	96.4951	93.6986	85.1928	96.8829	126.597	132.146	125.561	131	151.903	147.971	114.503	90.169	101.665	107.139	107.118	97.1192	92.3592	102.209	99.9634	94.989	91.1404	96.1146	94.7999	60.0745	59.5179	82.7033	98.9139	103.343	92.4386	76.8852	92.3738	75.7053	108.826	108.324	100.682	100.812	96.8868	101.275	94.6706	84.5493	102.007	110.603	116.013
	24.7852	103.243	104.722	90.2279	83.2354	87.9395	85.1747	94.9968	90.5169	107.746	123.07	108.852	121.542	133.435	141.081	140.56	128.192	105.463	113.14	110.739	112.578	119.173	109.296	63.4524	70.941	88.4656	94.5137	77.8124	96.2327	94.5245	96.1377	106.614	111.278	98.2969	85.8016	101.096	105.218	112.136	111.96	86.7378	92.8396	89.1699	75.6034	93.088	110.159	108.165	97.5086	115.146	117.071
	24.8203	112.236	90.972	98.246	104.715	104.545	101.867	94.3422	94.8486	84.6077	119.295	119.343	112.895	128.415	107.5	128.568	116.823	112.719	124.087	117.284	117.228	124.024	118.75	106.756	101.148	98.2477	95.727	98.1892	101.215	103.786	92.5447	99.3769	109.923	102.308	74.5604	103.432	106.596	99.5425	100.393	104.413	91.745	70.8634	90.1369	110.56	119.385	111.561	111.709	116.913	92.5457
	24.8555	103.7	75.1259	82.9097	105.183	93.3716	92.1617	96.4255	99.8758	104.65	120.102	124.975	111.899	128.011	137.453	124.698	113.591	120.868	116.852	112.13	106.918	114.265	97.3869	93.5705	100.392	68.8604	88.6613	84.593	73.6671	96.4423	94.1542	81.6772	96.7943	91.9463	95.9117	105.263	94.6224	83.1695	85.0398	105.093	106.583	97.292	97.5145	116.087	116.076	98.545	100.598	114.676	112.388
	24.8906	96.0471	100.081	88.0484	98.445	99.7225	95.183	105.828	108.109	103.02	121.087	123.15	93.5122	129.556	144.714	137.948	127.983	122.982	111.096	121.177	122.653	121.2	114.633	113.123	114.665	109.196	99.7487	100.35	97.1562	97.7499	103.9	97.2033	93.2511	77.4184	88.223	82.4332	98.141	99.958	92.5445	85.2573	105.215	89.2917	75.1338	111.717	113.284	89.1686	98.4591	97.4473	87.2204
	24.9258	109.446	108.277	90.5134	97.1091	100.996	91.1524	97.2578	70.7033	105.567	120.471	127.916	113.361	130.676	148.866	144.274	84.1259	125.013	119.841	112.08	113.983	117.112	119.019	106.358	118.794	111.567	83.6504	101.672	98.5089	92.6905	106.598	109.266	103.745	86.0047	89.135	65.3129	93.8622	104.36	85.2792	98.798	112.814	107.759	98.2283	107.228	111.981	109.847	103.095	103.474	103.436
	24.9609	115.09	108.234	70.1583	86.6347	101.909	97.9275	83.0239	106.389	102.496	116.176	120.767	120.328	129.211	145.125	145.787	126.304	118.104	99.5133	71.1954	89.5489	99.8592	115.789	110.804	118.531	115.699	81.7305	90.6942	96.4409	93.55	93.2408	83.6764	107.107	110.718	114.67	113.822	111.049	104.245	103.502	108.591	117.016	114.037	88.864	95.5791	89.0933	96.6793	100.742	98.7831	86.051
	24.9961	97.7489	106.35	84.8336	83.2633	86.2864	111.457	112.51	112.772	110.075	119.537	115.949	114.083	120.02	142.668	147.429	123.963	117.775	111.692	105.259	102.367	102.732	107.161	105.226	101.871	118.925	105.694	86.0974	101.425	98.1482	94.62	83.2339	101.212	94.4401	119.864	115.401	105.188	58.3282	85.0509	51.3365	108.425	106.912	82.9164	92.7818	86.0394	87.2077	93.3125	96.8044	99.6556
	25.0312	94.2838	94.3826	108.877	110.716	116.149	118.237	99.4683	99.5011	103.033	118.192	118.241	106.842	136.353	145.549	145.412	133.67	93.7891	96.7139	99.977	98.3198	89.3207	90.325	88.417	108.92	122.616	122.629	114.888	111.172	109.14	101.327	101.787	115.963	123.773	119.27	85.8483	105.92	101.159	91.2007	98.9931	99.7474	100.171	95.1024	87.9794	78.252	88.7865	101.299	103.608	90.8251
	25.0664	107.826	100.502	101.302	107.223	112.421	114.014	102.372	88.6288	107.324	125.519	122.695	113.839	134.001	126.075	126.843	134.475	113.463	91.7746	94.1764	94.659	96.1686	105.548	100.441	87.8923	117.289	119.003	85.5074	89.267	98.2713	90.1413	96.0351	113.566	119.393	119.561	99.969	96.1712	109.272	107.13	90.3009	78.8072	84.1496	98.0031	86.7501	87.4973	86.3828	100.091	61.022	104.198
	25.1016	113.921	98.215	88.0657	30.1281	76.7703	96.6532	89.2979	69.62	89.2792	122.724	126.308	120.989	127.188	124.229	123.065	134.461	131.761	116.529	109.948	97.6122	103.165	110.131	91.313	88.5331	113.969	113.694	107.652	108.269	110.144	103.589	64.0259	100.039	73.0331	112.668	107.627	94.0315	100.018	91.0552	93.3062	96.7294	101.506	47.2118	106.14	102.018	94.664	102.585	111.928	105.958
	25.1367	79.1087	105.467	93.2372	83.29	91.3132	98.5879	94.1891	101.922	100.012	113.459	122.429	102.223	107.892	110.865	100.062	122.353	129.766	126.565	116.858	93.7529	106.21	103.399	102.29	111.568	113.843	72.8983	102.53	102.016	108.988	97.9593	102.82	98.6585	102.737	107.334	89.291	85.9153	96.2424	95.0813	96.6984	98.9371	112.251	114.53	112.688	109.261	95.3454	101.199	114.231	115.181
	25.1719	98.0722	103.059	90.8077	87.9842	90.8781	103.582	110.655	108.159	107.553	121.054	124.352	105.405	107.614	117.303	104.786	117.964	89.7934	111.867	105.498	106.959	92.9669	90.7525	100.572	107.324	106.721	112.638	103.168	97.7591	105.041	103.145	111.233	104.873	102.52	100.492	99.9123	104.598	100.701	106.623	104.013	101.744	108.309	106.425	101.106	81.8092	104.312	105.639	88.0743	107.325
	25.207	98.8747	86.4708	93.4836	96.3018	81.5113	96.1154	100.638	87.2976	96.2569	129.524	132.754	119.091	109.904	112.903	123.433	121.563	111.368	104.15	104.391	108.622	93.1257	91.1914	112.991	113.79	112.004	107.342	95.0866	88.6585	91.1199	109.513	108.832	107.053	101.789	81.4972	106.721	111.87	101.493	107.942	101.052	94.5751	97.4926	86.5805	97.9487	96.3837	82.9756	75.6129	92.2301	111.485
	25.2422	84.1637	99.5782	96.5339	90.5884	69.4743	78.6102	89.5985	82.2328	108.625	132	132.056	80.2898	93.4997	65.7338	119.638	113.391	103.629	98.2399	118.112	121.129	107.641	97.3188	108.067	118.034	115.428	100.241	78.2105	90.3888	98.725	95.3482	80.0454	75.7718	96.2983	81.9573	102.45	96.7745	110.967	106.852	95.965	89.0773	90.2389	100.883	82.5674	93.4476	94.2785	92.4942	103.253	111.918
	25.2773	109.932	111.141	93.4272	81.816	92.3072	83.0491	94.269	99.1761	101.968	132.94	133.072	117.869	121.114	130.067	136.816	132.248	119.612	102.971	112.715	123.159	116.442	94.4929	99.958	104.464	87.4134	101.236	83.9367	94.3927	74.8802	101.369	100.746	107.365	111.275	108.802	99.5238	90.2545	106.102	99.147	96.919	90.4622	65.8226	91.7143	104.548	106.272	104.77	90.6729	92.5053	96.2854
	25.3125	110.215	109.902	86.8148	84.5507	100.916	104.999	102.064	96.3649	113.388	132.082	133.988	114.584	121.129	134.62	141.253	136.625	121.471	98.6225	102.809	110.693	104.908	99.2276	102.72	109.319	93.6154	83.0168	97.3447	107.329	111.651	109.67	96.4263	95.7954	109.247	111.667	101.119	91.2295	103.428	105.752	107.961	108.11	101.634	104.761	86.5976	100.529	96.6266	73.1595	96.5667	101.348
	25.3477	94.4722	106.666	64.8178	89.7998	77.8797	97.8225	95.5381	86.4432	71.961	122.507	135.061	131.977	122.493	133.444	109.605	127.205	114.7	96.2937	89.953	104.632	100.406	110.077	118.32	118.049	100.153	81.6001	69.2479	104.758	110.009	101.025	74.4335	62.1527	95.1862	86.4786	91.2647	90.6286	82.4468	75.7125	86.7066	102.281	107.463	96.555	103.388	106.827	104.82	93.1825	87.0438	106.173
	25.3828	113.86	115.894	107.771	104.268	96.9501	84.5364	79.3815	90.7303	87.0281	124.559	127.104	95.3345	134.51	139.396	136.401	129.538	94.9748	117.37	115.236	88.2936	108.892	103.595	106.742	122.64	107.417	95.9809	101.123	95.658	76.2213	83.7706	75.0907	77.0807	90.9238	91.3104	87.5776	83.3879	82.7265	40.7372	89.3071	106.593	105.128	79.7889	91.9758	91.6118	105.731	101.326	96.3711	100.815
	25.418	118.686	113.135	83.3422	110.512	101.524	61.1675	89.4055	105.73	117.573	126.879	126.376	114.802	120.765	128.34	128.561	134.137	128.715	124.683	119.847	115.225	111.942	91.0054	118.76	123.839	116.68	104.983	88.5291	72.5205	73.0669	72.9232	66.8678	65.6419	90.8576	102.546	96.0573	88.3487	87.3476	73.4851	100.523	114.739	114.894	101.226	99.6455	99.9421	104.988	104.327	78.1557	89.8336
	25.4531	109.849	101.492	107.78	109.817	97.0059	77.2503	75.9568	106.125	107.288	113.57	102.726	116.47	123.994	126.241	118.727	112.16	115.569	111.54	91.6118	119.263	114.445	115.627	122.35	114.071	78.6523	103.708	83.8895	83.6781	85.791	78.7493	64.2466	92.3666	96.9934	83.5775	95.0642	89.8504	95.6011	90.0734	97.274	101.83	109.863	104.923	97.5898	95.9323	90.3996	97.1971	103.865	99.7982
	25.4883	110.276	93.1598	100.909	107.931	91.3343	99.9898	105.89	105.325	100.965	116.112	116.402	81.0811	124.257	135.718	133.634	126.093	120.53	116.883	120.255	117.671	96.1809	116.637	105.626	104.825	103.037	94.8062	103.635	100.204	79.2057	87.2488	100.724	95.8764	68.9509	92.3413	103.642	105.492	96.4348	86.3152	56.2307	66.1139	91.9255	92.0583	92.4887	95.8038	82.0985	89.8212	102.291	107.89
	25.5234	106.616	88.0455	69.0944	103.754	108.144	103.104	108.034	107.789	101.143	128.993	131.291	121.614	90.1744	129.684	136.947	129.16	126.959	105.005	108.8	117.049	117.309	105.587	92.0569	98.2804	101.119	89.8463	104.359	94.2292	88.9736	106.811	111.486	104.95	97.6686	98.1298	96.1153	96.9982	70.6375	74.8959	72.7115	91.8562	94.636	93.198	105.534	97.984	96.139	102.109	86.9431	93.4832
	25.5586	68.1142	62.5134	93.5413	107.491	87.899	86.965	95.4925	112.574	115.891	131.595	132.084	112.38	112.469	131.627	131.016	106.027	123.737	120.099	100.553	94.7166	110.863	84.5355	80.7339	103.311	101.989	71.171	98.8181	104.098	108.238	107.964	100.16	90.7071	90.1254	94.2766	89.4484	96.5824	69.6809	77.601	82.8444	103.03	108.886	104.702	100.617	90.9266	85.3516	100.012	106.974	102.01
	25.5938	64.5416	62.4825	101.809	110.314	103.337	87.3445	105.554	112.999	106.093	128.684	128.609	92.2913	114.22	129.863	129.063	92.8543	116.657	116.05	100.373	91.8102	112.796	113.157	110.343	110.368	102.211	86.248	84.285	86.4029	106.198	97.8125	81.0676	92.9082	90.9704	80.2839	94.603	88.636	85.3839	94.5987	100.029	102.866	102.288	93.1975	79.2636	104.456	101.245	106.991	104.22	81.8923
	25.6289	106.798	101.735	103.689	97.9467	98.0708	96.3799	107.977	109.644	91.3069	126.329	130.538	125.823	124.718	85.075	128.345	122.912	108.435	66.5351	107.834	108.284	101.667	101.044	108.507	71.9207	103.629	97.5829	97.8212	91.7204	89.3334	94.0015	67.04	97.2023	84.5456	79.9524	93.4606	84.0739	86.9061	101.12	71.8276	90.7237	66.2115	78.4507	83.1203	106.144	110.795	105.763	105.209	100.54
	25.6641	106.475	101.291	87.68	60.5076	75.417	95.2116	109.821	84.3307	112.131	118.724	114.092	80.5258	127.691	138.24	137.795	105.487	115.578	92.5916	109.171	112.307	88.8378	93.5604	102.501	104.583	110.305	112.637	103.753	84.1456	75.0921	88.7758	100.388	97.0079	79.9145	90.0793	103.941	95.7753	94.3402	108.324	108.674	99.8008	93.3931	90.8985	71.0384	99.0612	101.135	80.3192	109.677	116.763
	25.6992	81.1585	80.7441	86.3489	89.1361	102.244	114.065	118.158	111.815	108.563	110.807	100.831	111.761	125.179	140.034	146.791	139.138	127.137	123.149	120.422	115.436	114.395	108.473	88.7967	80.7885	100.276	98.1404	95.7577	77.9004	88.5954	91.4005	104.761	94.0746	90.5982	104.282	108.99	101.387	92.4226	102.835	108.71	99.0294	92.0762	100.644	95.2667	94.7004	57.5078	103.415	102.688	98.7867
	25.7344	97.1296	57.0627	74.5966	101.948	109.496	109.104	115.379	114.319	102.342	118.842	116.559	79.7962	111.135	111.672	146.415	143.211	108.385	124.959	115.168	88.769	112.034	105.079	51.2251	85.8061	65.0155	72.8103	77.2838	93.0151	100.531	112.703	112.815	99.4728	106.423	109.627	91.2001	82.1747	69.1236	73.2094	80.8727	104.33	104.426	76.4995	89.8074	80.4372	93.5089	98.7446	101.478	105.211
	25.7695	93.615	68.6984	78.6466	102.469	97.6097	72.3838	87.2996	94.0801	113.622	127.977	118.744	99.0773	94.3684	134.605	147.623	142.281	126.075	107.76	115.822	86.2261	106.372	112.831	96.1199	53.5212	84.9846	87.733	85.5772	79.1189	77.914	111.492	112.454	96.1081	100.374	98.7331	89.726	84.1407	86.9021	83.496	91.7064	105.643	104.235	97.129	95.7517	87.498	73.4925	71.9301	77.2942	90.1961
	25.8047	79.4613	82.7997	95.4288	95.42	93.4574	86.8408	78.2403	85.0052	114.362	131.5	129.385	121.127	131.053	146.132	146.21	92.398	130.04	122.981	108.568	96.0318	110.743	113.138	97.2928	76.5625	97.8703	90.7244	76.5726	80.5033	101.254	106.021	93.6541	89.765	95.8303	87.2702	94.4236	83.7908	96.5703	95.9425	97.4256	107.489	87.333	104.109	103.868	88.4599	81.6512	82.6627	87.0977	91.5276
	25.8398	97.1771	99.8567	102.197	96.5191	92.375	91.4202	71.5863	76.1513	104.012	128.407	130.224	122.025	119.592	140.922	145.559	138.143	131.959	127.527	116.949	112.048	95.4574	109.565	114.759	108.979	101.059	89.0246	90.4662	99.2481	105.978	99.6763	67.2754	73.4074	86.7087	99.086	107.214	107.103	104.543	93.2936	89.7048	105.118	108.471	105.096	93.2717	73.0732	72.1091	105.299	108.131	97.6404
	25.875	103.666	93.519	98.6546	112.267	92.775	92.443	87.4569	59.455	85.7023	121.393	120.535	101.891	119.696	131.258	127.272	121.587	90.8188	122.288	103.208	119.542	113.122	107.778	114.677	117.563	86.7703	36.9106	100.401	91.3141	97.9327	104.556	93.2144	92.9017	93.1676	101.573	106.684	81.7877	90.361	93.9013	80.0082	101.477	96.881	78.1504	95.4343	95.5447	105.683	110.666	106.179	97.969
	25.9102	87.1079	69.5753	110.662	121.866	118.403	108.015	87.8693	70.2339	91.8426	116.138	119.87	88.7599	129.499	131.888	122.874	126.353	133.912	135.055	131.037	122.84	88.831	104.868	111.987	124.589	118.918	112.385	113.775	107.805	93.1319	102.983	80.6847	94.6968	98.5129	99.1225	94.861	90.1028	81.869	82.2147	97.6991	98.5446	97.7094	91.4573	61.2672	95.9224	106.761	105.285	55.1194	84.8028
	25.9453	103.465	103.941	112.504	118.547	114.23	101.562	101.344	98.7643	70.1783	108.126	117.708	124.679	127.245	134.852	145.996	146.878	140.941	123.57	114.946	117.812	110.727	98.2025	120.988	124.97	113.762	109.252	102.244	111.781	108.327	110.194	100.183	90.1905	60.7582	83.6137	77.2499	60.2758	98.5128	103.934	82.1321	81.6874	65.6258	86.4514	63.3143	89.6269	84.7124	92.1073	104.961	106.062
	25.9805	88.3734	98.684	93.3164	97.5992	100.721	84.1337	87.1685	96.6605	107.637	106.947	96.5156	117.507	126.447	136.038	147.142	136.331	124.457	112.029	95.3692	72.6473	107.413	108.31	116.417	113.557	98.9188	101.582	99.178	107.249	112.513	109.393	84.6859	62.1359	94.3904	102.896	101.725	100.3	105.227	103.071	96.1931	91.3736	93.0013	91.6221	83.9952	96.6581	98.881	90.3274	102.655	93.8724
	26.0156	102.028	106.596	109.692	97.5817	81.2606	95.7737	85.0313	81.5206	107.933	122.265	120.951	113.212	130.334	138.745	142.643	124.312	98.8064	78.6901	93.746	99.8965	92.0158	108.494	104.3	99.6642	106.451	91.7225	92.7267	70.2886	81.5322	103.9	84.0556	76.2173	78.356	107.372	109.914	86.0409	103.774	73.3145	84.9636	70.7146	94.5095	94.505	91.7957	106.211	99.4917	73.1633	99.5885	102.209
	26.0508	70.68	101.876	110.275	107.604	97.1288	95.7118	93.8561	73.5331	113.779	127.417	116.902	122.188	131.621	122.373	141.695	131.905	105.223	100.582	99.4607	84.5089	101.994	108.456	109.687	110.144	99.9323	75.5099	87.5949	92.9809	101.481	109.684	102.267	72.4407	70.9537	103.829	108.201	106.15	107.826	104.578	98.9358	93.2875	37.9081	81.8428	96.1414	106.983	96.8255	79.3981	110.538	117.636
	26.0859	97.7295	81.3458	95.3165	101.429	85.2135	85.023	85.6132	76.1881	115.325	127.962	120.729	117.369	127.152	140.728	143.162	124.935	105.653	119.415	114.813	110.271	112.685	96.2001	85.4626	95.5491	105.58	90.2158	91.2407	85.3045	109.427	107.77	97.2311	88.8276	86.4203	100.64	90.6878	89.48	80.4267	98.1641	71.8879	98.4112	98.0005	93.5637	96.4002	98.8422	94.1446	90.3876	118.103	121.743
	26.1211	89.0019	100.147	99.6355	79.4907	77.9808	93.5283	96.4278	96.8198	107.225	124.538	116.72	71.1627	105.493	125.593	139.683	125.647	111.795	117.708	111.433	89.2304	108.694	104.972	100.887	105.87	111.058	104.508	93.0474	100.038	109.049	100.085	85.0806	79.4356	83.1467	66.615	103.164	105.636	102.427	99.3352	92.4892	89.6991	97.2185	94.6408	86.213	84.6242	85.673	107.103	120.426	109.025
	26.1562	93.8543	103.333	83.5345	82.2985	79.7843	65.5518	92.1243	103.843	112.989	126.136	110.484	87.8654	99.2362	129.829	143.272	129.445	100.334	104.557	108.26	111.11	102.458	98.9346	110.387	91.059	105.696	105.696	92.9462	91.2707	98.1408	103.945	88.5085	79.1081	93.0168	100.865	107.662	105.13	105.08	94.2563	66.2933	84.8942	95.9849	105.515	104.963	107.559	99.0816	105.375	118.492	115.926
	26.1914	109.271	102.802	87.1286	95.8982	93.4253	64.4071	71.4281	86.5064	119.876	134.031	132.311	124.614	128.649	142.031	146.768	141.871	131.391	120.199	103.143	111.358	110.749	102.756	102.729	102.963	109.07	110.908	92.5044	94.4512	104.172	98.3667	79.1406	92.1438	98.1423	94.5471	106.586	87.6493	91.8366	85.9762	68.6416	87.7315	93.064	103.475	106.138	97.6593	104.478	103.361	104.052	91.7571
	26.2266	107.329	99.6298	90.9912	104.953	106.479	93.4307	74.2467	49.6113	115.048	130.232	127.627	121.929	116.564	135.389	127.669	126.738	128.097	123.875	110.948	89.6531	95.4094	90.8115	89.2537	78.1861	100.723	108.197	92.6805	98.418	112.403	108.296	101.445	112.192	111.962	109.779	103.04	81.1529	89.962	58.9833	75.974	90.7343	86.9321	98.4168	100.195	96.7927	90.1448	79.8752	49.0176	94.7953
	26.2617	89.5902	59.3169	93.1798	92.3647	104.013	105.785	86.8124	83.344	117.183	123.513	98.6171	112.508	130.23	136.043	124.954	115.582	112.538	101.159	99.0024	79.8556	91.9721	102.748	83.8595	82.2344	105.017	104.665	62.8679	85.2649	110.699	106.539	91.6416	107.833	111.333	111.708	100.186	62.2527	92.5385	98.3143	93.7553	85.8013	92.4499	88.9882	81.0226	102.196	109.216	102.729	78.9114	102.635
	26.2969	86.3347	79.2452	87.8428	86.3569	89.0914	99.3839	104.808	98.2281	102.89	125.883	123.159	105.667	129.898	146.181	144.374	128.193	109.259	117.937	110.824	107.328	110.469	106.72	85.9851	91.6091	99.036	100.251	90.314	91.288	111.377	114.289	95.8096	96.346	95.4906	104.075	110.841	104.088	104.462	100.022	63.0744	82.1941	93.8019	102.353	96.0187	89.4921	112.539	116.4	117.383	113.102
	26.332	88.5012	64.3644	83.0095	84.9429	86.3384	98.7075	98.8299	86.159	104.747	128.039	126.714	105.857	132.641	141.279	141.257	134.135	127.862	123.352	96.6554	103.512	102.423	101.182	97.3922	94.9683	77.5768	94.8433	79.5754	103.967	107.89	100.88	108.86	104.242	103.204	101.096	104.163	99.4449	70.1976	100.032	95.3697	78.8912	90.3911	105.137	106.1	104.925	106.34	58.6948	118.869	119.083
	26.3672	79.7944	79.5242	86.6527	90.4891	99.9476	107.224	99.2592	93.7286	92.0931	129.325	135.016	122.95	114.43	117.037	121.191	100.419	104.931	112.332	116.315	103.103	63.6622	73.7782	105.482	106.652	90.0849	85.4468	98.4438	99.0643	97.3699	100.662	103.121	81.7978	90.2068	93.1373	95.965	75.3359	86.2049	103.796	106.298	83.4078	74.4823	96.7012	92.165	71.1312	96.05	99.8814	115.209	122.524
	26.4023	88.2498	87.6029	94.0097	102.743	108.135	100.677	84.8515	87.3937	114.794	132.401	127.129	121.069	129.212	132.244	136.98	136.814	127.253	117.006	96.8794	106.957	109.717	106.28	93.3641	100.767	103.257	100.957	79.5907	99.519	100.615	115.486	106.565	87.086	101.112	103.817	106.795	102.598	84.9449	109.647	111.594	98.5325	90.4539	72.9478	76.3136	87.7357	88.2444	78.7195	93.0463	106.924
	26.4375	78.8665	71.68	61.1123	89.9815	90.1057	97.2633	95.1172	91.3366	114.774	128.036	123.553	126.53	137.767	112.444	144.178	146.005	134.722	101.101	93.8835	97.4736	115.573	116.347	103.447	84.5171	107.764	109.403	103.548	105.778	114.661	119.386	117.019	104.416	73.9058	92.2998	96.9904	112.728	113.338	115.218	105.758	71.6621	85.9315	68.1264	85.5035	78.6724	89.7985	96.3456	77.9393	97.9509
	26.4727	89.8824	91.7425	99.452	92.8066	76.9672	84.2641	95.565	91.0833	94.0234	120.072	104.508	119.059	140.535	150.748	147.604	121.242	130.319	121.972	113.055	103.89	102.534	110.652	118.369	118.745	111.478	89.2341	66.6016	80.7442	97.0635	92.6167	108.458	95.1901	103.683	112.754	112.253	100.782	90.636	106.147	94.8361	99.4748	98.1232	85.7052	74.3903	101.133	106.325	100.002	94.9869	104.09
	26.5078	94.2358	103.747	110.835	102.32	84.2047	91.7796	92.422	82.4778	99.6372	119.093	122.656	108.103	133.386	153.677	149.014	119.325	118.466	130.154	125.053	113.507	97.7425	99.3121	98.5124	119.719	113.816	98.7991	97.931	91.7062	91.427	90.776	107.007	111.299	117.541	116.032	104.477	72.308	92.5119	102.074	99.832	106.425	102.162	101.001	107.272	111.517	98.3613	60.5841	96.0847	106.573
	26.543	89.4936	108.489	102.271	97.6207	89.9132	101.508	94.2938	88.0261	107.694	103.937	115.968	104.081	129.664	147.408	151.489	136.726	122.544	108.38	114.944	99.7203	85.8587	105.97	110.744	109.818	99.5338	103.046	103.891	93.6363	84.125	64.3872	105.705	119.862	120.661	95.9511	96.5705	99.6541	91.7053	94.965	107.92	96.5932	92.0456	93.2969	105.566	101.246	97.1587	88.9724	103.933	101.707
	26.5781	99.7575	106.463	88.0209	75.1833	91.653	105.716	108.873	105.117	104.081	100.134	110.117	119.443	118.708	134.032	146.651	134.687	47.5452	114.918	117.319	103.903	101.535	113.913	102.211	82.8243	87.2072	92.8489	97.5084	70.0914	78.1526	64.782	92.3814	101.158	114.537	109.888	91.0968	94.5241	107.853	110.418	105.208	79.9509	85.8741	100.434	96.7793	89.2261	95.3968	97.6222	99.879	107.085
	26.6133	100.582	99.8568	95.4536	79.6981	75.7883	87.0467	106.409	98.4013	102.647	112.561	104.346	125.145	137.46	143.402	126.874	124.561	118.664	123.929	123.63	113.555	110.096	111.442	99.9124	96.1781	75.6216	85.7765	85.2882	96.7219	93.1285	79.4167	82.9034	95.4908	104.634	86.8251	97.017	107.383	108.016	100.57	104.494	85.3164	77.5032	84.5468	90.5409	102.969	96.8236	105.589	108.554	120.483
	26.6484	96.6665	79.772	89.5769	79.4825	79.5444	85.8528	92.7978	94.3186	110.276	121.126	125.338	109.556	134.559	147.807	138.541	126.059	115.601	119.913	103.401	97.4242	93.4244	110.494	103.989	115.555	114.633	101.069	86.8539	79.2445	97.3934	103.825	100.733	105.042	107.747	77.8543	92.2996	97.7319	98.0541	95.1041	98.6982	95.198	78.466	82.1756	86.0346	99.6491	108.2	115.082	119.227	110.178
	26.6836	103.992	104.948	103.524	101.054	99.4251	100.903	102.713	103.531	91.896	116.487	123.355	103.656	135.871	149.092	142.512	115.516	128.147	113.819	73.9295	86.4136	101.354	102.706	112.102	125.257	124.684	108.297	59.6257	71.7823	90.9252	110.35	103.796	106.696	112.733	108.205	106.072	100.067	100.757	105.973	96.6873	99.8018	106.871	98.5639	80.0751	83.2393	97.1732	99.8661	116.802	108.171
	26.7188	57.9652	94.4952	106.059	105.311	104.385	109.111	95.9126	98.5359	112.63	119.511	108.476	117.144	135.081	135.391	140	132.345	131.531	127.266	112.507	92.6678	100.547	102.972	109.93	116.42	113.502	114.43	101.767	88.1434	92.8247	106.116	110.513	102.808	106.487	83.8655	101.371	101.048	98.8326	75.8837	103.928	108.973	111.234	98.8605	73.3962	85.3994	106.986	115.029	109.588	92.0822
	26.7539	94.8631	92.1285	72.2244	85.1347	72.7751	106.645	108.201	99.7549	80.8455	114.586	116.094	120.032	131.234	129.398	140.588	130.96	115.878	126.845	111.66	103.472	96.9294	103.351	88.051	96.1939	93.971	113.54	114.24	92.4263	65.7306	87.0095	91.2392	95.9746	103.9	109.284	103.418	93.7813	101.291	92.0238	85.5385	81.8921	93.9609	111.463	109.764	105.734	110.076	104.179	91.9229	92.5297
	26.7891	105.15	96.047	89.3627	86.4814	94.0865	109.815	106.802	88.6838	92.019	121.921	129.217	111.842	126.086	136.208	142.115	133.168	122.501	120.47	104.841	107.593	101.535	98.9814	58.541	89.3257	95.1972	106.668	108.195	103.182	89.6853	89.3267	83.0376	95.7121	110.068	108.703	92.4267	106.002	110.209	98.0445	86.93	80.4911	88.7547	115.652	119.938	113.161	90.0993	79.5064	77.3086	98.8196
	26.8242	109.59	86.0668	95.3308	91.1621	98.7482	105.075	82.9839	76.8176	105.247	131.875	134.66	124.912	112.7	109.185	133.353	129.718	117.084	108.31	105.848	119.505	115.408	105.849	100.27	97.1691	89.0299	97.9333	74.8988	104.1	104.816	103.698	78.9234	89.8092	86.3999	105.535	92.5324	90.8546	106.148	98.138	77.367	93.1128	106.514	109.349	104.803	96.6784	90.2364	72.1428	84.1585	85.074
	26.8594	88.9812	97.7651	101.443	90.0565	94.6691	102.86	92.1374	79.4491	116.827	137.43	133.656	112	122.056	94.1377	125.149	130.166	124.863	108.078	109.835	119.547	104.989	97.1441	105.318	98.0607	84.4084	109.954	109.64	83.873	89.0019	93.798	107.485	110.886	112.056	108.89	91.6782	88.2018	99.5701	95.3889	63.2009	84.2783	100.471	89.0144	50.3731	87.8513	96.3542	107.871	106.969	103.074
	26.8945	90.982	95.5889	106.246	80.2719	85.7828	95.3344	96.4579	95.1543	123.518	138.666	133.2	124.4	129.525	123.169	108.259	97.4332	116.505	108.091	107.692	109.266	107.176	104.578	76.7648	104.051	111.74	113.05	106.514	99.6014	85.5942	74.8397	102.624	115.6	114.935	104.419	79.3048	86.7389	66.0173	101.396	94.9131	50.076	94.3033	91.2151	90.7624	106.736	111.824	104.379	104.765	96.4749
	26.9297	106.532	111.919	109.134	100.184	74.08	84.5428	53.8124	86.8623	118.41	132.752	128.463	119.3	125.215	123.543	108.611	110.915	62.7085	113.597	79.3569	96.3193	84.9509	92.2722	104.893	101.343	103.158	97.0388	58.8979	91.7293	71.8678	82.3338	101.998	103.017	85.1307	93.0183	86.44	100.903	102.629	104.815	104.483	104.196	100.232	88.1624	105.08	110.756	109.686	89.8736	88.0579	79.8117
	26.9648	109.303	102.732	82.7009	103.015	90.8176	81.4254	89.3905	93.5561	117.044	115.861	117.152	126.419	110.14	130.178	134.011	126.113	117.976	124.47	126.128	121.774	111.261	105.64	106.769	89.5645	91.8121	87.3791	106.057	109.739	106.499	103.181	98.6697	110.074	110.01	100.418	87.1155	99.0257	83.0898	92.8222	82.4457	108.206	107.354	99.4387	91.9487	80.3673	96.786	104.184	100.553	98.3704
	27	85.5835	99.7934	87.7644	100.321	95.264	83.9773	72.2944	88.2156	113.371	124.924	125.169	105.572	122.503	131.08	129.912	120.032	102.66	118.206	127.516	128.759	112.763	99.7678	108.642	78.8143	93.4375	98.1642	108.177	116.688	106.595	102.481	100.012	107.853	111.405	107.523	95.8646	87.6487	98.7678	105.327	105.029	98.0935	70.4695	98.4882	86.8904	84.8102	90.9912	80.1088	103.382	104.124
	27.0352	94.0251	105.823	104.271	109.501	106.341	80.157	65.5137	71.9158	107.243	130.729	127.947	111.914	119.415	110.09	81.5677	122.346	116.033	101.533	117.502	114.389	111.357	111.72	112.36	99.4566	78.4654	78.2691	96.785	113.462	108.468	108.951	106.976	88.2383	82.6852	106.43	108.723	104.526	112.035	109.837	78.8818	92.8938	99.1607	99.9459	100.925	94.337	96.7612	102.55	113.076	118.009
	27.0703	95.5828	100.869	107.058	108.036	102.951	87.3833	84.0397	96.0678	106.531	129.995	131.687	121.403	129.809	120.619	127.74	128.359	101.961	112.799	121.769	109.713	101.904	98.8337	109.452	88.3396	82.7551	92.7944	103.842	87.446	111.56	114.703	95.9365	66.9515	83.8558	86.8225	100.256	110.283	105.584	107.824	88.6072	78.615	92.2964	81.6884	86.1804	97.7005	103.628	97.7644	111.023	124.344
	27.1055	86.3375	59.5324	69.9049	90.4683	76.5628	99.3851	100.446	93.9594	95.4146	127.398	129.881	124.675	135.068	134.399	133.429	131.799	119.447	75.1371	122.809	125.1	114.711	107.433	103.451	87.5782	72.6784	97.809	96.8759	98.976	105.935	99.1916	103.195	99.7167	95.5468	97.581	103.741	104.949	96.8797	105.415	98.0947	82.7874	81.2315	89.7636	78.6548	59.879	85.9301	102.909	118.939	121.283
	27.1406	93.7458	75.1488	94.9653	106.844	110.3	108.256	112.745	109.747	109.325	130.408	129.128	117.701	123.37	123.192	120.635	122.494	98.5854	116.448	123.891	118.45	87.7994	103.572	93.3004	105.363	99.3919	98.6487	79.0376	96.0903	87.2724	88.1228	98.3397	105.281	102.821	92.3481	88.2925	88.5225	103.003	96.2512	90.5257	102.431	102.879	97.9308	90.7587	92.5472	76.3551	90.7565	106.521	108.114
	27.1758	100.877	97.447	102.93	112.985	114.044	93.7839	111.425	105.31	106.657	131.896	132.027	116.137	116.835	132.354	134.591	124.084	108.877	97.5972	109.587	114.677	111.124	109.154	113.45	110.713	100.073	100.915	90.8579	89.472	86.2491	96.2606	85.2318	85.8216	94.1279	90.5029	86.6674	84.5131	84.1867	87.1328	95.2082	101.076	75.9595	103.057	107.557	102.642	66.9608	82.9654	78.5365	89.4155
	27.2109	101.782	76.7265	81.9551	92.3815	108.952	106.845	110.104	98.0083	108.136	131.297	123.139	93.4303	104.58	126.527	126.461	112.807	96.8733	83.9809	62.2953	102.168	103.981	24.818	105.63	110.021	100.66	104.101	86.9546	75.5558	89.7918	99.3295	98.7722	99.6823	104.217	99.3517	87.8495	78.6795	54.2687	68.0371	88.3593	102.583	95.8983	84.7166	92.278	104.942	102.128	94.6741	97.4207	100.882
	27.2461	94.8039	74.2569	84.4375	94.5979	95.4762	79.7438	100.621	111.641	124.897	131.445	120.7	121.138	128.901	126.357	121.706	123.978	114.443	95.178	101.462	101.854	103.237	84.8049	109.511	84.7614	112.741	112.638	101.019	101.499	97.4177	56.1374	106.36	114.795	114.062	99.484	88.5515	94.4432	92.8544	89.2288	95.1045	101.427	98.236	82.235	85.4448	101.185	103.649	91.7347	98.1894	95.738
	27.2812	86.5645	67.935	90.3393	96.7343	54.5546	87.5936	91.2912	87.1815	120.679	130.041	116.636	128.257	141.948	145.959	142.953	135.72	123.219	114.032	110.788	92.5407	106.159	112.02	119.978	123.839	124.438	113.127	92.3699	102.427	96.7209	98.4166	98.6788	97.3778	105.338	94.7507	79.1811	88.5593	89.9498	101.738	104.172	73.7005	95.2098	99.7522	97.4901	97.7916	78.9933	105.237	113.266	113.542
	27.3164	94.3166	89.8527	97.7071	102.653	95.2079	68.5968	91.5652	92.4501	105.859	127.769	122.709	101.389	132.867	142.936	131.113	124.937	111.343	93.5847	112.498	109.861	98.2474	86.0132	107.629	124.94	122.228	102.159	92.901	93.3275	80.8498	92.9935	90.5506	85.6902	84.9847	85.9089	83.6519	95.3279	97.482	103.695	104.046	83.6158	95.7644	97.1027	91.5717	101.909	102.132	61.8304	112.59	113.461
	27.3516	93.4501	94.1077	86.2317	89.7158	98.4437	100.071	91.5557	92.8674	113.568	121.98	118.659	105.566	120.152	132.083	121.349	110.909	101.567	91.5901	95.83	96.5806	71.0428	77.3856	94.7511	118.609	102.35	93.6032	90.4005	74.1739	93.7833	96.4172	70.428	71.209	62.0407	86.5409	99.9127	110.379	108.316	92.3028	97.0271	89.2097	97.6718	105.908	95.8926	83.9263	88.357	106.759	115.707	113.228
	27.3867	108.011	90.2805	76.0308	75.9832	69.6099	100.184	96.4477	95.274	94.0358	116.563	102.638	123.296	127.152	123.587	93.5403	117.22	99.3695	88.1511	98.2434	87.1166	89.4839	97.0806	111.051	121.076	115.907	105.61	94.1552	74.3369	107.819	108.559	97.7133	86.0383	87.037	82.1543	76.2187	105.708	107.753	92.1308	89.4583	78.294	93.5567	101.673	91.1298	68.7519	78.3379	101.739	105.678	107.604
	27.4219	110.643	107.933	98.5424	71.7338	85.3388	105.484	98.5197	90.5178	114.532	126.141	126.041	120.433	87.7436	128.601	132.224	120.307	88.5763	111.086	117.861	112.285	110.113	97.4628	104.82	114.601	116.059	100.197	94.8281	110.78	116.878	111.316	101.256	102.045	98.7652	76.8226	73.4174	101.255	104.761	87.5961	82.3129	96.8107	85.6225	92.3486	100.441	87.071	84.4923	95.5608	74.5393	107.537
	27.457	90.1934	94.6552	100.296	91.6873	96.4479	107.736	108.935	105.161	107.36	123.002	120.863	92.2119	124.712	134.892	141.124	132.581	103.918	120.4	119.137	104.145	107.394	117.137	109.616	78.1742	103.48	102.342	101.754	116.693	108.275	84.7579	60.8162	88.9301	103.634	94.6322	81.4507	103.441	96.7785	78.4239	97.1419	91.7967	87.1811	100.949	102.217	53.4996	92.1913	98.7489	102.572	115.641
	27.4922	84.8247	95.3334	95.5632	79.9156	71.4611	99.9276	105.884	99.0632	98.6683	115.412	101.525	117.637	130.856	103.272	136.381	142.573	136.205	122.97	96.3952	119.919	119.171	105.753	109.865	77.8801	108.946	108.935	107.739	112.226	100.464	72.0432	62.067	77.0039	100.704	103.728	103.879	100.509	84.5924	100.457	95.1464	40.4823	79.0177	101.694	103.238	96.6386	86.9957	90.5571	107.566	78.5412
	27.5273	85.1282	101.958	104.622	103.486	104.22	96.0549	77.9244	74.0729	89.6832	115.392	113.204	111.311	131.817	134.701	129.385	127.317	129.949	120.021	113.234	115.871	112.502	104.747	117.176	120.061	112.36	106.095	107.128	64.8875	106.395	94.9203	90.0476	85.9543	84.6036	82.3743	84.4064	101.419	100.558	106.833	100.872	78.3428	87.0776	88.6861	93.8312	39.4363	96.2913	103.694	108.317	108.742
	27.5625	88.042	91.8716	79.7575	90.1035	99.1528	106.05	102.722	101.258	103.558	123.496	121.806	116.565	128.658	121.278	112.801	113.744	106.189	67.1017	91.6159	103.946	99.6099	98.2655	121.334	124.202	100.03	40.1504	97.0845	109.403	114.184	111.078	92.2727	80.7609	84.8258	80.0463	83.3343	96.1279	90.7498	94.0388	100.91	90.5955	90.201	83.6761	94.0397	106.44	102.639	85.9156	98.3188	98.272
	27.5977	83.2858	66.7577	75.7578	79.0115	90.3259	104.062	92.2152	99.6274	117.243	132.116	126.567	111.17	120.601	101.084	114.68	124.604	116.4	109.255	117.058	119.638	114.459	90.0016	117.324	122.628	111.785	91.867	90.5698	99.6955	107.984	103.713	100.554	99.8066	105.159	95.3451	89.7676	79.3595	70.7149	64.8496	89.8275	106.196	100.931	78.4245	98.154	111.424	116.93	113.677	103.535	100.263
	27.6328	94.4184	84.4001	78.9276	74.3232	93.3639	103.422	102.302	102.749	119.536	136.098	126.765	128.31	137.571	134.799	134.777	112.877	111.56	126.426	126.626	100.127	113.527	117.446	110.154	101.407	114.644	91.3721	93.3525	96.9934	86.3938	73.8435	73.946	109.428	111.885	92.0371	94.7306	96.0773	93.2784	77.8449	85.4828	104.4	100.409	97.8275	80.3692	103.719	107.076	111.987	115.657	106.489
	27.668	88.3192	98.7825	92.801	85.3892	64.1251	93.609	100.272	105.212	123.257	139.422	133.935	130.683	143.825	149.967	140.207	109.743	106.809	113.05	125.097	120.596	111.211	81.9512	109.69	109.896	114.409	117.695	108.467	99.0229	85.879	87.2836	102.341	100.753	101.815	113.915	115.202	110.998	101.27	98.5829	99.3546	96.8847	84.9412	97.8018	105.817	99.8982	87.0435	93.8647	106.93	106.351
	27.7031	93.7023	74.8303	100.219	95.6393	86.6246	82.0537	81.8939	87.958	116.853	139.164	139.2	108.591	134.033	147.401	139.919	110.201	88.28	96.5087	116.4	115.036	95.7633	102.395	109.469	106.998	105.777	118.42	110.74	101.894	108.031	107.871	109.489	105.937	106.566	102.909	111.031	100.661	68.9274	93.18	105.662	89.3237	95.1578	104.274	99.194	49.9285	78.067	73.1975	55.2542	110.743
	27.7383	92.8733	95.7308	97.1785	83.6033	66.3688	88.1118	85.9655	79.4652	108.683	133.74	135.061	106.989	127.21	133.901	130.413	120.738	94.9481	100.818	93.828	106.538	100.896	100.858	85.6727	111.685	115.042	92.9396	111.608	107.994	109.465	109.17	85.9816	93.8383	105.912	99.2009	107.16	102.786	89.2922	101.766	98.2895	98.9088	87.7069	92.9638	99.1766	68.6209	70.5815	81.9816	96.0249	112.369
	27.7734	92.8728	92.3981	88.429	78.5055	89.3972	97.0888	89.6964	85.4712	99.882	120.805	124.822	120.101	115.285	116.195	106.785	115.705	114.966	104.331	101.943	98.3583	92.2947	107.752	107.08	85.2066	112.071	119.277	117.679	100.451	97.6331	92.1766	75.2307	90.3869	101.184	83.5457	103.21	103.75	63.6953	103.831	95.6767	98.9494	106.874	102.118	92.5991	96.0299	92.3649	64.9466	97.275	97.0086
	27.8086	97.8043	96.1216	96.0693	95.8241	74.215	92.6752	96.39	104.73	103.11	114.372	100.755	96.3061	100.678	124.143	128.086	113.217	117.345	85.878	98.065	101.611	102.457	107.171	62.4972	109.311	118.773	121.495	116.302	104.691	81.9349	69.0857	76.1296	91.2658	98.7613	85.1018	87.965	106.067	106.575	103.269	95.94	91.587	113.792	107.672	93.5726	86.395	96.9684	101.571	104.625	98.3607
	27.8438	88.4606	99.6361	105.2	101.753	92.4465	77.1121	73.2286	85.2839	111.385	120.312	96.6194	112.502	108.273	124.601	138.96	136.893	124.739	79.5831	105.427	95.7061	90.411	110.158	114.347	112.143	99.151	106.394	87.2094	96.3519	72.9077	88.2012	87.7774	97.7608	105.617	94.5216	88.1288	96.3302	101.846	55.216	94.6411	106.236	114.865	110.157	95.8239	90.41	94.7927	84.8869	99.7289	101.816
	27.8789	89.1989	76.2119	93.3799	86.5906	101.468	83.405	79.4605	63.3353	107.887	129.905	130.604	129.553	133.253	138.034	130.556	126.186	129.142	121.213	111.118	92.9528	90.8117	101.378	108.435	113.012	108.506	109.497	104.303	93.4007	88.8736	70.1153	84.2382	106.019	105.214	67.1043	84.3745	91.6545	102.04	87.5233	88.7468	67.2254	105.78	98.1805	79.7143	99.88	96.1219	88.8409	26.3333	104.139
	27.9141	104.54	74.3733	97.8255	100.36	99.2081	104.29	103.171	100.259	119.265	136.679	130.233	102.887	134.786	142.3	128.82	97.0167	113.652	109.458	96.0738	97.6472	105.432	99.7987	103.12	98.5903	101.813	95.1431	106.21	90.5992	91.5989	77.7514	80.6704	107.289	104.007	95.9786	96.3868	55.8259	100.837	105.731	104.723	108.521	112.151	102.916	109.316	101.268	65.5067	96.3091	106.4	110.786
	27.9492	109.541	106.963	112.183	105.721	85.514	100.431	102.303	96.1942	119.958	140.61	134.744	90.1506	112.852	137.478	142.509	131.507	121.329	109.969	114.622	112.308	104.358	87.675	99.9759	99.2739	106.871	111.915	113.207	104.69	87.6584	84.8572	101.292	101.105	93.6388	67.5556	98.6309	97.4578	102.939	102.777	105.064	101.244	109.939	118.811	118.158	110.451	82.8491	87.3002	107.073	106.669
	27.9844	94.0186	109.826	107.406	104.071	87.4615	90.7752	79.3382	99.2324	125.833	142.905	139.749	122.681	113.826	133.791	143.085	133.354	108.114	122.22	116.855	108.784	72.3783	97.1395	101.036	95.5673	120.448	124.926	112.105	79.1193	97.5161	82.9053	97.9504	102.641	92.9253	104.613	102.585	69.2556	91.73	68.9508	84.7815	100.948	108.251	103.816	100.347	106.619	103.567	92.0999	101.619	115.827
	28.0195	100.015	104.072	92.0445	104.131	94.3805	90.5008	87.9873	81.8498	120.131	140.77	134.041	105.38	103.168	122.364	128.468	131.263	124.622	119.632	84.9818	103.024	96.1114	110.158	111.213	99.1135	121.195	120.719	107.845	101.133	106.554	107.465	109.481	109.248	100.98	99.9663	104.828	92.8609	88.3167	93.0265	102.688	110.58	107.447	92.364	84.5298	101.374	78.1256	105.777	116.804	105.773
	28.0547	102.055	90.8047	105.225	108.687	95.1082	47.6177	72.5515	81.0295	122.597	135.861	132.044	116.167	115.943	121.196	116.886	124.509	103.983	123.073	115.063	93.8032	87.8626	115.68	115.12	104.09	116.76	111.24	89.8511	90.4047	106.724	115.954	96.8897	101.471	88.2409	70.4339	98.9771	106.613	106.647	108.227	103.266	98.1169	80.5869	102.237	103.613	105.604	109.278	108.855	106.699	116.319
	28.0898	93.6742	93.7635	92.6419	99.2411	101.626	91.2996	98.0327	102.359	115.1	116.511	121.715	95.7826	108.13	128.863	132.835	123.221	117.875	121.459	111.257	92.6076	105.584	112.18	120.119	108.173	121.326	117.414	74.779	100.306	112.732	115.839	107.756	98.8924	95.1439	97.8362	104.704	110.134	105.365	100.352	79.9062	90.7972	95.2352	95.0077	77.0756	73.1026	105.442	105.888	97.671	111.832
	28.125	61.4492	95.3387	95.3225	100.5	108.793	111.181	110.123	94.9205	110.421	115.287	122.57	105.568	94.0798	126.394	127.609	101.247	99.4294	118.602	92.0945	108.258	104.227	95.9415	118.888	122.012	121.882	118.059	106.351	86.6704	91.5252	103.886	100.627	92.9324	88.2391	92.7481	94.8958	93.7529	82.7337	81.2219	104.727	97.8391	98.0565	103.994	92.4484	81.7838	96.8023	110.74	96.3051	103.692
	28.1602	86.023	75.9094	96.1855	76.9071	95.7234	91.3418	102.113	98.314	110.732	134.361	134.683	113.565	92.2541	127.617	129.021	111.966	117.994	117.189	111.458	115.508	100.377	108.109	114.105	86.6244	106.531	81.7025	107.747	97.7192	76.6953	90.3621	71.7376	87.2827	103.176	109.202	111.283	109.19	104.859	102.983	103.772	110.076	111.541	108.925	92.7596	82.7853	98.828	110.181	107.023	92.5363
	28.1953	92.3843	102.027	104.444	93.1905	66.9276	69.9089	92.8226	98.0902	115.576	139.678	143.375	128.734	122.787	136.115	133.66	110.179	111.746	107.16	91.2713	114.713	120.191	118.97	104.785	94.0271	113.969	116.181	113.826	106.295	97.4633	89.2639	77.538	80.4802	98.3075	105.752	97.8812	105.206	101.388	95.7825	94.1883	101.896	80.3628	105.513	95.9072	92.8403	83.1263	96.4387	97.0871	99.3346
	28.2305	109.564	114.153	106.368	94.2372	82.2924	69.315	86.8554	83.7303	109.8	138.789	140.292	129.536	133.008	127.322	127.14	114.114	101.206	96.2895	97.0555	103.672	109.754	108.347	109.845	105.314	110.078	112.333	97.3337	90.6639	69.5797	98.6047	103.91	110.532	108.332	78.2726	84.3515	94.217	80.8069	91.1191	96.0246	101.019	94.5732	89.3127	95.2117	97.5068	95.6172	92.6848	92.4283	100.823
	28.2656	109	101.486	98.8418	85.2513	87.4884	50.5099	84.5328	82.6641	110.383	136.824	134.772	115.987	119.255	111.886	119.231	116.68	105.089	116.337	114.22	107.935	110.82	106.442	107.612	82.3398	85.9393	89.7241	88.9464	89.1707	103.115	98.3936	96.8972	112.313	107.542	99.2763	100.524	100.338	91.6882	83.1313	88.3417	92.4302	82.3246	62.8122	55.49	93.6686	92.6522	96.0878	103.009	90.7515
	28.3008	103.831	99.6289	103.724	104.892	97.6411	83.4468	95.8124	104.302	89.6355	135.088	138.178	118.498	110.323	121.247	111.435	94.8349	120.316	124.921	104.81	114.603	123.319	119.011	98.3189	103.721	106.818	105.225	93.3178	94.7731	100.982	104.314	105.848	102.214	78.9151	96.5564	94.1635	81.698	81.0873	89.3455	95.4812	77.7354	80.0892	69.5447	89.6274	84.151	84.5305	92.5515	105.619	102.025
	28.3359	110.195	107.307	88.9214	90.0487	97.4526	87.4349	99.2093	110.533	122.485	138.139	133.331	101.723	121.428	64.6723	115.528	108.541	90.5376	126.037	127.277	115.663	110.925	111.179	106.737	109.954	108.498	97.4053	100.152	102.299	87.6209	105.329	96.1854	86.0333	83.7109	102.162	100.338	95.9708	99.4014	97.4188	79.4866	106.486	105.103	101.067	102.961	96.1368	98.657	90.7755	97.2481	114.856
	28.3711	93.1648	97.0312	83.3503	70.9575	79.6005	105.572	109.229	90.9976	111.388	137.053	134.51	123.24	133.292	132.711	122.828	67.3619	113.119	125.378	124.566	108.324	99.418	87.0467	104.73	105.239	87.9037	54.3418	74.3722	102.557	104.973	107.079	94.9795	100.057	104.997	92.7011	88.9205	89.8563	72.0994	108.061	115.51	115.304	105.697	94.4193	99.3025	106.924	101.04	90.6287	97.7681	115.514
	28.4062	79.2563	89.6304	80.9656	85.8674	81.1047	110.601	107.236	80.0137	105.786	134.587	134.734	120.604	136.385	140.2	128.54	104.831	108.095	109.313	107.329	87.6223	98.2138	100.607	96.9018	99.5975	87.0685	99.7804	107.68	109.577	98.9326	114.203	105.475	87.0933	105.99	95.5969	77.7844	82.7626	86.1357	104.254	117.804	106.434	68.5459	67.6846	64.7372	98.2249	92.49	75.2669	65.5166	109.349
	28.4414	92.3338	104.864	107.283	106.382	107.264	111.104	104.012	76.4078	105.729	132.398	134.458	110.806	123.803	130.139	122.339	114.807	112.46	98.1632	97.0942	77.7353	98.0055	107.787	102.035	97.5278	80.1235	102.669	106.739	110.896	108.519	114.02	114.891	102.473	104.914	92.5945	67.1801	83.1412	89.8038	105.077	112.099	100.607	82.6661	84.0596	84.2557	96.6906	94.6936	61.6005	95.7435	106.99
	28.4766	106.964	105.165	86.3427	105.094	80.3404	102.122	98.1837	68.2532	108.789	127.761	123.614	115.556	99.012	126.889	122.763	129.117	120.543	108.886	80.9022	101.516	117.144	119.413	110.813	88.7549	91.0092	100.027	79.4017	96.0539	95.5011	108.414	118.438	109.357	111.469	104.711	81.3512	79.0099	99.3745	99.5031	95.6187	89.7929	71.1855	83.1787	46.8851	91.2909	96.9966	93.8966	88.9712	98.41
	28.5117	91.0914	100.69	97.328	98.1146	103.641	100.545	90.6616	74.0558	110.969	123.021	110.62	122.054	131.153	137.939	136.697	124.242	93.2934	95.5054	93.927	113.546	119.698	107.788	99.377	94.9357	96.8885	100.652	93.0541	75.5297	96.9781	112.632	100.066	116.379	121.37	110.718	71.8142	79.1781	98.0996	90.5556	84.1045	67.7325	85.3876	76.1626	65.6774	85.3627	84.558	90.7308	99.156	103.953
	28.5469	87.1726	99.723	85.3284	81.0874	89.4258	100.791	87.5866	100.321	96.184	115.828	123.692	122.727	122.764	136.106	117.243	117.848	103.809	49.0374	95.5291	111.714	109.151	91.451	55.9784	92.8995	85.0845	84.1522	87.1888	87.08	108.136	108.909	104.592	108.095	106.334	112.221	103.837	99.8512	102.111	68.0233	98.0874	102.33	99.8944	88.7226	79.2198	90.766	97.8961	101.052	112.251	112.29
	28.582	101.861	105.959	104.682	96.8045	97.6995	106.57	101.294	99.2546	103.394	103.043	102.245	97.2985	107.207	134.458	136.805	128.849	115.441	101.193	103.149	95.4446	81.7688	86.1338	93.7836	100.67	91.2708	68.4638	97.7384	109.064	99.2012	90.3401	88.5043	98.5955	81.456	97.9059	97.4369	84.5177	103.763	105.246	100.05	99.9043	100.69	89.1558	97.4571	104.24	94.8268	82.8617	104.771	107.428
	28.6172	96.79	82.9251	99.584	106.2	89.2716	111.794	108.104	101.34	112.829	116.351	112.677	102.752	116.046	136.365	140.708	128.549	86.9176	93.4401	91.6143	87.3031	63.7009	77.8361	100.283	104.672	97.0347	97.1197	98.0213	112.329	109.023	102.166	101.503	98.6279	84.0357	89.0156	98.9137	80.6383	96.0376	96.3642	94.3011	91.3228	80.6917	72.8056	98.8747	94.8922	93.0801	95.3226	75.2289	84.757
	28.6523	71.2904	76.6233	100.044	101.288	107.071	116.802	112.019	94.44	102.188	124.808	119.988	82.3953	112.55	122.416	129.458	119.224	108.704	108.419	104.125	97.1661	77.9875	88.5339	76.5849	108.291	100.522	106.651	100.931	110.63	115.269	108.192	97.1296	72.7274	81.2641	91.1646	95.983	92.7472	96.0091	91.7168	102.394	99.1308	98.7813	104.185	108.518	102.065	102.015	102.003	94.9278	90.5159
	28.6875	93.767	102.249	107.38	91.1355	92.4472	108.773	105.342	83.6652	114.936	127.695	123.67	105.7	119.337	120.386	127.843	117.843	116.062	113.846	95.9418	90.7443	96.4918	105.481	114.926	119.621	117.581	113.751	104.999	46.4351	105.649	95.9504	79.9828	85.1636	68.5263	80.1006	70.7902	87.2145	91.0068	103.834	103.21	86.6563	101.433	109.335	100.465	84.8393	98.5715	99.2182	60.8207	89.5695
	28.7227	96.7943	105.7	111.009	91.6498	61.8505	94.3972	98.5857	67.6375	113.971	123.184	95.6033	118.931	133.642	137.235	129.126	124.854	108.013	97.7369	93.1714	93.8191	71.1615	106.962	122.057	113.217	94.7491	96.2555	83.38	98.1355	98.9322	99.2865	85.0162	77.8305	94.4484	92.359	84.5669	68.965	70.6375	100.561	90.1871	93.4763	106.575	98.859	61.145	69.7893	89.453	107.523	102.232	61.7076
	28.7578	106.211	111.095	109.821	91.2893	90.0121	80.1008	98.074	98.3182	105.808	127.409	122.534	93.8065	134.606	137.284	114.562	121.306	111.858	103.011	102.046	104.88	95.6534	102.605	121.557	117.063	101.284	71.5553	85.9302	91.0834	74.2116	98.4335	86.3443	80.6794	92.2971	54.5124	91.5465	87.0752	88.77	104.306	107.495	97.2139	87.4337	97.2018	83.8669	75.8709	95.829	112.207	114.246	101.237
	28.793	95.7537	99.4696	100.142	79.9835	103.23	110.661	111.059	106.47	119.198	131.536	131.708	131.47	126.668	128.209	129.631	109.274	121.355	119.901	103.833	83.9959	106.236	114.549	115.388	99.6488	104.448	96.7086	84.9087	79.1381	99.7496	103.656	96.6351	92.858	97.3962	95.2321	99.576	95.502	67.1308	101.718	104.197	99.1953	99.5914	102.016	76.8546	81.9195	83.8196	103.93	108.552	112.161
	28.8281	94.9692	84.5853	74.9099	98.1318	107.738	105.665	100.375	88.4756	115.036	127.132	92.1414	119.613	121.728	127.911	129.662	109.636	116.471	116.414	91.2545	89.9272	90.5878	103.444	92.5573	99.3228	106.141	108.65	100.575	72.0169	96.0037	95.9169	90.0969	89.439	56.4572	91.9693	73.4059	97.4111	98.1781	94.8	77.9588	90.8994	97.5617	110.835	101.262	77.517	95.8751	98.7732	98.4404	104.205
	28.8633	99.4977	96.3561	96.3989	93.108	100.84	94.3581	86.1534	78.6565	114.186	125.172	118.878	98.9416	101.85	130.572	134.862	121.995	122.468	117.322	96.4792	91.3814	78.6186	92.0895	99.9266	103.978	91.3163	87.1083	98.7974	103.411	105.574	99.6621	85.6405	30.9554	86.0446	98.1049	100.705	94.256	79.0153	95.5167	97.7418	102.565	105.816	111.11	104.753	83.2798	91.9022	99.0466	105.465	102.54
	28.8984	45.4918	84.1521	93.6378	91.4718	94.0688	78.3697	103.038	97.9289	107.045	116.204	116.699	110.095	110.661	128.861	127.746	120.631	124.714	117.756	79.6095	98.2295	99.2818	101.769	102.306	105.787	99.4473	96.7052	100.253	91.2539	98.6006	103.764	87.4269	79.9982	88.3046	92.3708	105.322	104.938	92.1211	69.0876	72.5681	94.937	77.8517	98.8072	106.144	75.9693	84.0728	61.7468	93.4703	93.1782
	28.9336	98.9185	81.411	90.9324	96.7508	104.343	109.082	110.671	99.5412	104.436	107.927	112.197	119.469	90.2919	128.265	121.361	104.774	95.2902	111.443	94.6525	99.2785	113.195	113.709	97.9455	106.682	107.575	108.062	97.7672	78.5571	81.6558	101.116	97.2909	93.6147	88.1313	87.1585	96.8871	112.836	96.895	66.1042	82.9222	86.2742	73.5667	101.672	103.938	93.9304	34.0108	86.2462	86.8573	92.5654
	28.9688	100.962	89.3331	71.2315	62.3415	100.565	95.6049	105.198	91.8578	102.904	124.193	125.626	113.97	124.239	134.682	130.451	100.542	98.9181	107.813	102.275	99.0166	105.131	106.496	106.483	105.418	80.6721	104.377	93.7882	87.3985	96.6541	107.161	79.5523	101.555	107.752	111.999	115.826	113.64	107.888	94.7134	96.0672	95.5537	94.0445	84.5336	86.1208	93.458	87.5348	80.0668	63.9154	91.9054
	29.0039	89.6623	96.6659	97.3077	105.73	104.555	92.3113	96.0511	95.2366	98.2275	128.663	127.702	109.91	120.697	128.52	134.524	122.823	112.467	46.4018	105.571	97.6466	96.381	93.618	92.03	94.1473	97.5426	104.961	96.9866	91.5924	110.918	120.028	118.857	110.31	92.6261	112.172	108.983	47.3163	105.296	98.1548	98.0546	80.9434	90.9988	93.3285	81.7288	32.1413	83.3515	49.0015	81.0202	90.2573
	29.0391	87.3862	85.0968	85.4148	104.589	107.792	87.0482	89.0948	96.2145	111.064	131.986	130.531	85.4744	114.06	112.393	133.596	131.274	108.124	107.369	111.137	88.0903	100.13	103.939	95.3311	81.9299	81.1089	104.079	98.8583	90.4988	95.052	115.039	118.633	119.073	116.962	98.1784	103.387	104.947	94.2079	95.3971	99.4849	96.7251	86.6999	98.7404	84.4575	85.5943	96.5783	95.9798	85.525	90.6846
	29.0742	79.7421	90.2296	99.1757	106.89	96.2838	89.6871	94.9168	87.122	104.79	134.746	133.289	98.6327	119.59	123.234	121.745	128.405	113.193	105.11	106.634	106.242	114.434	107.979	111.079	115.432	109.385	101.175	92.427	59.8577	88.9935	107.04	81.451	102.844	111.954	113.049	108.776	102.439	95.5505	107.255	104.043	97.7309	90.8008	103.173	107.83	105.323	94.523	93.46	91.5562	101.037
	29.1094	77.7641	98.2002	104.792	105.325	92.0917	96.0339	98.4797	90.0405	118.039	138.892	137.233	116.336	125.027	121.726	107.536	116.102	120.406	98.6768	107.208	102.392	120.887	122.576	123.727	123.148	105.14	90.1163	73.8805	82.984	96.5103	105.198	105.862	88.6913	94.4148	94.1413	94.3712	72.7055	109.573	110.787	89.8188	98.1959	88.4488	89.1072	102.147	103.353	94.463	96.2216	89.0127	92.3999
	29.1445	80.5623	85.8441	74.0648	95.4534	93.9959	105.473	103.547	82.974	108.165	140.166	141.775	124.451	130.682	134.88	123.652	117.563	115.967	117.417	107.871	110.862	118.091	98.4559	109.647	114.509	107.878	102.926	102.084	99.0839	79.5619	96.5429	99.9537	83.006	98.4871	94.8709	97.349	101.309	101.453	102.185	94.3372	99.2116	102.274	94.8009	49.3511	80.0561	91.9673	101.604	98.9764	87.9503
	29.1797	101.436	94.597	78.7471	86.4436	106.72	111.758	104.354	91.0375	118.238	140.337	141.7	114.891	121.778	130.44	133.756	118.486	105.795	101.425	90.7591	94.5713	104.986	104.31	98.0982	65.4645	90.6792	91.0812	110.087	101.686	40.4221	104.989	109.56	101.898	54.9136	90.8964	92.3465	88.1854	75.6115	41.2586	91.2716	100.915	102.376	73.5864	89.2703	85.6372	90.6221	86.3229	82.2451	84.3457
	29.2148	96.8294	95.87	72.2154	89.9801	93.9271	97.4052	94.1158	66.8781	114.095	133.235	132.411	125.225	115.486	110.665	128.648	123.396	103.455	98.0011	91.6393	92.0747	77.517	93.3789	85.907	92.6584	93.3603	106.307	109.502	94.2765	89.1303	111.223	115.63	110.028	100.76	88.3732	81.7842	87.7444	94.2627	100.504	103.76	101.863	100.858	89.6134	86.9795	84.016	80.2293	90.5562	90.7203	95.6546
	29.25	87.6042	83.8812	81.3195	91.3237	78.8523	52.5455	92.9081	92.5027	104.814	122.169	98.9523	102.084	118.61	118.795	107.426	116.446	101.327	108.761	99.2093	92.4588	105.562	111.291	111.331	97.5408	93.0062	86.0705	94.6785	98.9543	103.98	108.504	83.9436	102.214	88.883	94.8741	78.7783	58.1428	83.9486	98.2774	97.4207	79.6675	98.7029	90.9896	58.6418	83.6511	91.9657	103.443	111.082	113.208
	29.2852	50.0037	77.7318	88.3451	105.057	101.376	86.3105	93.9473	98.7189	102.555	122.759	118.861	113.09	102.288	125.586	132.066	128.724	109.606	121.331	117.689	108.593	84.5156	107.47	115.82	109.958	95.1911	70.7479	58.5376	74.5233	94.2707	88.8707	101.984	106.283	103.437	101.57	91.9743	72.8317	72.6115	82.9626	74.4162	96.878	107.016	96.6718	59.1688	91.0875	87.0089	95.3833	103.464	102.036
	29.3203	97.4842	97.7059	93.5661	108.204	110.059	95.0047	101.187	95.5914	102.204	124.808	128.701	131.525	139.388	146.143	147.423	140.608	130.519	114.483	108.966	101.153	92.6906	101.723	99.4093	93.3022	89.8803	89.3078	86.8568	86.2555	78.3131	96.5502	107.043	102.103	99.9053	97.8682	89.0216	99.4708	97.9426	95.9148	91.2779	99.2196	105.815	102.117	84.9723	84.1446	103.133	109.583	105.932	106.646
	29.3555	106.322	107.377	92.2471	102.679	107.109	94.5306	101.357	101.199	107.336	126.433	114.358	122.119	134.742	145.53	138.204	120.818	116.997	109.305	104.087	98.1387	86.1109	85.4802	80.0113	90.6586	103.349	111.183	107.774	101.537	104.587	109.202	104.231	79.5993	68.2729	87.8216	92.4104	100.048	93.8187	95.0444	82.3438	90.8259	81.7016	91.5129	97.9781	91.1221	95.0577	106.449	99.1567	96.9807
	29.3906	109.783	108.698	89.8346	83.0463	101.595	97.4483	93.252	80.2915	115.266	123.288	124.806	124.521	121.423	137.528	122.34	92.9804	94.5276	85.7668	108.453	98.9867	72.8695	66.766	76.5312	104.301	110.883	111.736	95.7665	83.0862	93.4603	100.159	88.4616	91.1523	86.9935	79.5033	87.8371	99.4307	85.4207	83.7967	98.8585	89.7313	77.418	99.47	97.993	56.8492	68.7449	97.2083	112.344	113.557
	29.4258	83.2424	102.052	87.7272	85.461	101.682	97.4123	98.5228	98.3827	96.8195	105.81	97.9673	105.245	131.754	136.505	126.375	112.555	105.766	99.0437	105.94	93.5539	90.772	93.3785	102.457	105.812	46.1626	99.8899	99.3173	84.2521	88.3132	74.8874	79.7233	99.9775	104.19	93.2541	75.6639	93.3129	86.2477	73.4858	101.648	104.196	96.7537	106.125	104.979	73.9407	77.203	90.4828	111.972	118.272
	29.4609	94.4392	80.1282	94.3087	96.0164	92.8506	88.0983	100.211	79.4834	105.211	122.554	122.588	116.153	122.585	123.513	104.981	91.7781	95.5046	100.114	111.679	118.235	109.095	83.1736	106.639	111.622	98.0492	84.411	101.374	81.4281	96.4477	98.124	94.7791	99.567	105.797	97.5313	94.9375	101.991	86.5658	94.1842	104.086	107.777	93.1075	104.456	102.789	96.8644	96.0952	101.826	105.148	89.6315
	29.4961	89.426	91.9376	97.0662	92.8105	87.6734	102.628	104.841	103.93	121.97	136.541	133.932	99.9715	108.206	58.8567	116.365	114.044	111.433	111.762	119.904	119.983	107.367	101.626	89.7999	114.007	106.968	91.6413	106.676	101.145	100.002	110.397	103.127	100.828	100.34	85.8392	101.568	103.624	106.185	89.7248	88.0456	101.866	103.492	91.4855	82.4386	79.095	101.546	106.928	109.55	108.964
	29.5312	79.5507	80.326	91.8771	90.1077	85.055	95.2167	61.8378	97.2801	118.114	140.041	137.13	115.204	93.8548	123.185	131.195	125.678	103.517	96.8489	113.696	118.726	99.2513	104.75	106.402	111.336	112.152	108.707	111.632	100.661	91.534	111.197	106.932	100.448	103.816	102.617	88.7462	93.3043	103.797	93.4537	85.5963	71.4935	91.4346	68.0575	76.9391	95.3798	83.2879	88.1251	91.6551	67.951
	29.5664	98.5012	79.0663	75.7731	82.1896	85.9757	89.4228	96.1861	98.0023	121.42	138.487	132.577	89.9493	120.458	127.258	133.049	127.65	99.5945	108.127	120.876	118.547	103.209	93.965	99.5324	81.6536	96.9236	116.95	108.768	80.6733	107.094	109.815	78.9144	76.7979	89.6302	82.0551	81.6295	95.1062	101.193	80.7571	83.1535	90.9623	96.7091	93.7968	103.613	102.483	87.0451	84.0453	76.6996	69.1178
	29.6016	97.6501	84.6118	85.8669	85.2627	99.0407	87.991	99.6019	92.4914	112.486	134.46	130.477	119.436	128.739	119.601	126.686	134.19	120.033	119.607	112.945	93.1752	107.426	103.873	99.4788	86.8636	101.939	112.787	110.152	98.3473	72.9769	107.46	108.84	101.006	96.8393	87.6773	87.6589	94.7442	102.499	98.3653	82.3177	93.2537	88.2879	99.7171	108.405	99.0597	70.3853	68.9125	59.9833	87.7064
	29.6367	98.0241	97.4807	101.447	104.616	110.026	105.867	90.3875	86.6835	109.516	129.939	123.991	110.687	128.639	129.824	117.708	132.048	130.408	109.906	113.743	114.071	94.2763	100.216	100.156	61.5537	99.429	98.3302	83.8107	94.0604	77.017	104.832	107.729	90.8117	82.286	83.6732	103.81	91.8637	99.3028	92.8129	88.3588	103.533	103.543	103.187	96.1777	92.1032	67.3654	88.1609	93.1921	90.2833
	29.6719	78.0003	73.6246	97.7878	79.5046	109.574	109.71	92.6423	85.2646	102.946	126.166	119.526	105.094	119.958	117.075	123.271	130.015	119.84	87.054	113.13	123.776	116.242	98.1493	81.9574	95.6729	94.8126	75.2085	84.687	83.165	91.1722	104.883	105.238	93.2108	87.4846	87.6556	106.628	116.797	116.884	105.35	83.2099	96.0006	102.168	99.0554	81.4269	90.5489	95.7043	89.9749	99.0494	93.6536
	29.707	82.5289	75.2394	98.3182	113.1	115.668	105.193	106.551	108.811	116.835	123.381	118.362	112.637	120.539	124.43	130.714	115.218	116.559	115.792	119.139	115.375	115.292	103.543	79.8829	101.477	104.788	93.368	87.7433	73.4086	95.1546	93.5219	89.2851	99.7215	78.0073	64.4882	101.12	117.87	118.517	108.119	92.386	83.0315	87.4879	94.2722	82.5617	97.4565	84.4738	64.2686	97.5868	103.937
	29.7422	94.1344	83.8518	103.6	113.704	109.057	78.8519	94.6845	111.668	102.684	108.088	83.319	69.4726	120.191	135.255	129.202	93.4634	107.258	117.817	105.872	78.5741	95.6585	106.83	114.196	117.29	110.267	82.9163	86.4491	85.7901	87.7854	70.3974	96.0283	103.821	99.9178	97.8894	91.6613	100.91	97.3405	93.5487	89.8253	88.9325	93.8381	88.9213	97.4998	95.587	92.4434	92.0152	103.421	103.981
	29.7773	86.1319	107.89	103.979	75.7232	104.273	97.2946	102.771	98.7702	93.7404	103.485	100.329	102.891	118.063	126.863	129.87	119.072	119.107	112.594	88.3117	98.3336	81.3746	98.9818	109.295	109.805	108.302	95.2186	85.0103	82.5049	100.822	107.321	106.369	94.1496	69.2427	103.221	94.8463	86.4067	87.8458	88.0058	94.2823	98.4192	98.9761	94.6208	92.8152	56.9157	91.7294	100.353	80.5645	92.9557
	29.8125	103.28	109.317	96.8995	83.4288	97.5532	101.172	92.3601	96.5935	95.6709	109.726	93.2822	92.8083	110.179	108.551	125.132	108.541	112.865	114.589	104.352	98.8708	78.5999	94.1792	89.646	81.8444	87.2645	100.461	96.0907	88.4866	103.287	112.552	107.118	89.4454	105.339	114.291	110.019	96.9914	95.7767	89.2453	102.771	85.6359	100.843	100.707	78.2379	79.5868	84.1411	82.3553	98.9125	97.8119
	29.8477	95.6721	102.12	96.7694	80.1559	72.5412	90.6597	84.3395	87.7501	104.328	122.078	120.604	125.384	130.149	114.967	116.557	121.019	113.466	101.977	78.2595	102.81	101.821	93.4021	91.1162	103.19	99.5128	105.935	108.794	97.2866	50.8702	102.033	102.977	95.7797	99.6995	111.059	112.947	107.673	97.2626	101.595	103.66	99.1307	100.117	76.9889	89.1343	93.9189	87.5915	87.0435	99.1029	92.9777
	29.8828	84.2602	93.3046	87.692	90.3719	90.5196	74.5066	85.4711	95.6302	110.286	129.378	130.707	130.27	141.279	138.163	130.635	107.201	103.833	70.405	83.2681	103.052	93.4468	97.2779	109.714	108.019	51.028	107.236	101.454	76.8336	84.4006	93.4408	76.963	84.376	93.0128	89.8592	95.8568	96.646	52.014	84.0618	92.962	83.7582	95.0201	101.544	104.516	100.972	63.5718	69.6229	94.1465	97.3914
	29.918	105.972	106.349	101.398	104.582	105.064	88.7784	82.1603	96.7571	99.6308	129.515	127.788	125.616	139.648	137.973	131.419	119.7	112.013	107.449	99.4691	109.712	112.112	109.821	91.0643	104.634	111.979	109.614	87.8488	83.945	89.1972	67.4272	92.3868	100.876	100.286	98.7061	100.475	92.0756	74.7142	81.2225	70.4038	68.0641	76.8408	101.201	89.6541	102.273	103.307	101.662	100.862	87.2612
	29.9531	85.7291	102.073	91.3167	104.434	109.295	109.34	103.091	100.926	114.495	127.655	124.095	112.128	133.152	106.489	119.203	97.6417	104.787	111.633	108.213	103.788	102.453	92.4005	104.53	108.618	103.651	98.2034	104.57	88.4706	90.8856	92.0157	96.8576	107.989	89.4936	93.4529	88.9864	81.8936	82.7975	93.4719	92.339	99.147	100.169	96.754	95.3523	104.701	101.292	85.8965	91.0534	89.4287
	29.9883	107.485	103.936	97.5507	92.2005	85.1219	102.763	97.8044	92.7104	114.384	110.944	114.447	120.512	132.814	136.058	123.902	95.5985	105.856	95.0115	73.3767	89.0906	96.1354	99.1173	105.725	94.0897	86.0011	93.8433	106.252	103.918	104.057	103.598	103.727	109.218	108.508	103.681	97.6851	95.5105	89.3886	95.1631	98.3654	106.44	103.564	77.7099	84.3213	98.4898	110.379	108.576	101.346	95.517
	30.0234	106.224	95.4771	94.9312	101.459	93.4029	67.3201	78.5039	90.4091	107.351	103.17	103.803	88.0852	124.906	135.519	129.086	124.746	117.209	88.4899	90.0244	101.786	105.221	98.4657	94.6103	101.482	94.9564	32.3368	106.375	106.255	92.0039	112.233	109.091	87.1354	89.598	107.423	109.903	100.383	88.817	72.4441	68.4475	91.4701	102.716	103.714	99.7649	100.944	107.242	112.199	105.579	77.6988
	30.0586	106.884	107.644	103.777	97.8629	32.6532	89.025	88.7562	89.0066	89.154	112.773	103.445	106.384	126.903	125.167	85.4261	121.404	119.237	102.695	93.0177	97.7449	64.8956	99.979	104.539	109.642	97.4727	90.4921	110.262	108.412	97.2743	106.352	104.822	74.5303	93.0383	89.3359	102.448	108.467	96.2808	95.6264	86.228	89.2152	71.5019	93.6345	92.6868	80.9514	84.0224	100.682	70.3376	104.523
	30.0938	95.1634	96.8323	88.7558	86.5099	99.1413	101.512	99.7468	100.303	108.688	113.92	105.481	113.767	125.438	95.4209	115.944	99.1092	109.277	84.3332	68.6128	93.0399	103.297	99.65	93.1913	99.7237	102.164	102.381	108.979	101.528	85.3963	102.607	112.48	100.031	90.315	109.897	116.119	111.465	93.123	99.5858	84.7761	70.3437	85.2373	92.3777	86.1519	87.6691	82.9241	87.0996	104.315	108.98
	30.1289	78.0084	79.2491	95.7935	94.2281	88.8625	99.0491	75.4399	95.2511	88.8222	108.033	94.4308	108.803	128.582	130.467	127.85	119.52	115.959	104.397	90.5562	87.3581	110.636	111.189	105.657	97.2714	109.009	102.21	100.467	109.061	106.354	112.673	104.343	104.542	112.215	115.268	109.147	113.539	108.289	70.5802	97.6088	89.5145	80.7258	93.7862	89.4481	81.164	85.4934	95.3809	102.723	95.5221
	30.1641	96.1197	88.4332	99.5432	98.1577	79.1169	86.5099	99.6746	92.3414	90.3018	107.907	108.082	115.147	124.675	130.505	127.398	115.543	111.335	111.442	112.508	100.934	99.2651	114.609	107.733	103.847	114.512	109.836	105.226	114.274	110.325	98.0184	102.747	104.39	87.6401	104.211	97.1271	106.283	108.633	110.676	113.14	103.507	88.0161	84.8036	46.242	68.9169	82.4918	72.6988	95.4526	71.9427
	30.1992	83.8146	73.2196	98.6755	108.295	95.8695	88.3788	91.646	88.0045	88.1205	112.932	114.168	104.127	83.2782	103.507	116.182	94.9076	87.5656	94.7628	115.579	113.122	105.526	100.189	101.722	97.5553	110.025	104.46	92.6616	98.1218	105.346	101.089	109.321	111.307	103.519	92.2681	93.7808	98.5341	73.6682	112.931	115.17	97.3095	72.3072	90.9762	91.2041	88.062	84.8046	87.0549	95.2022	91.7327
	30.2344	96.1767	86.7133	105.334	114.344	104.401	73.6678	75.1324	77.8978	89.1876	117.52	106.727	102.563	97.3888	104.404	112.712	115.387	100.892	101.82	110.253	105.223	103.498	100.66	99.3763	56.212	95.464	108.198	98.1063	89.1737	101.019	92.9224	85.3624	107.729	104.915	85.8146	75.8674	91.9133	107.918	111.631	106.278	67.5219	70.3706	94.7299	91.2293	51.2993	84.4468	70.5539	100.38	93.7195
	30.2695	100.686	97.595	91.0065	110.135	107.319	103.807	101.755	100.922	111.187	125.367	124.935	112.276	107.214	109.3	79.9436	116.328	119.115	106.389	90.9213	98.2366	105.04	107.752	104.054	83.9758	96.9395	100.529	75.2465	86.9455	91.2463	73.0248	82.6817	91.4214	87.6824	78.0282	89.4969	98.4023	103.986	57.3615	103.381	93.3069	88.8746	101.54	97.6839	60.5036	89.2466	101.284	103.252	100.663
	30.3047	104.701	100.504	105.861	101.389	72.468	95.8247	90.6955	88.9978	97.0852	125.583	126.713	91.8398	102.067	119.595	123.816	83.1904	119.079	116.796	113.775	113.334	101.81	90.2093	112.106	101.005	81.9657	91.5685	88.9779	80.5976	87.309	94.1719	84.7783	66.8293	82.2376	84.9871	87.5871	91.7527	102.598	102.638	101.651	94.2208	87.2521	106.321	94.6658	86.5865	94.2683	96.7221	72.4966	90.7943
	30.3398	92.312	57.6913	98.6777	102.947	92.1144	64.933	80.6938	85.5201	82.3284	119.879	127.163	118.288	123.578	138.382	141.093	130.681	112.335	96.4205	100.938	111.78	69.9206	111.687	117.405	110.71	98.0803	88.2162	93.9893	105.71	105.017	99.9395	86.3925	90.9677	89.1034	93.064	103.551	104.092	82.1933	100.65	86.6544	104.115	108.792	105.233	100.748	98.4323	84.9473	94.8408	95.2814	79.5043
	30.375	67.5526	79.3309	91.7527	74.4085	99.4865	100.156	100.801	94.9254	88.1922	120.031	124.008	81.4376	104.217	140.188	145.95	133.351	95.3073	89.0757	96.1607	115.396	113.435	112.344	105.207	101.011	99.5636	71.6955	104.17	112.405	94.9922	97.9273	96.9661	97.7436	96.6498	100.638	95.5366	84.0533	101.549	110.396	110.414	111.063	109.232	82.8305	103.868	104.598	105.262	102.584	92.0731	62.0941
	30.4102	97.5298	76.6796	83.1852	91.4889	97.3557	100.072	73.8159	102.35	107.109	128.971	134.198	119.656	107.117	134.799	137.366	123.06	117.572	106.062	109.216	119.096	104.224	106.324	105.292	94.8582	99.1268	100.062	72.501	113.599	113.259	104.174	102.01	103.551	88.1124	100.52	91.1805	73.455	96.0963	108.562	95.9419	96.5398	101.842	96.2265	96.6668	63.6219	93.0858	99.0888	82.0043	101.254
	30.4453	99.2285	91.51	90.4094	91.5652	71.4475	97.278	94.1658	82.6845	115.604	134.413	137.508	130.028	123.312	131.622	122.466	99.2399	112.925	108.754	109.123	117.491	111.64	107.751	104.995	89.8851	98.9064	106.552	108.591	112.825	105.946	73.4665	47.4699	93.5065	99.9555	101.939	101.656	97.5687	79.221	95.3767	98.4305	98.0975	93.8968	82.2898	71.6401	88.9851	80.2212	89.9685	110.422	114.196
	30.4805	106.499	89.9578	89.3409	87.0596	86.2436	100.702	89.2066	68.0348	109.676	126.086	121.045	110.001	121.593	120.472	112.93	88.6207	108.479	115.545	114.815	88.9932	94.3421	80.4488	94.3905	64.2982	104.506	98.5501	96.7331	105.423	78.4564	102.44	100.894	95.6199	75.3436	78.8177	83.3761	86.8572	99.5023	95.7627	80.3753	88.9004	97.6028	93.9493	87.7716	82.1084	89.4566	97.4778	99.3486	112.073
	30.5156	99.8113	96.7845	96.3784	93.9471	89.433	93.6546	96.6506	85.3642	96.3394	101.837	112.247	108.449	93.5091	95.9513	84.8112	106.984	79.4722	103.325	112.49	101.151	91.8451	88.275	88.5925	86.214	100.139	110.788	101.322	104.48	114.737	114.55	100.348	93.7843	95.4595	97.0232	101.108	105.953	111.341	96.7175	91.343	93.8724	73.6116	91.0252	96.3538	70.314	78.7775	97.1477	96.9757	103.28
	30.5508	88.9177	91.5081	96.8028	103.628	79.0504	76.9402	90.8726	104.338	110.859	116.018	122.697	113.924	112.076	121.388	123.061	121.945	102.119	102.583	106.546	91.2553	73.7328	66.025	84.2939	95.5047	106.985	112.781	97.5546	95.842	113.348	114.344	99.3267	92.822	56.3548	100.46	101.69	112.504	109.748	109.284	105.523	74.0173	88.6179	99.9567	97.6446	88.8319	94.9458	106.635	100.73	85.9336
	30.5859	102.58	95.4734	97.668	109.953	107.836	97.961	90.7573	96.5362	117.195	130.932	133.024	125.979	113.881	124.286	132.482	127.956	115.518	106.189	102.283	68.4381	75.1095	92.6496	98.1623	88.1744	104.594	112.956	99.3885	83.7184	99.205	97.9841	93.4307	100.047	99.4957	96.8964	88.4037	105.634	102.528	109.155	111.009	89.4846	75.3106	96.9938	97.1222	90.9987	103.493	99.6146	95.9493	96.949
	30.6211	104.568	91.6939	84.1668	101.995	105.425	99.1594	84.4099	92.2235	114.455	127.21	116.423	110.039	104.056	120.818	123.312	102.631	110.881	102.156	109.899	99.7461	98.2148	105.782	99.9635	71.0794	85.9615	102.663	101.897	79.6795	83.8075	73.9357	87.9679	101.225	80.3333	98.2521	96.4566	80.9217	106.023	116.187	113.169	91.7559	86.1561	101.507	103.644	97.1291	95.7013	70.3635	89.9622	75.5146
	30.6562	94.3886	95.5926	85.9096	91.6867	49.2104	76.9677	83.9676	102.615	120.094	125.793	112.743	110.388	114.287	120.967	112.827	112.68	108.549	107.086	104.279	102.094	98.2532	98.2347	107.503	92.1472	88.3351	90.2507	77.4239	98.3514	95.1517	83.623	82.3988	101.609	100.962	95.1014	97.3373	86.957	76.3423	106.602	103.352	97.8689	93.3476	99.7921	104.117	91.2119	95.0404	56.0264	98.3581	98.9988
	30.6914	92.2628	63.3036	100.146	97.9234	73.6608	55.4782	83.735	96.2747	106.259	130.135	124.637	88.5593	114.105	117.95	107.087	119.315	110.665	104.314	102.913	99.3709	96.9055	106.975	115.564	101.204	90.4585	76.8811	97.5634	93.6191	85.1839	103.449	101.696	108.409	100.621	83.1714	93.302	86.3172	75.1323	99.3525	91.2008	91.6816	92.3727	91.9801	102.109	105.124	97.6084	98.4134	106.733	106
	30.7266	76.1064	92.044	100.401	103.691	95.3482	74.4346	82.8716	94.4184	120.086	133.119	123.872	96.7886	96.9762	114.398	117.032	113.668	106.097	104.597	108.065	100.43	81.5957	105.65	121.223	120.26	105.846	94.0059	91.3556	99.3804	105.384	102.545	108.453	111.423	82.081	94.3536	63.835	96.8613	103.509	105.591	80.9844	103.003	104.37	90.5102	98.1386	98.9008	74.7749	81.3612	94.5168	108.917
	30.7617	70.9691	92.5644	67.6101	93.8809	100.405	98.6583	101.093	93.5608	119.443	132.325	126.551	105.294	103.32	105.941	101.744	100.188	106.341	104.736	92.921	68.7799	92.8503	88.4973	112.874	123.218	103.734	90.3842	88.7734	97.068	106.162	106.963	111.436	113.092	103.309	100.696	98.7465	91.2762	107.544	112.443	108.061	99.8306	90.4861	93.3984	99.0509	97.9531	92.7297	93.0201	95.3089	100.944
	30.7969	96.9287	95.509	87.4195	80.2696	83.812	85.3037	105.704	110.29	87.5319	127.009	122.993	120.804	123.895	110.624	113.917	112.054	113.362	97.1149	87.8421	69.6321	74.3076	88.1084	109.848	122.635	115.642	101.276	100.097	81.7904	87.3452	111.79	114.66	92.4616	97.4131	85.2687	92.9021	93.3021	96.0563	95.6044	98.0405	49.4905	77.9326	80.0601	72.663	77.6751	74.7453	96.3039	87.5033	93.5031
	30.832	89.0298	84.5403	80.984	87.806	100.144	99.6103	80.3196	109.813	119.217	125.092	115.182	110.863	127.025	132.97	122.616	101.88	112.359	102.565	98.523	85.8836	96.3378	95.0581	103.879	118.981	110.518	77.1912	100.558	90.4277	88.7797	100.633	105.841	98.2542	90.0217	94.593	95.2942	94.6303	100.698	98.7381	88.9783	75.9894	88.8746	78.3831	61.784	88.3273	100.872	104.902	109.37	108.425
	30.8672	87.9925	63.4106	38.9163	88.8657	104.32	106.662	106.551	94.0713	104.709	114.127	112.677	98.9439	120.331	136.657	127.669	98.2127	113.249	112.482	110.133	109.871	108.196	104.289	100.203	112.542	102.035	93.9157	108.355	104.613	91.7884	70.6702	95.2243	88.4864	73.6092	89.848	93.2658	91.5072	105.359	106.735	98.4092	88.8393	87.3952	78.4077	81.4328	95.7721	99.6922	64.8572	105.876	102.577
	30.9023	77.4193	94.4464	97.1218	105.934	99.2542	97.2934	107.786	95.5233	88.5658	106.346	106.076	112.458	118.447	139.955	134.232	110.766	82.1469	103.848	91.3414	106.899	67.6323	99.2963	87.2255	103.048	109.951	99.9622	100.325	106.625	89.7543	99.9967	88.2408	76.3076	71.9552	74.0603	91.9361	100.627	97.5911	73.8478	94.7632	72.6378	75.4971	78.1227	79.5444	76.9909	84.0447	103.593	111.018	107.971
	30.9375	108.859	105.99	100.854	105.852	113.309	102.794	96.3618	101.57	106.293	121.9	123.056	125.325	135.356	137.095	136.209	122.774	102.154	107.503	107.637	112.651	108.583	94.0684	87.516	96.9061	102.667	94.7529	95.2815	105.854	112.556	107.733	76.3667	48.6645	83.6079	98.0846	105.578	99.9563	97.0265	103.425	99.1902	74.8468	72.9189	88.3971	75.0696	49.176	86.2973	100.861	97.0646	114.237
	30.9727	68.5093	97.0002	79.7354	96.1421	113.301	109.925	103.781	99.2518	107.541	127.915	124.298	123.19	136.064	118.725	133.072	123.037	95.2997	107.275	90.7432	112.176	116.21	107.859	111.877	106.959	70.9598	90.6433	55.4524	90.8341	97.2678	116.163	111.023	103.771	104.621	104.731	85.5686	105.22	112.321	112.102	99.2897	66.859	87.6883	86.218	75.6019	72.6386	96.2585	100.815	97.534	103.181
	31.0078	98.1716	95.4587	90.3713	102.438	98.3749	105.878	94.0975	92.3975	102.259	129.101	128.41	118.51	128.706	136.408	139.301	126.375	96.9705	109.627	110.268	99.7656	105.867	118.439	119.749	112.103	78.4227	101.91	108.369	101.062	94.4194	115.896	118.458	108.234	80.1905	100.286	95.3789	90.9977	102.091	90.4274	100.331	93.1119	91.3257	60.2348	88.0329	94.7988	101.027	89.9674	98.8163	85.2448
	31.043	101.162	65.0239	104.399	104.16	89.1206	94.7449	89.666	76.1532	108.074	129.946	126.365	116.934	117.159	129.441	136.982	119.698	108.681	95.3918	90.6517	88.957	104	99.8527	101.284	109.229	107.612	109.074	113.562	113.396	108.202	116.849	104.275	91.9272	103.247	101.116	94.6911	91.3245	102.113	101.418	95.015	80.4831	81.3928	95.3703	87.0071	76.7318	96.9301	100.182	108.102	108.132
	31.0781	77.8634	104.003	112.132	107.041	77.5319	95.8401	88.5488	65.8204	110.931	129.614	127.379	109.033	132.476	138.05	132.117	112.767	111.032	102.348	95.6181	84.1375	96.9712	109.394	104.014	84.3176	89.0931	88.6537	84.0563	103.462	114.167	108.957	102.794	101.682	102.066	83.713	83.9817	74.4201	106.143	110.836	97.6727	82.1525	90.436	95.4581	89.8418	87.9771	70.4131	97.6749	112.699	107.874
	31.1133	84.9188	102.527	106.274	96.2897	89.8857	99.8423	97.1801	79.2074	93.0453	123.907	125.859	122.213	128.651	122.822	115.998	110.841	117.484	114.414	102.606	78.8835	94.6793	117.059	120.209	113.746	108.231	105.347	100.054	91.3554	101.144	94.5819	93.0024	85.1263	95.6547	99.5529	88.9655	81.5663	100.084	107.215	98.2466	81.01	92.519	85.741	54.0698	56.5813	86.0447	92.5964	96.9714	103.762
	31.1484	78.4641	97.797	97.7307	80.5315	80.9168	94.9359	105.227	103.843	105.053	122.691	118.431	107.956	110.889	93.6916	86.103	98.041	108.869	96.858	88.7002	90.1197	101.354	113.407	116.46	108.407	89.9085	115.329	113.804	108.903	92.3685	93.5056	104.218	107.377	95.5698	89.6473	98.8819	84.5142	90.5981	73.6026	90.6727	88.7847	86.293	58.2138	79.5221	80.3304	92.3975	92.8276	96.9195	98.7268
	31.1836	94.6401	90.2464	99.455	101.196	93.9749	73.9216	99.3801	89.1263	83.1494	123.447	124.82	94.1368	94.5359	95.6974	49.6179	95.8774	104.315	88.5735	76.7108	97.3899	81.0287	95.3554	77.6065	99.2865	109.876	111.918	95.9587	98.0993	108.314	93.9054	91.9475	103.273	107.366	111.879	109.706	77.2861	86.5621	82.2368	68.0438	82.8539	88.6224	95.9037	96.9025	51.3665	90.4255	73.8811	97.9535	98.7514
	31.2188	77.9405	69.1161	74.4592	93.8874	89.937	86.9306	104.064	102.199	113.402	128.053	124.499	98.4528	90.1913	72.9647	103.841	97.1088	112.92	108.174	71.2183	100.488	102.031	94.6208	86.8345	88.5825	97.4475	90.3707	97.8244	90.6728	103.991	104.56	99.3082	81.1556	97.6591	114.988	115.59	105.977	96.4632	87.3076	80.2407	88.7676	93.9289	110.507	109.856	105.694	104.635	100.353	79.1484	91.2548
	31.2539	84.7339	79.4442	82.0205	97.5634	97.4701	84.6904	101.174	115.73	120.396	124.262	110.948	104.673	109.824	119.564	126.938	127.915	124.194	115.727	107.68	108.615	101.945	65.5102	97.3772	102.312	103.156	97.4018	96.8563	96.0708	97.3293	75.2846	89.0349	79.8499	91.2551	99.6668	100.829	94.9154	70.1266	71.4871	78.635	94.5271	105.496	111.001	95.9469	98.5255	106.06	101.876	103.516	102.135
	31.2891	82.3584	79.0564	105.071	110.149	98.8147	84.8592	99.0752	110.098	92.9671	119.94	109.528	106.126	113.782	117.052	129.676	127.111	109.33	101.756	95.8702	100.467	86.301	95.1666	109.328	108.128	98.8689	82.3781	74.7642	99.0166	107.113	104.365	93.9751	82.1703	93.032	92.6743	94.0435	83.9285	46.4243	73.2685	90.3342	74.5488	91.7046	93.7515	102.787	106.128	90.8842	74.3885	100.697	92.3214
	31.3242	90.0903	97.858	107.998	107.856	92.5436	82.2101	87.2573	98.2265	115.964	125.786	119.089	98.8933	117.517	120.865	124.803	70.1777	112.622	111.228	105.473	102.849	85.5698	96.4608	113.093	100.632	93.7563	91.5342	88.4171	97.3664	101.446	107.99	108.489	100.341	72.3661	105.717	103.503	71.4959	72.8956	82.6055	90.1241	92.2043	94.5093	82.1795	91.6637	105.909	101.066	88.6308	101.027	97.1365
	31.3594	75.7597	98.4528	81.6725	95.2221	90.47	80.6314	91.6027	93.9297	112.281	129.145	116.336	101.942	123.431	135.456	129.76	93.0043	113.514	104.485	105.171	98.4784	95.6203	105.438	112.34	107.89	102.779	100.005	93.5451	87.5701	84.8509	87.9494	96.6388	108.447	102.122	100.483	108.02	103.105	92.7113	65.3393	92.8344	88.414	105.599	100.157	98.662	96.2065	88.4475	102.823	94.1326	91.4563
	31.3945	97.6236	94.1301	88.2432	88.6077	98.5224	100.905	105	108.268	118.955	131.504	123.161	102.746	91.8389	134.578	137.857	127.14	120.636	103.458	91.0517	86.048	96.4422	100.194	97.9551	77.2972	88.4243	80.0437	60.7552	82.2899	93.0439	93.9871	95.7958	104.175	100.525	90.9482	85.2254	100.848	94.2707	90.4953	104.024	105.784	103.825	109.519	100.472	89.9647	102.161	105.707	94.0474	90.3191
	31.4297	72.4142	94.3889	55.3311	65.4095	98.9892	98.6456	87.1338	102.458	111.581	131.622	129.694	115.119	125.95	135.922	129.956	124.017	114.923	110.026	87.0407	95.616	99.3148	95.9253	92.161	88.4568	85.3504	76.1496	76.9497	65.1094	77.9027	88.2668	65.9644	87.2373	109.546	102.246	83.1183	89.5909	89.8735	90.1906	104.636	100.116	87.3911	100.885	98.5681	90.5185	90.5555	106.3	110.954	101.727
	31.4648	98.4656	98.6798	96.6886	96.6966	104.016	99.912	96.8409	111.122	106.181	123.213	129.035	116.66	127.76	130.957	112.798	108.343	93.3404	108.367	110.803	94.8451	89.1749	109.269	106.998	86.6343	85.5439	71.4721	91.6121	84.9572	80.9346	97.3523	96.0422	106.049	103.008	107.979	104.335	102.333	86.5623	87.9291	92.0934	86.6501	93.6507	49.302	98.8559	91.0254	62.1131	94.3865	107.199	103.592
	31.5	86.8686	91.5995	81.5234	77.7976	90.9024	99.4807	100.991	105.097	99.5263	116.385	120.935	113.097	112.88	115.381	121.277	91.0678	99.5177	90.8792	106.317	101.522	66.3932	108.553	116.098	114.23	101.799	67.2192	96.6574	107.084	105.429	103.994	108.556	109.581	103.373	110.181	120.414	119.475	108.006	62.1508	92.5217	88.5608	82.1487	94.4378	100.495	95.8439	88.7786	91.0845	81.7076	96.359
	31.5352	107.927	92.0119	63.3111	74.9895	75.8379	103.415	102.453	96.9694	87.2247	114.646	116.75	100.839	123.024	127.377	125.365	106.62	96.9149	91.9001	90.7001	96.264	96.6052	98.9868	95.6098	113.309	114.164	104.455	100.474	107.348	100.11	69.6038	85.4459	90.1689	97.7711	107.517	108.114	111.922	115.042	108.926	95.7535	93.9381	93.2282	98.2728	90.2275	70.0549	99.3749	102.812	98.3404	83.778
	31.5703	99	92.8085	61.3934	90.4227	104.793	109.27	96.3278	81.3232	104.627	113.46	116.636	120.079	125.711	133.611	127.98	89.7313	90.8908	92.653	88.4677	87.8603	63.8452	78.0208	92.3911	102.563	100.047	103.759	77.879	96.1354	92.922	92.7348	91.9341	97.0106	104.76	100.48	98.7416	93.0242	105.051	104.807	98.0053	96.3692	95.507	99.708	91.8364	59.8025	90.5706	99.2732	94.7846	85.2492
	31.6055	72.1376	88.3038	89.0769	94.3639	101.501	99.6794	102.123	97.4937	107.474	96.5444	104.575	100.682	88.138	122.056	127.216	111.792	95.1918	103.428	100.178	72.0816	91.7871	88.4036	99.159	106.401	107.189	106.402	74.4907	102.55	95.4425	102.722	103.471	96.8734	94.3738	111.903	112.943	111.405	100.887	101.542	102.935	93.5871	83.9423	94.7093	103.89	96.013	70.4713	84.0691	83.5399	89.8953
	31.6406	93.1538	99.8452	73.4721	79.8017	71.5295	83.8523	101.144	111.104	90.168	104.754	107.529	104.985	103.249	122.563	122.804	82.4667	111.809	111.229	104.111	106.997	106.123	91.2996	94.6112	101.577	116.2	113.702	100.769	105.216	110.928	101.23	44.2762	96.3701	102.518	102.081	90.9099	99.7583	96.3996	105.557	97.1052	86.0571	81.9149	92.6875	108.412	101.484	84.2939	61.7823	79.2354	101.136
	31.6758	105.955	107.585	101.73	95.9049	90.9756	82.8549	97.3878	108.704	114.858	117.566	100.056	105.323	102.161	124.048	122.844	97.5058	110.762	113.905	103.378	116.444	115.725	104.902	100.318	98.4316	103.664	106.143	93.5871	102.79	104.557	76.5223	96.2362	94.4838	88.9226	95.0002	103.643	100.28	88.2392	90.1103	92.973	94.7498	101.653	99.7721	99.3995	99.0152	77.8161	84.0476	55.523	99.6108
	31.7109	97.2109	97.4983	87.964	93.3312	88.766	83.6938	81.2741	78.8119	109.472	126.503	127.219	116.653	108.582	117.546	117.973	113.18	118.479	119.679	106.261	105.031	111.709	116.974	111.635	63.5572	45.308	86.5648	80.4603	92.5541	107.628	107.085	100.521	78.2905	87.0803	98.3533	108.759	111.859	104.59	99.1088	95.1612	101.212	105.006	90.1154	96.2079	109.034	102.555	79.3578	88.0558	105.518
	31.7461	97.9782	88.7141	92.2435	87.8537	83.4605	93.814	91.4789	85.9661	97.1905	123.286	125.511	112.468	45.6375	103.148	74.5959	104.993	110.797	105.204	106.155	98.062	72.2616	108.123	119.932	111.724	103.105	96.9761	89.7435	92.4541	106.71	109.194	99.8706	91.9105	63.7347	101.576	93.87	105.807	112.691	88.3927	91.0223	98.4968	104.27	94.6224	109.294	109.933	96.6032	86.4576	94.3666	102.311
	31.7812	87.4888	86.1493	100.234	99.5414	69.8624	89.9543	78.036	75.6604	89.9703	115.028	109.159	87.5544	92.6579	104.3	104.678	90.8269	103.483	104.694	109.946	94.3584	66.8816	110.981	122.541	112.28	102.838	90.1485	96.1638	95.0108	83.9516	97.5926	64.0488	72.0179	94.6646	108.466	110.349	111.073	105.815	98.1869	94.9037	79.877	101.813	108.813	107.507	96.5454	67.3462	73.294	89.0217	61.9981
	31.8164	83.5043	92.7163	97.7947	85.1058	94.6941	99.1937	99.1912	97.2969	89.4379	106.444	114.963	95.1697	78.3511	111.052	114.508	87.2212	107.039	111.151	114.366	101.427	98.401	118.834	124.229	102.498	93.3544	59.6491	91.8798	95.4173	83.6757	92.878	99.2831	97.053	100.85	100.556	100.12	90.1664	99.7022	95.6763	90.9116	89.4421	98.1174	76.3545	84.74	89.5767	99.0231	102.604	92.208	50.412
	31.8516	74.6822	63.8871	86.9341	93.9164	98.6451	72.2351	99.5826	101.09	110.793	122.347	127.836	117.072	114.782	128.363	126.935	114.724	102.096	94.1198	106.303	100.613	80.5988	111.945	125.365	122.13	107.915	98.3722	103.534	97.9602	57.6246	78.0096	110.679	114.05	96.6246	78.7386	98.2445	108.216	108.42	99.2981	102.33	107.703	104.793	96.0483	98.1847	102.066	106.402	107.711	98.1567	91.2929
	31.8867	78.2812	74.9651	90.2961	98.2171	104.234	102.297	94.818	76.2614	117.864	137.34	134.758	81.0263	121.809	130.992	130.873	110.589	109.473	104.856	72.6897	92.2958	60.109	102.059	116.828	111.591	104.223	17.4207	103.204	98.6374	82.5203	102.704	114.2	113.376	102.377	86.6042	101.507	105.921	99.6821	81.3439	96.9957	108.805	103.515	66.6675	95.6768	86.4651	78.8557	97.9633	87.0897	88.0285
	31.9219	94.2962	85.2554	92.6785	83.6623	98.8326	93.4671	92.733	79.6438	121.995	141.333	140.49	122.653	87.4249	109.219	122.771	117.054	106.859	112.252	108.437	94.8316	77.1126	105.561	104.79	69.6518	85.2081	86.4679	102.531	104.032	99.8539	108	100.715	87.5887	90.8139	76.1805	106.57	93.0135	90.144	66.1095	79.3882	94.6444	91.384	89.9639	87.5646	77.8829	62.3583	83.1938	100.675	97.1875
	31.957	92.7762	81.4191	96.4465	106.644	101.992	89.1374	93.5768	91.8233	112.938	138.373	137.801	111.246	110.964	108.527	123.112	122.79	95.9455	111.072	110.02	90.3089	101.303	110.411	99.5969	71.1263	69.9708	81.7309	104.514	100.361	90.0077	99.8596	92.386	80.3835	93.8347	108.271	111.602	109.553	105.308	98.8523	94.9567	96.2187	83.183	73.8289	67.945	78.6866	78.8971	96.4674	95.9712	83.4797
	31.9922	83.8639	82.2141	81.4464	110.636	108.529	85.4867	79.8134	96.2804	105.805	131.022	132.449	118.894	121.559	121.392	115.889	119.57	116.247	90.0432	97.7875	99.996	106.229	110.526	92.7408	79.4813	65.3427	85.5502	110.473	113.807	106.628	83.8864	94.0521	102.326	107.838	104.943	90.9735	89.9512	97.5153	103.145	108.667	106.376	98.7249	88.2262	71.7129	83.0421	101.532	107.199	94.9958	58.7516
	32.0273	65.6581	80.3134	106.764	114.359	101.736	58.5257	93.0562	103.689	104.94	123.387	121.754	67.47	120.688	118.659	107.02	88.3098	110.366	108.212	80.1356	94.3755	86.7838	104.333	106.974	91.8901	83.4069	95.5096	105.155	111.476	110.282	97.4543	76.1364	91.5929	86.0929	99.4447	83.7099	90.0975	82.8133	91.4718	91.0167	95.8237	65.0979	88.5781	65.2747	91.5217	102.009	92.0767	107.74	106.715
	32.0625	69.8724	91.2979	106.012	111.768	100.899	85.2218	99.9839	106.47	88.3988	116.357	119.059	72.5376	113.832	119.857	118.824	113.033	110.664	115.08	105.487	86.4128	93.0336	106.537	102.408	89.188	89.7219	101.132	88.951	95.6844	94.0036	102.605	92.2328	90.1921	89.7147	97.044	103.646	101.94	97.9045	86.4646	67.8044	86.906	97.6208	97.8226	92.0687	92.9777	99.3463	102.648	108.526	108.194
	32.0977	69.5	89.1285	74.618	98.109	103.437	101.646	78.7762	98.7329	111.094	117.184	116.538	112.505	106.038	102.443	109.847	114.802	102.269	105.223	109.34	103.573	107.819	104.76	81.0406	75.0883	103.491	112.476	110.451	106.784	107.316	102.148	69.5644	90.3431	50.562	65.5214	97.2508	86.2146	88.0386	71.8683	64.7024	92.887	89.1174	98.9458	85.7132	77.36	65.6117	109.165	107.509	93.0323
	32.1328	102.19	100.936	96.1661	86.5735	64.834	97.935	87.3872	88.3318	104.133	84.4371	94.0366	107.953	117.402	126.515	133.486	127.41	108.429	92.3581	96.2107	95.9558	107.121	104.015	89.024	84.5926	101.799	107.132	91.6765	89.8721	96.8069	89.9886	95.6826	101.954	103.012	103.594	106.582	103.05	101.712	98.9187	101.32	106.957	102.423	104.152	99.4992	85.5267	80.6224	113.073	116.843	103.562
	32.168	103.667	95.2654	85.6429	66.3821	81.7022	100.461	100.578	91.6615	76.7601	100.744	112.519	122.531	127.233	137.402	139.505	124.934	83.4412	112.012	103.875	85.999	88.641	91.7784	92.4856	96.6107	103.833	89.8787	80.6193	85.8955	66.9864	84.454	84.6864	93.1142	94.3397	107.052	96.6628	90.1562	81.2752	103.679	98.9787	103.551	104.732	106.418	81.994	94.2947	104.571	118.582	117.973	79.6239
	32.2031	101.79	91.2085	85.3696	84.7005	58.2013	100.48	105.193	84.2852	71.6421	108.52	119.9	117.376	108.442	133.054	134.939	97.2596	117.907	114.4	108.936	103.647	99.0903	87.568	94.9112	111.474	110.097	91.9113	83.2899	102.373	107.463	106.972	99.7488	100.073	97.6643	104.507	100.97	94.3994	96.1467	103.07	98.906	101.011	88.3515	104.007	104.556	93.6206	104.751	111.661	109.751	113.1
	32.2383	69.2997	67.4974	90.4569	91.5053	93.7529	105.925	102.38	61.0369	101.935	118.53	117.368	111.309	130.748	137.459	133.176	122.24	114.413	101.98	94.3167	94.918	93.1674	91.5319	97.6265	113.329	102.547	85.84	100.096	109.76	106.391	104.559	102.578	108.146	104.457	71.9253	101.243	77.2801	97.9464	85.1931	105.561	110.229	89.3202	99.5704	102.763	86.3521	91.5793	98.4389	95.0084	97.4407
	32.2734	87.1667	88.5444	76.4562	80.5868	67.5999	102.643	106.127	93.9237	111.106	122.491	94.7021	124.756	129.44	122.38	111.294	114.564	80.5296	90.5398	109.827	110.839	107.38	90.3136	93.4144	109.868	110.852	104.661	106.839	100.586	80.4155	92.6638	93.9085	97.8056	95.4416	105.184	98.1202	99.9219	104.872	101.195	100.441	110.557	108.079	98.2554	79.5184	85.6692	76.8612	101.908	104.534	93.7453
	32.3086	93.8849	97.4727	86.9152	87.5592	89.2323	101.397	104.422	93.9563	107.329	123.967	127.941	126.14	117.861	111.628	120.913	116.328	94.654	95.8774	98.7466	114.785	113.051	104.511	72.9922	99.1235	102.715	90.0924	91.0936	94.1431	94.1377	106.563	108.751	110.638	114.234	114.68	99.1607	103.828	108.739	96.0398	78.6131	102.711	102.388	102.729	95.8503	88.6838	53.5584	96.8185	104.826	74.5542
	32.3438	105.827	103.62	85.9494	92.1807	76.8404	89.3269	89.4962	89.6699	85.2194	113.837	121.011	94.7996	125.498	135.228	128.322	114.023	117.564	109.249	108.56	104.855	88.8737	104.344	102.741	99.807	70.7615	92.6922	97.6088	99.8035	101.076	107.247	73.1222	111.502	113.169	111.799	99.3699	98.1005	93.3294	80.8675	72.5247	99.0083	90.165	101.224	101.037	70.0319	85.1176	97.3496	90.6355	102.538
	32.3789	108.58	101.378	96.6528	95.8533	84.3457	86.4762	95.9837	103.128	92.8379	103.911	107.339	106.981	127.593	138.877	132.241	115.213	104.694	105.333	99.531	115.035	110.105	74.0054	94.9253	98.9001	89.3577	88.2262	75.7853	90.1089	87.9601	111.546	115.238	106.726	86.0405	92.6775	88.1511	100.212	99.2956	90.8255	97.7952	96.0079	94.5798	98.751	94.5099	89.3476	77.7335	100.024	99.7562	109.075
	32.4141	90.6268	71.4088	72.0979	94.3029	89.5326	94.6313	99.6101	81.0532	103.727	113.366	110.624	109.663	93.4177	132.789	136.838	121.36	99.9266	105.386	111.961	117.529	114.446	110.051	94.5356	100.846	98.3148	94.6621	80.3636	91.6798	109.809	107.801	107.433	95.3641	108.577	113.842	114.578	110.554	88.7477	95.9615	96.7264	81.267	69.3554	81.3375	74.1563	89.9743	91.2904	104.11	107.749	104.266
	32.4492	95.3679	99.8853	97.6577	88.0658	88.5194	65.5498	98.6105	86.8878	95.9008	112.769	74.0666	110.156	109.892	123.249	131.223	111.148	107.632	104.773	101.624	112.651	83.1432	110.007	109.63	108.77	104.291	98.9194	94.0029	107.413	114.685	101.15	100.453	106.704	113.13	114.955	116.902	108.183	84.9012	80.9027	83.2897	65.3682	69.3709	86.5423	96.1996	87.0742	80.0219	103.46	89.097	94.1651
	32.4844	93.7725	102.66	98.4791	81.2758	80.9871	91.7701	104.875	96.625	104.367	120.822	120.414	117.526	108.019	114.309	123.01	119.083	106.544	104.706	106.346	110.961	114.086	107.676	95.5625	102.037	87.6148	90.8966	88.1667	109.48	117.849	101.718	93.2263	105.223	111.933	92.172	108.923	97.7761	79.6421	86.9138	96.7093	92.5212	84.757	87.5701	96.2178	85.7546	81.955	98.5172	98.4423	88.7518
	32.5195	89.5056	80.2221	87.0764	87.0602	94.9022	103.823	111.033	106.033	116.251	129.577	121.084	68.5507	112.395	99.0738	107.733	106.883	76.1204	90.8943	104.011	83.6496	98.8418	109.382	116.947	111.607	101.452	92.6254	90.4666	87.8832	117.529	115.749	100.594	87.1002	107.543	107.474	93.0126	109.991	106.579	103.282	96.589	91.715	84.9938	74.4354	87.5394	83.0774	53.9331	89.9901	96.4306	83.6918
	32.5547	92.8384	50.763	86.2222	97.449	110.342	113.655	97.6132	100.741	125.767	131.859	114.034	99.7802	113.891	101.323	106.706	116.173	115.296	114.561	103.377	101.758	98.2735	110.136	116.815	97.6042	73.0669	85.5254	92.094	110.942	114.599	109.518	106.275	69.0649	100.628	108.1	110.112	116.871	105.905	87.6052	97.2687	93.6817	95.3082	83.5916	90.6457	101.789	99.6581	84.2338	92.1248	97.1564
	32.5898	89.7235	100.746	102.505	94.3284	100.674	104.133	96.6145	102.499	107.107	131.501	127.43	107.088	115.682	118.417	116.287	95.0161	127.009	124.17	101.385	104.91	85.2994	106.766	114.333	103.069	90.9727	100.284	108.755	104.709	97.9556	96.0199	108.97	101.606	69.3211	95.3934	101.9	111.285	111.247	100.12	98.636	100.072	92.5816	76.5483	101.882	98.2068	106.198	113.592	114.2	105.01
	32.625	103.205	112.171	106.948	74.7648	78.5328	83.7057	45.6118	93.6897	117.54	133.181	127.639	116.689	125.07	130.36	128.184	127.573	127.258	122.378	106.311	95.4012	108.414	111.973	73.1271	108.828	103.777	89.2495	97.573	96.0527	96.7779	109.993	113.095	107.132	81.0556	97.1591	99.9822	107.185	101.507	76.5726	91.4081	94.1171	92.1492	98.6993	115.536	108.489	97.0571	114.277	120.98	99.5033
	32.6602	82.257	103.458	110.184	102.373	98.5276	96.4922	88.9894	90.3292	123.119	136.67	125.766	121.102	126.813	117.507	113.307	120.785	84.8513	103.022	95.8791	72.5028	102.245	118.858	115.75	108.686	87.025	77.3061	94.5436	78.8117	105.48	103.131	84.3995	110.645	110.171	107.253	109.912	108.898	87.5938	105.977	113.873	117.08	114.728	116.828	123.357	124.299	119.995	122.797	123.571	115.929
	32.6953	92.0839	93.2206	89.4917	101.487	72.694	96.5916	93.8344	90.0029	120.837	136.333	132.673	114.153	69.5965	119.947	125.645	119.03	98.805	87.0708	92.518	102.661	105.441	119.295	116.442	76.9779	94.6806	100.582	105.209	104.039	100.167	101.289	99.3946	86.5701	102.676	63.2418	83.1133	101.671	108.034	105.421	107.459	115.33	106.654	93.3551	111.374	106.241	118.864	111.069	104.981	118.386
	32.7305	69.1139	87.1927	101.385	107.956	100.911	79.6171	73.3623	95.9978	100.694	130.148	128.262	100.873	110.317	113.832	122.442	113.711	91.3961	97.7363	110.788	109.229	94.2076	115.823	113.718	72.1403	98.0358	102.844	79.2669	99.5321	73.0552	55.765	101.75	105.965	106.868	91.6578	64.223	83.3976	90.704	88.9252	89.9998	97.6404	88.3821	101.33	99.1687	97.9663	104.644	91.5	90.2004	110.67
	32.7656	99.6192	103.374	105.254	106.018	104.382	97.9322	101.42	113.472	120.5	127.82	121.84	117.033	108.844	95.8622	109.474	101.865	90.5392	103.952	105.194	100.146	98.4352	107.358	114.242	107.186	106.563	102.616	87.1576	100.556	109.255	112.612	116.97	107.022	98.8459	107.649	101.129	100.9	93.2982	95.4906	81.8207	87.8323	99.7119	107.381	92.1356	87.2686	95.5269	89.7525	89.8711	103.341
	32.8008	108.82	105.267	72.2784	86.6484	73.8699	88.6058	98.8865	112.707	123.303	124.999	104.727	108.771	95.3318	110.933	80.6664	95.0638	100.173	91.8423	88.5103	86.1436	77.3184	78.8678	109.431	95.1647	100.2	104.148	91.9852	98.5993	98.3528	114.124	118.537	110.237	108.802	102.806	97.7303	110.809	107.042	91.0489	83.1547	98.8162	104.378	108.469	105.042	78.7106	81.3483	71.0158	63.2114	101.068
	32.8359	111.761	92.3036	80.3937	71.9509	88.8394	90.5021	91.7	78.8592	97.9071	120.841	123.992	119.036	116.963	106.575	103.991	99.0847	90.5121	109.321	104.657	87.393	80.0035	101.826	108.193	111.359	103.57	86.5619	99.398	48.4417	83.3274	107.79	108.409	64.9073	105.982	107.034	105.014	103.051	79.9447	93.9429	90.2031	81.2693	82.6491	94.859	106.707	91.0693	77.5391	77.6978	84.2425	106.265
	32.8711	104.685	104.173	93.4759	87.8912	97.3432	99.9959	92.5286	90.2944	79.916	116.441	118.953	101.621	119.322	96.7653	81.8527	108.986	114.308	107.88	96.7164	82.0853	98.2581	87.5844	83.5845	100.809	114.127	110.276	105.156	85.7157	81.5924	112.112	108.86	77.0484	105.362	87.4849	95.7172	85.4779	92.6495	100.16	89.7377	72.407	90.7196	103.788	105.741	93.458	89.2241	91.6978	105.886	113.107
	32.9062	100.858	92.8601	92.0582	88.0795	79.5524	94.2804	63.7687	72.3107	107.222	122.044	121.293	114.911	127.757	127.829	120.132	117.926	108.962	57.2545	94.8813	87.9973	93.2875	97.739	102.719	112.438	112.728	106.584	96.9081	91.7324	95.5556	113.946	117.838	111.451	107.68	100.323	97.9569	92.3106	96.1566	100.765	91.2789	81.8124	96.9893	87.5397	93.4966	104.711	103.12	104.869	87.6745	108.313
	32.9414	91.1441	81.9601	82.8776	84.0861	98.9826	105.303	99.4461	101.7	86.4738	116.528	118.878	110.334	124.076	129.897	127.101	99.68	95.7413	100.371	99.8246	90.7161	95.8833	104.107	104.231	110.586	95.2579	72.573	77.7086	86.5013	81.9715	112.121	108.883	90.9398	97.5469	78.2421	99.5953	97.4063	78.1219	83.9573	84.36	66.6948	91.3232	93.2777	90.1487	96.0808	69.714	101.505	102.841	103.833
	32.9766	100.254	79.7405	92.5135	96.8898	106.939	110.27	108.715	96.4588	104.955	118.983	111.918	99.5058	108.976	92.9681	123.679	115.687	93.5055	98.0576	93.3816	89.6132	107.37	93.4007	84.7325	102.209	94.4538	66.7444	91.2157	89.8265	96.5164	112.437	108.743	89.7329	84.0148	104.254	113.166	110.668	101.236	83.0956	78.3745	84.4338	77.0204	86.4559	85.8	96.8884	98.7446	90.8102	94.3214	65.4703
	33.0117	107.596	101.358	95.1187	84.2523	96.0625	77.8539	89.8982	93.4827	108.27	123.235	116.856	92.5925	58.6939	116.236	126.082	114.932	112.527	95.5895	98.2971	109.031	104.592	91.4883	67.4199	98.5918	90.5149	93.8353	96.2002	77.7047	85.3796	113.845	111.183	66.1141	103.238	113.976	106.666	103.788	94.3223	94.8507	79.5861	93.3972	96.1399	97.144	95.9516	92.7453	98.0464	96.1282	102.737	97.9795
	33.0469	111.968	100.203	92.8918	99.9118	90.7699	76.8735	75.4273	101.56	79.4233	122.14	125.768	110.25	112.6	129.304	131.437	116.043	118.159	111.543	105.544	101.837	93.9011	71.4659	98.4868	102.955	80.7676	84.6478	107.507	111.264	112.324	115.266	113.244	84.6914	104.33	111.444	97.6309	90.697	88.1769	97.7689	101.022	98.7561	88.6625	94.8613	81.3236	76.3287	87.7058	108.351	107.963	88.8504
	33.082	97.6538	89.3174	87.0774	92.2743	88.3122	77.8998	100.907	107.844	110.373	124.479	128.673	113.422	117.623	131.457	130.372	123.993	109.279	99.3571	89.9121	78.9589	74.1387	89.0481	94.6199	110.88	107.402	102.844	101.656	108.616	107.233	97.124	113.481	109.479	105.431	90.4191	105.177	76.9664	95.4245	101.854	81.257	81.2341	87.6639	103.459	110.744	104.083	79.4057	103.639	106.888	78.1183
	33.1172	86.6087	87.3547	82.3695	34.0247	81.0215	90.823	100.554	102.256	76.8597	116.386	116.792	112.837	121.73	121.046	93.4139	101.779	98.0107	97.0409	93.2633	91.1529	101.279	96.061	95.7021	104.161	115.133	114.477	94.3459	92.3396	111.488	111.505	97.5636	92.94	106.368	107.296	107.389	104.7	91.8806	87.7981	103.042	97.43	97.6835	111.885	117.367	111.667	92.7041	102.354	111.055	103.188
	33.1523	104.679	104.944	89.6985	93.5901	95.1518	94.9876	93.7389	99.8932	109.725	91.9278	91.6705	92.0527	115.853	121.796	121.154	118.69	115.632	109.475	84.2789	91.6748	103.245	98.1882	91.0954	87.485	98.8748	112.405	102.245	93.8066	110.571	107.839	91.9959	96.586	108.128	105.506	85.371	98.907	97.569	94.0184	109.143	109.342	100.796	93.9631	103.373	106.573	90.7938	99.5623	107.471	87.4789
	33.1875	109.82	110.058	100.697	89.0387	106.926	114.759	113.952	109.476	97.6584	107.686	107.841	82.8229	104.974	88.7941	115.651	115.792	112.055	100.82	84.9411	89.5613	99.1975	97.0965	105.866	105.15	105.317	111.505	96.2025	100.237	108.416	51.8243	109.972	115.036	105.347	87.103	102.125	104.251	96.9232	89.8543	97.1565	106.095	89.9413	94.6758	98.3051	95.7279	78.3086	95.8174	88.8888	106.654
	33.2227	89.9009	95.106	88.6616	82.7507	99.785	109.716	102.431	98.1317	109.39	124.246	123.955	106.19	98.1322	113.811	118.385	102.963	99.738	75.3763	74.7646	80.7497	87.5616	112.76	114.294	103.535	97.5754	107.29	93.9255	104.557	109.396	107.375	105.558	108.192	106.288	104.374	82.4489	97.2914	99.3627	91.0845	94.8207	108.435	101.436	100.179	88.6524	91.294	106.006	106.406	107.032	105.828
	33.2578	93.5222	85.432	71.7651	80.5326	83.3124	93.0127	81.428	76.0934	118.426	134.112	128.596	92.6159	99.6704	119.679	127.159	126.023	118.642	106.785	98.9769	105.094	110.408	112.688	107.611	71.175	104.449	112.918	103.991	87.3821	99.9333	101.262	87.0346	100.382	99.3808	110.246	94.2019	51.7389	89.8487	71.8006	105.361	112.166	98.5858	97.1492	96.3752	97.5141	98.6487	99.4361	94.4311	96.6365
	33.293	85.6923	34.7343	93.7494	99.2583	90.9028	49.4093	69.1069	63.7805	115.635	135.848	132.695	111.034	109.699	95.8724	117.512	117.364	114.62	110.23	91.4283	111.785	109.907	94.4695	114.525	111.643	105.27	115.609	116.484	108.841	100.977	93.346	75.7652	103.174	113.68	111.688	104.989	89.8605	76.6542	93.3075	100.442	104.449	108.328	92.8679	48.7713	88.2048	88.8881	101.999	104.118	103.444
	33.3281	96.1503	99.0443	90.2213	99.9933	96.2277	82.8183	75.2217	47.4375	110.945	132.603	132.48	109.718	109.654	119.259	120.005	104.008	98.1652	103.933	101.025	101.417	103.751	107.805	111.988	115.85	106.207	108.397	99.192	94.3627	89.397	78.0758	97.4042	106.657	100.516	83.7413	98.0468	73.7721	75.6046	86.1727	79.4827	86.3451	98.9981	93.8019	77.7996	98.5661	106.778	101.373	105.919	101.619
	33.3633	108.854	105.399	95.8859	101.67	97.0118	85.3371	99.3772	95.5848	100.767	124.726	117.592	114.006	95.1869	123.857	123.064	87.7705	86.3435	66.4279	99.682	92.5037	90.3686	91.1689	91.6615	113.412	116.683	100.998	75.8025	58.6906	65.2377	96.0767	104.415	100.155	83.4633	95.7499	94.5713	72.3515	86.3202	96.8988	87.4543	99.7186	81.7429	80.3157	90.4055	104.685	106.729	91.4702	99.5175	93.0816
	33.3984	89.1774	87.491	97.3445	93.6578	90.7379	102.921	107.665	105.814	108.368	120.208	117.236	119.093	125.954	131.578	119.772	96.9759	93.9189	51.9577	96.9556	103.824	78.2099	96.9067	63.0628	99.5492	102.323	108.374	99.9499	88.4385	69.0277	91.2972	68.2329	93.3732	87.8493	83.5435	95.1417	89.729	98.1465	105.702	108.135	106.94	96.5611	71.5647	45.753	98.4631	104.356	42.998	99.459	102.761
	33.4336	82.7459	63.9185	75.3099	88.8975	83.2665	80.5318	98.4931	79.5205	107.332	103.307	112.177	108.972	130.93	133.3	119.169	107.311	111.686	102.246	94.6249	103.849	107.496	111.255	110.735	106.357	100.184	95.2571	91.9517	101.915	100.72	103.531	103.395	102.818	91.3415	82.4264	94.8268	91.0081	81.4243	94.3395	87.6242	93.584	94.0951	66.4837	70.6146	103.508	106.633	93.8269	78.6205	95.5899
	33.4688	85.77	48.2858	71.7372	99.1621	102.521	100.413	97.4861	77.6169	102.177	109.673	110.107	103.438	123.162	126.036	100.005	112.83	116.351	109.194	97.0163	93.7318	87.054	104.315	109.969	109.814	103.309	97.249	79.4542	99.5158	110.389	86.9467	107.68	105.148	73.4085	93.9121	85.9252	74.7478	95.7377	97.2725	89.817	77.5715	92.691	91.8944	97.2118	107.353	97.8079	89.7189	96.7795	90.9746
	33.5039	93.3581	90.3758	92.6804	102.391	104.987	83.7139	94.7592	98.5562	117.121	128.306	123.135	106.497	120.16	104.632	114.734	118.084	73.7186	109.459	102.492	84.8458	97.9282	88.271	94.0898	99.3708	81.2123	104.435	110.776	115.256	112.889	101.914	98.7771	105.069	93.4912	87.9644	49.5148	97.0259	107.531	107.239	97.2995	90.7513	85.124	84.3837	89.6033	97.402	105.843	106.784	107.181	101.67
	33.5391	94.2016	105.828	87.7818	96.1471	100.662	96.4086	84.422	85.9802	116.52	133.506	127.459	77.9305	121.256	124.866	122.537	116.956	112.218	104.084	94.7824	92.2004	103.278	96.4491	65.2623	93.1061	81.9954	97.1889	102.552	103.336	98.8935	98.3041	92.3043	105.014	92.4101	94.0146	98.7803	102.623	100.642	93.1537	69.8135	57.885	72.9195	85.7882	81.4525	78.023	97.9042	108.076	97.8718	86.2398
	33.5742	100.913	109.397	107.114	88.3049	86.0807	98.6671	90.8334	84.9545	109.841	134.549	130.941	101.275	113.944	124.436	113.401	83.9783	100.428	72.3102	78.916	88.6396	106.961	93.2068	79.1485	94.7176	89.1777	85.244	78.2872	85.3466	97.8416	104.082	101.992	98.3628	95.8251	91.4959	92.1573	90.7165	42.3521	51.4592	87.2104	87.2653	92.1171	95.5544	100.868	97.4208	92.279	87.122	102.707	99.5888
	33.6094	81.1096	96.7961	102.052	75.339	94.6564	96.9385	68.8426	53.9751	116.682	136.679	134.58	112.717	59.8064	116.552	117.047	78.6761	101.96	91.5327	62.7366	100.606	111.463	103.186	91.1938	94.8886	73.8969	74.4006	46.9942	93.3186	111.535	112.206	94.7237	92.1181	86.5803	90.3943	91.2906	93.7113	85.7673	90.4764	94.8656	93.7613	80.7191	72.6999	103.124	112.254	104.185	92.7271	92.5268	61.6014
	33.6445	74.0868	88.4869	92.2152	92.9984	94.9655	98.8705	103.41	105.349	108.613	132.04	135.295	109.753	104.134	118.475	122.719	117.477	107.489	93.0383	77.7121	98.562	107.784	107.286	92.8268	104.454	103.237	99.178	94.208	102.708	109.067	106.375	95.3122	81.558	98.2103	104.189	103.873	96.5712	82.664	98.4128	75.4479	99.1185	100.112	106.722	112.872	106.749	99.0725	87.725	90.6982	81.9918
	33.6797	84.5638	84.5268	58.6218	90.9912	66.7136	71.639	100.948	107.363	103.338	126.829	131.279	118.374	112.257	76.0121	113.676	109.819	94.5978	91.7088	93.5697	100.053	74.5131	99.921	104.59	107.392	104.303	106.935	105.427	98.5243	74.7217	84.9734	56.9241	91.652	101.011	71.9309	99.0589	77.7873	96.0504	108.656	111.424	108.981	101.913	101.483	102.193	104.153	103.017	111.193	105.784	94.5607
	33.7148	81.7488	76.0392	68.11	92.8583	102.771	100.235	99.5568	90.5545	76.4852	121.268	128.154	106.454	121.964	124.614	113.421	100.138	80.4182	104.13	114.922	111.872	103.786	89.6207	96.8766	99.7252	80.3816	89.3543	69.3901	97.4744	90.1411	76.6062	94.9662	104.649	110.262	106.758	99.3378	93.6376	96.5762	92.9347	106.304	103.371	85.0602	89.5489	85.5032	95.1192	103.717	102.677	110.976	111.493
	33.75	84.7257	79.3106	90.6715	106.023	113.893	111.686	99.3613	83.5724	97.9462	121.745	127.673	113.48	119.56	135.832	133.026	120.082	111.83	115.405	105.638	106.664	84.5629	90.6779	96.643	103.14	96.7022	76.2526	99.7304	103.227	85.6111	99.4654	104.572	72.2832	103.913	103.288	86.0557	63.3126	84.4702	89.5188	99.2256	62.6561	102.62	95.5612	45.1373	71.1871	92.1227	94.5188	105.42	93.1011
	33.7852	55.4614	91.4199	102.099	103.633	99.8687	99.9364	90.0718	74.3185	94.4215	113.985	116.48	111.978	121.647	134.77	130.538	109.634	103.805	117.457	110.517	109.058	100.45	77.3507	63.6962	97.3403	97.8324	98.7012	105.99	100.911	92.9375	103.173	108.754	101.195	90.175	87.8786	65.7285	84.9655	82.1923	98.3889	105.394	106.877	109.753	101.689	67.5101	85.5808	102.282	103.804	100.739	94.8529
	33.8203	78.0505	90.2441	86.5097	82.7851	75.1444	68.4235	73.1622	89.1613	79.6533	102.605	94.6434	100.87	111.547	126.988	111.241	99.5004	103.946	106.443	111.634	110.233	103.262	74.3333	79.5809	97.5842	81.3383	76.1802	99.7962	89.3741	85.6309	97.8799	97.0391	103.047	90.8927	80.1649	90.5489	101.687	102.61	103.466	84.4939	100.662	100.913	95.0139	100.478	103.301	94.7068	82.562	45.4193	89.2572
	33.8555	87.85	100.414	107.508	103.629	87.7573	49.0879	85.3392	102.745	104.299	109.045	119.038	122.394	121.24	112.77	107.655	109.739	98.7675	91.1974	94.4824	93.6126	103.899	96.2558	87.2605	103.063	104.769	98.1077	105.971	100.286	58.8747	91.45	97.7642	109.542	111.486	108.335	100.305	91.8102	95.2429	80.1269	102.527	104.101	93.4842	82.6667	102.279	108.847	96.0123	78.7614	84.4598	90.0313
	33.8906	76.6465	93.1795	113.993	112.881	97.5733	82.5337	92.1616	105.244	105.114	103.063	116.36	117.365	106.094	90.3847	101.779	116.044	107.519	97.5698	107.616	101.283	70.0701	95.0661	95.1321	93.5756	104.068	104.002	110.039	98.7879	80.0526	102.61	103.572	85.6985	101.927	105.197	97.9076	84.9535	90.8885	101.655	101.408	85.9467	93.7463	79.7258	96.1215	101.874	91.1762	52.9967	72.4961	67.8741
	33.9258	62.476	98.9301	109.883	104.651	83.9051	91.2194	63.6594	87.986	111.752	116.432	101.897	105.521	102.838	112.164	116.662	109.001	116.506	114.549	103.932	67.5159	97.7527	90.4424	86.1399	93.0545	93.1961	87.8302	106.008	99.1373	86.5214	100.212	102.678	93.8058	73.6127	83.3876	94.7763	84.2928	85.56	100.452	91.9151	88.8461	96.2737	78.4515	93.3365	83.0413	81.6158	60.9247	87.4395	91.2118
	33.9609	104.795	91.0354	96.2055	104.662	100.17	98.7488	89.7631	99.0346	103.093	102.162	114.196	109.456	100.629	117.367	120.913	106.495	109.274	101.959	91.0333	106.178	110.035	102.809	100.493	97.4342	41.9085	99.1897	104.23	85.743	47.7077	87.8634	97.087	88.6613	89.7952	75.4519	91.576	81.1945	90.092	99.14	85.0645	95.025	91.6849	98.4097	99.343	96.9324	104.42	108.138	104.345	93.9415
	33.9961	104.321	103.447	103.179	95.6134	86.2945	107.745	96.0689	90.1242	98.7455	96.4983	102.958	100.773	78.972	122.992	128.608	107.281	96.0706	108.71	97.7996	99.5348	111.264	101.74	99.8798	89.9116	92.5028	84.7786	94.3039	99.7005	93.1276	80.3255	76.3354	77.6294	96.9769	105.944	97.198	84.7113	98.5768	93.8719	88.7323	90.4245	88.1836	101.238	105.09	100.213	111.53	110.168	103.704	84.3426
	34.0312	101.523	76.7084	85.7601	86.5162	103.908	109.058	103.538	96.756	98.0894	91.9353	100.804	107.831	123.376	137.029	134.563	102.561	105.622	112.177	109.234	106.146	103.095	81.9007	89.2242	93.8703	97.8606	95.4015	96.3479	100.918	105.213	101.635	93.7625	82.1413	106.27	114.156	105.639	92.0682	93.0788	95.0086	88.9854	76.9177	98.6258	102.263	104.789	113.88	98.8925	84.0275	90.1822	68.0621
	34.0664	104.564	101.931	87.3631	83.5399	98.5872	91.2431	92.0051	70.0703	54.8119	103.074	117.088	120.828	127.059	137.229	136.459	124.866	102.438	99.0726	106.457	93.5519	91.2235	88.6849	90.5652	104.29	103.376	83.6974	78.1202	59.1029	92.9609	107.529	95.6034	93.0993	108.37	102.814	103.312	97.8454	93.4434	104.131	102.215	93.1883	87.414	92.8498	104.565	116.972	106.319	59.8491	72.633	82.8621
	34.1016	104.993	101.92	63.6141	47.6816	84.6108	94.9445	100.237	99.9489	92.9495	105.572	111.908	106.794	104.677	123.733	113.313	118.945	112.453	103.257	89.5001	78.9357	99.3626	102.931	86.2246	93.9329	98.4994	77.3501	69.2962	74.4591	92.2307	106.362	104.482	103.682	100.03	75.613	89.8403	95.3228	84.727	99.2782	97.219	58.2885	77.2558	95.5495	114.047	114.85	105.56	98.9157	84.2015	85.7861
	34.1367	102.736	102.591	78.4464	75.8423	77.1454	82.8187	109.788	112.602	95.681	107.247	99.3249	93.4024	112.384	115.161	103.466	99.119	76.0565	99.6826	86.0608	107.471	112.837	106.086	75.8313	82.7521	103.165	97.6879	95.083	92.3079	90.9138	89.8637	92.0283	94.7747	92.8965	79.4162	95.8723	92.6412	67.7856	88.6619	95.8941	78.0807	65.3168	99.1056	104.165	102.178	81.9564	105.437	109.636	100.726
	34.1719	104.053	104.328	83.7601	75.064	73.501	89.5762	104.361	109.537	109.207	113.057	112.443	100.81	109.592	118.987	98.2779	105.581	108.719	109.752	110.524	110.673	102.874	98.8855	91.1865	97.2457	99.3839	104.664	104.829	76.7744	36.9027	76.6419	78.5686	75.9266	77.3386	89.5893	99.3821	93.387	99.9571	101.959	85.5804	72.4894	81.8956	87.4856	71.9627	94.9629	83.297	101.741	108.42	109.537
	34.207	97.424	96.3356	98.6414	93.439	90.6575	75.1564	88.4566	86.6955	83.3482	108.833	63.1781	113.331	107.952	116.505	120.217	106.865	96.6582	103.044	76.3701	99.768	90.7034	93.2967	82.5794	92.933	89.2903	98.9362	104.694	96.8387	94.5017	99.4443	98.5918	97.9826	99.3148	100.862	98.8882	87.3201	101.426	104.176	93.9524	77.3859	71.9934	68.2648	89.3224	103.258	104.069	103.175	79.0607	97.1833
	34.2422	79.2451	59.8026	84.1197	108.02	105.738	89.0965	98.9784	107.275	116.313	116.979	114.703	113.789	109.562	115.605	111.8	107.76	102.858	93.3233	73.1696	93.2223	97.9452	96.6387	99.1037	86.4601	96.8849	109.477	102.141	94.0007	110.092	105.461	79.9614	78.8755	94.8622	60.638	99.2424	94.6718	80.4367	92.2791	78.606	90.9588	97.4895	99.4743	92.248	95.3729	100.46	98.4066	95.436	87.7587
	34.2773	52.707	79.6557	79.7176	109.205	114.718	99.9047	98.721	112.571	113.156	106.001	98.3765	100.031	107.646	117.5	100.861	99.5182	95.7424	100.995	94.8467	77.5055	92.6103	79.5448	98.5582	102	97.8403	97.403	106.634	103.04	107.303	102.649	62.0695	74.286	87.4584	97.0315	99.6201	93.9188	93.3449	91.8569	77.5471	66.8574	99.7376	103.846	96.2947	93.6849	81.3551	72.3905	93.2601	94.0058
	34.3125	89.3885	97.8318	101.068	113.226	116.49	109.845	92.8115	104.772	89.8278	102.576	109.504	112.722	113.353	108.86	110.631	107.498	103.956	103.979	90.6066	103.048	108.012	102.978	76.8933	86.4537	85.2876	76.6483	93.8574	99.4919	105.776	104.385	85.1235	77.4081	85.1196	85.5839	92.0638	73.9118	88.1804	87.454	93.2972	92.3129	70.0028	97.4864	87.5743	92.9635	93.995	86.051	101.037	102.303
	34.3477	84.6365	95.5103	105.528	103.928	89.6712	100.705	104.009	87.0444	106.245	113.87	100.198	109.262	113.277	100.033	91.3063	106.202	109.07	93.8948	89.5643	105.534	106.247	100.656	86.9264	21.7871	89.66	95.123	102.096	111.019	112.433	96.9826	69.8814	90.5149	100.49	93.8329	91.9268	88.8824	84.4151	73.6443	92.4807	94.9331	91.1642	90.5023	80.5495	89.8634	99.6256	84.0774	99.1065	101.878
	34.3828	63.9565	84.0269	85.8594	67.0243	79.5971	91.0498	84.9129	95.7295	100.516	114.06	112.414	92.7359	111.337	122.04	117.598	114.024	99.8478	75.0256	84.0452	105.217	97.5154	97.0325	98.1595	76.421	75.9159	100.252	98.0186	90.0381	106.342	96.0693	85.9435	99.115	96.3795	104.493	96.6041	87.0517	75.2303	70.3187	82.1961	88.5232	71.4414	95.5395	77.624	86.6481	96.4619	91.944	99.1037	104.193
	34.418	94.8055	95.2028	84.6375	83.6379	90.3816	93.3715	93.5946	102.039	96.5173	114.924	116.137	111.922	120.336	124.235	104.515	102.387	107.98	104.072	105.266	92.654	97.7874	110.884	102.409	80.9944	76.0777	100.993	98.299	91.2925	96.2505	83.3212	84.07	96.505	94.0611	106.437	110.598	106.624	94.0116	76.2478	82.2348	94.9518	94.0072	90.4461	88.8009	37.2039	87.7986	85.9453	91.0319	104.183
	34.4531	90.6066	86.9956	97.2048	98.6904	77.2947	83.417	101.801	102.145	97.8285	117.897	110.895	110.045	99.2347	120.211	116.178	87.8656	88.5784	107.076	90.681	96.0832	110.937	114.337	92.6865	89.7309	105.837	111.241	93.0863	69.613	83.329	68.8925	68.4116	91.7743	99.4827	96.8521	98.2016	104.826	95.4659	64.5707	81.7502	92.6178	80.7947	77.2931	82.4593	79.1064	65.4851	87.4728	100.594	104.328
	34.4883	81.8189	77.4788	92.6248	96.1081	84.9187	52.4149	93.0596	92.6752	86.9228	115.369	124.157	120.998	121.121	129.92	125.921	102.5	102.098	103.422	94.7341	102.064	107.519	111.135	104.556	65.0166	107.606	111.487	106.242	96.4503	100.863	96.0557	54.9202	92.0624	63.6007	95.9988	99.6148	87.3906	85.651	87.0229	58.9116	90.5888	60.2247	90.2071	88.7067	87.3498	94.5224	99.1467	76.0588	99.2176
	34.5234	61.2756	74.7391	83.2298	96.346	77.7482	93.2028	99.7731	96.6803	97.729	116.056	111.403	98.483	105.219	132.856	134.001	119.264	105.377	98.9919	86.3982	102.089	88.059	100.514	110.764	105.612	97.5749	86.4726	90.5561	103.225	110.097	100.722	105.496	107.992	103.055	96.1124	106.651	102.233	73.2798	97.1339	99.8902	94.1601	89.6895	97.9936	99.1731	73.9477	95.9436	100.779	94.8217	95.3519
	34.5586	82.8947	97.3586	104.933	107.857	93.8722	86.3621	100.237	88.1141	108.17	117.05	98.1262	80.278	108.576	131.633	128.452	96.5769	69.4888	79.6901	96.096	109.472	92.5131	98.4275	106.857	98.4744	77.4067	77.2287	94.5983	110.707	116.808	104.23	111.864	107.612	89.185	85.9128	107.898	111.088	100.78	97.8959	95.3997	87.5319	78.1512	101.805	101.533	88.6325	78.0752	83.7606	88.8746	90.0378
	34.5938	99.2778	90.6573	103.29	107.887	103.44	97.6328	89.8898	95.1095	99.5858	118.235	116.783	112.39	121.332	121.43	121.823	106.504	98.0579	101.617	110.669	113.907	104.817	102.319	96.352	75.1548	94.0381	94.4033	103.087	116.614	118.936	109.889	102.853	102.516	85.1906	85.7205	104.13	106.449	101.831	71.494	78.0818	37.9794	88.8879	93.0328	87.5155	95.0771	79.142	83.0699	91.8384	86.8488
	34.6289	92.3543	87.5844	71.521	94.7542	85.0933	94.1722	91.5127	99.4219	106.345	121.082	112.717	110.318	125.678	114.425	119.068	90.3602	86.8945	99.3071	110.437	104.979	90.3861	93.6174	93.867	77.2574	94.3847	89.4311	89.636	102.353	104.032	93.3736	65.4989	98.4219	97.9274	91.9505	100.686	67.3166	86.5386	86.0897	87.1217	64.0508	81.1869	90.9774	98.3368	108.24	104.429	90.304	77.2519	84.0123
	34.6641	82.2444	87.114	101.61	103.936	95.8743	76.0708	90.7192	89.967	110.277	127.019	120.669	102.625	134.041	137.778	126.27	101.037	85.1685	89.8848	99.5222	43.7718	66.9739	103.064	102.347	86.2848	93.894	73.6155	105.333	103.599	102.549	100.448	91.0846	99.2345	93.9122	82.0904	105.131	106.786	95.5652	91.7087	95.174	90.0439	79.6877	62.3216	101.808	111.55	101.275	71.384	50.2974	86.1048
	34.6992	96.4981	94.9036	94.8583	102.713	99.1384	89.0025	89.9126	81.3572	104.016	126.226	128.337	124.356	130.124	137.069	126.373	99.4411	98.6422	99.9457	104.656	98.87	97.5061	109.678	111.406	99.6771	107.396	112.159	111.321	106.153	104.513	91.4196	83.3025	76.5763	91.5529	92.0382	97.5471	106.601	103.738	79.8373	93.4321	92.7053	64.3633	60.2124	96.3471	104.527	90.981	44.2091	68.7173	95.969
	34.7344	98.5998	85.2202	59.0349	84.4462	83.2337	62.6058	94.1192	92.0942	103.838	118.306	113.478	104.715	100.981	130.068	124	104.028	101.814	94.67	97.2947	102.077	76.4795	101.795	106.709	104.113	104.027	108.753	96.3155	32.8707	84.4767	86.1077	87.7197	90.6312	95.6363	88.325	88.4341	82.4264	85.775	91.0637	103.95	104.225	95.4377	93.1866	98.5949	88.7116	81.9241	79.9191	88.1948	109.326
	34.7695	103.276	91.8033	72.5102	53.6004	83.7237	23.8037	96.0055	83.9427	95.7323	86.4538	112.083	115.839	125.972	125.324	102.127	106.417	87.6385	88.3039	96.5864	101.224	84.4108	90.6887	86.4938	72.3403	58.6146	96.2818	95.8853	80.4017	86.6503	83.5615	88.8075	92.4804	88.3876	85.3148	93.5652	80.8586	75.0456	80.4729	99.1319	106.603	96.242	77.2537	92.6598	91.2499	96.1878	93.2165	89.8058	107.446
	34.8047	93.1304	67.3152	93.643	96.1519	103.751	107.836	110.756	108.529	109.676	114.102	110.216	104.291	120.727	114.822	110.458	88.3552	100.225	104.423	89.0987	96.3509	101.204	107.366	105.074	82.9576	87.3931	99.1702	101.189	93.2592	93.8827	95.6142	92.6507	95.2842	98.8405	98.9191	99.5894	71.8228	84.7249	80.0106	79.8339	89.3563	95.6482	92.7393	89.152	91.4764	100.871	98.2103	94.0374	46.0453
	34.8398	100.703	87.6922	86.4668	101.813	102.276	109.76	103.785	97.6894	102.835	115.607	117.243	119.858	121.44	116.195	122.867	116.938	113.471	100.629	84.503	82.7246	93.8358	110.567	118.121	111.917	89.0685	101.544	90.805	64.0631	76.8625	65.2065	98.138	105.824	96.0643	86.0527	101.441	91.3641	95.3989	99.3108	93.3065	91.1754	90.9999	74.1712	98.7222	99.6845	67.6159	97.6186	103.096	100.266
	34.875	91.3107	99.9486	98.0738	95.891	83.4975	92.6367	92.5401	94.5582	96.9063	113.527	106.31	112.669	126.282	120.884	111.826	118.237	112.172	94.8004	93.5249	101.849	98.6331	89.7137	116.833	118.758	106.185	106.259	108.965	100.492	98.5717	98.6851	97.2084	97.0507	92.5792	89.236	102.543	96.0135	99.721	84.1154	100.744	102.377	89.8333	83.9317	81.9466	92.327	93.1146	88.9826	89.9046	72.5267
	34.9102	98.0294	96.5777	93.4933	94.3974	77.0016	68.3154	70.3931	86.5064	107.401	115.69	109.435	109.909	122.322	99.6565	104.021	115.643	111.041	99.6698	111.399	116.753	116.556	112.015	80.6001	114.801	112.554	111.42	108.605	98.0305	98.5685	87.4367	83.2468	88.8759	99.0527	99.1113	100.642	98.2961	106.396	106.386	106.614	90.0269	72.816	67.5844	82.3752	88.5525	85.184	69.0407	76.9489	87.9402
	34.9453	96.2942	96.697	90.8756	91.8589	83.1914	80.554	69.4095	79.3127	101.765	110.113	81.836	97.7516	127.394	130.86	121.301	112.784	115.506	103.199	95.5885	100.484	112.745	91.1271	108.398	118.377	114.871	110.152	98.2111	78.2052	86.8079	63.7174	77.8625	104.349	110	94.6013	87.5744	79.8867	88.9824	110.13	104.231	88.8606	86.9972	93.7599	98.9372	88.404	88.4391	95.9672	88.9355	93.3374
	34.9805	88.7515	101.65	88.0131	90.063	97.8076	91.7591	99.9197	103.445	83.8311	103.884	112.044	117.313	131.198	135.833	121.919	105.078	100.146	95.1622	89.9728	99.0056	112.007	110.542	109.532	112.942	103.801	99.5505	103.658	92.2075	103.272	99.4069	96.6406	106.772	106.842	94.9131	94.3692	98.6614	100.299	110.604	101.932	86.7041	83.5429	73.2025	101.331	102.345	104.855	107.079	96.2611	56.5687
	35.0156	80.71	96.8709	99.929	100.287	96.4434	81.016	106.981	106.364	90.5771	109.607	110.044	82.1822	115.425	126.399	126.687	97.927	85.3206	92.6411	103.427	88.1161	103.939	114.791	100.29	104.548	98.2288	105.261	79.0446	109.579	113.607	96.1893	56.0805	90.9233	96.9939	72.8704	92.0255	87.4771	103.141	96.415	107.427	95.9411	80.7548	97.2381	94.0204	81.918	83.9172	105.404	95.7133	81.2538
	35.0508	77.2513	83.9041	79.8849	86.5223	79.19	92.2672	102.494	107.157	101.878	112.373	108.009	77.1938	97.6063	109.557	123.101	112.239	103.238	104.908	102.459	92.5481	79.237	105.268	115.36	112.027	105.678	111.032	108.357	105.427	113.832	109.165	92.5822	78.8043	84.268	92.0207	84.8428	94.1685	100.561	97.1632	107.591	107.209	97.0934	88.1449	100.896	103.202	104.836	111.254	111.683	106.742
	35.0859	94.7548	76.2877	83.8181	86.9803	78.0898	78.9509	57.0345	101.796	97.7955	102.534	110.788	101.575	107.203	115.07	116.463	100.955	97.7464	100.844	87.1213	105.419	97.1408	89.1485	110.983	96.6429	101.944	108.951	109.133	94.9745	110.403	111.224	100.678	102.297	108.057	106.538	96.0477	102.702	92.9486	92.8391	105.864	86.5562	87.9235	88.2931	96.418	102.096	103.485	104.922	97.6928	101.201
	35.1211	109.921	87.0736	80.3488	101.815	101.304	93.42	98.5448	96.9531	91.129	109.932	112.254	79.9604	103.384	97.7344	100.845	110.185	83.8345	102.187	109.487	110.125	114.207	117.484	114.547	102.048	89.2205	96.4075	94.1537	79.0127	109.795	109.513	92.6581	92.8805	110.162	116.746	107.51	87.4818	92.287	99.155	104.046	88.501	56.4588	90.6946	73.7799	86.7047	65.0832	74.7206	85.7545	96.5391
	35.1562	107.807	103.802	98.532	109.327	105.518	82.5689	101.443	96.5421	99.7796	118.009	114.525	69.5298	96.6277	107.032	106.338	103.281	109.919	111.346	102.887	84.8439	101.335	112.235	107.761	108.064	97.2207	88.1034	85.6599	89.9907	113.945	116.634	94.7811	73.0992	102.169	110.568	104.091	90.7978	87.0203	88.3116	105.175	100.51	91.1198	89.5953	86.0013	96.3149	104.059	102.977	110.773	110.646
	35.1914	74.3011	99.3266	105.45	101.789	99.2567	102.669	93.1958	84.6719	85.4508	122.36	125.416	114.107	100.943	113.985	116.595	113.973	112.808	69.0432	110.244	109.233	104.829	107.284	94.1304	95.508	83.5347	85.094	96.3475	107.25	114.839	113.442	107.016	103.323	92.1599	91.2348	92.0497	82.2738	96.8861	93.9943	90.27	91.4654	75.375	79.4911	74.6424	92.3695	106.535	117.003	118.046	109.802
	35.2266	90.6223	101.709	86.4309	86.7682	87.7786	98.6792	84.7531	63.5519	95.7153	126.126	129.853	106.268	104.021	114.427	127.808	117.09	101.175	111.932	113.112	108.806	108.051	105.366	99.7433	96.1365	91.9941	95.2177	69.6534	98.1238	91.7661	83.7905	107.643	114.192	102.121	82.474	90.9466	99.5519	95.7846	74.9799	85.2065	89.7877	93.4462	90.7373	81.8604	55.0744	75.6696	106.637	104.568	80.3577
	35.2617	100.214	94.6983	96.5226	99.5003	96.4445	87.4585	90.2393	84.3962	105.456	125.558	128.756	121.68	118.408	124.868	127.501	118.328	113.313	108.37	96.818	78.3434	89.4144	63.3747	58.9421	90.6592	100.198	101.978	101.753	99.1111	97.6239	100.066	104.293	115.493	106.324	87.1813	84.1327	98.2601	87.5174	80.8403	97.0283	97.7806	79.1964	82.2332	67.2068	78.2288	87.3934	98.3729	97.2538	93.8352
	35.2969	88.564	71.412	85.518	71.0965	88.7468	77.6127	88.4143	90.8496	107.117	106.503	115.278	112.419	130.58	129.035	117.997	90.0753	119.347	110.445	91.7814	78.9022	93.4941	80.188	83.4515	96.5491	74.7415	91.3249	76.044	90.0107	97.6413	95.7552	85.3913	109.02	113.023	107.995	104.939	94.2355	30.2384	74.8115	95.6939	94.9195	60.6642	87.3241	96.7285	97.5979	78.4075	81.8567	81.7365	74.2927
	35.332	87.251	85.5205	97.2707	97.724	98.764	86.2449	83.2752	102.868	112.336	112.277	115.515	116.339	122.574	121.057	103.635	122.81	120.45	110.634	109.369	107.017	104.124	83.5621	85.5602	102.495	98.2456	91.7346	96.4672	86.63	93.1438	68.498	93.9742	88.3185	96.9988	87.9463	93.7864	93.1836	84.201	71.0779	84.8941	97.5723	98.0805	106.177	110.384	105.685	88.7614	67.3095	84.7369	88.953
	35.3672	99.1692	94.5312	79.3357	101.505	107.385	84.8983	88.2174	92.1202	104.031	124.072	113.35	103.166	75.7362	115.315	124.401	120.496	101.689	90.4269	110.949	113.346	103.48	89.1122	91.7924	108.209	105.218	100.813	109.53	110.809	106.131	95.2334	88.274	88.4558	87.9872	84.5461	81.4015	81.5626	58.8909	92.0564	98.8033	65.096	99.8892	101.276	97.4351	102.21	91.7195	91.6135	92.4286	82.5596
	35.4023	69.6321	81.909	57.1708	99.7975	112.017	106.73	94.1652	69.9624	107.564	128.784	128.272	118.564	113.451	94.1196	110.139	113.545	107.219	110.725	97.1779	103.431	86.2829	98.9194	97.7719	94.9019	106.484	102.905	96.0622	100.721	103.562	85.6552	62.27	86.9265	92.4649	85.2857	91.9082	88.8802	95.2126	103.319	108.435	104.292	96.9389	75.6645	73.4091	92.2663	84.6456	93.1456	94.2207	88.7792
	35.4375	88.9523	83.1936	83.6648	99.1031	102.455	108.276	95.2412	79.531	112.701	132.613	128.438	94.378	114.022	110.481	92.2163	101.107	108.955	110.292	103.896	104.423	101.973	101.765	97.0054	88.2262	78.9163	82.3054	62.0873	65.5536	86.0964	99.7568	91.9803	97.1446	103.682	104.861	102.312	96.3294	84.8585	87.4146	103.748	97.9744	63.0916	87.3688	83.8669	92.7873	97.0829	38.4188	95.5709	102.396
	35.4727	102.85	99.1579	101.383	91.0401	65.1391	95.8132	105.08	91.9114	113.81	132.068	127.642	106.271	101.412	116.949	112.895	96.9374	77.9219	96.345	85.7666	102.574	91.5603	95.1506	93.4926	82.5813	80.7478	82.0651	70.0067	84.2927	101.755	99.3267	85.6319	95.6031	90.1841	84.9817	94.8884	75.6898	91.2564	85.1695	73.4558	91.6842	94.7238	93.4952	84.6287	84.8471	99.2385	100.734	92.6572	80.6927
	35.5078	82.9709	109.764	114.672	110.644	104.852	105.225	96.1892	88.1787	109.701	127.612	121.284	89.2006	106.615	115.455	106.039	93.7243	88.8463	84.175	74.7009	92.7931	102.869	95.8169	84.9977	93.0246	100.858	90.9424	85.9992	101.252	104.336	103.432	103.959	100.603	96.1824	97.6434	104.099	99.429	75.372	84.4718	78.3822	77.1291	94.9187	68.7735	78.0415	83.7843	82.4531	94.6445	99.321	94.3541
	35.543	95.0637	109.019	104.613	100.134	107.686	99.1196	75.455	79.2162	94.6832	121.298	121.573	106.571	101.486	110.566	101.232	102.912	101.605	100.01	94.5596	84.8089	102.057	106.152	101.502	99.6704	99.5439	97.5289	97.2963	96.0334	71.4442	81.2656	107.72	110.07	94.0729	100.856	100.385	95.8106	88.7604	94.1523	100.89	100.357	96.1467	91.6298	80.7565	78.528	80.0606	93.1439	90.727	76.8432
	35.5781	99.1728	86.8688	101.458	100.301	92.4337	69.3883	94.739	80.3755	92.589	110.994	115.937	106.629	87.416	98.6449	113.398	117.448	111.696	96.8352	103.299	105.601	107.519	108.206	106.158	91.7894	95.1649	84.3458	82.6666	91.3951	86.2298	89.0263	96.1141	110.171	102.346	93.6276	75.4561	79.272	85.3016	68.6336	102.594	101.692	86.7622	100.561	87.2215	76.9622	63.4626	89.7885	95.4466	86.6468
	35.6133	87.8004	99.8606	103.076	93.0488	79.0382	82.3494	99.9569	101.415	101.694	71.8423	101.736	87.5308	96.8086	94.4185	105.109	109.168	103.773	84.7879	90.5397	87.7428	78.0603	81.1837	82.701	101.293	101.256	97.0763	79.3343	86.9845	101.637	99.1902	94.9439	112.185	115.688	99.1936	83.9763	96.9192	98.0591	97.1378	99.4781	105.102	107.582	104.454	90.385	95.1743	94.7511	69.2886	96.457	97.7463
	35.6484	107.004	104.404	86.4648	74.4426	70.7504	85.2832	98.0774	102.254	61.4161	106.659	109.64	98.2755	97.3218	97.4848	90.0947	97.3432	102.207	71.8255	88.1663	75.4373	87.2215	85.2959	57.4633	95.1939	79.3929	92.0181	96.6648	64.9212	104.198	104.602	61.2122	103.845	110.983	109.51	101.985	93.9494	86.1286	86.3299	73.3042	91.0959	93.9058	91.7041	94.8035	95.3081	107.489	104.958	85.8935	88.9326
	35.6836	95.9643	81.7038	87.5917	78.2232	94.574	100.526	79.7487	95.0342	108.459	118.279	117.221	91.9674	109.797	100.954	106.201	76.6544	104.778	105.108	85.7965	93.2587	105.075	104.306	93.5618	96.1715	99.6584	78.6748	94.3044	105.086	107.08	104.364	97.9511	67.815	80.8618	102.951	110.359	102.386	91.1086	75.9973	87.3645	87.5209	85.6242	99.5371	104.099	104.406	103.705	90.0207	101.01	96.8466
	35.7188	104.123	96.5926	97.468	89.3601	103.536	103.149	86.4613	98.3219	88.7733	120.609	112.738	111.794	125.396	126.199	119.77	110.453	104.645	106.063	100.337	95.8309	96.723	104.185	97.2507	100.14	110.181	102.849	80.2993	101.864	98.2571	94.6199	101.452	86.4812	80.9173	92.5179	87.4116	105.843	101.142	72.0818	81.8269	76.2559	83.3541	101.743	107.677	103.384	87.4508	86.4042	101.895	98.4424
	35.7539	78.5342	88.7289	94.9606	92.3781	98.7865	102.439	93.4792	95.4413	110.317	126.691	123.816	117.222	127.553	117.259	111.483	114.092	92.2582	101.841	107.828	77.3136	56.2938	93.029	90.9766	92.7395	109.913	112.978	104.441	100.291	100.792	105.151	99.2577	30.4176	81.3344	80.3927	86.3926	96.8297	99.7563	98.001	95.8018	93.084	101.6	73.2219	100.899	87.1168	82.7063	95.8171	100.21	94.0763
	35.7891	88.4097	79.4824	81.1532	89.0538	95.0903	91.5886	86.3184	80.9726	105.622	131.241	132.783	116.776	127.631	124.137	115.621	106.665	62.8239	104.237	108.743	101.345	98.2544	89.195	75.1099	87.011	90.7997	107.234	99.3898	81.3612	61.5856	96.7086	98.8248	90.468	81.5526	80.7469	86.7938	70.5952	50.2513	99.4271	106.794	103.361	102.172	105.479	100.179	104.673	109.893	106.421	86.6236	79.5187
[truncated: 7,174 more rows]
[truncated: 44 more columns]

## Sheet: Fig 3 - Upsweep whistle
Upsweep whistle spectrogram
Time (ms)	Frequency (kHz)	Power spectrum density (dB, re 1 μPa2/Hz)
[truncated: 8,193 more rows]
[truncated: 78 more columns]

## Sheet: Fig 3 - Downsweep whistle
Downsweep whistle spectrogram
Time (ms)	Frequency (kHz)	Power spectrum density (dB, re 1 μPa2/Hz)
[truncated: 8,193 more rows]
[truncated: 78 more columns]
