# Supplementary material for: Vocalization behaviors in captive bottlenose dolphins (Tursiops truncatus) and rough-toothed dolphins (Steno bredanensis)
Source: PLoS One. 2025 Oct 31;20(10):e0336138. doi: 10.1371/journal.pone.0336138 (PMC12578220; doi:10.1371/journal.pone.0336138)
Supplement: S3 File — (XLSX) [file pone.0336138.s003.xlsx]

## Sheet: Fig 3 - Concave whistle
Concave whistle spectrogram
Time (ms)	Frequency (kHz)	Power spectrum density (dB, re 1 μPa2/Hz)
14.2222	0	146.144	149.687	148.085	143.97	145.873	145.913	146.448	149.737	146.567	142.986	145.758	136.19	124.077	138.687	134.198	115.418	134.507	137.886	135.099	141.252	139.16	135.295	139.792	146.106	147.072	137.167	122.814	136.184	139.671	127.285	135.756	143.587	126.778	118.433	141.824	136.748	120.213	133.579	132.005	131.357	141.948	141.405	140.722	143.081	141.524	139.232	131.228	128.873
21.3333	0.0351562	123.081	146.355	142.566	121.579	140.444	136.693	129.955	146.569	140.455	119.736	145.893	142.924	128.67	143.265	142.515	129.954	143.612	138.107	120.029	142.264	129.729	123.849	126.869	139.615	143.471	135.012	113.516	140.633	143.149	123.03	137.907	146.504	142.451	139.196	148.696	144.437	128.236	142.697	134.58	129.626	142.483	132.975	128.046	139.764	124.415	136.244	130.066	124.312
28.4444	0.0703125	129.04	121.663	120.026	129.921	114.392	103.054	125.845	127.248	115.039	125.768	124.612	138.643	136.054	113.372	132.064	139.17	133.392	131.529	132.905	129.074	116.127	113.319	118.03	126.246	121.311	104.315	131.247	133.56	120.997	129.739	131.204	117.453	140.645	135.487	134.336	130.398	135.234	133.777	136.821	132.369	112.504	118.808	123.802	123.62	115.66	113.358	129.122	128.387
35.5556	0.105469	107.608	117.255	121.129	124.891	117.865	99.3807	114.595	116.824	115.98	124.305	126.338	124.946	101.183	124.711	117.87	109.682	118.797	117.618	94.9552	114.837	98.2215	89.3355	114.706	111.703	102.118	113.527	107.227	119.494	102.434	109.527	132.041	135.287	125.652	95.46	98.922	107.626	122.481	110.674	121.075	117.77	97.2673	78.6655	100.394	95.3538	109.486	104.223	110.307	115.42
42.6667	0.140625	95.4529	93.134	109.644	103.533	93.5465	100.872	107.897	102.422	109.599	124.159	129.938	121.49	114.539	126.957	121.531	106.354	112.775	126.18	128.086	121.717	97.09	84.927	102.121	113.903	115.351	112.797	111.227	108.355	101.961	121.854	131.702	124.202	113.475	76.3032	89.3741	111.44	127.558	124.938	96.6221	101.338	86.3592	90.9295	108.444	113.51	108.772	95.469	85.9858	106.474
49.7778	0.175781	74.5518	81.8501	82.0014	87.7877	36.6083	93.484	69.4653	113.91	120.221	96.1492	122.382	116.87	113.897	127.237	120.012	91.4924	87.0577	119.678	122.541	119.314	119.273	115.046	93.8974	111.131	105.039	92.326	100.71	106.348	107.055	121.886	123.357	106.187	112.731	84.9575	104.66	121.775	121.76	114.973	109.078	82.0957	97.408	106.279	115.369	122.817	115.991	106.898	110.62	93.381
56.8889	0.210938	109.654	110.382	106.519	94.4862	87.4998	111.307	116.545	116.87	114.003	123.236	118.354	71.5471	105.831	118.755	111.471	108.087	113.576	109.768	46.1426	93.9914	116.145	127.864	123.472	119.16	114.332	104.204	98.1622	98.9898	98.2028	99.0235	115.18	108.717	123.775	120.371	115.703	118.705	103.211	86.3939	102.172	90.4791	100.78	101.543	87.9039	117.406	115.418	87.6714	109.341	104.008
64	0.246094	115.927	114.177	122.306	118.341	117.658	126.066	117.628	103.186	108.625	122.784	120.837	108.819	95.8942	110.778	116.928	120.402	115.141	105.807	114.702	114.809	117.653	122.124	113.409	91.7246	115.888	107.292	91.8327	74.9665	98.8506	99.4631	108.866	118.524	129.438	127.275	106.415	118.735	108.155	104.426	106.061	91.6616	108.237	104.602	68.9984	110.255	109.519	98.1051	105.841	108.933
71.1111	0.28125	107.934	109.384	123.157	113.634	96.5104	127.391	129.018	123.501	125.911	117.383	99.5056	106.157	100.244	87.2921	117.099	126.692	129.987	124.392	89.423	113.932	103.246	115.514	88.6267	101.463	112.398	103.345	92.7108	93.8238	105.394	101.274	114.109	122.522	120.702	116.056	121.802	119.421	114.388	115.322	99.347	93.6741	112.031	118.872	116.789	99.6029	100.77	100.748	104.375	112.821
78.2222	0.316406	89.3432	119.748	117.147	95.1925	106.282	119.882	126.633	106.2	119.148	124.049	111.472	101.146	106.911	46.1008	112.901	58.6905	125.849	126.893	117.758	119.391	123.088	121.672	110.658	59.8316	111.509	114.784	99.8851	92.0901	93.1611	116.277	99.2239	101.791	92.682	101.816	99.6595	106.206	91.3056	111.048	111.32	100.51	93.3954	106.395	117.982	116.865	108.871	99.8669	91.4833	101.931
85.3333	0.351562	105.239	116.497	117.644	102.087	69.0679	101.852	116.798	106.194	120.526	124.551	121.02	119.158	117.71	115.93	118.122	120.434	116.441	105.227	96.6467	100.372	115.239	98.8612	124.008	121.659	110.023	111.146	123.571	116.789	117.715	125.376	119.947	111.822	112.358	119.523	116.718	117.995	119.04	94.7199	117.436	118.592	104.883	78.898	105.701	110.345	86.3874	82.3692	86.5941	95.9774
92.4444	0.386719	64.6009	103.905	113.117	114.447	106.611	112.977	113.702	107.063	118.609	106.312	97.631	98.225	100.202	109.632	97.5265	110.525	110.162	101.611	92.4282	105.822	118.897	120.593	122.513	122.625	116.152	127.709	130.79	114.559	107.419	126.871	127.876	109.471	115.316	121.629	105.135	114.991	119.18	110.887	122.093	124.128	100.325	89.0758	72.3724	105.261	99.3451	72.9087	81.6365	88.4889
99.5556	0.421875	105.355	113.158	101.748	116.326	114.146	111.742	102.802	100.113	116.628	111.893	95.5227	84.8579	85.3906	101.702	102.507	93.6818	92.4104	118.455	119.379	104.976	118.178	117.173	93.7938	114.346	111.783	128.017	125.65	99.4003	116.373	104.066	114.624	123.862	128.075	119.948	79.0625	90.2426	109.923	113.808	125.455	123.052	93.505	99.929	105.689	101.649	104.336	102.551	96.6152	92.4536
106.667	0.457031	115.125	123.875	123.216	113.83	95.0357	86.2803	97.5924	110.109	99.5458	100.756	89.9053	98.7907	109.054	93.9359	103.563	95.6975	98.7898	123.801	127.743	118.352	112.322	112.014	114.986	86.6107	114.569	107.085	122.702	120.248	117.39	110.481	100.092	108.629	128.6	121.691	102.559	98.8957	104.745	123.673	123.602	118.501	108.498	115.236	119.076	104.027	102.207	76.3555	113.002	114.26
113.778	0.492188	94.8979	118.386	113.06	99.49	110.616	113.319	110.621	105.61	98.5732	97.3295	103.047	109.12	107.125	111.917	119.629	122.659	119.171	104.318	123.991	123.461	86.6189	94.1698	118.008	116.643	116.7	115.277	118.77	112.597	102.859	94.5109	106.925	114.923	113.868	119.353	98.758	110.352	115.047	116.84	103.967	109.96	105.097	119.022	130.323	122.745	90.7179	102.7	120.072	120.107
120.889	0.527344	104.31	113.538	104.44	118.862	130.001	128.576	109.076	96.3375	96.8518	104.184	99.6382	110.301	96.0887	112.183	119.721	124.99	118.212	97.5032	115.432	124.988	118.048	121.498	124.595	98.5088	111.691	114.724	100.709	99.3194	95.1973	100.966	108.845	108.909	100.075	118.569	121.166	96.9989	101.39	63.003	110.029	117.014	116.182	122.506	129.816	125.405	102.498	99.1128	114.688	118.04
128	0.5625	94.6746	99.6074	116.019	114.35	129.022	135.68	118.801	108.937	108.669	112.208	111.152	109.344	108.462	97.249	98.1229	101.668	112.059	110.787	113.443	110.876	115.813	110.324	124.288	121.159	101.459	98.0626	103.375	93.7202	92.0761	104.212	89.0685	103.195	90.108	110.47	123.433	115.682	98.8848	94.2256	111.751	107.481	84.1293	92.6358	113.27	117.737	100.323	94.2133	44.1322	111.583
135.111	0.597656	117.479	117.834	124.576	125.269	131.538	136.331	128.852	98.1618	99.132	74.4675	97.2753	87.6777	86.6664	104.954	112.171	99.9833	88.21	121.223	120.591	113.423	107.915	92.9824	116.175	121.527	103.822	109.322	109.84	92.6518	98.1799	103.428	101.166	92.2566	87.404	108.905	119.049	111.202	66.0312	102.216	117.807	110.742	92.4212	111.439	119.252	107.235	80.6818	91.027	99.7571	114.603
142.222	0.632812	120.336	114.374	125.389	123.475	114.731	119.105	119.416	111.372	99.7285	104.371	111.504	109.952	102.045	110.1	115.388	115.06	117.381	123.867	122.401	114.042	107.322	94.7643	110.231	118.715	106.725	112.975	112.136	91.1407	101.449	103.539	87.1034	106.505	101.112	86.7453	103.774	106.078	106.358	109.924	120.709	123.553	116.864	114.258	121.793	110.619	74.501	70.2686	99.458	94.3508
149.333	0.667969	117.947	106.806	92.8086	112.877	111.201	102.122	105.196	84.1211	78.2034	102.455	113.98	100.727	90.2006	106.618	99.6019	106.183	120.064	100.933	103.133	95.3009	97.7438	79.2729	100.084	111.278	110.478	99.9889	98.9804	86.5995	97.4087	110.915	115.811	122.793	122.075	116.793	102.785	98.0204	84.9835	82.8688	101.98	117.294	115.313	107.839	118.301	110.605	91.3776	98.0173	106.291	103.186
156.444	0.703125	101.468	108.917	109.715	117.775	120.889	106.793	103.678	104.463	100.736	108.444	108.997	100.977	110.624	116.81	102.725	101.025	117.214	108.098	77.9382	106.663	106.771	93.562	81.2254	102.088	89.9681	103.19	105.096	94.3463	82.8618	104.229	107.493	114.191	119.316	112.083	113.551	88.0307	92.537	86.3162	92.66	91.3809	102.133	108.986	106.334	98.0439	84.0575	86.9024	105.05	103.21
163.556	0.738281	115.454	114.415	95.2576	111.732	117.443	105.301	100.058	101.638	72.1928	98.9827	83.5685	101.413	115.329	117.803	108.864	101.989	110.321	114.647	107.8	109.237	92.2732	89.9368	96.9244	106.827	115.71	115.725	107.387	86.4729	78.1185	88.7968	80.2933	98.7523	109.52	105.879	116.734	111.219	104.527	105.154	84.9545	93.8372	104.756	109.94	107.915	112.503	105.916	104.831	107.462	102.365
170.667	0.773438	95.2069	117.83	116.495	105.129	98.0507	100.023	101.557	94.8679	105.918	103.327	95.5456	94.05	85.2517	105.284	93.0711	87.6922	93.1788	110.149	96.7151	102.468	108.071	99.2029	77.6987	98.4932	112.529	108.977	86.4754	107.985	106.682	102.552	95.9253	94.7582	89.5881	112.315	115.552	102.554	93.6711	104.905	100.579	105.766	95.5456	105.427	118.651	111.781	96.2322	85.2988	95.0343	99.5304
177.778	0.808594	114.173	104.372	111.267	103.554	100.774	108.766	114.635	110.8	104.899	49.3847	91.9646	86.5674	97.2284	103.785	107.532	107.928	102.782	91.0418	102.838	112.06	115.764	97.3614	75.5052	96.8096	30.3987	107.117	110.492	114.26	116.911	108.597	92.3386	87.7637	91.6133	97.8982	91.305	99.3759	99.8988	104.373	91.9028	103.079	100.598	108.569	105.916	97.825	88.4404	95.4186	93.3092	50.131
184.889	0.84375	103.227	73.1925	92.1138	99.5387	104.669	114.104	109.621	88.694	100.521	108.442	98.4217	86.548	107.739	91.3259	103.891	114.574	105.803	84.8326	87.67	102.163	110.008	108.435	87.0233	98.2787	110.639	109.613	53.8372	97.2117	99.6192	107.752	99.8586	96.5859	97.8362	86.9835	84.1614	84.7488	83.2483	104.415	106.908	92.2496	84.2244	112.109	102.828	90.6782	90.0898	107.039	101.984	54.9218
192	0.878906	84.4833	88.4823	94.9298	82.7032	79.5081	106.382	95.5599	98.571	112.518	116.461	113.512	111.928	109.759	100.514	103.172	101.79	104.456	110.193	103.061	86.9759	99.0137	103.353	106.59	110.071	111.767	113.145	106.598	94.3356	93.3275	110.133	115.763	113.978	102.559	88.1945	95.4068	100.415	80.6874	102.703	99.9156	96.2225	111.065	119.852	115.546	100.387	97.3818	103.773	100.109	99.6861
199.111	0.914062	101.486	75.1452	107.397	111.487	108.071	105.399	94.6168	103.203	107.04	92.6571	100.896	106.372	90.5374	79.7428	89.6952	101.439	105.184	110.28	102.594	70.6992	92.3517	73.2555	75.9655	111.033	104.315	113.081	77.7302	87.8235	65.2371	94.9642	102.341	106.426	96.1625	87.8568	106.943	115.862	116.922	106.852	100.134	108.699	116.088	115.13	105.661	50.4101	96.5177	91.08	98.9936	88.6672
206.222	0.949219	102.379	100.945	107.451	118.703	123.099	106.87	86.8284	96.6735	89.0031	71.1658	70.1571	99.2182	90.7676	79.6919	95.999	107.82	81.1731	103.199	75.4088	104.777	109.206	104.055	109.017	121.495	124.884	117.135	97.9095	84.5669	74.4824	88.9256	86.1624	73.013	89.1683	93.6934	81.0634	110.158	115.469	108.85	103.861	47.8951	104.579	98.3224	94.194	111.735	114.443	114.759	112.025	100.207
213.333	0.984375	101.125	91.8265	97.7012	113.548	126.775	120.17	113.968	116.725	111.75	103.128	98.4554	101.405	101.286	95.2291	110.44	118.52	114.19	107.583	103.391	112.36	112.351	89.3365	101.038	115.589	120.604	107.182	91.3352	79.8782	88.4927	100.311	100.469	90.4908	54.4759	92.2125	93.9262	79.2964	103.044	80.0383	94.2656	105.397	97.3391	51.9208	107.157	113.302	110.276	107.694	109.751	98.7202
220.444	1.01953	120.429	108.084	110.076	117.026	121.258	101.893	94.9627	119.777	117.086	110.736	94.0243	87.3201	97.0265	92.6383	106.93	114.02	116.873	96.8614	72.8579	104.748	102.877	92.5539	96.4681	94.4734	105.705	86.1108	83.8454	90.6288	97.6442	100.009	99.2214	101.456	93.8724	89.339	105.729	109.687	106.952	88.7197	101.184	103.392	66.3255	94.5282	107.31	99.5236	70.1934	82.8462	95.057	82.239
227.556	1.05469	106.879	114.913	111	110.431	120.113	107.05	115.254	117.358	86.0014	99.9708	97.7473	88.3414	67.462	103.266	108.519	108.542	111.28	86.3255	72.1447	101.306	106.656	106.232	109.616	106.593	98.7057	83.0774	94.7985	104.526	99.7297	82.8232	75.3567	91.9282	100.844	99.805	104.812	113.379	114.682	90.8445	100.492	105.461	84.9081	85.8402	104.935	97.0696	75.8375	96.3913	102.845	80.4535
234.667	1.08984	124.859	119.434	114.311	100.398	118.537	121.028	117.876	113.098	99.1338	81.041	90.4618	76.2582	99.4433	114.726	118.62	115.118	112.969	91.2943	84.6879	95.7064	103.159	99.2863	103.329	74.097	90.6043	83.8426	105.175	103.135	77.0943	96.1871	84.3006	81.6176	104.92	109.042	94.275	102.228	110.765	109.397	104.614	98.1374	98.1955	100.172	94.1544	50.1633	90.1049	99.6073	104.391	110.253
241.778	1.125	104.481	102.478	106.805	93.5747	108.795	99.2206	89.9295	82.0398	91.9803	91.9695	83.1752	88.6182	96.3226	112.38	115.957	97.9183	116.387	113.012	98.1955	96.7551	90.3938	86.9072	97.7508	81.2901	89.3477	105.227	104.385	94.6507	92.5301	107.977	101.788	94.329	62.571	104.431	103.616	80.3782	87.1954	105.839	103.763	90.903	60.4333	98.5126	92.6012	71.1711	97.4853	108.246	86.6007	110.142
248.889	1.16016	100.31	92.5781	99.4989	100.004	111.171	108.068	93.9918	84.9036	89.7449	105.758	102.059	99.0179	90.4012	104.353	110.795	106.642	115.61	105.308	96.4245	95.3965	71.1726	64.9619	94.0699	96.7559	101.913	104.208	59.5939	98.3079	103.705	114.222	117.621	112.29	101.164	96.0076	85.7503	87.0606	64.6219	90.0184	105.635	107.761	106.163	104.618	85.3383	62.5533	89.413	105.435	109.963	96.6274
256	1.19531	100.527	84.8981	95.5126	106.904	117.121	109.257	81.6963	106.218	111.165	98.1921	103.359	100.156	48.2468	97.9569	97.9588	91.817	106.404	108.883	108.596	109.165	101.831	100.402	97.102	77.9453	101.399	96.0222	99.8056	104.101	86.8362	95.4008	108.859	113.463	85.7321	78.9374	69.9441	88.5618	93.7775	81.8751	102.482	89.4908	103.257	104.934	94.092	85.834	66.3062	100.324	107.818	100.595
263.111	1.23047	92.0587	103.587	104.316	95.1042	116.344	111.713	81.3774	105.635	116.75	108.756	104.351	89.991	83.7253	96.9863	68.443	96.7319	87.6176	90.2628	106.138	108.106	106.62	95.293	94.5504	103.075	93.087	79.6342	97.3201	110.294	104.611	96.4912	105.748	109.147	101.463	84.309	78.1168	94.6438	101.361	95.5006	97.9952	104.523	103.507	87.5104	78.7702	88.1649	79.5892	92.6146	104.055	92.8196
270.222	1.26562	97.0719	100.373	94.3321	104.346	117.473	111.269	100.636	105.888	112.248	108.341	90.3691	94.0099	105.439	109.445	90.8317	92.1982	98.0582	71.2944	101.589	95.3046	106.659	94.3348	89.5995	108.63	112.244	108.164	107.997	111.876	96.7443	97.1624	106.572	86.9344	97.3681	100.905	71.7827	95.7964	85.4296	62.923	77.645	100.021	104.417	90.401	81.3363	89.3761	73.0952	83.2697	102.365	99.551
277.333	1.30078	80.3433	97.7527	86.6548	101.359	108.145	96.5319	84.2618	74.9396	94.2705	92.3466	57.873	88.7172	107.74	116.873	111.805	107.572	106.805	105.906	111.524	117.317	116.547	110.864	108.978	104.407	99.7109	106.145	46.5748	105.109	102.824	103.658	102.92	81.8075	99.7091	105.113	100.36	92.3574	80.2385	68.0043	79.0318	73.9616	97.5897	99.9079	88.6471	93.5609	92.4068	99.8546	108.363	101.126
284.444	1.33594	88.5117	89.5174	82.3787	96.5354	84.8058	87.5788	90.6756	98.632	89.8097	82.5576	97.8373	99.1362	97.5524	117.762	106.986	93.868	87.6012	90.0123	101.258	112.226	97.2481	95.9455	73.8117	96.4567	84.6131	94.9967	105.895	98.7255	71.3266	88.343	93.6835	94.5566	103.605	98.8042	81.4371	93.438	75.5716	84.3921	85.6237	95.2469	103.592	98.2287	74.8424	90.4899	75.5778	101.661	101.471	87.8996
291.556	1.37109	86.0001	88.0137	105.318	105.01	98.5963	92.3258	99.0043	103.888	79.6316	92.2905	109.736	102.77	104.171	118.106	114.856	106.431	102.362	98.3306	106.738	106.901	80.0257	96.8768	107.108	109.263	99.4289	99.8064	93.6477	66.085	87.5917	68.0217	86.6134	72.1704	104.682	96.2029	96.7445	106.953	102.465	86.1909	91.5014	98.798	99.8598	96.1535	73.2409	99.3918	102.443	92.7232	71.8959	97.6431
298.667	1.40625	102.509	90.3723	101.724	102.999	99.5944	93.1441	77.9234	101.334	110.308	116.61	118.222	101.858	94.3521	108.32	113.852	109.666	106.526	96.8421	105.497	117.047	115.863	110.881	112.6	113.28	95.8507	101.665	103.896	78.9261	92.1752	101.323	98.2291	101.435	109.471	105.599	104.171	99.3272	107.059	99.395	85.4373	87.3483	81.2627	96.8031	88.6447	99.7905	92.8518	81.8137	67.3872	83.1089
305.778	1.44141	111.803	89.3654	105.217	96.1286	93.7581	80.7426	69.6711	96.8409	111.497	119.443	117.432	96.5519	66.8471	82.8321	91.6472	86.3763	91.6657	104.04	91.9327	111.079	117.424	95.282	97.4396	96.5454	98.0081	107.41	112.301	109.329	105.814	100.577	97.657	76.0483	101.534	103.236	108.911	100.391	111.412	116.617	110.965	103.667	102.693	103.02	99.1197	107.011	105.637	92.9162	86.8081	79.9377
312.889	1.47656	106.643	97.7103	113.109	115.415	101.623	77.7622	93.6809	93.8556	81.4538	94.5666	106.592	98.4278	78.331	95.6092	106.274	107.256	89.8077	105.441	107.663	107.595	107.771	96.5298	94.6056	75.5439	86.3204	104.082	96.6391	95.4391	99.66	80.0948	93.7524	101.322	103.705	102.803	106.672	89.7398	100.385	111.236	112.067	89.4131	103.787	90.9043	104.365	115.818	107.037	100.025	97.0613	75.7627
320	1.51172	97.9339	88.4913	105.576	111.505	112.211	103.473	71.4729	96.863	98.9213	94.1604	103.38	101.082	67.6742	104.311	108.042	108.019	111.127	104.289	101.413	92.6124	97.5096	97.6292	97.5123	98.5925	96.5913	92.9933	89.4074	93.5485	89.049	85.5388	99.8648	81.5764	108.741	109.927	93.0254	82.7518	86.3779	78.4412	95.155	103.43	107.804	106.027	104.631	111.264	99.8502	90.2411	99.5065	98.7662
327.111	1.54688	87.0822	83.5838	91.8633	77.8532	103.174	105.541	95.4199	98.5249	97.1763	73.6193	100.657	102.667	99.2488	96.0138	84.7508	77.4802	102.384	104.496	102.114	105.872	99.6514	90.642	88.1417	107.268	110.3	97.7446	84.2044	90.247	96.8812	99.5336	103.767	104.957	101.954	96.624	79.3611	82.3287	92.4742	96.2024	82.8811	90.7173	93.4864	90.2909	82.4103	106.083	104.997	86.6025	102.06	87.9604
334.222	1.58203	90.4608	99.2668	101.496	87.2312	96.2799	101.199	81.8876	98.6412	79.9155	95.4007	104.724	82.2619	90.2975	78.7866	92.894	82.5948	97.5908	98.7329	100.161	93.061	79.4218	57.7251	88.1684	106.688	104.862	94.3971	75.9734	72.9239	92.6232	90.0832	90.3382	106.345	92.3278	91.6553	64.3765	73.1905	77.3982	100.128	97.8564	50.6303	61.2968	65.224	82.8604	101.41	104.686	106.177	97.8067	98.9547
341.333	1.61719	62.0422	79.5062	99.8696	108.86	99.854	67.0608	102.508	107.27	106.12	109.074	108.614	98.6059	77.8024	104.388	110.31	106.346	91.4738	60.576	65.7772	89.7305	82.5369	78.5133	99.5613	97.8513	72.0933	87.2274	92.0207	95.9006	86.8404	91.8903	105.308	112.909	115.229	108.816	96.9454	91.3729	90.8852	98.2494	97.105	63.6742	80.6561	87.7791	92.9398	92.8094	70.2035	96.8117	74.5244	82.077
348.444	1.65234	100.736	97.4038	97.5129	103.354	104.784	81.5981	95.9153	95.565	86.2929	96.367	89.9304	96.0832	93.4585	106.265	112.503	94.2845	76.5053	91.7871	103.977	110.743	105.727	103.563	105.131	67.3846	98.2212	81.1763	87.275	107.482	106.986	101.572	87.2028	105.003	107.61	100.436	107.914	102.332	74.197	95.8133	93.2285	76.6266	93.7431	105.954	104.783	82.8049	93.3725	101.705	91.3224	74.2608
355.556	1.6875	103.467	109.14	84.4201	79.7038	104.698	109.026	108.642	92.7208	62.3182	83.2849	87.285	89.1818	78.8648	95.877	113.346	103.148	94.9282	106.822	118.343	113.215	93.3771	109.943	118.722	117.975	110.374	94.3015	76.8054	104.27	105.606	74.0898	100.284	111.86	109.237	97.5124	95.6646	81.4221	98.1624	106.641	96.2685	53.3315	98.7862	104.097	79.0305	103.773	107.576	106.735	95.3785	91.1056
362.667	1.72266	98.9586	113.097	106.811	95.9643	103.823	108.724	114.214	107.364	84.911	81.3456	97.2599	84.2049	75.5291	104.828	115.517	107.787	101.042	108.798	112.626	109.53	100.449	66.0005	113.473	120.874	107.994	77.8373	75.0917	98.4729	108.523	98.5124	85.9648	107.9	108.219	79.5968	46.8527	81.3819	102.465	113.447	109.449	98.78	102.476	109.125	109.885	104.102	89.5357	107.324	101.436	105.271
369.778	1.75781	104.055	110.537	99.1939	92.8162	93.7534	83.0892	105.32	105.186	89.0408	99.3795	103.805	88.6751	67.7464	99.9755	112.768	100.961	89.1534	87.9383	91.4082	97.1637	100.653	93.1461	108.572	108.778	98.9896	80.708	71.143	80.7564	109.445	102.872	71.521	96.5525	102.532	93.919	86.9036	93.9109	86.9071	105.787	103.501	92.356	74.2042	99.5192	114.888	115.302	103.871	63.396	76.9029	78.0079
376.889	1.79297	72.9577	103.806	90.8185	95.2351	106.048	90.4081	99.821	96.6652	82.6397	95.7863	100.487	89.0019	72.5093	88.6928	110.864	107.454	100.478	100.032	105.07	108.038	94.0891	74.5894	91.9696	94.5022	82.5611	95.4713	96.3089	105.771	117.116	111.542	87.7082	86.2045	92.0679	75.4613	100.358	88.0616	64.4881	97.0008	96.5399	89.8291	99.5716	96.9805	97.9324	119.193	112.966	90.1073	88.4549	85.1226
384	1.82812	111.711	110.939	102.59	105.207	113.054	107.47	104.953	93.1642	77.6067	68.1226	80.1991	92.6564	90.2332	106.695	108.302	86.8696	87.562	70.9444	98.5307	102.56	101.391	79.8741	61.5345	88.8958	90.7947	74.6933	101.11	114.184	112.785	108.895	103.998	97.2214	91.0172	85.261	98.7845	103.051	100.11	102.624	85.2627	86.2422	99.2507	83.172	105.072	118.195	111.861	88.138	75.8444	101.669
391.111	1.86328	84.4197	111.828	104.259	98.9198	111.388	95.8471	100.893	109.766	99.7974	86.0602	88.7035	99.8169	103.036	105.998	104.505	59.4176	103.725	100.787	86.6683	77.3458	104.464	102.401	80.6744	86.4584	95.3155	87.0079	92.4035	101.844	97.7823	91.7692	94.4496	87.8744	86.0592	77.0672	91.2486	94.4801	100.009	87.0005	92.3901	73.9414	92.3048	93.2452	105.001	107.096	95.1895	82.3491	88.224	72.4122
398.222	1.89844	98.6682	110.26	114.546	101.85	105.63	91.0103	107.072	117.2	103.299	88.9163	107.954	101.516	77.9663	79.2801	102.429	115.839	117.26	109.708	103.15	112.382	114.367	102.58	88.0468	89.5697	88.3264	64.5703	52.2406	93.7967	105.646	93.024	80.2051	84.213	77.4012	92.0077	100.017	102.022	107.685	105.338	105.479	96.5811	78.5709	97.9623	91.502	81.7615	84.7713	85.6248	87.2768	92.4318
405.333	1.93359	107.578	112.452	112.171	101.171	108.786	114.574	115.043	114.285	105.616	105.351	114.449	106.259	73.4944	102.582	114.344	117.592	108.476	103.67	102.183	112.36	107.497	73.2136	87.1974	91.2073	69.7882	72.4847	82.0376	94.9045	99.7699	99.2004	99.7487	101.968	101.69	96.1474	102.199	106.328	97.7471	113.177	108.832	92.9218	99.3804	99.6566	104.048	100.388	93.8627	94.222	72.1459	66.968
412.444	1.96875	106.333	100.095	102.779	83.6196	114.624	110.777	87.3363	89.2277	92.4016	97.0841	114.287	107.83	97.4226	95.9856	103.759	101.627	89.973	84.4891	86.3548	96.9011	101.953	80.8051	90.5659	98.6936	90.0256	79.2827	81.7771	80.3788	53.7872	84.3856	79.6301	96.5555	98.5637	85.5048	94.4325	101.012	92.8924	109.458	111.055	99.9297	98.245	64.0476	98.5125	105.63	108.705	105.498	98.6163	86.565
419.556	2.00391	112.416	102.062	82.651	102.372	112.562	107.449	107.264	109.105	105.501	101.922	109.314	94.7376	91.8556	93.8221	95.3804	78.4049	86.3067	94.171	89.1755	77.6941	101.154	98.1754	71.9052	100.766	101.033	89.0378	70.8312	55.1297	76.733	64.3039	51.963	78.1029	73.8889	64.0855	90.9143	95.3933	73.3174	108.131	108.436	95.8917	95.1501	102.875	79.4942	91.7564	96.5946	105.527	54.0519	91.9679
426.667	2.03906	100.599	97.9321	103.542	102.961	100.001	81.9953	106.408	113.495	108.949	93.713	101.602	99.7204	94.5437	101.572	102.776	88.3332	59.5479	83.9475	64.4051	97.4836	102.259	95.7092	96.6917	99.8698	82.3768	59.1298	50.1993	80.1142	85.0902	63.5523	55.3902	83.8646	93.3353	78.674	88.533	90.2858	91.8172	104.544	92.978	84.9324	102.48	111.701	112.724	110.105	107.527	103.682	97.6863	69.1027
433.778	2.07422	104.099	107.564	102.891	75.176	48.6083	100.12	103.049	79.1935	103.248	92.1419	88.8081	62.907	83.8746	98.112	103.602	69.1825	97.099	92.5642	88.0173	82.3243	92.7023	75.4274	101.929	91.8074	81.7258	95.1546	103.232	104.826	94.8513	64.8298	88.0847	102.424	99.67	81.1618	95.0386	94.5771	91.2062	97.1584	95.0181	98.5433	109.442	107.884	94.3067	108.84	96.6704	94.5308	106.416	94.2289
440.889	2.10938	86.4497	104.341	97.904	44.4956	90.6087	106.407	105.4	98.0147	80.499	90.8573	91.4853	88.2563	98.1662	113.356	114.825	109.428	107.695	97.6555	88.661	94.5341	103.801	107.091	92.8026	91.329	90.5749	99.5261	103.021	107.524	108.777	100.985	96.4613	95.9877	99.7273	93.618	96.2916	94.3697	84.0845	86.7719	89.6988	93.1991	95.5503	92.4502	94.8179	103.624	78.4461	102.222	102.374	91.6453
448	2.14453	98.3307	91.7732	104.636	103.935	109.478	105.938	67.3661	101.186	93.4993	96.8057	98.7931	81.7323	97.9675	114.897	110.185	92.5013	99.4045	102.594	84.8655	98.5293	104.936	101.916	93.4707	86.0305	74.9712	86.254	96.1905	96.1526	107.056	90.8115	55.8663	34.5883	84.1248	91.4151	84.2074	58.3764	82.7076	88.6797	91.9548	94.3751	91.5311	98.9182	96.6956	114.018	111.124	96.1805	94.291	94.3892
455.111	2.17969	90.6999	95.2989	95.1283	100.854	109.621	98.2693	101.859	105.875	87.0692	89.6223	93.1795	72.6329	96.3185	110.902	102.086	73.2967	91.1649	91.1641	95.1244	104.81	101.391	97.531	105.989	91.2142	80.2821	93.8663	99.7486	105.252	89.3631	90.0986	93.1421	87.8052	86.4582	88.1846	78.1109	87.6302	85.6758	83.839	88.428	92.7766	106.451	108.532	112.659	119.288	120.428	109.704	102.056	105.685
462.222	2.21484	67.2199	96.6985	95.3143	92.9981	105.329	93.1835	93.6051	103.247	99.1901	88.3772	80.8123	54.9818	94.2446	101.464	92.2012	102.207	97.3327	78.2215	88.04	101.087	101.723	103.782	99.8084	94.1413	76.4587	81.8568	52.4061	103.082	103.51	91.0292	85.0639	101.337	103.117	98.3353	78.1115	79.4561	92.3524	98.6425	95.2691	90.6357	88.8566	99.1472	84.0216	97.3328	109.436	107.668	92.494	79.2361
469.333	2.25	106.5	111.841	108.11	97.4389	109.284	104.286	84.0609	91.4346	91.3885	62.1292	71.809	49.3463	95.4063	100.46	90.519	91.3579	102.319	91.416	86.7664	92.7001	76.5153	93.663	68.0077	88.9904	84.6613	76.1318	98.756	110.94	111.931	102.08	98.9526	97.6913	87.7976	101.071	79.8715	67.421	77.8085	97.1164	90.5916	99.1139	103.394	101.586	83.4218	98.83	111.376	110.83	98.5948	103.083
476.444	2.28516	101.565	109.62	109.719	103.716	94.1906	108.43	96.5542	71.9616	71.1601	88.3212	97.2938	93.67	73.001	106.234	105.735	93.79	93.9692	93.8897	74.7556	93.5032	99.4371	69.5338	101.305	102.243	72.9637	100.422	107.765	99.1091	101.305	95.6414	98.2376	104.337	103.042	101.353	82.5669	85.0092	93.1	106.77	110.526	109.021	109.691	102.255	95.4331	105.678	114.784	113.172	84.742	94.7158
483.556	2.32031	78.5188	92.0744	78.2264	92.6628	104.522	106.972	92.8162	100.654	95.9616	99.7637	108.69	101.957	86.743	106.044	113.966	103.386	49.695	67.5536	94.3734	107.782	107.825	101.002	113.196	115.405	105.934	105.039	104.886	86.3119	86.8342	105.836	110.373	102.539	87.5378	102.291	93.5956	100.61	101.454	105.131	104.464	70.0061	95.1048	65.0727	102.4	86.5358	101.964	111.425	108.126	106.224
490.667	2.35547	72.5706	83.7759	87.2517	89.7487	108.071	114.836	107.486	108.351	98.2821	92.8896	110.331	100.272	80.1901	102.056	109.916	100.072	74.4039	64.5061	98.3144	109.608	100.527	80.9486	109.209	114.244	109.903	85.2984	95.7575	104.238	105.433	97.8264	100.463	112.876	104.544	90.4564	85.0114	100.702	96.8817	103.545	109.798	93.3634	77.2664	99.332	103.554	103.447	91.5709	85.2062	94.8164	94.2629
497.778	2.39062	95.206	54.8686	69.365	74.1148	103.586	114.521	115.431	98.6692	91.0094	103.15	105.358	96.2345	86.1058	103.267	97.0231	60.5929	85.5913	84.3615	95.7615	96.4384	95.234	62.1892	105.607	89.9544	95.2985	94.5067	75.0174	111.105	114.903	107.931	104.922	106.347	101.155	87.1475	105.342	105.594	100.65	116.741	107.554	95.4662	96.4465	89.1086	90.6739	94.6624	75.7025	59.8683	80.75	79.3325
504.889	2.42578	75.6241	77.6982	44.3232	82.0067	102.98	85.0238	103.561	107.543	97.5878	60.9769	94.8399	74.1657	92.8827	96.3967	78.5505	84.7239	81.2497	84.0442	80.6533	69.2901	79.0365	95.5033	102.431	102.654	93.6602	92.4485	100.765	104.048	102.765	85.0264	77.9235	76.538	103.973	108.07	114.362	114.689	116.765	119.574	107.373	92.4706	73.9139	86.0099	86.9826	89.6629	83.7988	86.2444	80.8868	90.6938
512	2.46094	91.9381	99.6043	100.087	98.519	108.922	107.66	93.001	98.442	104.586	85.4436	89.7956	83.6031	92.4855	103.67	93.3747	68.2994	87.7694	89.8944	93.6554	75.0812	69.9809	79.4737	82.8434	94.0933	85.865	81.0213	93.4035	65.143	85.2234	63.4865	84.4513	93.1845	89.6369	75.011	106.265	87.1215	92.2018	110.775	113.68	97.1445	68.3847	74.9728	84.1705	76.0644	92.5695	79.2185	89.6342	67.699
519.111	2.49609	96.0711	112.442	109.932	105.25	113.05	98.3826	89.7975	99.3794	103.066	100.543	102.648	100.454	101.266	110.573	109.601	103.484	102.714	106.863	105.154	87.0325	77.2924	61.327	73.2157	81.1064	73.101	72.9381	86.814	95.72	84.5055	68.7079	91.963	94.1759	89.4085	107.157	106.208	88.9076	60.7734	101.508	105.738	86.3829	79.8795	54.8787	97.054	104.113	101.024	85.735	100.131	101.394
526.222	2.53125	108.668	106.633	106.793	97.9876	108.492	102.836	99.8469	95.8917	73.3737	93.4473	107.949	100.788	77.6143	107.752	103.435	79.6809	96.6564	84.9423	101.443	95.7214	93.6038	92.3595	97.6892	98.6733	95.3926	91.6848	90.9784	83.3504	90.7458	81.6506	98.6502	104.935	107.697	110.498	107.804	83.1335	71.2984	108.405	112.611	102.977	100.025	93.0033	100.217	102.709	97.5302	77.6387	93.4803	99.3471
533.333	2.56641	92.0921	80.8952	103.783	100.014	91.8206	95.6031	86.7536	97.5489	91.7386	93.6576	107.3	95.2844	88.7974	103.278	89.3103	98.3587	102.825	99.1443	90.5965	63.5409	91.3486	82.6215	90.8832	103.763	109.721	92.5682	82.9333	79.2471	90.5251	97.7872	93.3713	72.8435	90.6232	80.8877	105.096	95.1923	100.847	117.474	117.745	105.651	100.027	97.6309	74.3852	92.7549	85.6038	102.786	102.55	95.8646
540.444	2.60156	105.223	100.081	101.591	59.5659	85.7264	93.5954	91.3778	88.0288	94.2239	99.9705	101.966	101.63	99.4118	104.464	97.8661	93.8415	100.006	94.2311	62.168	69.1003	98.4256	99.6238	91.2936	98.9538	103.467	111.149	109.439	90.9625	99.6808	96.957	88.1527	95.5764	100.213	106.726	107.131	78.7266	105.077	111.509	105.17	79.3822	84.4439	100.978	99.1785	94.2804	92.9044	99.3899	90.9829	100.631
547.556	2.63672	97.7229	111.31	107.861	86.933	87.9184	104.234	98.4931	79.6996	56.405	81.6181	41.1367	90.4598	79.0714	104.316	111.053	102.749	103.204	105.497	99.8197	102.541	105.979	107.02	109.727	99.9791	66.3344	103.967	111.934	108.532	101.439	98.3144	96.6555	100.902	77.0319	105.253	113.202	102.177	65.3118	94.2459	89.9532	69.866	96.0246	108.215	89.4676	86.6535	77.7551	94.0951	103.277	111.834
554.667	2.67188	99.3162	106.955	100.816	93.0542	100.617	103.038	86.9223	100.937	99.4637	90.1477	59.3732	79.3475	96.4323	103.714	101.066	97.669	101.509	92.0443	103.65	100.42	92.5384	91.5675	105.691	96.2077	78.1923	97.8119	95.4315	92.3808	50.3352	77.5575	74.901	88.5715	92.7049	105.998	107.172	92.8601	59.1755	85.8204	75.4511	90.2476	108.978	110.368	101.222	99.1685	81.8377	85.947	44.9146	99.8613
561.778	2.70703	72.5124	97.9517	102.173	103.657	109.318	100.338	96.4169	102.143	98.202	88.7694	78.0996	69.3219	73.4723	83.417	83.2017	83.8277	71.4776	88.5636	104.776	94.9734	100.245	95.1298	91.3555	83.7524	101.906	92.9592	60.1668	67.206	91.1609	84.112	76.7448	87.7837	68.906	97.2955	100.723	71.1216	88.4755	98.3378	100.895	108.578	111.777	96.1505	63.2795	102.816	101.167	76.1258	85.6402	99.8602
568.889	2.74219	93.9328	100.439	110.562	100.284	99.9449	78.778	91.9114	95.8443	52.448	64.2014	75.007	66.3191	58.3346	81.0866	91.1519	99.7041	95.692	104.868	108.637	106.434	104.317	87.0915	84.2326	101.571	109.975	105.509	89.1305	84.9266	98.2458	100.04	96.6286	86.7894	43.287	89.7039	102.01	97.0616	88.1878	90.6412	109.452	109.11	94.2503	93.1377	94.044	108.107	107.058	100.896	99.7032	84.797
576	2.77734	107.142	106.823	107.86	97.4883	101.05	94.0575	78.542	98.749	96.8366	94.6937	85.0329	55.9393	82.724	98.3194	99.0755	88.7936	96.134	102.97	94.8298	58.2151	104.849	101.658	99.5747	113.583	111.053	92.4972	85.2764	88.6168	95.235	51.5431	101.137	103.885	93.736	92.0214	97.4791	85.8556	78.1098	97.6323	105.642	91.6577	88.2602	100.283	109.986	105.589	85.4195	110.72	103.309	55.0123
583.111	2.8125	90.6388	92.0265	91.3429	88.0066	101.204	101.198	99.1611	98.1213	76.9286	100.035	98.7816	83.0182	73.1517	105.252	102.031	87.4887	92.2052	97.072	83.611	99.555	108.026	107.169	110.261	113.041	94.5046	78.336	90.8821	98.4209	91.9662	58.1575	103.941	110.064	95.9537	100.588	83.5966	96.5414	96.8117	102.1	98.8126	82.393	94.6849	99.9724	93.3634	106.376	105.442	98.7066	88.8799	95.5321
590.222	2.84766	96.1813	96.0725	78.4986	79.713	99.0087	83.9373	86.0251	77.3404	87.7904	101.834	105.924	96.2065	98.4796	112.952	114.013	99.6387	93.8977	99.8922	90.532	83.0911	100.019	83.9229	86.2975	107.31	94.0945	88.7874	84.4535	84.2608	83.6479	93.3867	107.117	110.185	94.794	101.995	108.736	104.43	82.4706	101.097	92.0903	85.4709	83.2428	88.553	91.6792	94.7735	57.5156	99.0541	89.8643	44.6173
	2.88281	81.5148	88.3676	93.0121	94.643	97.1918	94.4811	97.0428	90.5689	87.2672	84.3362	101.972	81.8039	81.5434	108.928	108.497	100.292	99.9344	100.246	83.7815	97.4966	103.335	95.3252	103.668	110.83	97.3039	96.6851	94.6814	91.5624	92.3783	94.322	91.2111	111.441	100.894	88.8701	110.47	99.3496	95.8908	108.484	102.359	91.5368	87.6811	97.5239	76.5984	84.2862	102.289	105.146	92.9605	89.4023
	2.91797	99.7783	100.619	96.5192	94.9321	96.5632	85.6296	97.3857	98.3642	91.3101	94.0951	101.451	93.0352	94.7971	98.8831	85.918	89.2086	106.641	104.767	99.5528	106.175	109.653	97.3085	97.7609	105.321	103.542	96.407	88.5429	103.201	106.437	100.118	106.544	105.613	92.9456	100.055	103.638	104.909	102.705	108.932	102.725	91.4549	106.499	100.686	83.1723	72.3199	97.9532	111.087	102.406	101.561
	2.95312	93.108	100.271	109.298	93.4811	101.198	97.8699	64.7452	80.133	73.9823	85.6658	95.5379	94.0032	100.018	97.2739	94.4907	103.937	86.7046	90.5493	87.3481	99.7895	103.355	80.3087	89.0575	53.8456	93.4596	90.5297	97.0964	104.925	101.182	61.4139	98.4364	101.607	87.0448	89.8696	70.471	101.69	81.6376	100.118	91.5527	94.9744	101.046	101.07	70.1633	85.9308	71.2154	100.843	104.548	97.159
	2.98828	95.0672	112.718	115.005	102.436	102.437	93.3118	63.7586	69.3848	84.1899	82.6814	62.4259	63.6637	79.2829	107.32	113.406	98.8041	85.4277	98.2159	89.6005	93.3812	105.437	97.4905	100.463	103.145	109.071	109.06	103.294	97.8933	80.0237	80.1042	89.2558	97.0237	84.6791	97.3507	100.865	102.22	101.658	99.7024	97.4685	93.5442	89.4868	107.937	105.775	100.539	99.92	103.477	97.3432	93.0762
	3.02344	91.5538	115.106	114.265	92.138	92.5266	94.2312	69.0719	59.6853	77.6094	78.0194	87.3565	97.571	97.0013	112.293	111.655	104.645	102.568	100.819	83.8267	90.2504	106.381	108.633	99.8837	84.4485	107.757	104.687	80.8163	79.6702	78.4095	73.3267	85.5118	92.2324	95.5002	98.9293	85.1086	92.1103	82.3847	72.1784	95.1932	105.677	105.006	98.37	86.481	89.2559	88.6306	88.4818	85.3462	101.099
	3.05859	102.403	114.838	104.734	85.7604	103.09	100.374	66.2047	69.5453	77.8857	74.4608	93.8251	104.854	110.932	112.78	93.6838	91.4498	103.388	91.4256	61.2992	77.5417	98.5751	83.0954	93.1079	94.3541	96.1277	92.3635	73.8996	72.6235	83.7025	85.664	63.7008	63.1612	76.8229	68.9966	95.8622	100.301	98.8298	89.7152	98.115	98.7583	45.726	85.9132	49.2961	74.8363	84.6752	93.4086	93.0308	95.0013
	3.09375	101.077	106.305	108.663	101.673	110.552	108.146	88.1237	38.925	53.0488	76.0326	95.4219	91.7439	93.2598	104.655	84.8805	87.9903	83.501	85.6061	69.6717	79.7649	96.967	94.7728	98.4195	91.5709	74.3442	80.408	77.7186	79.1004	74.8441	79.2064	89.3615	91.1397	91.4588	92.1811	91.1819	95.3426	82.9532	90.1014	93.8818	97.7799	93.8134	86.1396	77.6293	86.9287	83.0167	80.6984	74.4303	100.268
	3.12891	108.217	110.075	107.167	90.7177	104.348	102.012	95.9513	86.0337	74.2768	59.3297	90.8648	92.6726	87.7738	99.7149	98.4521	93.103	91.2987	89.4371	86.0029	104.434	106.934	78.6225	96.0343	86.2209	90.5826	53.4426	89.1352	97.5056	95.9055	91.7788	88.4892	97.0079	71.9908	101.695	102.33	101.733	101.153	94.2406	77.4738	59.1499	98.0988	85.9054	80.8157	87.1242	82.7458	94.7779	98.5525	85.783
	3.16406	83.103	107.721	110.389	87.8781	84.4008	73.0115	89.5494	81.8904	91.2069	96.7458	97.473	69.4498	63.8677	96.6012	104.848	84.8033	99.4958	96.3733	93.7763	111.4	114.853	108.9	99.4401	76.5801	71.3451	98.5055	105.951	92.4105	83.3524	84.5231	91.2005	103.332	105.136	109.559	108.788	109.688	111.095	107.07	101.47	99.2766	100.102	88.1963	79.9782	89.2522	71.6778	81.6609	72.5511	83.2588
	3.19922	100.851	108.036	105.111	88.7574	31.5664	94.0723	101.701	96.5461	92.9198	80.505	99.1223	88.3467	72.7316	95.5706	110.272	105.266	102.811	95.1255	78.6794	104.517	108.716	62.5855	102.771	96.3199	83.3465	98.1901	102.432	97.9821	88.6129	77.1908	98.7332	97.6559	94.6029	105.774	86.8421	91.5642	83.2162	98.5325	91.6533	89.2613	100.45	93.2881	89.2704	90.312	46.1585	82.7365	85.4786	79.2415
	3.23438	95.0208	86.8578	89.2015	84.7802	76.8023	98.1458	104.687	103.246	102.866	101.492	99.2202	73.5686	83.9987	103.866	117.095	105.35	89.5466	99.2618	87.0542	90.0798	106.683	103.439	96.3183	95.3071	93.7786	71.3804	93.0417	84.4499	85.2592	80.7819	105.305	103.079	86.1248	84.3051	101.324	83.9334	84.3901	98.7977	98.1297	81.7228	85.8757	79.9213	93.3535	103.781	98.0221	95.7509	85.4111	82.9853
	3.26953	86.9175	75.0296	71.8362	84.7841	86.9489	91.1285	87.1815	61.9121	97.1016	93.1334	87.7273	90.3744	80.263	110.722	120.752	110.061	96.1357	94.6511	91.0199	98.5166	96.4145	81.7773	82.0103	69.1664	85.0892	99.1444	90.1084	82.7609	77.4704	89.5895	108.21	111.137	93.418	79.9362	105.559	105.561	102.055	95.6646	94.5629	91.459	87.0802	99.4333	104.943	106.747	104.113	98.3542	76.5586	70.7811
	3.30469	88.2586	78.7091	60.2521	82.9681	96.9633	90.7743	90.8883	101.171	97.0772	76.0023	80.0259	92.3334	96.473	114.508	118.762	100.225	79.0501	91.0036	85.5147	75.3857	86.6988	84.0191	80.6518	66.4793	84.5137	101.429	97.7347	63.0842	59.1665	79.9769	87.8669	108.526	106.764	102.077	104.915	100.153	95.7217	75.0443	88.5365	99.3527	95.3213	101.066	81.8654	91.3187	75.8554	77.6142	75.2797	72.2231
	3.33984	102.62	97.8703	82.5257	91.7029	84.8488	83.6015	83.7906	101.493	98.0917	94.3751	97.3079	89.1588	82.4453	111.857	116.234	91.019	94.1026	97.5394	84.8698	87.0446	99.9472	97.5083	85.9163	79.4024	93.8745	98.7855	93.6412	55.3388	72.4853	85.8036	87.434	102.773	98.4905	81.666	96.7639	84.5473	95.3069	87.2206	95.5963	102.685	108.475	108.652	100.859	102.259	102.475	99.1034	96.691	97.9361
	3.375	84.7888	99.7351	105.663	95.0454	79.4377	70.8273	81.4397	98.9482	93.2498	89.5407	93.437	65.1802	78.8408	101.762	113.64	109.661	75.6117	94.1599	102.01	108	112.294	102.26	90.5822	96.2271	86.3246	73.4666	76.0448	89.2222	94.7723	93.6461	92.054	61.8898	99.474	97.9877	85.7799	88.683	97.3272	97.209	75.1372	76.3805	95.7689	91.9055	94.9744	90.935	94.2846	107.017	102.313	97.4689
	3.41016	103.653	109.072	108.712	73.3643	89.1681	80.2691	87.3773	99.368	88.6421	92.6506	84.4559	71.5154	95.3333	84.9389	109.583	108.564	93.2147	87.6153	96.5625	110.838	110.784	89.4683	99.1137	89.8576	74.0817	75.9879	84.7845	84.8159	95.0551	87.0449	84.6267	93.7991	93.6437	100.713	91.7142	82.4698	71.7465	89.8004	79.7885	34.0152	66.3705	70.668	87.2627	97.9125	95.6989	96.6539	83.6041	92.8765
	3.44531	101.593	105.429	108.358	98.8532	91.1958	75.0466	94.9969	100.282	87.6891	81.3946	87.2368	89.744	99.1149	112.729	113.124	79.2366	86.5335	69.892	68.8728	99.7205	106.232	97.2206	92.7871	85.1856	96.2218	99.1569	87.4068	81.9107	84.7553	74.0393	99.371	100.128	78.4731	89.5982	88.3779	89.9693	69.17	73.4329	72.802	74.7072	63.0431	49.9741	95.6194	104.207	86.2855	84.3328	90.1489	89.1598
	3.48047	106.542	103.212	93.9987	71.0943	63.404	90.9803	102.886	93.7615	80.7801	86.6162	89.8095	95.5001	87.0107	110.823	114.489	107.245	96.8292	77.7239	72.873	81.6547	88.9175	95.7668	84.3581	91.2818	102.862	102.902	99.6912	69.717	77.8661	89.9565	101.415	99.6835	102.978	95.2926	94.9435	97.7769	89.152	74.6271	61.2529	79.7723	78.5858	60.276	96.8121	103.199	95.6166	91.2072	86.7819	95.4171
	3.51562	99.9665	89.6162	98.7785	98.4658	100.505	101.899	99.956	106.472	102.58	80.6515	94.7084	98.9642	91.9858	98.8482	96.6647	100.642	98.7456	92.3895	84.2353	86.3394	87.5841	90.3172	94.6931	95.7074	74.1699	78.2655	74.4902	83.5218	81.1978	80.6535	91.7362	81.5407	100.247	87.3364	95.0848	101.915	89.4663	67.7657	74.1676	90.2519	97.6977	95.8928	102.977	102.922	94.5231	106.413	100.38	76.7881
	3.55078	104.815	95.0481	51.9425	96.2144	103.24	102.724	100.833	112.474	107.211	102.127	106.085	102.898	100.126	103.975	103.203	93.4719	96.2992	90.2129	85.6593	97.2535	92.8472	87.2986	76.3454	98.8058	98.4859	98.2283	100.496	92.4233	93.7503	89.6625	98.2601	104.336	103.988	102.813	103.79	87.9182	74.5866	86.0893	77.1178	84.2694	101.684	98.1867	95.7255	86.1238	102.647	111.408	101.835	59.9607
	3.58594	82.6367	103.171	92.422	59.6898	81.4471	85.6691	109.789	108.506	69.965	85.6348	100.596	94.6767	98.0129	114.68	107.761	79.4346	106.527	102.693	90.9489	84.1955	61.1337	73.004	82.8468	93.6026	101.875	99.6232	95.7061	104.283	102.441	90.4857	68.7067	101.437	83.284	96.6195	100.33	88.6612	67.9319	65.0408	77.5944	96.3076	98.8012	84.7487	72.5997	52.0953	90.2192	107.087	102.793	95.3541
	3.62109	105.549	109.701	97.7103	63.9175	82.559	92.9192	101.565	103.591	90.8395	64.8794	89.3826	99.3053	106.1	110.76	99.8199	102.867	111.649	106.56	70.4672	62.0952	68.0901	66.2685	66.9857	76.887	79.4588	73.283	83.5277	102.565	102.835	80.7935	100.633	108.245	97.9675	62.9457	89.1452	46.6781	79.9407	80.3809	80.2468	92.7729	98.0935	84.8866	73.8308	75.4861	94.3702	97.079	67.651	95.644
	3.65625	87.8633	109.639	104.362	89.453	91.866	81.5173	76.5934	79.7127	96.3157	81.4481	91.5946	85.8404	82.2379	103.184	92.6461	101.08	107.096	98.4352	86.1559	61.8344	35.6459	61.486	46.0645	65.3276	70.3535	84.388	98.7753	104.843	97.2059	92.1397	108.926	105.669	92.9948	97.8578	95.5853	81.6357	75.8919	92.6947	85.9085	78.4003	59.5205	80.7079	62.1547	67.0826	91.6045	93.7073	63.4163	85.1039
	3.69141	99.8243	99.2701	105.298	91.059	87.4138	65.3819	80.1589	93.156	95.2256	94.2519	94.6437	71.3567	90.0591	100.51	85.337	99.951	101.97	92.6798	92.7309	52.1231	63.2293	74.3469	84.0337	77.9723	85.2181	89.1505	100.084	77.2703	88.1378	94.7204	104.534	102.899	97.2431	103.825	95.5753	73.4318	84.7507	101.574	96.5821	87.0838	90.1462	93.3926	84.2607	75.9534	59.9749	87.6654	96.089	100.797
	3.72656	100.303	102.869	104.609	97.7158	104.053	100.88	101.794	88.248	85.042	82.6962	99.0346	95.0836	88.6042	92.2146	100.102	103.398	111.881	109.577	97.5093	81.5222	82.2574	90.0526	86.6956	83.1338	84.1962	73.2766	90.7897	95.1412	83.1426	84.0876	84.2723	86.906	78.628	100.219	98.8316	84.1365	86.6175	106.499	98.0961	85.8051	105.397	101.756	82.8066	85.3735	85.5168	92.3816	96.1535	81.1878
	3.76172	67.8437	102.845	106.1	100.624	110.242	109.362	101.498	89.432	86.073	95.1759	97.3299	75.5121	67.703	84.7013	97.2694	87.21	110.617	109.366	77.0488	102.164	96.3853	94.2134	87.1076	73.0404	82.2556	91.8957	99.0035	96.5881	97.3063	92.5472	90.2588	94.6798	90.742	96.5866	107.046	106.718	109.124	111.339	99.6912	98.8081	99.8598	91.5285	98.2603	100.183	81.8567	82.8569	78.4463	74.7982
	3.79688	98.7174	95.1035	106.822	94.9564	101.615	86.0473	82.8279	76.7791	73.3598	69.9719	92.3423	77.1299	63.7825	98.0354	101.98	80.0486	114.283	111.842	100.362	101.616	97.0881	87.1369	94.049	83.101	93.7548	104.358	94.0777	86.7837	95.0481	69.1164	89.4122	86.7587	92.2539	70.1225	102.318	100.772	88.0703	105.944	86.6685	73.3144	90.5439	87.8381	90.3675	99.7682	99.9292	86.6919	64.9997	85.7922
	3.83203	104.564	102.812	109.353	102.847	95.3534	69.8659	86.0675	88.3731	88.3208	92.2741	92.1708	68.3128	86.4801	107.536	110.956	111.711	115.311	102.115	39.6674	80.6761	98.6112	103.047	92.5519	88.2515	96.1177	106.711	106.606	75.9913	89.7695	89.6374	82.6326	80.5815	83.0544	90.5782	92.1533	100.155	102.102	104.999	88.5404	75.9625	88.1116	35.5457	77.3085	75.8143	95.3212	90.8436	87.3702	70.6713
	3.86719	90.4686	108.227	107.283	96.9346	100.76	91.7024	73.7082	90.2731	93.2188	62.5554	95.1811	89.2402	88.3613	105.694	99.4524	100.751	108.526	91.0934	76.2908	83.5642	80.4826	90.9709	92.2581	95.7097	78.9766	96.568	106.306	106.898	101.275	81.7106	72.2654	78.8428	88.3008	80.0815	87.0804	86.1149	89.9	101.222	90.6593	95.1912	104.345	96.5418	90.3092	52.4919	92.032	90.4584	78.8426	71.0287
	3.90234	100.407	102.932	88.8372	77.4472	95.5612	101.18	98.3811	98.4664	93.5521	93.9806	97.0502	82.8456	68.5871	93.4582	105.632	107.562	95.686	61.1102	81.4993	97.059	100.975	100.86	97.0023	102.556	98.2557	68.788	86.9174	101.84	99.1538	94.0387	77.3415	79.5721	62.3349	74.989	95.5162	98.2778	95.1096	94.279	90.038	100.032	103.381	102.033	83.8901	89.1088	99.2261	101.425	101.651	92.3216
	3.9375	93.9547	94.1079	87.4563	87.6142	83.347	76.3588	93.7372	94.4198	58.2071	82.4894	92.5968	68.0074	78.3936	95.1352	90.2017	98.9867	96.4715	77.3028	83.6577	98.2436	102.064	102.093	92.3858	104.794	94.7493	63.4661	83.3357	95.2041	74.7636	94.3413	94.5942	76.0419	68.1462	88.4088	94.3078	81.2588	89.9373	84.3162	76.6538	86.8191	61.0373	86.1279	63.2713	76.8423	89.3885	94.4055	57.7557	98.0372
	3.97266	104.698	103.312	93.6715	72.3946	87.8888	82.0922	77.2141	92.2553	84.4603	88.0155	98.5305	90.001	89.0172	100.782	100.108	98.3907	82.8239	79.34	84.8765	79.1374	78.6922	93.3864	90.7502	104.435	95.9877	87.3481	84.7044	104.867	94.396	80.0602	90.6212	64.9321	91.0785	85.0258	70.9549	92.1456	96.4807	100.233	102.07	103.775	101.782	92.4022	69.7829	67.4804	76.1349	64.9006	88.5445	101.076
	4.00781	85.8073	109.084	102.889	84.9528	87.3372	78.1209	89.7404	98.3996	67.1645	98.5648	107.363	96.6873	77.0042	101.447	101.409	98.1354	90.1365	88.6424	60.8176	86.6264	85.0937	67.7521	87.5869	106.274	103.067	105.013	113.135	111.55	107.96	102.25	88.595	89.2668	90.3695	81.4315	90.8213	89.6313	55.8268	98.5887	93.0373	93.3399	107.351	102.982	88.0038	87.6355	92.5943	98.9118	89.924	71.2114
	4.04297	97.7043	109.847	104.726	71.7475	68.8902	81.2427	95.4113	106.02	98.75	94.0835	108.75	100.068	91.0538	104.448	86.8216	96.559	101.794	74.3017	92.1038	100.641	99.1527	91.7387	99.8566	105.091	99.756	107.702	113.993	86.639	101.905	95.1988	85.8615	83.004	90.7382	82.197	96.1217	92.6417	70.4215	94.0105	97.1169	93.0444	97.5686	95.6025	89.0592	53.2974	85.9889	86.84	86.9148	79.7981
	4.07812	80.1894	104.253	107.68	91.0541	81.0998	68.7476	97.2358	111.514	100.613	86.6673	106.507	105.488	101.59	109.76	96.8445	95.0521	109.593	105.1	102.012	104.845	100.936	100.724	92.1361	82.8659	91.1921	100.997	112.207	107.261	99.9763	85.0766	79.3331	86.4383	52.4011	84.1112	88.1479	104.531	101.15	89.2963	81.6416	78.7092	69.2452	83.0957	63.9231	85.623	73.3327	85.82	65.4431	40.022
	4.11328	83.4336	99.2741	102.824	78.6042	90.1933	91.4632	100.404	107	104.943	94.0444	108.509	102.696	96.1329	111.044	107.887	98.1014	109.136	100.203	83.5712	80.5038	80.7752	66.4371	92.7196	90.9562	90.4665	87.0509	100.807	79.3536	77.7015	80.0471	84.9878	93.9869	92.2803	85.5812	92.5038	92.593	95.9747	85.2023	74.4827	59.5415	66.9907	76.4994	86.532	89.0056	78.6191	78.8437	76.5191	71.2418
	4.14844	93.4158	104.022	101.722	87.3616	85.5123	57.8583	73.6821	86.2742	91.9794	97.18	110.104	101.269	85.9502	106.348	101.205	92.8981	104.499	99.1021	100.169	99.8632	95.706	95.9566	86.4221	59.6659	92.2248	101.923	99.3792	81.3976	57.9307	77.1532	94.912	102.094	83.8159	89.7023	91.3235	48.915	83.1579	100.909	97.7744	87.4823	67.9239	81.0615	80.8206	81.2508	62.4651	77.096	89.1422	93.2476
	4.18359	89.7331	101.824	99.6433	58.9943	89.0985	92.7863	90.1182	72.3818	73.6325	93.6776	104.814	98.1262	93.1833	98.5223	50.5763	95.7503	102.36	94.655	103.537	91.3944	94.6929	96.4268	81.4291	92.0058	100.975	97.6836	79.2149	71.8065	86.0641	73.0194	92.7996	102.823	95.7283	87.9055	98.1213	84.6125	95.3948	102.282	93.6784	80.9677	81.7742	50.967	76.6661	82.925	73.6684	95.4018	88.9506	82.8427
	4.21875	88.5447	93.1614	88.7748	91.9195	73.5408	94.0975	96.1948	93.4929	89.4791	93.8532	88.512	87.7864	85.348	92.3316	92.7241	59.1033	97.4217	107.853	104.339	96.2595	96.5307	89.6662	94.8987	99.5413	83.6077	76.0548	77.8116	91.919	89.8682	73.2886	78.1431	91.6692	94.0201	95.1003	104.806	98.1541	63.6552	91.316	89.8133	87.6355	86.9989	81.0872	88.1704	89.4113	85.8357	90.8464	78.8439	57.7674
	4.25391	99.3387	91.2252	90.0333	95.4932	94.0042	85.487	80.3624	90.5033	57.4471	82.7942	84.4665	90.6287	75.7061	84.9707	80.7179	80.4497	97.4642	98.157	82.662	80.4747	96.6373	90.7159	90.989	89.7964	78.9622	67.3268	86.5781	99.4629	99.1665	83.7192	87.0253	64.4722	52.6148	97.7431	108.269	98.6088	68.2695	87.2944	76.1464	87.1139	93.9066	68.049	94.4633	99.9077	101.428	106.004	95.0609	91.0155
	4.28906	83.2755	77.5165	75.4289	90.815	97.0387	86.9967	89.5207	86.9895	65.5755	81.8317	85.0129	95.4513	87.2441	82.373	88.4297	83.4796	72.4856	76.7707	66.6349	76.2691	94.4359	89.6584	49.4435	70.3522	71.3523	75.4093	77.3486	99.2473	89.8483	77.927	92.9214	98.9783	95.855	100.45	99.7776	88.524	103.358	105.046	92.8224	81.6854	96.2933	88.0212	85.6476	99.8461	103.652	101.126	98.5054	93.6911
	4.32422	87.4146	70.3048	53.6561	77.2389	96.5875	90.4357	94.0569	81.8861	67.2793	77.809	75.253	92.4053	94.0233	93.8849	101.341	91.6595	79.5933	80.4504	85.6202	87.0991	94.4403	89.9267	71.4632	85.5808	84.5556	80.7271	89.347	99.8631	82.841	79.9913	97.8229	104.212	97.2049	94.7458	106.26	104.841	106.111	96.5739	98.7316	93.9296	89.4244	80.0112	63.3036	76.2486	78.9727	82.0489	78.9074	98.5333
	4.35938	88.3043	66.4635	73.4002	67.4232	95.6602	104.568	90.383	71.3025	70.8366	81.0288	87.8641	78.3469	87.1713	103.706	94.0346	84.0321	84.9223	79.5417	85.541	92.4863	97.7454	74.8136	94.3196	95.5113	86.5442	81.4993	100.805	95.8649	97.6236	96.8125	76.8322	94.9749	102.576	87.377	106.782	101.279	99.0925	99.3652	104.801	78.9929	82.7845	76.1352	66.1327	83.9773	87.043	77.8778	94.7236	91.2481
	4.39453	87.032	79.0462	74.263	60.3474	95.414	106.626	94.1846	86.2728	94.1148	86.1402	92.721	90.658	75.3685	93.3258	98.5199	98.5906	100.408	97.3157	91.1609	98.0582	104.595	102.072	92.8999	50.8222	91.3734	97.0934	93.2447	74.6484	91.1826	87.1232	98.1335	101.663	100.792	102.503	110.074	105.995	106.829	115.174	106.738	77.8641	91.384	82.6305	71.1406	89.4806	102.574	102.053	88.1933	95.6594
	4.42969	76.6492	88.5785	92.4488	93.1	106.776	106.895	73.8731	86.8778	95.6378	97.9828	97.6487	93.5247	87.9085	91.5823	75.7778	101.478	81.9848	76.9837	84.3687	87.4618	108.956	99.1177	89.1995	85.6208	57.2538	71.0605	90.0552	81.7599	83.1285	93.1769	98.2661	94.0536	89.0477	106.071	100.803	100.192	69.5925	112.669	114.415	103.834	104.63	92.8989	58.148	85.2262	95.2398	103.479	87.4227	84.9818
	4.46484	73.8692	95.9711	86.7905	67.3911	103.003	106.948	93.4897	51.7115	80.4166	77.7996	77.8838	78.7289	76.019	100.599	105.117	99.8157	87.9592	69.4528	85.6899	102.911	109.006	97.4139	89.961	93.7929	75.6419	53.8342	60.5617	95.8585	103.459	103.283	91.2211	91.1589	79.5141	99.723	95.3518	98.6154	100.169	110.687	108.07	104.357	103.294	90.0151	77.8883	81.605	90.9047	105.57	98.1969	83.234
	4.5	102.766	90.4169	65.59	85.1276	84.4587	98.2618	96.8972	76.5365	88.8431	85.6431	68.7053	59.8533	77.6429	107.857	107.642	57.3937	86.768	82.6865	97.6446	100.902	107.823	92.0666	90.2118	101.259	93.9216	51.377	35.8083	97.4283	106.894	106.583	101.212	98.7395	92.8714	69.3061	101.364	102.616	82.929	102.754	96.0577	83.6885	91.3137	79.4991	71.215	88.6404	84.8307	100.764	96.8334	85.2771
	4.53516	93.0216	55.3909	89.9408	98.9935	98.2206	99.4775	101.17	100.683	86.2223	83.6019	78.8864	75.6694	90.9886	111.896	113.779	103.437	96.1565	96.0902	89.1878	82.0838	103.729	98.3337	72.375	94.1727	97.0392	87.9544	87.3285	95.0813	75.8684	92.2287	106.459	101.388	79.1152	100.115	102.224	90.5825	97.4045	101.28	98.0821	55.1199	59.6969	61.9163	70.3981	86.3139	95.3528	104.296	78.3027	102.683
	4.57031	57.4927	91.335	91.9686	88.3399	104.022	94.7385	89.209	101.36	90.0961	85.4674	87.3815	60.3224	88.687	109.591	110.717	61.2092	103.019	99.5653	73.7462	100.938	110.726	94.8034	68.245	85.2801	77.0961	72.2242	78.8353	91.2443	78.0942	72.6019	100.897	105.002	101.992	107.192	103.711	97.9416	95.9543	98.5865	109.653	105.122	90.586	86.7194	79.3941	41.3253	104.772	111.511	103.43	102.601
	4.60547	87.8471	79.6578	86.482	92.1231	97.8868	89.0199	98.1878	94.1524	64.8955	78.991	80.8862	64.5401	78.3018	94.8106	109.328	99.1375	96.5712	90.1583	88.7559	100.897	110.457	104.011	86.7203	53.7385	71.4921	70.1516	84.8533	90.8154	87.4014	80.8981	62.2172	87.3795	100.564	90.1053	91.6832	82.5775	95.1714	106.653	107.291	108.024	108.565	90.5915	72.0144	91.6979	109.467	112.269	82.9167	84.5119
	4.64062	75.086	59.4347	81.2025	93.1717	90.4937	83.6019	86.7267	82.174	72.5121	73.8257	86.7855	81.2339	83.2973	99.4275	108.014	99.8881	99.9924	98.1875	81.8177	88.7205	100.61	106.187	106.941	96.1971	82.6365	49.7902	65.7445	78.563	74.8976	68.1165	75.0227	64.784	80.974	87.6884	86.9863	82.6003	88.1485	105.659	89.0793	97.1463	108.251	96.5646	31.0923	85.1809	106.446	102.782	96.0371	96.8314
	4.67578	90.2393	84.1582	69.2225	81.6487	69.4993	92.8014	86.4137	75.1991	88.7085	90.804	93.4651	81.3948	66.3869	93.1635	102.183	89.2272	104.727	108.058	90.0072	95.3499	92.4373	97.4067	100.977	103.894	89.9022	61.2038	81.2002	74.8421	88.0087	72.5587	66.641	77.5388	79.4263	85.8804	92.7672	94.9642	104.988	103.771	81.9751	89.9014	98.1197	105.266	97.8694	92.2406	99.5832	97.0161	92.0225	99.9715
	4.71094	71.305	91.0563	95.7858	97.2412	101.948	99.9816	78.7942	68.15	88.5658	70.0554	93.3127	91.1728	70.5813	89.7788	63.863	93.0055	108.869	110.623	100.024	103.461	106.523	91.771	75.8501	89.0178	90.7766	64.4996	70.1884	82.3819	86.4942	96.7803	102.87	102.854	89.1716	85.0723	84.0576	71.538	97.218	97.5674	90.4395	86.1156	85.2924	95.4486	91.455	87.2877	87.3141	58.4731	87.5166	101.775
	4.74609	82.2955	95.6801	89.5927	72.0749	99.3725	102.411	84.4572	82.7051	93.9679	90.0246	99.7405	102.126	86.5818	87.3409	93.7382	100.996	108.87	104.944	76.79	105.931	102.33	83.4404	72.4427	84.0148	84.8104	68.8116	85.2049	69.1048	81.4547	96.5018	103.397	110.559	97.9348	83.2433	92.3872	76.2115	93.889	89.3034	77.8927	81.7809	91.7064	95.2967	45.5286	63.8753	78.2434	46.3152	83.5274	49.1198
	4.78125	85.6014	89.197	79.7321	81.9328	96.484	94.7618	89.5537	100.657	97.7739	71.3532	94.4878	103.235	92.1284	86.1546	90.4079	72.439	91.0711	95.5102	90.9326	98.558	100.46	91.5771	91.9285	86.3636	93.3827	83.7226	46.2967	64.4586	90.9539	85.4575	87.7343	109.579	103.764	87.8434	93.1369	94.3005	95.4489	98.9935	90.0281	70.2842	83.7212	99.9826	90.6761	81.3927	87.0717	90.5293	90.7716	92.7188
	4.81641	101.272	99.8321	97.6728	89.1446	85.7237	78.9403	85.928	99.2227	97.7995	86.3708	91.8709	98.3095	85.0861	81.5866	79.2267	97.105	95.5315	80.6116	86.9453	91.6812	102.896	96.3181	78.1876	74.5788	92.6659	95.5059	87.6142	93.8612	97.217	79.0596	104.57	106.043	76.049	76.402	83.6361	73.2406	62.5793	100.97	102.486	94.8854	102.525	106.081	98.3137	92.2749	98.7371	102.438	87.0295	88.0296
	4.85156	94.5407	97.9337	88.5805	41.8873	67.1197	68.7485	90.998	94.4582	72.0864	97.9101	102.649	94.4363	69.3543	61.4886	89.0039	102.226	106.421	106.464	96.685	55.3854	91.7479	84.8534	67.8552	85.7555	94.2719	95.6143	88.4544	85.3197	102.782	102.199	107.864	107.147	92.1051	87.5382	90.7499	89.5462	98.112	107.756	98.9889	67.2942	89.7292	98.8042	83.9267	96.8954	104.141	98.5991	62.7398	83.7137
	4.88672	98.818	99.097	93.2756	76.8902	86.737	82.0031	90.2833	102.075	96.6976	50.9333	99.1268	95.081	47.8982	76.2714	94.3118	88.6006	91.3897	104.313	90.0732	76.8105	93.5626	84.4164	83.0047	96.5735	92.6329	95.602	103.909	98.2845	80.8429	82.5503	94.1834	105.149	74.3964	68.8333	85.5141	74.9626	98.889	100.099	103.766	90.9747	88.8483	94.7423	64.4161	93.7793	87.1236	87.923	93.0378	90.8137
	4.92188	85.2487	97.592	98.1987	74.276	95.6098	99.5561	96.9686	97.8551	88.6147	91.6764	94.4572	85.9762	85.2424	99.6444	93.6496	76.8132	100.642	99.7738	49.2183	91.4114	98.0006	79.6862	78.651	88.2313	97.2375	92.3697	76.0456	94.9093	93.4732	101.444	106.826	100.356	79.8815	87.2461	95.2054	97.6563	91.2758	90.594	89.7496	93.2996	81.6868	91.6284	93.5791	91.9322	80.4385	88.6473	102.853	84.5596
	4.95703	105.291	96.8106	85.9935	89.0614	100.989	96.5116	71.9212	84.6478	54.834	77.0174	81.0557	61.5876	84.2241	105.397	108.374	100.165	82.3104	101.569	96.2961	98.0421	104.795	97.55	86.5461	77.6535	94.2795	78.6173	66.4105	87.0694	90.3855	96.2551	85.3279	84.8278	90.1984	90.9393	94.318	86.2926	92.5897	102.017	93.7999	96.1515	94.6408	96.531	90.9978	91.5777	88.8935	95.6223	88.1955	102.778
	4.99219	92.3112	79.1033	63.4327	74.8774	104.317	103.642	60.1889	86.8079	78.057	83.3137	84.7257	79.5993	88.5892	95.0699	111.335	111.293	102.816	99.9305	92.3237	60.9636	98.2848	91.8933	75.834	90.764	79.0652	87.2261	90.5111	88.0148	76.7669	88.7949	64.7467	68.5127	48.9577	73.276	67.5163	74.0228	90.2472	111.667	112.925	88.5834	95.9701	95.8556	77.6972	83.4201	88.6269	86.6284	92.0104	91.0881
	5.02734	86.6715	83.0382	72.9152	78.3933	107.071	111.466	101.544	94.9613	86.2401	73.9878	87.8393	73.7264	84.5955	88.792	106.039	106.236	97.6305	88.5098	63.4415	87.632	100.289	92.7416	75.3482	81.5532	82.1282	87.7258	85.1064	90.9822	79.1385	96.1778	104.603	96.8977	81.2591	66.9267	79.4925	57.1255	90.4752	112.539	111.477	105.16	102.392	87.411	75.939	63.4032	74.5516	88.3229	97.3248	85.3511
	5.0625	78.8519	96.2822	89.5019	92.9719	109.435	107.34	86.012	79.2512	74.4396	80.9238	82.8537	81.354	90.4842	97.8195	90.3875	80.4037	74.4778	89.9512	91.4725	84.3809	97.5366	86.2141	56.874	63.2827	91.8581	86.1723	75.3215	88.8694	96.4445	95.613	104.884	109.123	100.734	87.3385	91.7579	94.5811	87.0313	107.896	94.1244	89.9007	82.958	86.4405	73.0354	84.3641	92.8725	90.3382	34.787	104.22
	5.09766	99.0532	107.179	101.756	64.2383	105.216	103.682	83.7769	67.4891	74.4647	93.8074	85.3546	79.6773	67.9696	81.7184	70.6007	83.4977	90.9082	89.6658	85.7688	96.6781	102.264	84.0513	72.2382	90.9323	94.5245	81.3549	72.3334	84.249	95.68	80.177	98.825	90.1353	98.5508	84.4403	87.6988	98.4698	100.265	112.888	112.22	101.218	93.2942	92.185	60.1323	80.1978	96.2704	101.893	94.7891	104.491
	5.13281	66.4459	104.742	101.259	94.4742	96.759	87.3938	95.5113	90.7213	90.5935	96.5793	99.4079	90.5056	91.5582	90.6429	80.6921	79.1954	87.911	66.4029	65.0219	79.7577	97.1462	96.6016	89.51	92.3848	87.7869	54.1287	66.9139	81.3368	86.789	90.6908	95.4993	94.9834	95.3145	69.6874	98.0187	96.2936	96.7129	112.362	99.2264	99.6345	105.115	90.5637	84.323	70.0446	88.7233	93.1421	77.3912	98.0513
	5.16797	98.0479	104.194	92.5443	78.1141	90.0954	81.941	83.7459	97.0699	88.2365	83.8696	94.6139	73.9277	87.8879	104.163	95.0063	81.5731	74.3076	82.7218	67.7091	84.8862	96.7335	51.9594	80.9634	83.3713	87.5801	78.041	65.7451	88.7553	88.8349	77.3458	96.147	104.57	88.5856	76.8498	96.8529	109.29	110.523	104.484	98.2634	103.641	98.4657	57.0489	90.0017	64.0114	93.7442	97.7283	68.9991	103.388
	5.20312	69.7184	97.1981	94.9671	75.8105	96.0177	92.6987	81.2253	91.8366	89.0175	89.2555	96.568	67.8913	90.3678	106.835	108.101	97.3549	91.3417	96.7297	89.4076	90.9577	99.1093	99.685	100.055	97.6939	89.5897	53.5887	75.0095	95.1606	98.4886	95.58	102.836	105.157	92.7864	85.2376	88.9906	110.469	105.553	84.0837	79.1026	94.4259	95.2857	89.5326	90.3455	99.6984	93.5867	93.2585	88.8872	94.9541
	5.23828	84.5036	81.9483	80.9546	90.6306	93.8469	101.298	86.206	89.0937	97.2219	103.393	110.149	100.482	88.2083	103.414	98.4036	84.9273	92.8673	87.727	77.5684	78.3368	103.09	100.784	79.2309	81.8086	68.9827	91.5167	92.7946	94.0035	84.1423	91.933	104.032	84.8064	94.4203	94.9918	106.868	106.732	65.9105	74.7702	66.6594	85.0566	52.8828	85.3564	97.2582	101.633	95.0345	102.473	105.515	108.557
	5.27344	42.1437	77.5021	76.3219	81.0006	85.7505	102.986	98.7852	86.6246	82.8916	104.582	115.937	111.855	87.7815	95.7152	91.7189	63.6503	79.1897	80.9635	70.5776	98.4988	107.814	95.1535	59.6001	90.0407	97.0082	101.3	94.4529	86.3295	98.9685	96.2043	101.102	101.768	95.5604	81.871	103.151	104.511	85.8648	87.7559	86.2034	80.0281	95.1587	94.9782	90.9118	95.7884	76.9286	101.678	96.4647	107.601
	5.30859	92.71	98.5315	92.6102	91.466	101.314	102.731	83.9922	78.1599	82.8222	67.5443	108.125	111.397	96.9235	77.8717	86.9898	94.2255	93.2793	90.1914	87.6219	103.874	108.988	100.625	97.3239	101.76	95.4887	83.3178	103.409	99.2705	82.1241	94.7553	98.5092	108.406	90.2392	93.1695	58.3342	107.612	100.825	99.2446	103.033	103.03	107.261	99.4647	86.1403	96.0575	97.2479	101.674	89.7621	85.6868
	5.34375	78.9359	105.973	102.489	87.9188	89.7421	77.3325	98.0124	94.1428	82.3939	86.1546	99.4955	99.1837	89.6017	93.0627	94.6576	85.482	79.8658	85.7153	72.0757	96.5635	89.3316	72.6557	84.626	92.9719	105.527	100.161	54.8771	95.9876	95.464	101.764	108.869	110.073	100.51	102.578	109.953	107.16	101.901	109.659	96.8067	97.0713	105.483	82.1011	85.2789	75.5884	90.5707	71.2465	77.0831	86.4478
	5.37891	95.7555	108.149	101.974	81.9525	80.9814	85.5393	97.1347	98.2364	78.3317	71.0969	89.5554	93.5373	92.2675	95.7518	83.117	93.7932	89.8786	89.4518	82.3484	76.6591	51.7607	87.0739	90.599	96.0169	98.532	100.625	97.1031	97.4941	92.9853	85.8351	88.8186	102.623	86.2273	103.735	114.549	104.991	81.3411	97.17	105.344	90.3355	101.489	91.0155	77.4698	65.5348	58.4305	73.7297	87.0571	78.5234
	5.41406	96.5111	102.539	92.3311	89.3926	86.6252	91.308	96.0707	105.368	96.3738	86.2061	78.2641	92.4007	74.8784	103.011	102.307	99.1705	60.6546	85.1231	48.1067	60.3033	81.8725	84.85	94.6166	82.097	81.5188	75.1114	88.4681	85.5273	35.9659	53.4382	91.002	91.271	81.8575	100.197	106.954	100.068	92.027	99.9449	105.253	93.3045	101.703	101.364	88.0325	81.5065	91.2422	79.9274	61.7468	94.8662
	5.44922	89.7919	92.8825	86.2073	93.3044	102.128	106.057	105.572	101.978	80.0306	90.9117	98.9613	103.637	101.607	108.879	110.014	106.149	100.769	90.4704	75.3723	76.6792	71.084	67.1228	73.9474	96.1986	90.5059	78.5312	81.7066	88.4603	83.6061	85.8687	93.0198	88.6306	73.2128	77.1511	90.3174	50.8826	76.0348	104.974	104.437	61.3544	105.4	100.576	90.8267	106.442	106.289	100.689	82.0222	87.285
	5.48438	95.4386	92.7256	93.2856	77.4011	85.5239	97.2691	69.058	83.661	88.8641	98.6876	110.677	106.752	75.4672	101.676	91.0729	86.2588	98.5685	81.9069	77.7655	94.3433	94.8156	84.4869	89.3126	101.543	107.236	97.3918	79.5869	91.8107	76.7386	70.8308	90.4639	92.5871	73.5462	67.983	91.5247	88.3598	94.3384	83.3125	94.5445	107.778	105.59	89.5267	99.9626	102.772	97.5141	94.1705	73.93	87.9152
	5.51953	100.473	84.613	91.9458	71.1489	90.4136	93.153	59.4141	65.5142	58.2694	85.3012	109.268	101.504	89.3831	92.3497	84.3121	92.8824	77.2324	77.1472	75.6428	96.6504	103.114	95.3898	39.9596	91.812	93.6059	98.617	88.4641	91.1812	87.0236	79.9384	88.13	98.3925	82.4524	74.6735	96.3526	104.058	103.613	101.75	95.5065	98.471	96.1539	85.9875	93.5638	95.1467	74.5927	69.9689	87.4184	60.1191
	5.55469	109.252	102.727	93.6485	89.3706	90.7669	90.2916	91.9419	89.3128	89.4993	100.454	107.072	101.194	96.7693	95.3917	87.3286	87.6788	85.1159	79.2539	46.6332	91.0573	104.284	85.89	77.3689	86.4243	77.5916	100.545	97.7043	82.5645	66.2291	88.7282	96.0353	96.809	78.8501	80.1353	100.998	96.7349	93.4547	105.877	96.3856	94.2676	96.6093	80.817	78.9466	89.3541	95.0706	85.9348	83.3052	97.9043
	5.58984	89.5489	100.515	92.9384	91.7065	77.9508	74.3216	92.5001	99.1185	88.214	92.0918	87.922	81.7804	80.5526	103.955	99.5476	96.5554	105.818	100.366	89.8445	88.1001	97.5486	98.3515	78.6032	81.2412	98.2334	97.276	88.5357	92.5472	94.9128	71.3357	92.8003	98.6225	89.4661	96.4179	107.377	101.489	91.2377	98.3391	86.1821	96.722	97.6331	94.56	68.378	79.6412	91.0228	88.3589	56.0513	82.3097
	5.625	108.979	105.332	97.3872	88.9712	100.849	95.5709	98.9464	92.4406	71.1607	59.5397	78.956	78.6344	86.2256	108.531	115.738	106.732	102.708	98.8964	49.2714	76.7744	92.9641	98.0858	93.1041	89.1302	62.0798	87.3195	90.205	106.813	106.637	93.3136	96.2757	105.48	93.5014	96.9251	104.258	89.7747	46.8509	89.0404	85.5159	77.5212	88.4047	67.7846	77.8579	85.6553	81.8054	74.1703	82.7212	81.4769
	5.66016	90.4062	84.3842	92.1496	96.0373	109.037	105.143	88.1388	80.5578	56.7205	73.8191	84.5357	83.5646	64.761	109.49	117.021	105.299	101.776	106.76	92.1173	86.149	86.8842	67.1171	78.8936	89.3345	96.4981	88.4914	82.496	103.883	109.535	92.1946	98.2786	106.031	95.6928	96.8789	98.7094	74.6322	84.0425	102.137	100.965	91.8428	94.701	90.2681	66.5812	92.7838	94.0198	91.1431	81.4694	78.8684
	5.69531	92.3461	81.1772	61.0037	93.9162	102.326	104.781	90.9593	89.9347	72.9694	63.1951	92.1967	88.0417	80.8177	113.022	113.376	61.9304	105.777	107.219	93.151	88.977	98.2617	96.421	94.2823	96.7409	97.9168	99.6378	86.9948	96.5303	101.176	90.1064	98.124	97.293	73.4721	90.888	102.076	92.9656	91.0506	98.0118	100.381	106.5	101.033	83.6678	93.4172	100.176	96.5629	73.0395	93.585	85.4668
	5.73047	82.9274	68.7249	91.7082	89.5379	95.2338	98.0276	98.4418	97.6956	80.1588	63.0794	93.5906	94.2098	95.904	112.709	114.919	95.6066	94.778	95.1571	81.1736	90.3608	71.4725	96.7622	104.643	82.5879	85.168	84.2109	83.7329	100.476	83.1536	66.2809	89.3388	91.4147	90.5664	103.121	111.069	103.952	93.6212	98.5088	69.6148	88.5062	95.779	73.461	89.8255	86.693	87.5436	87.732	88.8507	102.62
	5.76562	86.1844	86.3178	95.0962	94.3883	103.154	95.2542	92.1002	89.2712	84.1184	87.6381	93.7686	86.7596	82.3024	100.405	108.205	104.636	103.469	103.381	88.5946	7.40664	81.2245	90.7114	93.0133	100.321	96.8156	98.2549	98.3919	106.787	101.282	91.393	99.0337	92.2711	92.7688	88.4993	101.435	106.653	97.7402	93.4084	85.9781	38.2941	86.7782	86.168	70.3635	71.8996	85.6042	93.8376	82.8078	109.254
	5.80078	91.7746	79.8673	96.5411	93.3363	106.154	98.5893	87.9738	87.5884	85.8025	78.8939	73.1049	77.1799	46.9223	83.9053	85.7492	90.9743	94.6887	100.05	94.5529	86.1804	84.3785	64.2247	63.6476	97.9633	110.91	109.7	110.686	108.959	93.5402	86.2405	105.253	111.922	108.585	93.0839	90.3659	76.2495	63.3798	88.9274	83.7633	74.452	91.4533	85.9377	66.5555	83.4437	90.3807	95.3675	99.8984	93.5407
	5.83594	72.131	93.6594	93.3961	96.5957	110.27	106.033	99.0995	98.4907	86.2983	57.8439	49.9224	72.004	88.061	95.505	101.463	100.205	91.4391	72.081	72.7064	67.9344	65.0285	65.4716	86.4836	105.655	104.024	90.7595	73.8283	96.1745	95.3497	72.3266	95.8995	107.325	102.494	92.3855	85.1366	98.0418	102.182	106.052	101.65	75.3393	94.2899	92.1864	69.8236	84.2426	59.632	88.7327	68.6643	84.5194
	5.87109	69.0469	92.4128	91.9689	91.8892	99.0692	103.35	91.681	80.6553	89.3458	73.2355	77.5471	79.1549	83.3763	92.8175	92.1045	101.193	98.933	75.5748	61.4512	83.3375	86.2061	84.2056	93.402	101.575	93.7641	92.3587	92.6676	84.9872	95.8953	98.5601	91.4381	85.5733	71.2756	80.0482	95.0266	101.937	107.852	112.078	111.365	107.652	103.412	92.3161	88.0351	94.3999	97.3117	94.8173	85.6252	73.8315
	5.90625	94.9531	92.7886	85.5916	83.386	76.2126	90.3828	50.9511	86.6822	85.4816	86.4497	93.8112	80.8391	73.2681	72.96	57.3509	88.7133	102.913	96.965	88.4922	91.5496	84.7467	50.3449	73.0774	98.5562	85.3455	99.811	106.758	98.0568	93.3582	81.2905	55.3792	73.2126	83.487	81.0756	72.1465	70.6407	84.6104	80.0415	93.5926	105.466	99.3279	83.0975	76.143	91.3491	82.4904	92.5225	87.3319	69.3418
	5.94141	92.7565	77.2264	79.6046	85.666	99.4775	98.3637	93.844	95.5264	87.3248	91.1887	100.332	92.6743	82.7985	95.1938	97.4553	101.235	96.1489	73.6275	83.6004	79.0881	63.4337	79.6027	88.5689	101.848	106.742	102.263	82.4771	98.7337	100.728	88.2596	100.181	102.753	90.3856	50.9167	84.668	95.5144	97.5008	91.8429	90.2196	104.541	103.009	87.4931	86.0452	78.3375	85.1143	94.2076	96.8119	78.7503
	5.97656	101.512	84.2904	58.3622	89.3488	94.8813	88.5635	54.914	92.9906	87.3969	90.3889	100.766	84.6447	92.3994	96.9415	94.2448	84.6371	79.4069	63.6236	23.6305	78.4989	84.0028	82.49	84.7891	98.0644	92.7055	34.1117	90.725	102.655	105.445	90.0071	101.143	111.718	104.079	89.1106	99.4834	99.2158	93.9185	103.394	61.2453	100.728	92.3216	90.8869	95.3329	80.3029	77.9707	72.6902	72.3527	76.7421
	6.01172	97.5902	60.6875	82.9055	94.9739	84.3225	74.1563	68.4347	88.9174	99.9029	104.879	94.3	69.9669	91.3775	75.9611	83.095	74.7649	75.1231	76.3469	84.1996	86.7466	88.4456	63.3197	74.4513	76.2538	93.1297	83.4628	86.9694	95.5565	98.6387	95.7267	96.9545	109.225	103.324	85.3589	102.026	105.028	98.1677	104.975	105.861	106.556	97.9132	87.3588	79.1385	88.8831	86.0816	87.1179	94.4121	87.7826
	6.04688	96.5499	69.0385	73.7342	99.2014	102.81	96.5998	88.732	78.6181	89.1503	104.399	100.969	89.9922	97.5961	104.783	96.9405	81.7096	84.698	85.5843	71.5361	77.1621	80.1204	65.9156	79.6452	77.8035	59.0582	74.4442	90.9915	86.6856	92.0381	97.664	91.0146	100.952	93.8258	63.2577	95.2683	96.0096	94.8538	99.3362	98.698	82.232	107.529	103	97.8787	103.081	107.122	108.772	97.1803	90.9786
	6.08203	90.7039	75.7742	78.8106	90.4937	99.6163	92.2839	88.9986	95.9828	92.0867	71.4442	97.5715	88.0995	95.7408	110.838	99.435	40.475	66.7514	82.6445	78.4547	58.8781	89.3757	92.435	97.3858	82.5389	76.9786	82.8647	88.7981	88.386	93.3817	95.5956	93.5536	72.1134	96.2027	84.8617	65.166	68.7305	74.6001	85.7289	96.3657	98.726	102.43	92.2966	84.2802	85.7184	95.4156	97.2251	85.8387	57.4383
	6.11719	77.0952	79.3232	78.479	82.4182	57.9994	86.6154	88.2902	92.7418	87.7916	90.3933	89.5275	70.311	100.512	115.803	112.471	96.0452	81.936	80.7255	89.3761	91.9316	96.7878	88.2038	89.6749	102.847	99.4672	94.5842	80.5986	70.3214	69.4298	66.78	89.5128	100.304	98.3278	80.9109	71.0587	91.1489	96.1612	95.1273	57.7189	98.4457	60.4446	95.3243	70.3824	76.0728	92.2843	90.6568	66.4966	34.9965
	6.15234	78.7348	41.5023	79.7535	95.189	96.8867	94.0969	54.1988	85.4137	75.6012	92.0129	84.1055	54.1063	97.5492	108.638	110.303	110.191	94.3966	59.7643	56.6813	94.9587	101.766	82.4772	86.6985	96.1139	93.862	99.4616	95.8349	88.0544	71.6271	72.2122	95.586	101.636	97.8431	92.4118	89.5292	84.6768	70.2047	97.9193	105.087	105.933	103.673	97.7801	90.9201	94.6952	88.6546	40.5018	84.0457	87.4229
	6.1875	96.7129	70.0919	76.7255	84.8702	102.719	101.578	90.152	84.0685	74.744	83.6057	85.857	73.2895	94.1435	100.203	92.4474	107.843	98.4487	75.8013	79.7357	97.687	97.5866	74.8429	82.8408	90.1191	88.4977	98.3249	98.1588	90.9435	81.2982	43.4868	85.0941	94.3402	82.4757	88.8664	92.8315	76.2673	65.2879	72.2121	101.22	108.11	92.3458	89.7406	102.917	105.232	100.246	92.2426	40.4727	63.3943
	6.22266	98.8837	99.9586	88.2597	79.6989	90.3195	96.2185	80.7261	74.1009	72.2097	64.7164	80.805	83.3939	91.2453	97.9866	97.4432	94.1011	99.2367	76.8275	82.0361	87.3337	91.592	76.862	42.3641	77.9495	80.4714	82.0508	88.6314	72.4237	81.1679	89.2964	82.0076	80.0381	83.3048	79.8513	91.8829	88.3056	85.1631	72.1307	86.739	79.5865	100.086	84.4176	91.584	100.052	53.5634	90.7235	82.9701	82.7393
	6.25781	81.1588	104.895	99.2123	55.3016	68.1817	84.3281	88.2256	85.4872	82.3332	70.8853	85.0972	91.8546	69.7794	93.1812	88.1562	81.4513	94.1887	90.4139	77.2317	67.3496	87.0161	85.3959	84.2893	79.0158	72.2097	75.3544	82.873	77.198	93.8346	96.5909	94.1479	91.7712	84.5276	82.5756	86.2067	65.8308	68.5493	94.8659	95.6787	92.6191	90.1812	100.688	98.5646	100.143	96.5138	93.0899	95.0574	96.838
	6.29297	94.4384	109.585	103.355	88.0697	96.4153	99.5001	83.6487	93.1286	75.9553	48.786	83.7751	88.4825	81.6788	83.8773	95.6784	89.9574	98.3153	85.5575	40.9902	80.8933	99.6798	98.9056	99.1259	82.4769	75.9129	98.4198	102.138	102.135	84.9177	73.731	72.6862	62.5084	75.8467	60.3354	87.545	73.9609	42.3797	81.5804	73.3956	98.002	95.0177	98.2205	68.2131	95.1916	69.1439	65.9215	84.5682	88.0095
	6.32812	101.372	100.967	100.381	86.1775	99.6539	105.956	104.955	101.981	89.9818	84.3703	91.1149	68.4668	80.7721	83.2314	95.3434	98.7356	98.0727	94.789	90.3152	99.6312	101.324	78.0237	101.651	94.498	85.2297	101.967	105.462	98.4442	87.0895	79.7251	71.1671	75.9527	76.3964	75.3912	95.4938	99.9675	92.2518	98.2949	91.4802	75.1336	106.744	108.929	102.51	88.9861	77.978	87.7834	85.0494	86.1935
	6.36328	92.0626	76.5828	95.8004	89.7567	83.75	101.034	72.5299	103.393	83.9143	98.2665	103.957	88.3614	80.5109	92.3867	52.6494	89.7704	40.343	86.8054	61.8611	95.4068	105.328	101.333	103.37	101.096	91.0896	98.0639	72.5246	90.5609	88.9128	86.389	93.436	78.7306	57.7073	72.4735	101.575	102.467	91.1419	107.874	109.75	100.827	98.5859	97.719	76.2071	79.3566	58.0779	46.7819	88.8698	92.8858
	6.39844	74.5219	98.3784	89.8339	88.7154	107.179	108.61	102.899	100.51	99.7882	104.51	109.131	100.814	91.9585	93.7638	88.1921	73.4282	89.6069	94.6044	88.5073	65.6802	98.3596	87.4885	90.9142	104.851	98.4109	44.9346	91.7516	96.692	93.4402	100.295	87.6936	54.8457	79.8406	98.8393	105.503	93.0012	99.9349	113.923	112.927	98.7356	63.924	87.0836	57.2276	39.1811	66.1793	84.0499	84.8712	97.2631
	6.43359	87.6199	93.0791	95.3469	97.8027	110.152	107.021	58.0682	84.8168	67.2533	71.7717	100.827	98.6132	63.9265	91.5073	77.8579	60.3416	90.9637	95.4474	82.0089	99.2443	105.535	93.8163	85.4625	104.388	97.2226	64.8351	76.1232	99.9613	89.2467	99.361	91.69	69.2421	84.554	103.297	107.929	89.0743	86.9016	112.95	103.616	56.384	95.1021	90.6769	59.2151	80.824	87.1761	86.5814	94.0455	84.6151
	6.46875	91.7183	86.6371	80.9353	82.3344	99.542	95.521	98.5264	90.0518	74.8963	82.58	97.2102	95.9465	72.9598	78.2596	88.7773	86.7202	96.823	98.0173	85.319	98.1147	101.377	79.2307	96.8107	97.4559	83.6865	61.584	84.6285	102.06	105.905	105.204	92.3461	74.2275	68.1268	97.7646	112.24	107.803	104.488	107.308	99.7506	82.6471	80.3898	95.6633	95.634	88.1637	32.3559	94.8466	59.308	91.5268
	6.50391	87.1044	48.524	71.1942	71.2863	92.5611	93.1423	104.782	95.4202	79.9203	60.405	94.8367	91.7729	70.0216	84.459	85.4603	72.2871	83.9544	91.6345	82.7651	81.952	102.33	95.1117	96.2115	79.4401	81.0441	81.1924	80.5085	93.3249	55.3283	95.7336	91.7308	79.2158	73.1206	102.159	112.965	96.2011	99.2073	92.6406	77.7756	59.3583	93.241	99.4036	65.6087	92.2445	89.824	91.4056	97.9074	107.613
	6.53906	82.7505	77.4351	72.6894	73.3779	94.1883	102.631	103.822	100.171	86.4336	97.5142	101.781	88.4166	78.8134	92.8186	91.0287	77.0983	90.4361	89.6351	69.4954	93.2097	97.9276	93.1127	71.451	92.1107	77.5355	84.7679	88.6534	88.6706	92.9017	96.2457	89.148	85.2459	95.9726	100.331	108.229	97.5141	99.4018	102.187	93.929	95.9007	96.5694	94.2256	92.0885	80.1843	83.1442	90.2832	82.7189	99.6107
	6.57422	92.3922	69.8044	75.2184	72.1656	94.974	93.6147	93.9282	101.383	87.204	93.0692	96.9546	90.166	85.8352	94.4364	84.0757	92.9882	99.3204	91.6024	79.7104	83.4058	80.6475	76.824	94.0814	91.7695	59.2681	75.1655	67.6771	68.5189	83.7449	73.9851	90.8863	96.2208	94.7124	93.1049	101.127	95.9707	99.2782	91.2568	93.1229	103.957	94.2296	102.492	62.7632	91.5471	96.6377	87.713	94.7117	99.1275
	6.60938	89.5488	66.6835	82.2774	93.0462	68.0832	96.8356	109.448	107.81	86.5829	60.9546	74.2324	81.8888	81.849	90.3791	85.0592	90.9866	97.2737	81.16	68.5202	65.8584	71.6274	89.2993	95.6897	91.163	80.3126	65.4715	85.4113	81.46	91.37	87.7556	73.6895	82.6406	86.7905	92.8289	83.3269	77.8025	93.0697	103.707	109.422	113.692	110.055	103.479	96.8744	96.6157	93.264	91.4193	89.8553	84.2246
	6.64453	93.8967	98.2265	101.393	93.196	86.2439	93.3786	100.232	103.806	83.4285	63.0923	78.7925	76.3421	73.6124	62.7514	89.2046	57.85	92.6651	79.1954	67.2503	81.7304	89.4428	92.6133	89.2508	58.1173	78.12	87.1874	87.3393	87.7118	97.9684	91.5299	84.69	84.7328	70.1776	89.2753	76.9038	49.8914	52.8122	93.6906	106.653	89.3572	91.8286	95.882	68.5091	85.8527	58.9443	85.3537	98.468	103.215
	6.67969	81.7553	101.355	95.9143	78.1534	75.8239	84.7088	83.1007	91.6932	95.3092	94.7053	97.9289	91.8624	71.0918	77.8485	87.2906	95.7432	100.592	91.4196	72.3177	69.1703	86.7219	83.971	96.2828	91.4416	80.3763	89.0482	86.0838	91.9243	90.9708	77.2756	61.9104	82.9097	71.3414	86.7209	100.45	101.911	93.6796	90.9493	94.0149	88.2049	69.7922	74.709	87.4235	82.4071	71.317	98.4717	80.4029	100.793
	6.71484	76.1816	100.224	91.4881	68.7574	87.3309	98.6835	89.5956	66.0535	87.3581	100.132	97.7646	83.6759	78.2506	87.2538	70.0079	96.9721	97.19	73.1984	48.8682	87.4553	104.524	105.653	96.7318	71.1472	89.2036	93.0706	86.6965	85.9877	85.079	52.8055	81.1252	84.8894	71.2662	86.2067	104.1	98.5445	91.4287	80.0868	91.3251	105.502	96.1776	80.064	82.273	94.4451	103.698	102.158	105.713	105.007
	6.75	87.4374	96.0653	100.248	86.1197	93.8978	99.4897	95.407	76.75	69.7474	81.3502	86.6714	67.1053	89.4016	92.6979	84.9232	89.5332	99.5586	87.4764	84.9769	99.5153	103.378	90.7261	84.4455	72.0405	74.9098	95.0641	88.0389	98.8144	98.2195	91.8888	93.1105	87.7978	74.8649	86.1587	101.101	89.6786	82.2706	79.4196	97.0851	106.857	101.712	76.6232	66.4139	90.3243	95.0613	102.841	86.3877	96.3923
	6.78516	90.7039	96.0874	96.6128	79.6293	90.2458	82.845	75.2956	91.4997	91.042	96.3956	95.7447	80.6089	81.9374	87.152	85.0433	86.1072	100.323	96.8342	58.921	95.7891	94.9273	70.6433	82.7647	96.9755	99.4267	103.106	94.2752	105.072	109.969	96.9067	59.6955	95.4338	95.5948	96.0431	83.8468	99.1648	74.3029	108.228	100.973	96.6896	102.543	87.198	72.1201	83.7789	49.9596	58.4528	80.0334	104.397
	6.82031	94.6705	101.355	92.7076	62.6203	66.3306	83.3248	93.4159	64.8271	93.1724	105.222	110.303	102.982	85.3813	82.37	83.9108	50.0007	95.5664	95.0043	90.3281	88.6241	82.0255	84.3595	94.6309	97.9322	86.2653	87.5887	86.8419	101.377	104.976	95.7153	96.6147	89.3388	90.5234	99.9269	103.07	107.393	112.705	113.765	108.17	102.281	97.7954	89.1394	75.6371	87.3021	82.0165	72.0373	84.5291	94.2649
	6.85547	76.1231	95.2748	98.7686	84.5483	81.515	92.1112	105.074	105.045	92.4738	93.907	108.118	99.9092	75.5359	74.5001	89.2424	50.3527	96.6991	94.1394	92.6933	92.1404	90.8631	72.5384	96.9929	95.0932	51.4979	81.1783	102.819	102.528	77.2681	72.2848	96.0705	91.2359	75.2596	88.7953	108.164	101.179	103.617	109.486	95.9708	96.4465	76.8019	98.6251	100.67	92.6257	77.1308	86.8062	87.5398	97.2212
	6.89062	83.0683	86.3781	99.0089	85.7736	85.2685	80.5606	104.456	112.168	99.2939	94.9807	96.695	82.377	58.3177	84.9401	100.253	105.501	106.076	91.1065	90.3842	108.945	107.372	97.0312	94.2238	101.801	93.6216	81.9658	99.4003	99.8338	89.6439	96.7058	95.0595	78.7374	92.5564	97.0902	101.185	102.717	98.4485	65.4184	86.8529	102.929	111.87	107.748	83.6979	93.4673	80.8457	80.9494	75.5657	96.8869
	6.92578	90.8603	100.47	95.0501	63.9122	82.1569	93.9479	107.213	109.161	95.0193	89.5552	87.4474	71.6038	67.1121	86.9215	103.714	87.9052	100.177	102.579	97.6367	101.174	108.069	93.8206	85.1316	98.5036	96.3566	82.7638	59.9865	84.0524	93.9578	94.6722	73.4835	77.7865	73.5258	93.588	75.0922	101.551	98.7577	85.5517	93.1183	93.5352	110.289	106.764	93.4177	87.5751	79.4793	86.0956	80.5875	96.3396
	6.96094	86.8218	94.0412	93.2132	75.3827	86.6799	101.472	90.2018	96.8571	84.537	88.5057	98.3469	81.8869	78.7104	100.437	106.894	97.7433	91.5578	91.5421	70.0102	69.7182	96.3805	92.7249	51.8481	87.7523	97.0748	81.9848	56.4404	69.4794	84.4231	95.3883	85.8766	90.6755	69.2218	89.0177	103.874	101.236	87.2906	88.988	91.629	80.4664	100.445	105.313	87.3216	88.7239	73.5698	63.0671	63.5595	100.326
	6.99609	98.929	89.4751	75.2799	77.8452	85.1815	96.9132	93.0131	95.9559	91.3147	88.9943	98.8058	94.686	92.605	104.054	100.649	90.7473	73.9834	81.9817	82.4995	80.0793	93.2525	94.4671	89.1246	92.9311	102.119	95.2935	91.4558	54.3358	87.8207	94.835	97.5948	101.671	98.8123	100.46	111.283	93.8682	94.8022	99.004	46.9604	95.8493	81.4923	94.9498	93.6166	88.5069	76.7383	88.5184	63.5755	95.6955
	7.03125	101.716	88.9446	79.3137	84.5714	87.8212	89.4679	58.6295	96.7484	89.5716	82.7454	86.5205	87.948	49.1477	97.7113	94.2755	85.578	90.1095	67.0039	87.5848	88.8249	47.5038	84.1049	91.3901	84.048	88.0211	88.2694	97.4093	103.873	101.796	81.2619	89.0979	106.425	92.6291	100.353	114.636	109.302	95.7165	107.782	109.158	107.251	100.336	78.6103	76.9056	102.324	98.6032	64.6171	83.3752	88.6383
	7.06641	95.8453	60.7289	88.6389	67.9917	75.1452	83.8576	99.9785	98.7092	69.473	80.7881	75.9333	78.4705	79.7272	89.7038	78.2858	82.6728	83.7684	91.7715	93.7021	91.2553	69.9986	71.2045	90.6318	86.749	89.9763	77.8327	97.9643	103.452	105.388	101.607	105.923	108.761	97.7927	105.013	107.216	101.053	95.3272	104.267	104.86	108.05	102.211	74.7232	85.4832	102.172	97.5999	68.3711	68.4267	94.1198
	7.10156	88.3617	92.2224	94.4271	92.2272	97.5807	102.276	99.9033	88.2903	87.4572	91.3314	91.8179	83.7431	75.8713	93.8207	95.9856	93.5888	91.9086	93.5295	61.2272	92.1558	83.5176	79.3264	82.2436	107.163	103.694	90.9664	82.993	79.7224	96.3565	101.421	106.873	100.245	71.475	91.1085	85.8404	62.6737	97.7091	98.7731	82.5088	48.6867	88.6785	88.8653	96.1202	102.257	87.3707	78.6258	83.0637	94.6762
	7.13672	80.6503	83.5092	89.0882	60.7049	97.9981	93.6198	87.7323	89.5571	87.4204	50.7035	85.7938	88.1111	79.4036	98.5428	108.212	103.415	90.6321	80.7842	87.2603	100.295	91.4391	86.6978	102.234	115.281	117.941	113.42	107.622	90.7265	91.2709	81.4215	88.9394	89.1378	54.7482	91.8646	97.5732	98.8669	104.484	102.369	92.2607	87.3234	94.6404	79.7153	77.9373	95.4224	85.4816	69.8525	90.1336	90.0936
	7.17188	101.259	81.764	64.1119	80.4876	101.432	106.813	107.689	107.6	93.1229	68.9153	14.3264	74.3103	82.8159	100.57	101.947	88.6043	73.2103	85.8512	93.88	101.939	92.4702	80.8808	96.6619	103.241	100.915	94.9416	100.105	100.077	98.9003	94.5987	76.1728	103.881	96.7031	98.154	111.217	101.742	91.6037	107.091	85.3302	95.342	100.269	91.7644	82.0633	100.499	99.4281	89.2658	91.2788	77.7746
	7.20703	93.949	84.6393	90.1727	90.7263	99.5338	94.5426	97.4202	108.771	96.5506	76.3514	84.4547	85.5604	79.7986	83.4805	94.2018	83.3763	95.6071	87.301	83.7361	99.0165	93.2656	82.8408	57.8152	82.0507	58.9483	58.0724	92.5073	84.5843	94.3127	101.91	109.576	113.326	104.404	101.785	114.136	107.4	94.1329	97.6123	92.2918	78.6344	100.517	96.2476	58.7335	97.0072	95.6387	80.5606	80.5031	90.1633
	7.24219	102.453	101.926	103.685	98.1372	82.6428	82.5358	101.089	105.658	80.7743	93.0185	102.809	97.8117	90.2129	93.2397	97.4332	91.717	94.6832	84.0365	36.1346	88.5885	97.4647	78.417	66.862	72.8691	83.1367	59.1108	84.1105	92.177	81.8138	89.1988	100.776	113.603	102.728	95.4852	107.943	107.221	90.0788	105.744	91.9019	61.3158	90.454	94.7268	87.3405	95.7779	77.4534	94.2164	84.8835	88.9279
	7.27734	85.5248	107.112	97.8647	75.6243	91.1507	92.065	96.2989	105.205	94.5976	87.3576	106.779	97.2156	88.1631	97.3055	87.0635	78.4069	92.4815	96.1882	66.5338	80.2261	96.3767	85.2864	63.7841	75.9073	51.3135	74.0099	91.1866	102.631	95.4278	92.3026	88.4672	103.385	100.886	53.2926	93.5845	77.6287	98.6353	103.119	95.1915	64.2376	96.3053	100.205	103.262	100.44	98.0264	95.6042	102.751	81.0058
	7.3125	90.9293	107.327	102.346	77.0604	82.7309	78.3511	81.511	103.147	99.828	99.603	107.902	97.4697	89.3998	95.5934	66.678	20.7338	96.6306	103.49	96.6628	88.4615	85.4434	86.4007	78.4242	85.3459	84.0474	86.7762	93.8253	108.684	109.628	89.8768	57.6716	94.5575	93.1039	52.0651	90.3629	98.1116	103.713	103.135	71.9205	96.2973	111.908	110.295	81.0212	103.814	86.4625	93.393	97.1935	103.988
	7.34766	101.614	108.114	102.843	77.7093	24.8832	65.0144	93.6971	105.886	93.3784	92.9192	106.298	90.1959	81.9774	99.9391	99.0569	89.1526	92.0048	99.6834	89.2745	85.9987	80.4302	79.839	75.822	76.8414	93.8732	90.0934	97.4801	104.013	104.293	95.8235	82.988	90.1399	65.5312	78.7263	93.9366	83.7099	87.5006	87.3794	73.1352	102.379	116.877	114.889	105.556	100.337	68.9301	89.3202	76.6087	102.869
	7.38281	93.8753	98.4601	100.47	81.3976	69.3891	88.8229	103.144	102.654	78.5572	98.7456	106.58	93.7775	86.0687	99.7756	103.132	97.4385	83.396	86.6569	81.9566	100.187	107.355	99.6408	89.1586	82.2802	72.0525	88.7884	68.9381	70.4438	80.5135	78.8175	96.8797	88.0195	46.032	84.6147	94.8229	86.776	75.7269	93.097	98.3078	101.566	110.45	105.594	92.0116	104.024	92.5189	90.3476	84.5827	95.9188
	7.41797	107.028	98.6013	94.9461	59.8102	45.2522	90.5301	93.2355	84.0027	94.9361	97.3643	99.0764	86.4309	47.3348	80.2375	70.359	93.0678	100.07	85.8363	94.3942	106.521	105.236	94.6103	90.2529	98.8556	102.325	93.4698	88.7214	73.99	69.875	75.4479	83.8534	73.8668	74.8348	84.9866	94.6894	96.5778	93.0354	92.8342	97.9635	90.6138	101.125	109.193	85.2514	98.6003	94.8476	83.4556	79.8477	102.373
	7.45312	102.845	87.1559	92.1584	90.0953	89.3216	75.6104	81.5636	89.5543	92.5595	70.1053	89.0303	86.0962	60.1947	78.5827	67.605	89.2231	99.6611	78.1944	96.2026	90.5016	91.1	85.7129	41.2204	96.4625	107.139	102.631	72.4426	82.3313	66.1172	82.2008	89.3021	78.9492	62.129	79.9076	51.0118	88.2383	90.5626	52.4114	85.5733	61.2453	100.65	98.9341	85.4649	98.0075	100.136	90.7912	84.0893	97.2867
	7.48828	107.206	83.3068	70.8448	79.6663	85.9624	78.6508	92.6262	100.17	82.4289	85.0544	95.9419	92.8388	79.1251	64.6289	74.2773	90.3495	102.536	101.139	98.2161	94.5651	82.7619	31.2927	91.7714	102.678	88.6477	102.587	101.327	93.7492	87.1464	68.3213	71.8685	77.4227	43.2236	84.4442	87.8021	46.1418	94.4092	93.7276	73.9835	91.7317	99.7034	95.5363	67.3572	97.9565	79.168	105.62	105.768	76.8017
	7.52344	99.5611	81.8618	60.3733	69.8746	86.4631	82.2633	96.8441	106.697	97.0753	77.4864	89.1716	75.8444	78.2851	87.2077	90.9102	83.6127	105.578	96.692	89.7819	99.3085	96.2208	86.1956	79.8867	106.512	109.803	112.013	108.059	82.3087	75.5276	82.2386	86.7765	87.906	65.7357	90.3323	103.626	101.638	73.2358	92.5509	91.851	84.2437	44.6349	91.8238	94.2739	95.4126	97.6553	101.372	103.753	94.3531
	7.55859	88.021	72.6444	69.9321	77.9976	92.6087	85.0841	90.5891	106.668	97.1791	67.6545	84.0191	84.8377	82.4622	96.6503	101.26	95.8913	104.868	108.152	95.7417	80.0782	81.4089	95.8435	90.3929	101.848	102.837	100.965	86.2141	79.0928	80.6173	86.4853	90.8002	92.9915	79.7911	92.6581	105.754	91.8802	98.514	108.394	99.3976	84.302	68.9236	85.4241	85.7738	96.089	74.6684	102.79	87.8485	104.126
	7.59375	94.3948	93.9583	93.5018	83.4237	101.943	94.3805	79.2974	105.133	97.8015	74.0933	86.6325	91.3406	73.662	82.0712	95.8061	84.1373	96.8191	109.715	97.3069	95.7711	102.2	93.4173	75.4751	92.0343	87.9639	88.1372	81.2861	92.6004	97.2496	94.1039	91.5914	93.3189	84.7053	96.5043	106.563	104.325	112.353	115.681	103.961	82.4571	81.1187	76.7487	97.5496	101.707	99.4144	99.4183	102.333	104.519
	7.62891	49.7738	94.4299	97.0559	102.872	108.017	100.853	103.305	110.047	100.026	81.7604	93.5656	91.2707	87.6855	84.0672	95.612	71.8855	93.2375	102.333	105.922	108.09	103.054	79.2886	86.5207	99.9422	99.2754	78.7211	100.271	105.875	105.138	92.0637	90.6599	87.5574	74.2779	77.4166	94.1752	107.812	113.303	113.566	102.251	94.0947	99.6045	92.116	90.5861	98.2969	80.7084	97.3586	72.3506	96.0678
	7.66406	60.9489	92.4603	90.5647	95.7466	102.889	85.9487	103.363	111.969	97.8971	77.371	80.9169	60.8759	85.8497	100.642	100.323	93.3208	69.8261	80.5155	77.6893	92.7205	100.566	94.6483	77.2768	95.4559	106.444	101.413	74.7709	93.3032	83.605	86.6141	102.878	101.443	91.6141	78.0403	58.1933	76.0322	75.3725	96.3344	65.6286	79.4273	95.2387	102.805	102.651	100.526	86.7346	80.5378	80.4789	93.3521
	7.69922	86.9636	99.4651	102.473	85.8342	82.6608	93.2093	102.17	106.425	86.4876	63.8814	73.1833	54.811	80.3578	95.4776	84.5661	74.3997	85.7047	91.4524	90.4898	79.3599	82.96	94.5924	89.8615	83.6885	88.6465	96.7027	84.0358	89.2686	66.5714	75.0289	100.7	104.854	69.7529	82.1585	81.1811	86.6453	83.9943	95.9441	76.4915	87.1244	102.824	97.4615	96.2476	100.672	86.7207	82.4593	84.3272	98.3154
	7.73438	95.8248	104.581	95.0195	70.5871	47.4038	59.084	87.3549	96.5647	91.6118	80.0935	67.7905	46.055	72.7897	82.4154	82.776	75.8298	53.6841	91.9021	99.0618	82.6864	78.7198	67.9618	94.0365	96.2916	95.0204	67.9305	85.7601	86.9083	89.6717	84.3729	101.481	95.4698	82.3246	71.7704	65.5602	76.1561	88.7752	105.647	101.338	78.5766	102.659	107.393	78.5743	103.475	97.7894	75.9042	96.5617	94.6704
	7.76953	96.3441	100.677	94.1334	81.2328	87.054	96.6942	91.2105	71.6517	83.5062	71.4832	92.0464	90.3501	83.166	87.8506	77.3552	87.212	92.8612	92.5692	58.0982	100.279	104.649	97.2995	96.3822	104.353	96.2446	89.7644	86.5206	97.2509	96.6516	91.297	81.4753	77.1699	68.5589	78.4215	95.6214	99.4086	86.0811	106.281	104.52	100.534	105.887	101.817	88.6343	101.651	90.8312	90.2456	83.6681	94.6851
	7.80469	109.055	108.839	98.8668	61.8583	101.881	106.381	103.751	99.725	86.4059	71.5048	98.1172	99.2485	89.2039	94.5609	96.0023	83.7286	98.7392	91.7098	75.4098	104.693	108.198	94.4544	79.4011	98.925	100.301	88.6324	102.374	96.8049	101.107	94.7778	38.9788	78.0544	71.4547	89.8649	102.313	103.938	102.113	100.794	89.531	100.918	112.322	96.5075	81.5761	104.272	102.33	91.2399	72.6859	84.9366
	7.83984	112.397	107.737	98.3598	73.0217	107.176	108.648	89.5909	106.795	97.6802	95.5315	105.472	99.4112	86.4467	64.2167	102.524	105.485	111.637	99.5568	74.0939	101.813	102.504	85.4897	80.1022	92.2249	98.9081	109.214	105.039	90.395	85.6073	85.0717	98.138	81.1072	65.8499	64.1996	98.2325	99.616	77.4356	104.465	70.7731	110.162	105.421	72.3517	100.856	103.023	85.5946	94.4285	92.6037	101.786
	7.875	96.2136	76.708	84.2247	101.453	114.738	116.193	106.346	98.537	88.3089	80.8797	102.827	97.7802	93.3508	103.676	112.64	115.936	118.897	114.978	103.192	96.9247	83.5006	76.8053	64.0453	83.5841	98.6426	108.178	108.152	99.7945	85.125	82.8866	95.0582	98.2966	88.7833	87.5213	104.588	111.437	100.336	100.646	106.942	108.736	104.854	92.4143	80.5159	99.4161	91.8022	96.0154	96.6488	88.7753
	7.91016	91.8664	77.4469	89.281	107.098	110.214	107.652	92.9613	88.0984	86.7038	80.2935	102.764	93.5272	81.77	99.9896	112.94	89.5883	112.742	112.881	92.4699	92.7187	75.1066	71.4058	88.3034	100.401	90.2144	70.2151	94.9524	88.813	88.1847	85.3425	102.763	100.357	76.8908	64.0792	105.964	110.916	95.4411	104.145	97.1133	104.59	86.2006	78.3902	85.5582	86.4456	60.5791	89.3516	90.6114	105.76
	7.94531	77.9201	83.0866	97.4639	100.031	69.6431	92.8683	78.9417	104.984	98.2496	76.2339	105.23	106.229	96.725	102.437	107.543	104.457	108.792	93.7467	80.2562	90.3633	94.5724	98.0998	104.281	96.7985	87.5539	89.2636	84.7719	102.727	103.316	96.2895	102.609	106.784	97.7863	90.3909	102.297	107.513	105.338	93.4279	74.2302	91.0521	99.675	98.1401	65.747	84.8316	69.1949	95.4052	85.2724	94.0923
	7.98047	73.594	58.7598	87.2407	88.6828	91.7608	87.1199	100.89	110.813	109.385	103.066	98.8747	91.9694	90.3083	80.9095	108.328	104.591	107.211	60.3435	48.6924	91.4869	93.8803	86.4713	85.9083	97.5245	99.4458	104.3	103.554	98.1191	101.287	87.8353	93.2619	107.595	86.6755	91.4394	55.5792	73.1098	61.3376	97.0319	80.1971	90.382	106.931	98.0657	87.2634	82.9096	88.8157	56.7702	92.2668	92.257
	8.01562	101.8	99.3265	94.6776	77.7343	89.9624	86.2544	98.192	106.019	90.4581	99.3761	78.1274	80.8559	88.2722	105.576	111.085	119.992	119.86	102.864	76.8124	82.6191	94.4809	100.832	100.9	106.051	101.251	94.7205	89.4232	72.3652	93.0968	81.5239	83.7813	104.582	102.373	91.663	91.8253	93.1957	82.78	78.244	92.5923	86.4446	102.392	87.6623	60.6641	79.499	76.759	79.7997	97.0963	94.9604
	8.05078	82.5143	103.434	93.4324	79.92	84.7749	86.0088	92.3152	89.1871	89.0954	100.253	100.144	87.9308	100.296	90.7746	84.3334	105.489	125.561	121.769	105.883	90.1101	104.418	108.786	106.652	114.027	105.405	101.799	96.7638	102.14	102.662	76.8664	95.4329	102.967	95.6165	79.9022	98.1276	84.721	96.4679	109.674	106.453	94.784	101.16	104.404	65.3429	79.6645	94.8925	95.1735	86.3006	107.264
	8.08594	103.058	108.931	106.877	94.371	88.3317	88.0254	94.9482	100.265	95.7701	111.577	104.005	79.3942	85.2694	102.197	101.126	111.974	120.129	120.714	109.303	100.551	108.911	100.855	84.0277	109.407	117.403	107.115	84.0045	104.576	104.787	93.6663	84.3717	95.8937	80.7944	97.2891	107.437	107.772	106.794	104.765	105.425	105.835	109.07	114.254	109.048	96.8688	100.31	104.071	104.565	81.4937
	8.12109	78.8811	115.317	98.3685	95.4403	71.7106	88.677	104.121	123.032	125.203	122.995	116.831	94.4938	75.0195	107.682	111.422	84.8134	98.0991	94.3614	105.097	96.5464	108.048	100.958	100.287	105.665	97.1364	100.414	77.1696	96.586	101.978	83.9198	41.318	90.2459	94.9772	92.6488	102.14	104.413	80.6928	96.522	67.2184	90.6768	111.962	105.484	79.6854	99.2972	107.007	114.685	88.896	91.0958
	8.15625	126.406	125.16	113.579	113.331	122.699	126.277	129.219	129.023	116.867	99.1637	117.295	118.371	114.714	115.883	87.3747	106.459	108.711	103.157	95.7572	92.2584	88.1302	104.304	99.074	97.7646	99.9795	106.079	94.5868	98.733	66.9461	88.3056	94.1203	93.5001	87.3249	107.241	109.581	109.171	75.4595	95.9914	95.8292	96.9759	111.016	100.877	85.5676	108.81	114.949	109.58	92.5955	97.4546
	8.19141	113.774	122.558	118.425	122.096	131.849	131.029	123.849	115.842	94.4771	89.7349	107.237	121.883	113.633	115.858	116.123	114.124	115.181	109.04	94.2582	101.956	99.7939	72.931	85.9039	90.2263	104.704	105.022	100.391	84.6812	90.5491	98.7835	105.903	105.228	107.076	112.99	118.535	106.937	95.2264	99.7039	102.925	92.9154	109.829	109.68	105.108	94.9507	68.8534	105.436	100.154	94.848
	8.22656	81.2327	112.535	129.601	126.843	112.587	103.509	104.592	103.142	109.471	95.3749	97.4777	118.614	120.053	124.746	121.231	48.3063	99.3387	99.8321	95.0701	97.2833	103.539	97.5351	93.9857	99.3607	85.6975	97.9223	85.1229	86.0279	91.4668	84.0447	86.1067	78.2366	85.1161	104.7	112.172	83.8358	94.9469	96.5128	109.94	107.727	111.85	104.418	88.1715	53.5228	81.605	100.2	97.2615	71.0174
	8.26172	103.653	115.23	121.673	120.009	105.618	106.643	111.718	115.399	103.836	89.612	103.604	101.124	118.742	127.876	124.795	106.05	55.4223	79.481	88.0687	88.9286	96.3237	80.88	82.7159	81.413	107.074	110.772	96.4442	101.335	94.1022	77.6585	88.0532	82.105	101.869	112.506	102.352	94.8385	98.5179	110.504	107.741	111.608	99.8346	96.1781	93.5869	80.8134	93.1913	113.008	111.284	108.295
	8.29688	95.7606	87.5751	76.6732	111.034	115.445	102.96	101.695	111.843	80.5961	101.164	101.952	85.9561	96.6638	108.894	115.674	112.023	84.8605	80.3596	93.4187	73.3845	94.3082	67.1323	57.7706	102.025	114.297	114.451	109.748	98.3014	91.1035	60.6263	59.4049	74.4061	92.6539	109.006	109.208	98.0203	57.1201	110.022	105.423	107.779	108.098	89.9354	91.2264	104.703	76.106	105.958	112.467	116.982
	8.33203	84.5247	90.29	97.7048	89.7011	104.608	88.6236	101.736	113.711	111.757	115.398	113.886	92.2084	75.7649	82.5565	101.194	114.778	114.18	109.751	113.644	113.512	112.783	101.502	86.9228	104.215	105.374	92.6281	106.924	95.6066	106.648	100.041	103.395	95.4194	68.0127	96.3442	104.879	103.887	106.833	116.863	113.355	106.96	100.886	102.338	99.9699	110.503	117.973	113.799	92.3232	77.2474
	8.36719	93.6165	99.3461	99.5315	95.4695	108.109	111.052	112.041	110.085	89.2229	116.283	118.93	98.1717	68.415	98.0524	101.967	94.3835	120.869	121.848	110.086	98.4458	115.953	106.911	93.739	106.824	116.004	115.263	102.809	89.3779	108.902	112.721	108.696	102.89	97.904	88.186	97.2654	92.6676	96.141	97.0722	99.8802	81.5102	100.239	99.5736	99.8301	111.079	109.905	103.705	96.9672	94.1585
	8.40234	91.3793	80.7458	88.8695	95.6775	107.255	109.051	111.576	91.5165	112.316	120.146	114.78	99.3596	92.9296	106.894	109.358	111.303	114.107	99.1942	104.347	110.182	115.841	101.347	100.349	104.079	86.7505	110.697	113.155	105.057	97.4583	80.7914	93.0395	98.184	89.0978	86.2979	82.4597	101.944	105.604	107.816	107.985	106.995	110.414	109.422	89.1423	97.7843	75.0494	93.2246	73.4203	108.59
	8.4375	115.202	114.205	114.398	113.572	101.612	95.5426	95.3986	114.499	122.149	115.764	81.8663	79.9435	91.1019	102.049	91.9901	84.235	101.73	86.1586	86.9747	84.958	110.823	101.4	90.1628	103.941	95.1055	66.0841	101.499	93.1966	80.0158	89.9756	99.9477	106.174	96.0202	90.9935	99.4317	106.833	108.18	105.667	111.135	104.003	112.167	107.953	96.6046	107.459	105.911	96.8563	99.3431	109.137
	8.47266	128.433	130.036	113.96	106.601	110.014	99.6586	95.1087	108.951	109.013	104.426	91.9492	83.2918	91.7483	89.5969	59.0851	92.5767	99.3974	91.3872	96.3388	106.005	110.795	102.769	99.3634	105.023	101.381	99.1161	96.9284	92.5765	101.079	81.7235	113.099	117.836	109.336	91.0352	107.173	106.7	110.507	110.422	121.5	117.073	87.2895	99.5411	88.9886	100.931	97.6208	107.113	103.895	89.9851
	8.50781	110.272	129.818	125.357	112.474	49.2071	95.163	81.0511	91.4627	76.6737	80.3205	97.2252	94.2299	91.7399	92.7719	100.192	64.3391	97.9928	86.8408	101.276	108.873	95.8027	87.06	99.3651	85.4896	81.1059	75.5625	99.4703	111.225	119.067	117.652	107.613	108.38	103.781	94.6665	112.504	111.632	114.295	121.69	110.099	117.239	118.757	117.642	109.443	99.7959	92.6034	110.166	114.642	115.768
	8.54297	110.503	124.412	126.187	118.019	98.382	96.1826	102.591	104.255	99.8976	105.64	107.92	102.876	111.267	118.891	116.567	105.699	99.517	96.9274	103.546	107.432	92.8886	102.326	98.8343	85.5145	94.7397	97.6894	113.028	120.092	121.295	103.635	88.9691	91.5434	97.3179	90.9841	109.487	112.351	96.2015	111.783	107.054	97.4381	116.955	108.056	96.9924	104.653	88.0073	104.283	79.884	106.751
	8.57812	113.463	102.594	108.246	112.078	89.0951	95.3633	81.9965	103.794	101.677	84.686	102.237	88.0369	108.145	114.599	118.853	102.504	95.4703	82.5029	96.0433	97.495	104.2	97.4383	100.944	99.8786	94.6705	85.5648	104.29	100.168	103.784	107.622	95.5313	103.847	101.218	69.1471	98.9591	105.859	102.78	115.309	113.043	86.6989	100.295	104.39	93.1718	92.6982	108.289	113.249	102.546	83.0921
	8.61328	102.066	112.837	109.162	100.545	87.955	103.716	110.163	100.199	97.1833	107.812	108.645	39.5799	107.462	97.0554	118.124	113.275	88.9594	106.642	99.9513	46.2946	87.0487	104.146	111.078	118.035	114.33	104.606	96.7738	72.4809	103.799	114.189	92.4667	96.953	101.005	87.1441	104.822	99.4426	104.595	111.813	113.929	101.87	80.9414	103.936	96.9193	91.8483	84.5989	111.061	102.227	98.9699
	8.64844	100.159	105.622	93.0544	72.0889	77.6263	106.117	119.757	116.335	105.327	116.713	113.775	105.176	112.596	117.752	112.194	114.997	117.649	120.55	109.875	88.7945	103.069	115.528	110.93	110.853	113.364	57.4408	95.2748	83.9127	104.984	111.32	109.908	83.05	100.383	105.882	104.161	98.6852	100.183	92.4474	104.884	96.7125	94.8651	101.83	92.1786	94.5838	112.756	120.332	113.254	115.125
	8.68359	61.0281	97.5448	71.3922	92.5291	92.689	112.256	115.093	109.74	110.28	121.569	109.682	92.993	86.0495	108.592	102.852	107.643	120.28	123.889	117.325	107.41	112.149	96.0951	96.3808	106.866	117.8	113.381	100.661	91.509	80.3005	102.635	98.2434	96.9093	97.9362	76.8891	101.455	98.4331	114.149	110.911	72.8908	97.036	96.9305	76.951	99.2978	108.062	122.573	115.678	107.987	102.862
	8.71875	109.592	98.8176	105.006	101.291	105.201	106.526	99.0594	107.621	126.137	127.686	117.397	97.3815	95.5857	102.447	99.6681	75.1678	102.66	101.994	105.34	124.209	123.484	116.268	107.792	119.553	118.698	97.5982	108.809	62.9044	100.093	110.745	108.328	109.667	116.894	110.212	79.8694	108.002	113.172	106.539	109.13	110.89	102.834	98.5561	81.9447	115.656	120.904	101.418	78.7557	116.942
	8.75391	125.311	118.735	121.088	116.064	115.771	121.205	116.687	120.358	123.229	107.248	114.909	110.415	110.234	90.05	91.5284	96.8965	99.9107	68.8923	103.105	118.539	128.296	131.028	131.793	122.045	103.566	108.059	106.385	107.077	105.044	103.844	116.272	100.22	113.231	121.059	111.252	108.997	109.958	86.3964	108.87	78.4255	92.7103	109.37	118.326	119.393	117.752	111.88	112.603	112.292
	8.78906	122.183	126.191	116.2	115.378	131.021	129.805	120.326	89.5583	108.75	121.365	126.453	130.501	127.235	122.537	121.078	118.191	118.556	114.928	100.34	98.3239	104.276	112.817	125.337	120.562	105.658	108.441	107.201	95.2202	110.736	107.21	109.618	110.731	116.99	108.731	95.8691	101.022	111.599	120.905	108.934	94.1407	120.077	127.347	122.59	56.2289	85.9204	38.2205	115.047	125.583
	8.82422	87.9918	116.892	131.474	131.976	119.056	113.735	115.98	90.8278	113.227	121.029	108.985	125.922	124.583	113.478	127.213	91.2418	120.154	118.643	89.0004	103.891	106.589	100.388	105.84	117.241	93.7051	89.2826	80.55	114.865	118.627	104.87	84.1722	108.576	104.227	99.6417	104.759	107.558	112.629	108.439	103.297	99.2811	129.382	137.134	118.337	101.353	101.301	111.572	120.92	122.723
	8.85938	95.9535	116.64	128.896	127.69	97.868	110.046	112.638	106.034	100.554	98.7617	112.293	121.84	130.505	133.367	131.246	120.38	117.48	109.973	102.137	106.779	109.557	98.4312	109.091	113.627	93.7514	100.505	116.537	126.294	119.376	85.6619	90.6369	110.276	116.064	108.905	97.6753	105.092	92.4036	108.741	104.755	116.608	131.002	135.941	124.425	113.076	119.717	116.421	113.314	116.248
	8.89453	96.1992	107.608	115.528	129.579	121.619	120.363	105.067	81.3777	98.7692	114.321	108.036	96.5857	121.563	120.299	123.585	112.701	110.354	86.8967	82.7944	94.9606	94.5919	94.5759	100.683	105.323	113.036	120.338	129.279	122.176	106.507	104.191	87.4243	105.706	119.785	120.249	106.152	96.0041	80.703	109.638	116.356	113.344	111.397	130.998	122.2	97.9894	100.182	108.351	82.2538	103.449
	8.92969	111.883	119.867	126.578	125.96	111.147	110.594	121.439	116.799	120.423	126.663	120.31	103.308	116.969	120.814	127.85	133.497	120.99	81.7912	88.8526	108.717	112.077	113.631	103.069	96.3346	106.539	126.707	125.694	86.5257	109.133	109.601	108.989	90.4756	112.251	108.088	86.2814	115.449	119.709	116.86	95.7134	118.795	127.08	119.69	76.2628	102.527	105.464	114.442	118.915	124.154
	8.96484	101.401	108.2	110.093	115.063	61.9053	99.6397	115.702	125.101	105.167	126.524	125.383	103.849	118.087	117.282	121.766	133.752	137.138	133.342	129.589	127.153	125.004	113.908	82.4494	115.579	116.724	128.848	118.054	114.058	122.309	117.752	89.1837	103.993	88.3312	99.9145	100.741	110.662	129.566	127.072	111.434	102.317	127.045	127.074	111.278	111.1	130.157	134.272	119.722	109.629
	9	114.419	118.2	115.817	114.463	106.53	56.6925	108.035	116.65	135.714	140.206	129.693	101.588	102.946	98.2741	85.1305	114.067	128.838	134.359	132.938	106.754	120.283	110.863	95.2675	120.2	132.61	134.015	123.697	113.742	110.996	108.862	100.884	117.072	120.366	113.719	83.3754	115.144	132.87	127.309	115.433	93.8134	130.036	135.053	123.378	136.012	139.339	126.227	117.759	106.116
	9.03516	107.618	133.252	128.671	128.047	123.127	69.3395	129.039	142.364	144.773	139.066	137.41	117.847	89.2654	113.157	116.43	108.929	91.8495	112.672	104.77	128.164	133.002	127.477	111.567	108.318	125.385	117.289	121.212	117.22	109.389	99.8055	109.153	109.48	130.255	129.124	121.174	131.014	131.755	108.373	100.527	128.827	140.988	139.695	131.371	140.493	131.982	52.5639	85.982	124.041
	9.07031	148.89	151.014	143.902	134.59	141.341	141.07	145.784	147.317	137.651	119.014	139.295	136.809	126.952	125.081	121.511	110.633	15.5195	105.393	111.521	121.61	123.668	133.045	127.589	107.356	102.061	115.549	121.379	123.324	109.639	119.418	124.764	125.741	135.239	128.918	115.804	137.689	127.465	107.736	117.202	130.61	132.458	142.726	138.146	127.579	123.423	118.52	114.035	113.768
	9.10547	142.769	147.281	145.486	135.926	142.096	136.414	134.803	130.521	110.643	126.505	133.371	130.637	108.811	125.773	96.0832	112.091	114.669	117.855	98.0333	118.114	112.968	123.902	124.447	111.807	100.803	110.473	111.798	110.525	124.098	128.933	125.197	129.196	124.442	127.739	134.394	130.1	123.676	112.198	123.951	125.433	123.928	133.918	119.747	93.0588	98.2798	117.772	106.74	92.8674
	9.14062	123.393	110.092	144.525	143.58	122.453	99.8663	102.752	115.68	96.4538	103.595	115.235	106.121	130.013	135.111	129.496	100.297	114.664	116.37	114.433	125.726	129.785	109.429	124.037	113.237	97.87	110.622	128.814	135.171	137.998	132.565	115.772	118.596	113.799	122.05	121.001	107.941	108.134	112.906	119.019	110.103	137.524	134.235	107.235	114.557	111.726	64.8842	107.198	87.9162
	9.17578	114.822	128.442	135.657	135.31	105.847	109.447	119.545	113.129	77.2799	111.917	122.687	125.735	129.16	136.511	137.523	127.083	91.2884	110.11	106.907	118.116	122.14	127.773	131.984	127.678	113.211	110.445	131.065	128.708	132.893	98.3827	124.095	102.059	117.997	116.654	86.4314	109.592	124.286	115.913	121	136.132	144.021	138.184	121.937	86.8469	110.112	96.307	117.629	130.156
	9.21094	107.94	111.097	116.4	126.883	117.116	124.28	128.727	111.463	97.8058	112.24	111.023	102.367	103.811	110.617	129.322	118.721	122.567	121.715	108.859	85.3783	91.3798	111.766	127.919	116.309	112.243	128.06	133.619	124.25	131.223	133.49	131.987	127.224	110.341	105.262	85.5503	111.1	131.749	133.511	120.78	137.351	129.905	136.408	129.179	118.998	127.727	130.552	138.59	143.762
	9.24609	110.013	122.926	123.984	112.538	76.897	118.208	131.757	119.756	106.231	107.169	97.6891	104.786	91.1616	111.438	125.74	122.934	131.602	120.781	105.102	113.404	95.735	108.898	111.421	119.252	115.504	117.969	127.705	112.59	129.481	131.38	104.517	126.139	115.47	90.4422	96.882	96.5482	129.658	147.002	148.743	139.246	124.037	114.146	113.883	113.24	124.385	147.031	150.621	135.423
	9.28125	114.883	128.585	104.184	117.052	110.35	121.798	128.337	121.987	104.979	122.774	122.248	112.824	104.193	118.906	124.718	106.087	137.437	137.427	126.853	120.847	122.998	123.605	116.259	127.763	129.026	127.671	107.018	115.728	127.105	121.024	112.491	125.537	127.924	122.112	121.63	127.217	138.696	146.738	144.257	135.436	130.918	130.516	133.809	137.507	144.831	142.299	138.654	139.096
	9.31641	130.793	136.959	127.758	127.909	126.663	111.537	126.836	104.697	129.523	128.789	98.0723	106.207	98.7724	126.803	131.457	129.331	134.436	134.912	119.337	73.2913	119.549	128.471	124.474	113.063	139.355	139.324	129.087	124.616	125.041	104.523	98.9622	121.643	84.7219	122.049	114.895	122.285	125.886	123.405	112.425	112.87	116.221	137.845	146.008	146.704	140.982	127.934	119.375	95.5185
	9.35156	127.542	138.084	124.695	129.465	130.609	125.329	125.522	134.417	138.662	131.027	119.266	112.489	102.151	123.035	118.008	115.443	116.279	114.762	115.672	111.444	124.634	95.0295	124.904	132.926	132.997	131.904	127.7	112.194	126.958	104.8	95.1824	135.65	136.26	118.331	110.581	124.058	124.137	122.605	127.924	99.9956	123.691	123.17	135.169	133.03	116.645	128.488	110.804	75.7517
	9.38672	130.917	136.181	128.039	133.591	115.776	119.819	112.55	131.869	134.621	111.596	120.994	127.66	130.285	132.732	128.225	129.664	120.318	114.254	123.183	132.697	130.541	128.803	125.759	127.291	126.16	120.401	116.334	125.508	144.397	145.796	144.072	147.019	147.128	144.32	142.199	136.818	103.322	127.82	134.625	140.494	144.514	140.876	136.654	131.592	128.872	126.542	106.459	121.365
	9.42188	136.83	133.846	127.124	129.702	115.569	130.154	130.122	92.7586	122.412	119.525	110.155	123.937	103.885	136.02	140.222	122.902	107.157	97.0116	125.645	130.795	96.221	123.588	126.045	130.288	133.39	113.002	118.923	134.614	149.577	149.92	140.439	129.439	128.528	137.032	150.135	138.464	110.407	125.104	116.417	145.7	151.86	140.17	108.614	98.4506	62.0017	116.044	124.113	126.819
	9.45703	93.8911	128.928	120.593	130.702	120.892	131.394	135.651	121.59	102.505	87.6364	102.958	121.857	135.29	144.224	140.043	113.035	110.04	98.3321	122.581	129.668	113.181	99.9001	122.666	137.99	132.537	110.873	92.2872	134.181	141.496	128.813	118.09	119.27	130.949	141.862	145.296	138.945	132.686	137.717	136.887	125.792	146.959	141.513	119.805	112.096	98.8404	113.397	112.827	134.297
	9.49219	131.523	134.462	134.778	136.147	113.544	129.046	133.618	125.949	106.839	107.453	95.9745	121.995	133.335	136.017	136.754	122.246	107.061	122.149	127.245	125.354	108.348	95.4407	110.459	130.75	131.595	108.432	126.789	120.713	120.177	122.331	93.5258	106.574	118.45	137.447	127.275	127.548	127.617	122.923	141.722	135.601	135.288	143.14	124.128	110.293	105.608	126.807	143.462	150.555
	9.52734	95.1838	131.76	139.952	137.023	128.152	101.217	119.717	103.48	129.155	130.246	127.056	118.752	126.106	120.632	131.898	133.711	105.937	122.025	106.546	108.572	118.78	104.136	92.8266	125.065	133.529	133.799	137.735	126.436	111.917	121.445	117.726	103.719	100.833	127.418	137.605	134.141	101.513	138.382	151.181	145.264	141.184	143.104	124.722	128.658	135.95	147.267	156.392	150.537
	9.5625	114.672	105.099	119.207	126.549	116.659	131.933	133.414	131.688	114.831	136.022	140.74	133.788	137.208	129.857	126.178	146.31	143.894	137.114	110.655	115.275	102.265	100.392	99.6733	129.983	122.358	137.253	143.313	123.979	99.8253	117.572	119.423	105.252	112.03	118.059	126.504	129.221	143.299	150.489	148.535	135.485	144.509	137.64	105.759	137.326	151.376	154.818	150.787	129.497
	9.59766	93.1664	101.702	110.247	133.51	136.56	136.96	139.607	120.37	136.629	146.499	139.109	109.208	132.236	136.84	139.582	149.62	154.597	153.018	146.319	131.905	91.4096	100.004	98.4715	141.902	152.6	154.078	143.578	87.7542	105.693	87.6157	124.654	132.525	132.127	133.99	129.405	132.982	145.701	138.862	127.581	126.952	137.922	141.658	132.26	144.737	139.669	128.817	130.666	128.457
	9.63281	132.857	116.118	123.319	144.486	123.459	109.513	139.846	147.824	152.298	149.544	142.734	109.374	124.968	122.901	110.167	131.856	138.072	136.747	151.069	152.584	143.913	141.646	140.684	149.264	158.048	154.936	142.313	123.661	97.4863	99.8673	119.343	132.054	119.927	125.196	121.19	106.752	138.945	137.548	126.453	121.291	133.728	151.325	151.885	143.521	116.625	125.88	122.199	124.08
	9.66797	158.867	153.462	152.442	154.616	154.355	153.252	159.011	160.392	147.708	117.682	141.364	147.391	136.409	125.693	123.315	82.9048	112.684	114.985	136.254	153.594	159.232	156.302	136.453	140.051	146.795	125.297	129.545	109.94	128.341	133.794	134.734	145.562	142.095	135.661	132.213	129.501	127.991	129.814	107.12	125.68	140.62	139.33	137.196	129.773	131.132	107.516	121.878	124.293
	9.70312	156.008	155.287	154.792	105.482	154.926	155.326	153.811	154.743	136.587	129.918	149.111	153.885	141.956	128.938	114.839	121.236	122.928	103.216	118.539	134.308	142.509	151.679	146.81	119.151	127.107	124.022	125.354	124.539	145.251	154.586	154.748	151.901	150.008	147.765	141.837	127.716	116.852	119.137	108.383	112.118	135.069	118.724	127.057	122.716	122.348	117.428	128.948	126.019
	9.73828	148.733	141.97	156.614	152.446	138.447	132.88	127.797	142.966	129.478	129.128	141.053	145.328	144.629	138.076	137.277	132.844	115.968	111.156	93.1318	117.769	115.423	140.251	145.241	129.905	120.082	116.304	135.183	136.933	150.969	150.428	136.715	125.157	122.407	131.616	122.704	122.242	117.436	115.945	130.809	139.151	139.26	139.221	134.292	95.8294	105.851	108.025	131.992	105.299
	9.77344	147.49	149.344	152.337	147.796	116.131	105.077	137.324	127.357	116.73	129.087	125.727	130.499	149.139	153.842	152.247	142.688	127.174	125.303	124.176	128.523	117.28	129.307	143.841	131.904	124.728	114.204	137.355	148.99	140.575	128.994	113.67	120.108	129.116	124.875	124.495	131.503	136.169	134.867	146.17	150.956	132.866	134.916	119.608	117.239	120.722	103.645	143.431	150.222
	9.80859	104.642	125.1	121.133	139.907	133.402	136.621	141.001	120.833	116.258	128.942	107.957	123.513	139.423	132.558	143.992	139.794	132.549	116.886	129.061	130.654	119.236	99.1626	142.501	148.619	139.724	141.92	149.475	142.624	115.692	127.112	132.276	137.689	132.09	89.2385	109.829	135.402	137.135	123.849	145.499	155.422	150.345	137.328	97.8327	121.146	141.172	149.531	154.972	150.99
	9.84375	135.143	129.189	129.606	125.042	85.3733	137.891	148.543	138.903	129.11	126.915	124.953	111.887	130.057	137.279	141.829	134.943	133.352	126.82	124.401	125.646	102.443	131.432	151.253	150.201	120.207	140.549	149.14	134.669	111.121	131.55	131.387	121.157	132.254	120.474	116.321	130.856	100.314	142.257	149.532	141.569	137.415	141.829	118.604	120.088	149.882	154.32	148.529	135.77
	9.87891	117.64	124.226	119.606	119.855	114.678	135.908	145.907	145.509	125.727	115.854	120.875	127.478	129.52	130.93	133.735	143.741	142.899	125.384	119.039	111.253	103.967	136.828	152.432	149.449	107.163	133.652	138.838	136.553	116.94	107.109	120.003	120.88	131.3	124.32	95.3646	138.619	146.872	143.147	121.202	138.652	146.307	150.047	148.906	151.376	148.18	118.921	140.576	138.261
	9.91406	139.402	139.264	128.517	121.003	129.815	113.458	136.454	130.479	130.869	133.51	124.591	128.168	112.879	122.472	123.252	122.328	136.305	135.072	124.087	120.354	110.802	133.392	142.328	136.02	142.132	134.87	125.875	119.085	119.064	119.693	96.9506	94.5015	126.27	126.291	108.258	144.242	143.334	130.095	130.131	123.06	141.943	138.898	141.241	150.541	141.03	137.449	138.674	131.758
	9.94922	136.194	135.733	138.299	130.554	102.008	137.536	145.967	141.514	135.663	135.855	131.123	131.324	126.163	119.257	130.15	117.616	116.12	125.732	111.893	128.933	133.495	127.334	130.37	136.076	143.912	145.816	143.705	135.111	133.102	131.674	110.178	101.62	128.378	138.004	132.413	145.854	146.635	133.696	120.028	119.468	141.99	148.118	144.823	129.455	127.702	130.797	132.013	121.755
	9.98438	144.902	140.184	138.862	146.196	146.83	139.038	137.496	140.99	113.393	118.331	125.459	132.238	139.841	138.953	139.922	128.32	123.645	117.141	118.512	137.668	146.023	153.018	157.452	154.435	107.602	136.321	128.918	136.378	114.492	148.001	152.105	148.756	149.52	148.297	137.574	147.533	145.673	141.482	120.271	85.7603	147.375	154.1	139.222	127.02	130.098	133.883	129.508	106.576
	10.0195	138.613	130.878	108.511	142.435	153.009	149.611	145.586	133.448	108.446	99.7091	129.097	142.895	135.608	137.678	139.624	71.921	134.551	137.187	129.795	115.716	126.992	147.916	164.003	162.66	144.069	105.727	119.628	140.677	154.957	159.205	155.068	146.602	138.68	139.655	148.817	137.074	110.145	135.515	140.328	144.535	155.376	152.277	120.959	133.181	121.348	125.093	126.367	129.519
	10.0547	127.857	126.593	126.845	136.555	134.536	147.191	151.969	145.025	130.338	128.345	134.958	127.632	136.613	142.323	142.195	126.679	129.412	135.262	126.682	105.568	107.248	124.808	156.398	161.594	146.352	121.282	128.536	152.774	158.61	144.925	137.809	107.933	126.056	130.606	135.065	135.98	111.713	114.813	125.054	139.547	156.725	144.868	133.51	132.573	119.051	121.982	130.148	145.976
	10.0898	132.407	138.098	133.809	126.439	127.169	108.649	141.92	143.898	96.6141	120.849	135.738	134.304	143.032	146.122	139.238	104.139	107.639	112.952	122.728	128.589	128.389	99.613	150.06	154.586	130.235	133.493	150.213	148.956	146.947	141.39	130.362	121.124	124.354	124.991	117.577	117.183	122.294	125.985	136.75	146.759	146.822	143.944	129.357	123.484	109.548	127.278	150.159	152.168
	10.125	145.248	127.329	112.803	96.0302	124.84	138.5	144.46	138.965	124.795	112.875	134.361	135.375	137.828	98.1557	140.454	137.922	132.751	124.002	112.142	108.914	135.241	141.805	151.543	151.736	124.762	148.211	156.163	143.824	139.458	139.224	122.949	118.102	116.083	134.759	133.179	123.982	137.042	138.716	148.136	144.876	137.897	152.369	138.416	132.506	142.564	150.66	152.462	146.234
	10.1602	116.918	130.508	120.284	112.976	117.592	125.059	138.045	115.246	110.918	126.139	134.159	124.764	134.284	129.316	142.928	149.81	138.561	118.051	111.229	107.374	132.778	122.3	141.37	148.861	144.632	152.832	157.905	136.157	134.657	133.093	120.775	131.165	126.618	139.434	137.593	131.256	153.882	159.485	151.311	126.082	157.23	157.352	137.57	147.372	143.881	137.557	133.901	123.724
	10.1953	138.484	134.232	120.173	93.4474	99.0397	94.9584	133.533	141.002	133.869	134.13	114.507	133.077	134.615	124.231	141.541	149.934	135.966	111.095	101.958	124.058	137.835	136.83	143.821	121.963	136.354	144.73	155.081	146.455	141.929	125.298	114.465	135.274	145.289	138.902	124.688	139.942	155.35	154.032	144.504	143.404	154.738	162.151	155.212	151.259	135.543	131.063	133.883	123.905
	10.2305	127.704	140.029	116.751	115.189	124.039	122.579	139.37	149.408	148.132	139.704	135.149	131.106	110.371	109.607	135.002	142.984	130	132.396	142.909	148.229	135.055	102.458	137.307	153.243	156.659	158.738	150.19	128.084	145.404	129.142	105.919	100.906	144.279	143.867	134.618	146.513	148.944	111.548	119.91	128.208	140.119	158.006	157.766	144.56	109.239	119.798	130.074	126.548
	10.2656	158.703	157.429	145.836	133.137	142.112	134.502	130.76	139.729	140.28	123.388	146.355	141.197	123.673	110.641	123.947	133.55	127.451	132.235	140.903	155.328	152.928	141.237	146.965	153.366	149.592	144.978	143.554	145.34	146.957	130.149	125.472	144.116	156.708	150.501	138.729	152.498	145.873	142.954	149.626	152.177	150.804	121.435	140.403	136.537	123.765	116.256	117.571	137.427
	10.3008	161.524	161.821	149.512	137.727	155.761	153.334	141.723	116.305	127.364	146.004	155.766	157.552	148.517	132.546	115.336	114.666	122.38	129.471	130.235	150.46	156.707	149.158	126.858	148.363	134.099	134.333	126.158	130.761	143.484	158.147	157.262	157.643	157.711	158.393	156.203	155.098	129.338	145.671	145.572	142.631	146.058	136.637	127.361	125.044	131.424	110.717	109.336	134.464
	10.3359	137.26	141.566	154.925	155.012	155.227	149.445	145.395	121.657	131.549	120.975	142.405	155.564	147.976	123.375	134.797	134.916	128.43	128.394	117.522	132.373	134.321	144.438	151.868	152.364	148.825	147.107	143.023	153.678	163.757	162.944	151.787	141.493	83.5577	151.522	157.163	149.998	129.495	140.634	144.219	147.495	142	125.947	134.921	135.386	128.701	129.271	126.707	133.281
	10.3711	140.44	130.171	147.348	152.32	135.735	123.493	146.512	140.336	119.761	129.618	119.391	147.208	158.41	156.976	156.829	146.266	109.425	101.422	117.946	124.833	105.832	131.205	147.759	120.442	129.457	129.258	156.193	164.644	158.968	145.896	135.813	127.793	133.686	132.785	135.35	126.485	131.246	131.02	127.463	152.754	156.357	139.888	116.199	140.011	132.194	148.563	150.786	153.53
	10.4062	142.52	132.413	145.209	144.808	123.87	137.566	147.831	144.684	134.005	128.893	134.395	146.901	154.086	155.842	157.296	146.67	109.109	103.247	117.744	134.142	129.04	134.08	148.54	148.236	139.101	110.635	154.115	153.222	144.661	117.021	106.798	132.319	124.196	122.236	112.324	117.89	133.07	134.117	150.257	157.043	150.155	141.3	140.103	133.571	150.55	159.17	144.85	130.709
	10.4414	130.517	109.31	146.135	145.799	106.804	128.492	131.23	130.32	139.09	142.196	146.562	138.86	144.603	140.098	153.025	146.03	94.3063	118.527	132.406	136.823	130.56	123.565	152.623	155.149	141.858	150.516	155.064	138.691	140.862	137.439	124.654	125.54	115.176	109.374	126.803	141.743	157.322	164.892	165.961	155.859	117.22	142.735	146.309	150.768	156.252	156.264	150.669	137.186
	10.4766	127.271	129.98	145.228	145.658	118.114	114.098	100.773	115.963	123.305	153.974	155.679	145.985	147.506	150.375	154.526	160.245	150.085	123.569	130.079	121.271	104.521	143.519	159.485	155.003	128.511	143.165	156.145	149.512	134.627	133.43	120.241	128.003	119.555	111.367	134.527	140.075	160.975	161.668	159.008	146.038	141.206	148.725	160.973	164.331	152.918	111.62	144.891	140.458
	10.5117	132.828	126.879	121.617	145.48	140.708	127.962	128.461	144.288	157.985	162.592	141.488	132.053	141.005	146.614	148.45	164.773	166.902	160.324	149.699	133.334	130.986	136.303	156.863	157.966	148.603	148.347	142.144	131.904	128.191	129.485	134.009	143.521	145.584	135.951	123.046	146.752	160.318	146.124	144.795	143.425	141.379	134.312	161.902	154.315	142.891	134.288	127.034	133.779
	10.5469	140.908	125.248	130.793	150.577	131.351	128.325	127.225	155.564	160.872	160.813	157.391	152.367	149.558	145.173	143.185	152.979	155.837	165.74	164.814	153.859	124.183	127.644	153.05	129.183	158.378	160.501	145.352	128.085	68.5853	127.435	120.756	134.153	150.028	151.668	144.503	156.865	164.913	159.026	144.691	129.682	157.67	165.22	157.456	132.472	127.05	121.899	128.663	126.92
	10.582	166.717	161.38	158.681	159.486	159.537	158.333	156.616	149.233	121.793	136.077	143.449	152.642	94.8053	132.991	130.046	135.817	139.705	151.629	150.158	159.69	152.873	134.35	152.858	165.181	162.871	152.46	139.117	134.384	115.553	138.962	148.055	144.261	154.955	160.291	141.643	150.89	158.448	124.077	142.262	118.317	159.958	167.493	151.386	129.275	136.339	129.119	132.262	134.755
	10.6172	156.759	163.971	156.693	143.593	165.066	167.536	153.691	128.336	140.865	139.839	148.807	153.388	144.522	132.885	108.488	137.768	121.845	135.009	140.657	153.009	156.215	159.019	169.755	172.111	139.072	145.877	133.193	126.212	125.736	144.667	145.31	149.475	151.97	154.296	153.819	138.832	156.05	156.857	151.533	131.328	154.74	164.025	152.561	148.844	142.949	140.108	137.169	141.923
	10.6523	114.707	142.854	160.396	158.774	135.228	158.013	161.351	147.258	107.787	132.567	130.454	151.325	141.972	144.107	149.307	138.133	97.3262	132.661	144.064	126.605	130.039	143.318	172.573	175.743	165.094	154.179	147.388	137.41	146.341	119.772	132.965	140.617	141.134	145.602	152.072	150.2	118.528	157.677	157.21	145.214	155.17	155.702	141.975	145.653	150.961	150.828	153.653	149.788
	10.6875	112.416	133.932	154.073	152.374	134.646	147.827	153.577	143.639	125.82	133.204	134.029	144.108	155.437	158.935	153.77	129.317	129.299	139.407	132.211	118.841	117.145	143.829	166.997	166.441	146.757	135.335	150.533	158.263	149.007	140.469	145.424	148.793	144.246	131.613	142.679	152.038	143.534	158.021	160.877	139.716	149.235	137.117	140.235	124.51	129.308	114.568	150.802	148.552
	10.7227	142.113	128.574	138.196	146.055	134.647	130.861	127.159	135.459	129.15	137.726	125.604	128.297	143.356	147.353	145.367	137.124	139.461	137.435	105.341	72.3456	113.644	124.76	160.99	160.89	144.859	150.962	157.555	154.909	122.172	138.607	120.122	138.426	135.53	122.449	141.44	161.137	158.152	167.487	169.809	161.808	146.54	128.836	132.736	135.613	137.642	133.97	125.222	153.458
	10.7578	148.062	124.472	134.86	138.886	121.018	122.899	113.637	133.94	122.364	135.825	133.909	106.447	118.742	92.3649	120.846	119.439	139.184	124.924	112.777	113.307	123.75	135.519	156.062	158.294	106.05	143.277	149.118	135.971	142.44	138.794	133.95	119.219	91.9738	133.474	147.597	160.677	170.394	167.58	149.629	155.029	134.183	130.198	131.573	132.801	121.502	134.839	138.373	128.027
	10.793	147.746	138.047	141.512	142.807	133.46	123.843	103.936	127.668	142.557	146.646	132.551	107.548	129.311	129.852	107.694	133.536	141.45	120.377	97.1602	85.3366	128.614	126.735	151.767	156.538	145.761	119.781	136.027	123.43	129.375	135.137	118.027	130.69	124.986	139.58	146.361	152.887	157.663	149.494	149.282	154.596	155.511	152.375	138.602	114.488	127.58	141.434	138.279	129.383
	10.8281	133.338	131.323	135.496	149.912	139.7	92.8349	131.464	144.339	159.71	156.942	138.68	123.429	141.217	138.708	128.144	136.857	147.593	146.231	138.652	142.286	142.019	125.051	152.22	146.375	145.358	154.371	144.118	115.514	109.566	129.767	138.8	140.617	128.483	138.183	159.872	169.324	163.484	148.972	137.029	128.429	156.124	151.79	145.284	143.03	136.449	125.387	125.225	125.208
	10.8633	166.785	156.213	147.716	161.972	153.973	152.539	162.045	167.054	160.883	138.797	149.394	148.403	111.611	141.714	133.016	130.888	137.342	144.957	156.105	156.954	138.342	131.159	157.832	164.209	159.572	154.152	150.446	131.006	136.309	144.596	131.576	134.464	136.899	141.17	155.985	165.663	166.599	158.924	146.967	154.67	156.296	146.949	149.342	112.128	138.478	135.879	134.08	141.167
	10.8984	175.552	174.303	170.786	167.5	169.278	170.309	169.739	162.958	142.99	140.258	149.702	155.419	150.617	144.124	132.638	139.048	133.41	135.742	139.466	156.879	155.547	151.924	160.545	165.586	158.214	144.878	153.994	144.997	150.838	148.227	131.147	114.849	116.43	116.709	131.744	145.873	150.674	144.932	154.951	151.443	166.733	161.866	152.594	148.082	142.235	138.573	140.379	134.533
	10.9336	155.481	158.777	163.132	118.707	154.772	157.75	141.225	150.333	141.663	135.019	123.719	151.717	143.442	139.303	129.921	127.807	136.305	127.714	129.345	145.409	150.777	142.476	146.613	146.997	144.803	158.338	158.448	139.387	141.456	136.291	138.573	130.554	134.756	136.485	138.932	141.798	141.358	138.134	149.654	155.319	163.305	153.757	138.363	146.667	132.791	109.17	146.52	159.346
	10.9688	126.85	140.746	157.9	154.656	130.097	135.843	147.871	141.746	138.455	132.974	120.043	147.203	150.255	149.674	144.627	121.019	127.338	127.858	126.438	129.524	120.446	147.852	155.617	148.114	134.344	135.384	150.827	147.328	138.062	121.555	130.479	147.431	154.522	154.824	148.635	134.19	140.668	132.937	141.34	157.256	159.441	153.49	125.106	128.098	150.226	155.481	163.327	158.692
	11.0039	128.397	139.939	150.293	152.106	121.494	140.498	149.312	142.558	134.597	132.345	128.002	144.21	152.93	154.917	145.918	113.053	102.775	130.043	140.425	131.08	105.743	137.166	156.177	149.049	117.752	128.533	152.28	154.838	134.864	107.124	102.173	133.539	150.381	153.459	128.365	135.856	140.516	147.382	124.843	148.466	133.176	141.054	143.795	122.415	154.8	160.021	153.426	151.709
	11.0391	142.426	129.387	141.914	144.365	138.929	126.071	135.243	140.643	135.655	130.995	129.072	122.831	140.523	110.91	147.379	135.449	113.221	135.614	142.793	121.961	116.146	126.422	149.865	150.842	120.143	143.223	153.849	147.471	129.317	116.954	131.193	133.955	138.725	154.776	152.607	144.949	161.245	159.139	142.295	154.702	155.575	147.097	148.929	159.587	161.592	137.318	142.541	140.231
	11.0742	119.181	131.601	129.957	125.062	131.087	131.842	125.014	115.355	126.199	141.204	148.321	148.987	151.544	152.027	155.639	154.691	145.209	146.766	137.191	129.27	132.003	135.06	151.255	138.012	142.772	152.371	146.121	113.029	122.758	140.764	150.057	139.026	139.346	150.655	135.147	144.171	168.426	174.121	153.504	158.891	173.5	162.849	151.855	168.629	165.527	150.503	152.537	148.628
	11.1094	131.354	140.141	140.01	144.982	138.647	125.789	119.8	143.767	152.009	152.718	136.219	136.308	144.988	142.226	138.323	158.194	157.267	137.352	134.391	134.528	131.699	133.12	156.092	157.211	151.376	136.006	134.894	103.357	117.34	145.016	152.21	149.884	151.934	144.051	130.788	166.106	183.828	183.962	168.302	170.359	176.601	165.683	162.331	169.462	159.72	126.576	146.078	156.824
	11.1445	134.374	151.311	143.637	143.797	108.803	122.912	134.692	157.067	153.138	140.872	145.141	125.494	116.557	109.982	134.118	150.59	152.898	143.399	139.643	129.934	147.957	147.832	139.763	160.818	160.206	149.475	144.596	123.095	124.842	136.553	144.199	128.368	150.934	158.057	160.25	177.763	185.336	181.487	163.06	170.295	176.598	155.195	133.885	165.286	157.387	143.899	143.039	145.343
	11.1797	164.253	167.128	160.283	160.654	161.406	158.293	159.944	164.311	158.956	151.753	152.597	144.629	141.651	124.632	127.925	136.981	127.18	136.456	149.935	155.257	163.37	158.883	152.744	142.43	155.032	158.092	147.031	139.047	139.098	148.814	156.9	152.795	135.823	157.756	127.283	173.269	172.702	163.466	175.933	150.849	179.415	168.945	162.023	163.137	143.211	155.231	141.599	153.226
	11.2148	169.03	170.477	161.705	157.068	168.427	168.308	159.011	145.388	152.528	137.587	146.407	157.35	156.473	149.479	131.886	128.493	131.156	110.432	148.175	161.676	165.419	149.56	150.031	153.85	154.666	148.212	90.7691	109.221	129.393	157.726	163.424	160.274	153.302	154.657	167.865	178.538	171.491	186.899	202.797	202.82	199.578	188.654	163.645	165.75	172.899	169.137	115.176	163.391
	11.25	150.965	145.522	154.266	152.175	152.22	151.503	145.046	112.77	133.914	144.872	143.834	139.515	145.17	148.376	143.243	141.105	142.745	135.354	142.614	129.278	153.103	159.726	160.467	152.45	127.881	151.167	146.491	143.999	152.748	149.043	136.823	145.698	137.756	132.556	166.446	156.673	194.562	214.567	224.592	221.408	196.169	193.312	196.361	187.501	181.755	193.76	190.651	184.269
	11.2852	129.543	133.68	151.967	148.804	101.397	109.492	138.853	134.554	128.968	133.254	133.709	132.934	131.419	142.837	140.786	139.955	143.726	129.284	137.636	133.241	133.288	145.772	157.943	156.205	135.13	142.645	159.907	163.523	161.3	147.231	126.775	122.386	140.006	148.395	167.979	192.629	212.901	224.712	224.435	223.752	215.23	196.4	192.656	198.243	200.916	203.406	200.057	192.248
	11.3203	132.138	133.308	143.013	148.479	130.404	117.058	136.535	139.459	126.323	124.277	127.556	139.14	143.349	145.917	146.587	141.047	127.983	142.218	127.367	117.941	115.684	99.0705	141.727	153.405	141.539	140.317	150.731	150.901	146.396	147.658	119.87	128.039	130.691	149.397	162.891	194.113	218.934	217.803	180.735	208.072	214.494	194.178	178.557	174.022	185.485	191.464	169.047	182.529
	11.3555	140.148	131.961	139.039	148.346	136.151	108.567	120.224	133.262	133.088	135.394	137.197	122.828	127.686	130.347	131.737	141.569	132.335	134.041	138.336	132.973	122.671	12.7812	139.163	148.315	122.685	111.123	126.976	134.585	127.913	111.308	136.929	144.148	144.756	132.703	182.31	207.07	216.051	205.887	173.91	198.126	209.006	194.458	140.976	174.812	186.011	168.833	162.632	170.171
	11.3906	125.14	124.739	133.178	142.756	132.942	130.172	125.379	104.673	120.903	126.282	125.197	127.06	128.637	134.125	138.032	136.762	130.943	131.94	142.188	134.931	127.326	111.809	142.966	147.185	135.304	112.054	118.926	141.831	143.971	139.181	134.076	141.113	162.704	164.55	190.716	211.252	207.382	161.798	184.58	178.302	202.198	204.691	192.594	196.559	193.136	155.996	175.859	184.906
	11.4258	132.54	126.662	128.297	135.926	126.869	139.004	136.241	123.096	140.248	148.476	146.314	142.426	131.782	133.302	112.238	111.597	103.637	139.774	148.527	139.346	147.971	144.936	137.375	135.748	113.101	116.734	122.962	140.578	142.818	138.428	140.321	148.001	158.813	174.724	193.652	211.346	201.864	172.237	178.626	181.062	193.551	207.702	206.236	187.81	199.269	194.835	191.754	192.406
	11.4609	141.306	125.83	139.213	137.38	149.097	122.792	140.678	139.045	146.169	147.667	143.114	149.728	141.342	132.723	127.474	106.054	122.558	143.314	155.424	152.606	147.665	145.849	116.429	130.962	135.667	123.41	130.723	105.645	135.823	138.878	143.899	140.932	146.445	184.185	205.878	210.236	198.524	178.65	166.355	168.152	154.89	198.976	206.759	200.458	198.727	188.906	142.726	189.48
	11.4961	153.758	152.194	152.921	156.405	157.803	154.294	153.466	150.398	126.842	137.659	139.297	150.843	147.929	141.004	139.145	122.777	115.931	137.216	141.747	150.847	146.437	151.906	133.882	140.53	150.8	152.865	148.22	141.688	144.905	134.78	152.492	162.672	165.667	183.549	200.992	198.936	175.58	175.367	168.712	166.049	180.228	185.869	196.579	201.769	187.523	158.205	180.01	178.074
	11.5312	148.939	142.913	128.513	143.801	144.215	151.887	141.326	136.5	140.576	137.183	141.361	149.657	150.811	144.942	129.443	124.586	120.924	128.618	134.71	154.899	161.895	153.138	128.476	135.728	140.66	149.246	146.486	123.252	147.984	142.887	151.336	155.21	147.779	169.697	186.943	184.323	156.192	159.646	162.049	127.7	168.391	169.09	184.45	183.648	181.876	181.365	151.605	177.361
	11.5664	127.884	120.763	133.68	128.09	128.82	131.244	134.389	141.018	137.946	123.564	126.568	140.397	141.138	140.164	144.797	140.669	129.342	128.011	128.545	141.883	153.903	153.557	144.031	135.519	130.394	116.696	133.384	150.129	152.159	139.186	130.147	121.103	124.043	161.167	141.74	176.777	172.018	155.276	134.709	148.905	164.095	158.747	172.034	189.44	198.819	199.842	186.473	178.203
	11.6016	133.503	121.156	129.394	111.92	115.854	114.456	129.386	142.618	133.286	138.293	125.005	140.784	155.901	161.238	161.732	156.104	150.015	144.376	140.336	132.25	140.124	130.469	142.513	144.294	128.742	118.562	116.565	146.441	143.123	130.639	128.753	130.485	154.029	171.214	171.398	172.505	177.73	161.572	140.153	149.862	151.561	158.691	154.736	189.761	211.3	210.74	183.597	163.597
	11.6367	144.271	132.091	128.134	127.07	112.545	93.4392	132.662	142.507	134.077	142.302	141.116	132.144	152.392	147.614	158.784	141.934	143.818	133.512	137.801	143.158	132.296	122.355	111.528	131.917	135.235	133.434	146.85	144.287	129.974	115.862	132.974	138.586	169.173	186.844	179.738	168.563	169.879	168.386	113.039	158.941	139.205	160.356	167.916	187.931	213.368	216.996	202.134	176.569
	11.6719	152.109	136.484	116.569	127.756	130.256	130.695	142.532	145.114	90.9132	149.888	151.853	144.637	153.647	154.249	159.585	155.038	144.826	149.559	148.931	135.77	124.342	129.176	119.745	116.054	132.948	155.944	158.788	143.368	132.208	137.254	133.356	143.739	182.817	197.714	195.882	179.07	160.591	171.641	168.548	162.008	171.597	171.812	150.222	168.241	209.936	215.401	195.518	178.636
	11.707	142.879	134.789	132.875	121.608	135.393	152.244	155.904	127.375	156.652	165.132	152.017	143.965	158.312	145.866	158.983	161.632	149.829	144.238	144.608	137.98	137.179	118.739	106.355	129.826	148.901	155.466	152.037	144.599	128.413	126.609	136.441	135.722	185.923	199.437	192.788	173.585	164.198	172.217	166.007	148.792	169.097	177.49	172.53	182.274	205.432	211.253	193.516	166.788
	11.7422	146.097	127.337	118.362	129.634	142.495	141.054	157.243	169.725	172.867	167.425	161.964	142.203	150.394	154.628	159.086	170.204	172.033	162.333	155.159	135.407	138.326	140.786	139.83	148.298	149.18	124.048	124.52	136.427	109.078	136.411	141.396	150.742	185.57	191.681	171.18	155.797	155.563	148.773	145.668	156.888	150.007	176.113	163.477	161.014	191.33	208.395	196.791	147.947
	11.7773	168.08	156.568	156.908	159.94	151.715	151.454	163.549	174.405	169.348	144.627	160.552	162.453	156.423	142.27	114.148	159.169	171.233	174.387	170.717	154.143	147.793	154.684	148.896	142.539	160.694	157.313	154.529	145.566	143.7	143.256	143.12	159.011	185.148	184.412	160.914	153.886	128.709	148.062	155.422	163.599	166.872	167.954	166.525	163.276	191.197	206.585	200.669	170.777
	11.8125	168.129	169.143	163.188	162.908	171.064	171.246	170.465	162.982	134.905	153.309	164.631	167.95	157.143	133.033	135.431	135.868	146.744	153.997	166.841	171.258	159.606	132.906	160.19	165.463	163.189	155.252	147.568	141.251	126.401	141.54	111.406	157.938	183.242	185.442	166.722	160.775	152.08	138.398	152.788	153.593	151.429	146.586	161.301	169.078	177.273	202.23	204.592	178.39
	11.8477	120.069	157.125	160.506	161.158	163.521	158.917	137.073	151.523	136.63	138.339	148.409	149.986	155.995	153.386	138.971	122.714	128.915	129.408	146.03	167.897	170.037	160.756	135.059	167.288	152.624	134.943	125.282	138.742	143.483	130.588	122.048	140.871	178.828	184.026	178.507	157.957	171.111	174.42	170.624	162.938	166.418	153.278	162.281	179.915	182.142	204.139	212.066	200.9
	11.8828	142.36	141.058	162.151	161.269	147.635	141.978	153.294	152.46	146.835	142.992	139.772	144.179	133.832	154.385	151.773	133.78	131.526	139.277	149.655	149.547	156.577	168.182	170.082	169.768	157.844	126.696	130.288	148.608	150.304	143.193	148.864	163.273	184.445	179.746	177.814	188.987	181.777	167.265	178.296	176.458	143.404	177.487	183.832	177.371	156.83	204.05	213.621	199.467
	11.918	146.242	140.739	150.282	143.871	129.029	147.287	142.586	148.876	126.316	145.46	134.838	153.815	159.06	162.241	158.38	144.322	115.484	116.887	126.712	130.468	143.53	156.09	162.429	159.596	145.66	106.345	132.107	141.558	140.311	142.012	176.824	191.111	193.389	169.78	190.197	194.641	179.002	130.549	172.076	184.946	183.604	182.162	176.48	175.887	139.684	201.97	211.93	196.475
	11.9531	137.519	128.388	142.625	143.406	118.148	134.032	139.273	148.16	152.101	158.18	157.148	123.288	155.372	134.153	149.831	139.834	134.961	122.138	97.2307	121.215	128.32	101.759	136.15	103.361	133.341	129.703	144.043	135.857	130.423	155.065	187.24	199.553	195.255	188.389	192.025	185.762	179.453	172.873	170.405	175.81	170.33	169.81	159.576	178.135	184.333	194.822	211.094	202.133
	11.9883	141.326	119.691	142.47	142.986	115.417	128.626	143.563	149.793	138.053	161.968	158.503	152.929	152.943	151.543	154.762	148.439	145.559	135.638	119.182	119.807	124.193	110.667	132.256	134.81	147.083	156.773	161.013	154.064	142.405	161.802	191.065	195.659	166.662	183.808	184.354	157.466	153.88	174.449	164.123	168.436	165.607	164.355	170.422	160.318	168.494	183.14	212.245	214.116
	12.0234	151.605	128.295	142.402	149.803	138.128	128.669	134.326	143.446	164.696	163.297	134.246	140.767	141.361	98.0402	159.399	165.49	149.392	135.755	129.047	132	142.162	135.521	131.934	95.4256	142.541	155.579	151.199	153.519	140.65	168.136	188.635	187.031	174.942	173.414	172.155	163.202	163.161	170.106	167.702	164.018	157.683	127.788	153.746	144.967	145.744	187.138	214.637	219.505
	12.0586	151.011	160.394	144.506	148.955	133.228	129.624	150.084	165.341	167.922	150.063	152.3	149.012	140.875	149.059	151.507	164.194	170.587	167.764	160.856	156.215	147.534	114.505	124.88	128.919	98.4612	147.57	145.643	142.916	153.003	167.174	177.76	166.879	136.518	151.343	126.324	157.338	163.363	140.752	141.563	117.754	134.164	145.793	147.911	150.786	151.317	169.033	209.406	221.176
	12.0938	175.788	176.166	166.954	166.199	168.853	169.937	171.815	162.073	151.663	162.435	167.154	167.101	146.377	143.796	145.874	158.115	165.41	169.864	169.336	152.089	133.785	129.747	141.255	141.452	152.454	158.93	151.816	125.083	142.334	159.257	153.393	159.548	149.252	159.195	161.413	143.417	153.253	154.086	145.355	135.509	136.395	151.951	145.244	151.221	155.871	161.455	199.566	217.707
	12.1289	169.081	174.31	164.38	159.263	177.545	178.137	166.481	147.116	148.112	157.469	168.611	170.071	160.751	151.545	144.647	149.674	121.502	148.176	155.306	159.502	150.862	145.138	151.911	161.569	163.562	159.092	146.489	143.048	157.232	165.439	168.636	168.252	158.742	159	163.62	162.074	153.428	128.853	151.386	131.97	146.698	149.116	146.039	146.391	159.344	161.608	192.417	212.722
	12.1641	135.157	148.984	165.667	170.154	165.098	157.937	161.326	145.605	142.528	122.483	147.531	157.285	142.062	147.536	142.79	143.119	142.245	139.666	148.765	161.943	163.135	157.101	139.622	163.397	148.578	125.016	147.462	152.159	168.622	170.361	188.596	182.135	155.429	145.289	157.475	127.277	154.154	160.163	152.716	144.881	150.738	143.606	137.022	138.279	147.495	124.879	171.947	204.532
	12.1992	131.86	132.752	159.245	162.475	141.082	149.396	159.599	150.363	130.979	144.857	125.178	142.134	158.351	160.058	152.072	121.071	108.11	127.565	146.866	148.427	140.561	153.569	163.574	165.192	150.93	113.717	132.038	127.178	178.6	199.955	204.876	192.6	176.708	174.059	151.372	160.278	171.926	170.108	155.481	162.479	166.352	167.172	140.605	146.692	146.367	155.688	159.472	199.919
	12.2344	133.578	125.012	154.068	161.964	149.318	141.242	149.996	151.583	155.093	154.012	132.787	133.466	153.314	160.998	152.615	132.168	131.951	124.819	136.966	137.309	133.743	96.5125	155.63	157.534	145.486	148.914	144.639	148.226	187.008	210.613	211.894	193.06	181.781	185.134	170.014	162.433	171.552	176.134	178.346	176.612	178.028	175.354	167.326	160.866	151.725	147.51	168.287	196.156
	12.2695	120.073	145.908	158.491	158.604	154.072	144.212	138.648	123.904	141.372	160.692	160.076	150.766	155.429	128.792	153.6	151.123	132.9	106.683	137.612	111.705	128.215	141.583	150.448	141.667	135.618	148.766	144.007	161.379	199.538	214.901	208.592	178.672	188.707	179.82	165.594	158.301	154.317	157.693	172.954	143.109	169.717	164.606	148.317	152.879	152.249	149.621	150.23	182.798
	12.3047	132.135	128.343	147.579	143.017	149.233	151.314	130.86	149.535	153.495	166.347	157.166	149.997	159.47	152.651	155.482	155.476	128.742	143.223	144.644	130.582	121.155	128.908	139.852	142.972	140.352	144.536	147.201	165.539	200.787	212.276	203.737	183.576	177.651	161.931	159.117	167.863	156.214	147.457	163.029	166.458	159.5	161.697	157.346	150.997	148.555	152.947	129.976	183.175
	12.3398	142.777	131.324	148.461	156.384	155.928	141.61	135.782	160.277	171.637	168.883	159.527	149.291	152.545	143.193	148.551	158.523	153.293	144.864	147.954	133.009	138.51	148.134	155.94	159.405	149.075	124.012	140.144	159.881	194.532	201.414	189.023	149.014	161.522	151.143	159.522	156.727	144.177	126.561	148.603	158.318	143.961	154.884	138.26	135.332	147.2	151.938	150.348	184.291
	12.375	173.692	169.368	154.789	136.95	142.172	148.303	154.98	167.762	167.478	135.875	155.669	148.04	148.433	153.284	132.825	149.671	154.429	145.502	149.292	132.287	133.472	136.089	155.761	152.03	151.081	141.694	148.238	152.539	186.192	184.342	159.797	156.724	139.077	146.29	149.237	88.0268	134.96	124.093	137.601	143.422	160.851	157.937	133.592	129.388	124.097	137.337	156.115	177.58
	12.4102	178.684	176.775	161.179	152.737	152.194	156.177	150.311	154.377	151.292	150.697	157.24	156.807	132.545	144.531	150.398	145.002	144.455	155.462	155.943	137.32	131.989	142.964	158.012	156.167	157.266	158.274	158.1	165.97	183.094	181.012	142.891	134.622	125.502	136.272	145.396	148.754	143.525	138.398	138.799	142.147	158.289	157.32	150.524	148.585	123.026	145.739	159.967	170.917
	12.4453	169.315	165.284	152.445	154.392	159.727	159.317	151.823	145.715	109.633	121.299	147.757	147.904	140.762	137.293	142.198	137.095	128.93	133.97	149.919	151.94	112.888	152.168	162.17	160.785	157.524	126.95	157.189	145.87	182.028	190.637	177.391	165.219	155.131	135.438	120.74	144.462	150.32	119.502	137.297	97.6034	153.406	150.118	135.586	152.165	149.782	127.17	153.874	164.021
	12.4805	163.625	147.129	163.265	162.717	142.163	147.343	163.787	155.055	138.541	141.866	134.663	132.875	124.951	131.741	132.159	128.31	111.889	109.151	140.889	152.903	157.28	158.845	129.302	142.538	143.912	160.062	145.404	177.819	196.393	197.294	174.26	162.573	168.475	140.279	151.193	160.272	150.288	114.854	126.75	145.635	158.675	155.444	111.327	153.034	153.114	143.058	136.304	162.852
	12.5156	139.938	158.112	166.161	161.462	120.885	153.633	161.736	155.212	129.208	137.851	138.346	148.915	155.996	160.236	159.148	147.15	130.62	124.335	123.916	133.217	143.684	157.778	158.763	157.007	157.626	160.979	168.523	190.297	202.383	194.801	165.558	175.608	176.884	161.696	162.785	167.479	145.467	133.457	139.331	139.659	151.876	155.114	141.967	146.489	147.613	133.322	132.912	150.68
	12.5508	151.913	143.904	150.208	161.465	148.842	132.06	147.641	146.097	134.748	136.818	136.622	122.93	155.145	159.308	164.102	160.258	142.411	133.098	122.064	118.29	122.938	139.139	159.761	152.661	115.835	109.518	149.771	185.031	203.202	188.718	162.133	183.383	184.773	164.627	167.835	168.356	161.165	154.443	147.153	128.62	155.339	160.079	138.997	134.736	131.227	123.583	143.206	162.803
	12.5859	150.985	154.251	156.242	153.345	132.553	114.381	139.217	111.127	134.286	153.083	151.461	151.157	158.626	145.458	157.39	157.149	141.14	144.204	143.083	114.998	110.662	131.062	156.797	156.511	140.063	137.817	165.561	196.655	208.436	197.848	179.023	184.917	177.823	172.874	174.31	139.441	154.114	147.369	159.673	159.189	170.325	168.227	149.328	139.12	139.279	150.468	157.99	140.545
	12.6211	144.135	128.866	142.525	143.975	103.137	134.797	151.647	157.924	163.68	165.4	148.22	152.045	162.024	158.04	136.116	138.74	139.088	148.687	148.57	132.151	119.604	138.908	151.241	156.201	154.498	153.117	171.013	205.528	213.282	200.221	164.064	176.284	169.993	169.351	177.304	174.405	164.777	155.361	157.002	162.274	164.208	169.301	149.37	135.518	119.081	146.959	154.279	160.215
	12.6562	152.502	133.477	131.089	141.395	106.482	143.981	149.781	159.297	167.377	162.022	153.638	152.832	140.72	147.375	142.833	139.079	139.526	121.386	146.469	150.428	136.373	118.958	139.345	135.994	150.073	155.102	187.419	208.792	207.994	194.095	177.13	155.631	155.007	169.476	150.917	173.014	160.209	147.569	138.321	155.135	160.417	167.809	149.283	139.205	145.592	126.043	141.783	128.205
	12.6914	167.82	154.836	141.715	157.404	160.238	161.504	151.833	151.758	137.313	154.739	148.326	148.796	117.585	129.596	137.159	136.107	144.248	147.402	147.305	144.7	138.663	109.217	141.408	156.486	162.61	170.602	197.417	207.343	191.789	132.86	168.253	160.196	173.195	174.28	169.371	165.025	159.122	151.969	127.115	158.574	171.687	166.422	133.291	129.539	137.774	142.078	142.331	149.877
	12.7266	163.313	159.757	158.454	150.029	163.957	163.359	154.604	157.775	154.401	148.433	156.125	159.008	152.614	144.401	124.731	115.395	133.171	139.84	125.237	108.636	131.106	127.102	148.349	151.872	149.929	158.702	195.699	206.35	190.013	164.96	178.491	177.559	140.578	174.259	164.199	147.467	165.185	164.965	153.151	147.553	165.368	162.388	141.782	99.3741	125.032	133.642	131.865	146.95
	12.7617	137.168	137.946	157.464	151.142	153.361	149.22	145.406	160.009	153.742	131.996	143.887	146.523	148.474	144.718	136.432	134.408	136.074	120.135	134.231	144.194	148.256	144.185	155.45	150.893	144.398	182.013	204.023	205.824	187.756	163.438	175.18	177.093	174.074	175.77	163.79	138.937	156.266	154.439	149.796	129.09	156.764	157.258	129.586	139.86	123.708	118.453	132.584	153.381
	12.7969	144.612	139.208	156.871	155.001	131.64	129.331	156.339	157.839	136.564	134.294	122.11	109.581	132.695	128.652	140.279	144.22	145.052	131.307	132.274	144.007	150.463	154.795	154.285	143.596	141.07	188.781	207.241	199.032	152.151	165.219	168.493	143.412	163.029	166.569	166.182	158.405	143.542	138.839	140.552	148.932	162.478	164.925	158.131	148.558	104.79	136.238	145.214	143.118
	12.832	158.685	150.739	133.522	149.024	142.499	150.66	154.02	126.816	150.206	145.267	123.91	121.32	134.19	151.205	157.999	156.904	148.969	135.614	125.459	131.022	128.636	143.183	142.472	159.061	155.092	192.003	209.561	200.477	164.501	140.381	147.093	166.521	163.401	158.947	158.704	146.384	161.525	149.255	145.036	154.698	165.492	159.67	124.475	154.118	151.708	151.644	145.448	139.33
	12.8672	161.998	161.582	152.496	149.893	146.317	124.504	155.392	154.461	149.667	151.557	144.326	124.937	131.569	142.301	155.61	139.161	131.06	118.109	127.379	131.586	131.137	144.609	167.179	177.404	189.786	206.873	212.579	199.696	163.875	149.009	141.005	160.368	172.53	172.933	162.559	157.648	160.119	152.485	125.984	127.158	153.773	160.768	143.353	142.7	158.432	144.954	131.013	122.551
	12.9023	134.861	157.795	154.61	99.4859	131.629	146.514	158.694	156.244	140.762	150.487	151.243	119.313	139.155	146.729	156.31	149.585	139.314	120.177	71.7073	121.396	134.173	151.959	174.215	172.305	186.692	210.301	206.697	178.449	178.916	164.485	151.343	120.336	162.649	163.42	150.038	141.592	145.765	135.623	118.808	129.264	157.253	160.28	138.926	151.431	156.226	145.162	135.529	86.9183
	12.9375	146.149	157.647	154.498	137.788	122.805	144.173	157.443	136.96	154.978	149.796	149.099	154.759	155.338	143.015	151.079	162.358	149.397	127.917	132.091	138.868	133.316	146.626	175.642	172.258	190.834	208.362	199.798	173.942	172.924	165.947	162.99	159.44	134.778	137.867	130.022	152.231	145.337	131.656	125.074	143.916	161.233	158.747	141.931	152.848	150.178	119.343	144.385	153.561
	12.9727	155.334	162.841	121.099	139.142	130.894	125.424	161.208	167.757	160.308	153.386	151.886	129.397	151.039	144.321	153.053	165.03	161.884	151.641	142.98	133.616	138.581	147.507	177.748	185.039	198.537	206.723	193.68	157.816	168.077	149.048	166.076	165.2	141.441	107.924	136.222	148.125	154.877	143.563	128.06	139.618	154.398	155.279	129.932	143.235	141.257	133.125	135.372	148.803
	13.0078	163.135	169.339	165.213	160.236	161.344	169.069	176.615	172.777	142.295	161.809	166.187	161.758	153.41	117.464	129.426	154.423	165.212	168.503	162.481	154.481	143.611	152.66	178.269	170.47	196.759	201.34	184.355	160.479	147.87	146.837	167.004	170.482	162.733	156.293	152.684	156.33	156.788	126.981	138.997	147.385	159.988	165.504	154.639	146.608	152.696	160.95	158.369	152.628
	13.043	146.656	161.823	165.619	145.316	156.276	165.733	174.681	171.118	155.997	148.492	162.785	164.053	158.282	145.287	133.674	122.544	142.582	159.877	164.796	160.246	131.434	152.665	179.571	186.708	195.25	191.062	159.594	134.621	136.07	149.222	159.821	156.146	149.694	158.419	165.685	164.976	150.668	120.932	136.908	141.28	166.331	168.585	146.602	148.657	158.81	158.656	156.104	135.004
	13.0781	144.491	121.35	151.938	155.23	148.93	132.127	160.794	155.636	119.161	142.906	145.264	133.08	138.161	140.857	136.861	111.25	113.118	143.158	119.651	155.201	154.652	162.409	178.888	180.873	179.929	178.329	163.197	142.311	123.427	144.798	143.876	131.829	121.819	127.071	154.49	150.762	141.528	122.727	132.453	145.72	167.997	168.94	133.634	151.634	145.286	136.609	146.942	130.854
	13.1133	121.096	124.427	135.657	143.147	139.64	129.159	154.232	146.03	134.208	150.72	140.321	133.019	146.944	150.801	145.678	126.756	137.64	144.639	143.382	140.311	152.832	134.939	164.941	170.202	168.025	162.451	148.717	149.209	131.646	148.941	139.94	136.974	120.36	136.058	148.738	123.516	129.138	122.221	117.28	142.781	168.927	169.744	154.326	144.453	139.075	138.664	145.637	147.913
	13.1484	127.883	127.312	130.482	122.675	110.283	137.257	156.544	156.94	152.533	155.973	147.851	139.966	150.77	155.625	150.494	129.448	121.287	140.369	138.432	122.588	131.833	148.816	165.645	138.789	177.109	174.73	126.68	156.452	157.779	152.559	138.307	133.689	144.617	154.666	153.065	128.331	120.235	137.691	133.795	142.648	165.117	164.08	122.129	120.037	117.032	95.6733	113.227	149.453
	13.1836	130.804	114.846	113.843	125.53	125.13	133.812	159.217	155.498	112.407	149.678	148.346	114.42	144.796	124.481	145.445	139.916	117.554	134.454	128.503	111.772	105.345	125.53	170.422	183.022	191.195	186.403	166.95	161.542	157.863	134.656	130.998	136.066	148.314	160.063	149.958	134.579	108.761	140.947	136.388	110.188	157.311	164.007	144.399	125.485	114.494	121.581	94.8328	143.044
	13.2188	137.127	122.193	134.349	133.262	134.797	155.174	164.711	148.191	143.876	154.173	141.962	136.389	153.372	154.605	148.978	126.646	139.522	145.336	131.189	115.904	100.667	149.199	170.668	187.327	196.454	188.588	166.971	158.221	162.565	153.147	144.328	149.158	162.7	157.026	104.112	120.394	138.851	145.951	138.962	137.831	161.962	163.904	137.736	117.831	112.344	129.396	136.335	147.543
	13.2539	149.691	126.492	151.157	148.823	136.661	149.442	164.874	166.852	156.985	142.991	150.636	142.723	152.186	155.202	136.312	140.108	145.905	138.889	138.98	135.804	133.524	147.261	170.844	177.912	195.394	175.064	165.783	163.9	158.908	157.752	148.369	149.675	154.597	162.97	152.383	144.378	141.296	128.772	145.234	142.035	163.847	162.288	145.252	135.359	139.434	132.887	124.189	141.41
	13.2891	169.054	163.826	160.213	136.904	118.646	109.027	155.488	160.377	158.308	153.242	150.421	115.71	137.174	151.448	143.702	148.676	150.777	133.878	123.804	134.696	133.265	148.343	182.045	198.834	200.743	186.716	158.263	125.947	111.371	148.08	149.03	154.177	156.149	164.25	156.521	148.387	146.928	148.477	149.086	150.658	162.485	153.754	129.048	129.927	131.014	144.666	143.146	131.056
	13.3242	174.531	167.618	153.154	149.243	149.222	154.751	157.471	132.527	150.35	158.546	154.858	147.001	149.252	146.839	121.208	135.474	146.809	155.791	155.038	150.64	137.363	152.878	186.446	199.494	195.661	178.306	148.971	89.5057	127.741	142.157	144.14	161.692	162.467	154.515	129.76	129.847	123.162	148.921	144.204	132.35	160.91	158.987	141.093	136.477	144.923	148.091	138.133	126.875
	13.3594	166.963	149.182	136.982	149.631	151.512	161.519	160.173	142.575	136.431	143.143	115.73	145.427	145.408	141.006	128.486	123.251	137.131	144.906	155.927	151.768	88.8983	151.983	177.828	187.32	175.697	143.486	153.748	141.629	138.707	152.248	149.686	153.512	148.455	128.573	147.557	134.685	119.506	138.754	135.944	136.578	152.779	156.243	139.523	139.268	139.53	118.82	126.876	114.391
	13.3945	160.022	143.986	153.952	152.745	148.103	140.846	150.157	144.882	139.179	133.175	123.294	133.91	125.384	141.362	122.181	137.081	126.906	105.201	145.204	159.16	155.443	162.885	152.68	177.341	170.929	151.597	160.517	163.561	156.592	138.943	109.569	132.009	140.587	141.004	147.516	138.486	135.51	143.235	139.257	143.355	153.789	153.716	130.616	145.412	144.966	142.067	137.155	121.699
	13.4297	144.536	136.514	151.384	156.522	155.838	151.04	153.075	143.54	143.198	138.251	128.865	123.161	148.9	156.204	153.874	140.025	96.9551	105.144	144.722	155.073	158.479	169.206	185.64	192.929	186.432	155.826	166.372	166.793	143.191	101.176	121.852	132.462	146.455	150.002	149.295	112.492	124.375	151.22	154.456	147.969	156.669	157.187	145.646	128.652	120.616	139.216	130.257	122.489
	13.4648	148.899	138.847	106.027	133.693	139.688	132.669	153.966	154.285	137.399	149.898	144.817	130.283	149.309	150.893	149.22	138.599	130.783	137.274	137.497	117.651	131.975	157.381	190.207	192.591	186.687	186.549	180.007	164.558	132.864	135.676	102.526	139.23	155.098	161.393	157.803	148.383	145.638	147.764	144.218	137.789	152.088	145.412	130.336	75.3916	123.068	127.926	132.214	138.296
	13.5	156.544	145.87	96.8298	124.889	135.394	148.277	158.335	153.67	141.162	150.773	145.059	136.52	150.124	141.068	142.617	138.072	139.39	134.792	126.533	135.377	130.722	170.008	193.33	189.812	179.56	185.324	173.95	155.164	165.89	154.562	128.075	125.351	140.386	156.396	130.195	148.276	144.074	123.499	111.284	139.467	161.824	158.383	144.56	137.144	133.587	124.464	103.725	129.858
	13.5352	157.164	141.16	129.935	133.17	144.423	147.31	159.348	151.106	135.286	144.326	139.477	135.995	152.966	151.547	136.38	125.96	142.707	150.175	148.017	148.237	141.812	168.548	193.81	196.13	176.307	165.816	175.867	173.528	172.631	160.137	132.457	132.18	149.804	154.8	144.129	143.042	128.16	118.739	127.512	152.879	167.591	164.604	143.136	98.9945	129.051	126.755	140.613	148.282
	13.5703	157.219	144.748	138.304	120.727	142.466	142.914	158.254	157.533	148.834	124.691	142.34	148.544	134.795	141.832	128.932	121.678	143.13	150.472	132.033	128.163	147.383	172.728	188.968	188.195	174.07	163.683	164.15	156.898	164.093	153.474	130.962	134.365	155.935	156.699	133.956	144.371	140.987	105.804	112.123	149.325	162.963	158.877	127.457	122.807	138.146	136.482	149.955	149.217
	13.6055	153.194	152.81	143.521	129.98	136.839	155.414	155.093	134.041	141.682	145.859	123.663	144.291	139.541	138.718	128.65	129.788	149.347	149.801	139.027	136.038	148.434	152.364	171.761	171.374	119.135	132.392	149.873	150.989	146.689	93.5979	143.731	123.498	156.875	156.21	119.988	151.219	144.671	113.724	115.743	133.688	144.423	151.47	133.512	128.1	149.976	153.769	133.661	134.412
	13.6406	149.375	137.379	117.074	138.345	149.613	145.191	133.563	138.629	135.262	148.845	148.972	147.822	125.262	133.043	139.939	140.65	137.165	134.342	145.592	122.998	144.688	143.769	148.763	154.107	154.587	152.938	157.868	156.208	107.729	151.876	155.508	155.576	155.984	153.507	154.376	154.505	140.128	124.953	104.832	137.687	147.269	145.294	126.113	150.016	152.63	142.538	131.651	122.379
	13.6758	125.596	136.333	77.4024	130.854	140.687	149.826	150.546	142.178	128.312	144.639	145.644	140.168	135.859	125.697	136.207	100.418	136.008	136.626	139.588	148.11	152.473	148.405	137.501	131.217	149.307	145.298	127.968	155.677	157.156	152.793	144.392	135.269	139.293	130.004	145.185	147.136	137.408	130.112	146.383	155.168	155.972	148.678	149.221	152.172	124.811	114.985	125.786	129.517
	13.7109	136.212	142.738	136.706	116.811	122.344	138.501	157.122	154.102	139.108	143.72	134.797	127.277	141.804	141.082	141.848	132.894	136.475	131.979	120.215	149.049	157.778	137.671	157.545	159.425	146.057	144.041	100.578	152.951	150.643	128.356	143.659	134.624	137.5	136.27	109.045	125.088	138.596	139.615	157.585	150.502	141.125	141.728	152.431	156.986	140.908	131.549	138.251	146.106
	13.7461	145.339	141.993	128.149	131.285	120.568	138.815	154.982	147.201	134.173	143.566	129.907	103.853	142.927	149.859	140.164	112.662	131.119	130.178	113.417	127.393	157.258	167.582	171.845	163.458	128.874	138.632	147.684	150.943	149.468	152.856	142.841	64.0785	111.69	126.576	112.743	111.383	148.839	158.491	154.793	144.591	149.11	159.308	158.048	149.561	138.234	82.2793	129.166	133.412
	13.7812	140.683	113.493	123.839	132.373	125.298	139.018	150.773	140.373	118.848	139.962	132.796	129.818	143.884	134.939	129.503	99.6998	125.226	136.116	136.289	135.952	152.987	158.181	167.429	164.818	129.459	103.736	151.794	149.146	138.305	149.869	142.65	119.367	116.398	119.544	117.793	136.553	153.342	148.561	127.974	122.521	147.607	155.42	142.266	113.178	114.787	117.783	122.431	123.719
	13.8164	147.365	132.412	97.3678	139.326	139.013	103.173	146.328	143.777	135.252	144.696	139.33	130.438	141.996	135.059	133.482	135.071	127.304	143.044	150.618	132.403	144.266	148.99	162.913	164.054	146.19	145.555	153.777	145.597	138.513	134.55	133.143	119.345	123.383	125.461	119.292	146.664	150.595	133.883	127.491	140.902	138.687	135.04	140.859	127.012	126.141	129.541	139.265	149.78
	13.8516	133.817	138.761	134.137	138.654	136.648	134.574	144.481	129.095	120.769	138.204	140.504	133.618	138.474	116.931	140.419	144.645	130.621	141.767	152.825	151.106	144.792	145.756	170.65	160.978	147.47	155.125	151.425	139.668	125.726	117.915	108.702	120.07	141.105	141.104	117.997	142.853	141.17	123.88	118.501	136.792	140.474	133.322	106.417	137.182	140.928	142.95	156.914	154.148
	13.8867	148.062	141.418	109.249	128.305	129.632	131.293	149.772	141.663	117.632	128.415	140.738	108.357	137.911	138.736	129.823	142.293	139.043	122.89	143.074	131.539	142.228	163.96	176.962	174.912	161.296	146.94	140.38	147.833	127.72	112.861	105.612	115.994	151.319	154.893	139.772	137.974	138.731	103.406	113.531	132.52	135.677	132.322	129.01	132.468	150.81	159.767	159.555	148.861
	13.9219	158.401	144.657	120.251	137.778	124.649	142.243	157.871	155.295	133.478	128.358	138.159	142.546	139.542	139.229	139.823	147.11	149.668	146.66	147.618	143.948	141.333	157.944	174.873	171.749	147.12	149.507	152.929	142	124.552	124.564	140.639	148.862	157.654	160.623	150.776	146.901	147.185	141.807	134.191	102.445	118.141	90.923	123.756	129.185	147.724	150.29	143.929	103.302
	13.957	147.704	146.042	146.23	138.623	137.551	131.764	157.356	156.379	136.509	127.18	95.8694	139.104	133.58	130.597	148.298	144.658	125.71	148.68	142.222	107.266	138.399	155.341	158.353	154.67	146.347	151.172	148.11	124.591	140.497	145.42	151.529	148.911	133.167	146.062	158.75	154.384	129.06	132.996	142.248	135.257	133.572	138.237	146.821	150.219	143.641	112.814	128.755	119.989
	13.9922	146.939	147.054	142.024	107.798	132.205	141.911	155.482	150.157	114.984	113.359	125.106	136.349	130.991	115.551	140.025	148.77	141.964	123.107	137.299	138.169	121.752	158.804	148.348	147.026	137.266	129.147	134.792	151.993	156.529	146.894	137.016	139.432	116.11	140.639	147.135	141.108	139.808	73.506	145.055	137.892	136.471	145.55	144.207	143.061	125.045	111.934	117.49	123.817
	14.0273	142.962	147.247	140.611	90.7184	129.492	117.858	150.244	150.276	117.153	112.664	88.4199	127.087	132.649	124.707	135.499	147.774	136.043	111.728	125.088	132.186	150.318	169.25	173.52	160.077	124.511	140.466	117.12	148.696	155.154	133.085	116.645	136.085	136.578	141.288	144.167	140.443	145.623	142.421	147.687	152.151	154.324	142.756	132.647	118.665	105.543	98.6204	104.482	118.687
	14.0625	126.567	130.856	143.373	119.941	126.263	145.991	156.856	147.574	128.618	123.504	110.201	120.76	113.857	137.586	145.387	142.596	121.068	109.015	117.408	90.3626	145.255	171.66	178.495	170.866	155.336	153.034	153.487	153.36	150.573	131.177	121.174	141.373	133.014	134.167	132.297	137.208	132.416	131.167	129.451	133.728	155.309	158.277	142.033	121.118	123.303	114.311	106.272	101.828
	14.0977	148.816	142.972	141.23	139.707	136.489	147.68	162.458	157.729	147.637	146.019	139.846	129.061	112.589	128.598	131.852	130.096	115.49	68.2507	126.155	121.261	143.168	160.929	166.999	163.175	127.888	149.392	136.407	138.167	120.209	139.548	135.531	144.447	144.519	133.882	124.067	130.15	121.708	135.343	140.571	144.818	158.626	158.056	136.546	107.272	131.485	133.769	125.646	135.85
	14.1328	142.998	103.164	115.599	113.366	130.182	147.26	163.044	154.777	146.773	140.826	139.891	115.552	123.265	134.256	135.359	137.185	136.147	130.456	142.151	151.968	149.776	157.251	151.402	156.442	148.288	143.066	144.417	145.744	148.712	146.602	126.048	134.431	133.029	119.371	128.404	120.602	120.719	115.424	138.623	112.965	157.719	160.331	139.779	140.429	144.573	143.297	121.802	136.835
	14.168	141.777	129.558	109.882	100.346	130.614	149.218	162.967	153.856	142.032	129.269	129.919	133.237	142.21	141.946	131.193	141.26	137.63	108.767	145.918	147.12	154.281	171.591	175.948	167.493	143.153	133.106	137.657	147.363	151.406	142.128	134.751	134.898	134.594	133.248	123.774	121.051	118.154	125.267	136.4	148.369	162.751	161.779	142.018	136.647	118.273	139.556	141.265	131.545
	14.2031	134.751	139.416	132.964	128.65	144.874	146.211	168.306	166.217	128.117	147.956	148.228	149.43	151.614	126.997	112.695	141.308	137.747	124.811	145.144	134.205	128.305	168.22	179.781	168.614	113.372	125.481	118.27	120.447	132.929	138.675	142.444	141.345	143.007	137.797	122.372	138.923	137.618	130.4	114.006	128.247	159.881	160.644	129.759	99.3965	130.869	136.698	133.229	131.333
	14.2383	132.68	140.045	130.31	139.736	146.327	161.473	171.653	169.167	157.066	155.741	158.768	156.578	146.662	136.06	134.333	149.722	156.796	156.124	137.533	146.37	154.226	163.729	172.097	169.247	151.704	137.359	123.953	125.998	118.586	143.435	154.469	156.49	155.092	151.705	144.434	128.3	138.669	122.858	108.324	124.833	158.596	164.707	152.837	141.484	132.648	111.408	86.9661	132.064
	14.2734	150.026	134.458	125.935	131	124.087	141.092	160.411	156.804	121.265	136.35	138.091	139.666	128.754	129.315	121.837	148.884	152.62	160.821	164.85	168.219	162.539	131.104	157.967	156.091	148.363	146.746	140.511	135.831	136.338	149.468	134.901	144.465	135.03	142.314	148.52	138.887	135.563	117.428	133.971	150.376	161.245	156.131	143.464	143.893	123.958	109.571	121.162	122.626
	14.3086	145.038	91.0872	120.118	136.33	140.169	141.638	154.699	148.407	123.51	136.01	127.87	123.952	95.647	142.565	151.346	151.461	139.803	149.603	151.237	170.454	167.649	152.423	170.062	170.004	162.431	152.477	143.784	154.213	159.386	155.901	138.488	99.6395	137.645	142.527	136.62	126.288	140.163	147.611	153.781	148.383	140.875	153.243	143.025	137.604	94.3701	113.935	105.105	111.831
	14.3438	133.731	129.025	122.408	129.211	108.032	144.759	154.576	134.535	140.276	142.956	113.088	129.029	137.277	146.508	140.888	145.396	149.902	135.638	146.197	162.397	168.41	162.858	172.808	175.093	152.752	138.927	136.334	152.112	152.265	150.299	145.01	136.62	133.336	134.854	125.375	129.072	147.471	158.927	155.869	144.712	149.742	151.836	142.445	118.663	129.374	124.124	131.743	143.762
	14.3789	123.519	134.717	141.651	127.55	71.4912	140.609	157.219	149.154	134.75	150.451	144.828	102.326	138.64	135.924	138.193	140.681	134.224	130.572	143.307	113.163	156.317	156.79	170.423	171.543	145.989	132.752	153.296	139.313	133.392	97.3627	132.62	125.502	100.896	112.458	118.344	143.486	152.972	148.879	143.595	138.719	153.054	129.935	133.339	125.705	128.275	125.293	140.736	153.463
	14.4141	136.449	131.134	145.366	145.826	136.589	149.718	156.586	155.492	153.782	159.308	144.983	136.57	152.195	151.765	155.501	143.72	116.323	134.566	153.589	153.191	144.973	150.593	170.181	165.775	143.6	148.964	159.498	151.973	127.297	131.369	126.179	120.645	127.245	121.732	102.453	141.725	144.447	100.309	111.865	149.412	157.903	152.96	140.601	116.136	127.94	106.8	148.262	152.55
	14.4492	149.513	130.676	138.176	156.251	154.105	143.461	145.787	136.822	164.553	159.762	150.069	150.796	161.243	163.468	161.518	158.309	146.575	148.589	156.045	145.192	113.669	143.418	165.977	159.306	81.7818	149.778	163.425	154.774	133.173	128.841	116.835	137.677	144.431	134.085	118.978	142.488	145.237	125.079	114.439	141.07	153.388	147.341	121.349	134.311	143.416	147.715	149.46	140.21
	14.4844	152.129	152.905	152.261	152.401	132.201	144.294	156.696	164.682	163.635	154.203	152.616	135.048	158.562	154.116	142.976	162.314	143.42	143.034	146.758	140.375	130.532	152.56	169.429	165.675	153.796	157.572	151.551	146.676	135.059	127.014	124.09	139.619	138.444	146.886	137.496	145.118	143.945	112.648	120.76	135.19	119.657	136.766	129.595	109.053	148.419	147.316	133.144	120.484
	14.5195	170.914	171.619	162.357	161.463	167.575	170.629	172.061	161.02	135.226	163.536	169.081	168.325	159.781	144.391	142.952	166.024	166.002	139.755	136.388	130.528	148.252	159.83	165.906	156.07	136.987	146.542	149.791	146.491	144.646	153.962	161.371	162.089	160.724	160.593	135.721	143.956	138.304	124.07	132.354	139.351	139.41	127.733	137.712	149.974	148.497	134.542	131.442	139.909
	14.5547	158.426	170.078	167.099	157.92	170.052	171.485	160.223	153.415	154.635	138.38	161.634	168.219	156.885	138.764	152.416	166.85	170.899	167.661	162.325	157.442	143.538	157.953	143.774	146.725	137.469	150.6	160.308	156.279	125.307	163.06	170.345	169.16	162.857	158.917	160.183	154.376	141.011	132.371	122.098	136.093	149.226	150.481	154.756	154.734	139.831	112.343	136.85	148.78
	14.5898	143.036	141.419	156.347	153.003	155.454	144.119	142.151	135.868	146.81	146.064	136.062	151.195	154.707	150.788	146.995	149.556	151.947	154.644	161.468	159.775	154.25	165.296	165.177	159.475	157.616	159.105	138.587	155.75	161.394	162.18	147.976	146.201	142.248	139.654	156.087	148.59	129.083	139.16	147.564	142.424	128.456	143.291	141.125	148.743	120.561	106.757	128.152	143.041
	14.625	115.378	136.519	153.417	153.903	131.865	131.959	133.128	111.637	131.156	147.565	130.217	139.002	146.259	144.441	144.088	119.692	127.383	134.207	128.907	150.764	146.902	161.906	168.263	156.576	139.513	153.741	148.995	155.714	159.668	146.194	136.261	125.584	120.084	146.496	143.93	119.462	131.61	146.267	154.768	152.674	153.247	152.368	146.197	139.423	129.787	114.403	121.221	118.723
	14.6602	140.186	131.803	144.136	149.65	138.266	141.529	141.694	132.877	141.009	152.026	151.264	150.15	156.572	160.763	155.796	143.739	143.383	142.987	149.749	153.064	148.791	142.752	155.553	150.774	144.353	141.671	79.7476	140.125	147.008	132.186	131.967	118.081	127.902	137.531	122.623	117.144	130.036	139.343	141.969	120.771	148.729	155.53	134.541	111.5	104.988	117.963	120.477	136.996
	14.6953	128.218	99.2071	130.868	142.66	139.668	120.529	149.267	148.683	126.22	151.984	156.918	136.167	145.633	152.044	147.093	143.857	135.186	123.26	139.215	142.409	158.515	167.172	152.682	149.072	136.576	145.476	133.096	123.992	135.558	122.583	136.639	114.589	124.902	125.812	115.662	75.8104	111.65	108.993	118.289	118.544	143.499	150.908	144.371	133.112	123.431	107.073	131.025	144.873
	14.7305	131.512	115.201	134.056	120.732	134.82	148.446	151.592	97.2446	151.164	158.171	152.116	115.611	153.227	151.512	143.711	141.623	131.556	109.493	139.74	150.309	177.981	187.105	178.275	145.76	160.256	160.671	142.784	150.873	152.892	144.47	143.835	137.101	139.813	127.112	129.813	133.664	130.394	110.809	100.422	120.149	134.796	133.82	125.538	141.68	147.121	147.876	147.53	141.41
	14.7656	142.491	130.899	119.364	143.91	142.042	118.854	153.282	158.956	155.699	114.331	155.517	152.807	149.891	150.532	143.184	143.632	147.341	142.006	150.805	164.841	189.554	196.129	185.529	171.008	169.618	162.989	158.969	167.647	164.599	138.57	148.828	151.098	142.339	135.461	132.187	141.538	134.296	131.923	134.765	127.207	131.519	134.62	124.777	104.631	146.766	151.901	135.762	115.62
	14.8008	163.27	148.63	119.511	156.273	153.68	126.079	158.648	159.721	148.552	157.662	159.732	141.245	124.744	123.275	129.575	130.721	140.221	145.808	135.949	179.929	195.733	192.671	170.158	128.025	160.189	149.211	144.63	165.805	166.428	151.135	144.151	144.909	117.205	130.31	128.126	141.198	132.193	129.855	132.907	141.426	140.52	127.564	93.6876	126.221	141.679	141.344	125.85	108.658
	14.8359	162.606	162.313	158.421	165.881	169.533	167.558	164.813	157.649	149.332	152.53	153	146.824	127.373	133.017	146.299	138.907	136.198	130.974	154.284	180.978	189.887	178.494	147.411	142.061	147.72	136.208	139.048	152.127	153.161	140.787	136.762	144.844	145.688	138.504	122.933	141.948	135.242	133.194	124.99	139.75	134.622	117.557	132.766	138.556	114.408	122.699	118.834	97.2114
	14.8711	149.974	147.063	152.157	146.76	163.281	161.619	141.594	147.597	148.323	109.918	124.31	141.158	129.37	140.431	149.567	153.613	155.593	163.991	164.141	182.688	179.948	139.503	151.062	115.965	115.624	138.92	144.388	134.347	148.9	138.718	144.263	104.289	138.586	141.76	138.129	143.429	129.095	122.078	136.018	141.107	117.381	138.721	149.949	151.397	138.017	114.188	134.565	127.455
	14.9062	136.564	135.538	147.75	149.076	135.557	131.673	141.889	141.909	138.572	126.696	127.135	131.212	128.275	136.638	121.307	133.535	138.636	168.604	185.235	189.22	181.354	172.365	164.273	142.371	119.534	111.672	137.335	151.824	158.854	161.141	154.884	137.606	113.612	131.01	117.276	144.35	150.095	144.784	147.188	146.915	125.444	138.927	149.894	144.122	144.807	142.572	139.829	139.704
	14.9414	141.545	144.181	151.523	147.601	90.6563	133.203	106.983	132.878	110.504	129.486	130.154	105.851	108.231	135.566	143.569	142.901	130.645	159.098	180.236	183.177	153.417	171.163	171.939	157.175	122.391	120.348	133.233	134.183	143.611	155.648	145.973	141.031	139.702	103.22	137.188	134.814	141.808	148.647	141.802	136.027	138.731	149.587	144.417	128.083	125.73	128.82	142.706	139.881
	14.9766	153.763	146.392	116.407	148.742	146.089	147.423	149.397	139.91	114.109	139.807	123.013	129.561	138.573	145.103	138.114	140.326	148.586	157.102	151.072	169.92	172.654	161.929	156.988	160.663	139.733	130.923	117.033	135.777	133.892	129.025	145.38	147.407	150.58	143.267	128.252	129.995	139.282	136.382	100.104	115.673	132.832	150.337	145.425	132.535	116.17	126.249	151.16	155.5
	15.0117	140.947	142.373	137.411	146.186	144.684	133.89	156.981	153.116	147.758	149.822	146.691	148.217	147.443	123.495	120.967	129.813	114.555	145.938	151.407	143.53	155.627	155.926	158.017	157.104	134.408	142.927	147.859	144.813	131.568	136.424	149.328	145.839	140.516	135.874	115.605	133.554	144.341	131.115	120.54	122.708	145.333	151.173	121.093	136.718	133.489	144.921	157.355	152.999
	15.0469	141.239	124.972	100.971	127.871	138.066	151.391	159.186	140.539	142.6	142.47	120.938	137.316	146.582	141.804	147.083	143.327	139.625	160.348	161.502	138.349	136.23	129.046	163.944	156.378	127.013	145.991	147.6	131.026	121.878	135.034	138.153	136.377	135.517	137.261	128.106	142.562	141.013	119.87	120.993	146.292	157.626	153.071	141.395	144.886	155.21	160.225	150.048	123.135
	15.082	132.199	137.831	137.806	134.57	115.898	133.766	155.24	157.467	148.159	123.456	132.125	128.082	128.856	142.375	139.454	151.238	169.568	178.676	175.623	158.955	151.288	158.791	169.227	167.32	149.359	120.452	139.604	127.841	128.518	134.15	118.633	129.807	142.005	138.718	87.5704	139.468	136.595	113.21	109.373	146.87	159.921	147.047	123.577	110.689	147.397	153.686	142.481	137.993
	15.1172	140.17	140.793	148.362	139.053	130.542	132.672	152.085	149.931	139.231	137.542	142.735	141.554	135.118	109.714	123.757	145.353	173.004	180.539	172.725	152.694	143.227	117.452	164.904	168.581	153.83	138.728	134.912	111.119	122.545	121.194	133.414	49.2245	130.071	128.339	128.457	135.745	130.533	92.7208	121.906	144.487	155.411	151.589	138.065	134.889	93.1451	141.733	139.574	141.17
	15.1523	148.035	148.096	139.962	122.295	80.0912	140.394	150.525	125.39	117.474	119.069	122.914	139.087	135.046	109.049	130.668	152.841	165.28	160.942	157.213	137.808	124.405	131.72	162.992	160.525	132.125	115.804	127.292	123.051	133.602	141.834	140.955	130.604	88.2339	127.169	127.503	115.731	117.895	128.257	142.473	130.661	148.668	150.227	136.042	137.913	120.469	131.851	138.179	142.232
	15.1875	146.77	136.689	120.952	114.932	108.369	140.669	157.749	150.605	131.94	123.533	123.01	117.412	113.436	127.827	126.295	133.743	142.608	138.218	141.402	107.1	143.219	146.54	162.447	163.423	148.934	139.673	95.1763	105.804	143.027	144.84	130.561	128.36	136.338	144.762	144.653	133.477	121.13	129.924	148.031	146.573	153.349	158.041	150.933	135.87	120.451	122.015	95.4782	126.172
	15.2227	139.917	143.236	141.612	133.07	132.389	148.721	160.968	157.986	132.819	135.416	106.73	109.246	75.6883	129.665	118.636	95.6465	104.347	145.6	151.559	152.446	154.293	144.578	163.347	170.159	159.53	145.654	136.153	144.278	150.249	138.882	114.239	108.345	134.19	143.034	142.654	137.316	104.973	140.511	149.704	138.059	148.796	145.136	139.193	128.699	120.939	131.081	127.779	122.699
	15.2578	117.642	131.201	139.964	127.162	127.633	118.851	154.099	158.718	142.489	142.698	143.472	141.168	144.532	151.124	150.599	147.129	150.074	153.894	116.211	154.233	154.575	137.047	168.454	164.944	125.131	137.906	114.257	147.641	143.92	124.112	128.442	131.554	90.62	124.147	85.2002	130.167	130.595	133.379	140.691	138.833	151.513	146.477	134.31	115.079	126.27	106.068	131.178	130.701
	15.293	139.236	95.7543	126.532	138.253	132.319	127.155	148.815	152.376	142.215	144.177	140.186	132.716	146.042	150.827	150.615	140.72	160.689	161.24	146.767	143.347	160.029	162.681	165.643	158.443	126.852	138.328	146.023	139.274	109.3	125.455	132.851	134.036	126.994	118.234	117.818	126.093	118.831	94.1327	122.081	133.154	152.376	153.548	132.071	117.928	130.043	135.827	139.031	119.19
	15.3281	142.385	109.924	130.399	126.477	122.335	133.121	150.436	135.034	145.8	144.82	67.4318	128.39	136.838	121.839	146.456	147.788	158.728	156.162	138.61	148.942	158.547	145.003	147.112	157.178	140.493	134.702	138.694	115.736	121.958	128.666	123.985	108.857	125.162	117.677	118.913	120.277	134.016	126.717	129.428	136.107	149.024	152.317	130.754	116.83	122.311	145.027	140.611	121.612
	15.3633	135.729	123.599	133.614	139.12	137.23	143.721	156.523	158.288	151.46	136.574	136.949	137.527	140.819	140.482	136.126	130.859	149.038	144.327	131.079	144.187	151.011	126.892	148.73	154.539	141.624	124.422	134.612	123.667	122.238	128.614	103.657	118.641	130.919	129.916	123.945	137.822	135.577	127.342	117.053	120.306	141.856	152.079	137.013	122.783	136.66	140.461	129.053	114.989
	15.3984	143.922	136.528	126.628	140.177	116.267	99.084	150.838	154.972	134.251	134.891	145.366	134.883	142.054	131.531	137.379	146.948	145.17	136.048	143.751	123.074	146.363	144.827	151.742	151.327	117.955	137.941	124.895	90.4805	106.239	117.356	131.366	108.86	137.123	138.146	132.236	140.381	127.792	111.445	115.54	132.222	150.641	148.632	126.35	118.003	128.865	126.903	113.158	109.723
	15.4336	158.516	152.709	141.092	147.945	149.643	149.908	155.183	151.802	137.073	139.961	153.216	156.16	147.608	137.508	131.568	153.62	151.985	143.583	146.172	142.422	142.603	95.9767	146.049	144.88	135.103	142.384	140.219	130.991	127.01	131.094	145.362	147.632	149.4	141.279	110.813	136.737	129.724	98.8292	98.0996	129.073	147.468	145.652	116.173	116.454	81.5521	104.82	112.384	114.11
	15.4688	152.178	144.398	140.479	137.856	152.671	151.493	136.007	140.753	142.458	127.541	146.24	151.333	141.478	131.979	141.414	158.161	162.648	159.845	156.985	145.565	130.338	127.824	142.512	137.47	126.702	123.792	146.301	139.327	111.254	139.884	151.01	150.591	145.522	133.485	134.532	127.62	121.389	119.345	122.982	105.551	143.357	144.689	114.307	115.788	126.604	129.629	128.825	113.453
	15.5039	147.62	138.081	142.894	141.284	135.579	123.666	131.903	127.891	135.01	135.302	121.389	128.439	141.503	139.207	138.229	145.209	165.311	176.533	173.179	159.559	143.035	117.483	134.381	145.828	147.213	150.463	141.213	120.529	138.324	140.244	131.832	107.433	132.862	129.596	139.022	127.834	119.377	134.078	138.213	140.141	146.397	138.732	107.474	116.025	128.429	131.065	122.463	123.471
	15.5391	136.09	148.124	146.515	126.749	120.822	124.464	117.294	104.76	116.36	110.092	115.921	130.959	105.408	126.709	124.896	124.529	161.057	178.753	167.587	138.363	143.202	145.06	140.039	97.5936	145.417	151.635	147.182	141.324	137.005	120.237	111.534	129.969	137.534	136.369	131.217	135.3	125.799	138.939	130.484	121.736	135.213	138.399	115.812	89.7536	110.54	107.724	106.491	121.831
	15.5742	136.24	126.716	131.31	138.618	130.704	116.736	98.4152	102.266	120.239	84.4407	128.527	132.84	123.137	127.966	137.344	141.74	169.028	183.226	171.801	139.739	135.905	144.047	126.101	136.983	121.025	140.461	136.732	136.513	138.621	129.421	135.326	129.096	124.111	121.77	100.816	123.998	141.302	141.47	137.441	134.784	134.819	145.523	134.796	106.247	118.306	129.81	129.024	112.393
	15.6094	97.7243	133.883	142.262	136.202	112.415	115.039	113.805	125.308	128.403	127.636	135.097	132.559	116.96	116.862	117.701	152.489	182.703	190.201	174.348	134.709	130.19	144.157	146.667	147.712	140.048	144.779	150.075	146.749	126.845	127.274	130.807	110.074	104.415	120.72	118.545	125.855	136.671	121.132	123.172	131.703	143.692	148.591	141.476	133.189	100.894	133.532	139.305	123.847
	15.6445	111.041	126.841	141.588	140.819	127.96	119.883	139.773	144.374	118.122	132.828	120.596	107.746	130.615	135.468	138.044	161.679	187.981	192.216	179.103	159.301	151.134	149.862	155.383	149.915	121.332	134.325	146.923	129.325	134.238	140.156	132.725	108.984	94.3695	119.154	116.4	118.428	131.591	113.178	120.651	126.47	141.195	139.813	77.0126	132.22	139.279	142.437	134.997	126.264
	15.6797	136.295	134.206	123.912	143.023	141.04	122.927	145.026	155.807	152.565	141.002	117.197	117.258	124.658	138.408	142.395	164.423	186.416	183.222	163.259	155.693	156.028	130.672	149.635	147.74	114.472	127.845	135.606	131.02	134.848	140.938	137.164	125.049	115.462	124.871	126.802	123.768	122.622	118.414	124.454	139.334	147.328	138.334	99.9778	125.524	122.891	133.653	118.629	110.78
	15.7148	165.476	159.656	142.083	133.102	123.486	138.343	153.753	152.274	144.714	144.69	136.602	122.423	118.014	126.848	125.803	164.454	184.467	175.255	145.934	150.862	144.134	138.204	157.124	152.354	131.706	138.989	126.517	124.396	116.653	123.497	109.429	125.897	126.001	130.767	85.9587	126.471	122.48	123.854	129.542	106.969	142.399	143.831	125.942	130.901	133.679	133.075	111.771	120.108
	15.75	163.612	167.961	162.233	157.127	155.862	160.402	161.329	144.894	126.443	109.711	128.219	119.989	114.614	117.648	146.852	174.78	185.568	178.705	162.826	154.739	136.788	141.31	159.277	156.787	141.075	138.474	133.078	130.841	122.045	122.47	131.823	138.13	141.627	138.739	140.109	142.686	142.085	136.439	125.997	138.374	148.757	144.046	121.536	134.733	138.217	129.063	127.493	125.429
	15.7852	156.345	141.976	157.174	144.465	153.39	154.071	156.677	140.249	117.447	105.901	118.428	126.162	128.851	133.529	152.326	168.705	178.63	167.631	124.048	143.604	133.085	140.762	158.757	153.611	129.095	130.408	116.042	115.034	121.562	122.791	122.346	127.154	135.645	90.3599	136.866	133.892	130.054	132.729	121.007	130.695	145.741	140.802	109.717	117.91	123.198	89.9524	91.2484	127.731
	15.8203	153.456	150.972	153.518	145.657	136.262	129.544	148.419	137.67	125.985	119.3	96.8617	126.336	135.34	138.024	142.265	151.341	164.487	158.928	144.248	119.727	122.623	123.576	155.988	155.288	77.827	141.576	141.649	137.489	139.552	131.53	107.939	118.708	129.631	125.34	131.631	122.792	81.2275	120.343	128.556	123.456	144.294	144.403	118.981	111.03	103.209	115.176	121.78	133.866
	15.8555	126.08	134.311	150.494	149.396	102.612	138.522	131.285	145.032	146.447	142.853	135.157	112.546	135.062	139.956	154.33	156.989	138.065	122.373	117.97	127.967	141.75	127.39	151.632	161.041	151.489	138.464	139.112	148.672	142.494	103.743	118.455	126.536	129.7	113.241	118.57	129.579	130.695	124.406	89.2143	124.486	151.227	150.231	122.974	130.516	128.65	107.642	135.873	144.806
	15.8906	131.643	120.065	145.533	150.266	141.474	134.085	123.064	135.033	136.126	138.978	134.829	128.255	144.011	151.839	154.535	143.853	126.756	97.4352	121.68	141.746	153.222	151.7	155.697	160.044	142.826	128.083	139.618	141.149	129.258	134.148	130.367	128.737	127.325	119.612	112.101	129.956	134.181	122.756	123.506	135.641	156.241	155.316	135.581	130.813	145.739	149.624	151.785	147.597
	15.9258	118.524	141.508	150.263	139.221	125.928	104.13	139.239	139.682	145.344	144.82	125.649	116.142	144.522	135.102	144.818	140.381	124.72	129.223	126.615	131.248	151.961	154.968	134.181	156.964	145.847	133.454	149.461	144.288	122.684	132.483	131.535	117.193	125.799	117.57	119.1	125.391	132.758	112.97	127.594	144.727	156.503	153.497	134.285	123.237	147.739	151.465	143.182	123.229
	15.9609	134.201	113.965	142.194	154.237	151.763	150.747	158.47	165.033	163.933	152.163	143	144.196	151.72	156.57	154.748	145.301	103.279	139.909	138.819	130.329	126.903	154.427	160.112	152.909	133.213	135.627	154.986	154.316	137.959	138.536	136.407	96.7022	133.351	137.687	131.953	135.942	137.015	117.443	56.1407	127.849	138.993	144.106	119.626	134.99	136.999	126.605	107.401	119.71
	15.9961	154.05	141.621	149.739	157.374	144.627	137.573	151.977	165.332	157.86	146.647	141.495	128.276	146.853	149.433	143.605	140.967	133.384	136.556	145.163	127.698	135.469	143.3	153.044	144.935	108.301	139.044	154.732	149.472	126.391	133.287	134.288	126.725	136.908	135.485	98.7969	137.363	136.524	111.989	116.868	125.415	136.658	142.461	78.5547	132.626	127.914	119.69	125.129	114.409
	16.0312	168.957	161.818	126.614	160.481	159.4	159.203	164.646	157.937	125.487	147.326	155.439	155.88	144.267	93.3126	108.762	133.337	149.268	154.668	153.01	140.925	135.662	116.879	137.191	138.864	119.478	137.529	147.853	135.825	110.189	118.29	124.335	108.588	135.102	131.883	114.78	129.592	132.815	128.576	109.991	133.242	142.76	146.326	143.22	137.719	115.222	136.899	137.382	123.788
	16.0664	158.063	162.142	162.031	162.862	165.36	165.279	161.282	152.025	140.23	110.773	147.494	154.304	145.605	119.576	132.793	149.434	165.772	166.691	152.43	139.147	145.858	131.38	141.517	126.42	122.842	114.894	133.215	130.096	115.672	97.5954	114.928	118.915	128.817	137.957	134.677	126.047	121.952	125.076	135.867	130.303	136.141	126.621	138.738	140.415	135.066	131.31	122.416	136.26
	16.1016	150.429	137.198	151.873	117.602	140.996	135.356	136.074	105.623	121.039	135.958	118.516	139.182	146.076	139.833	156.526	167.62	157.031	159.219	155.229	146.711	142.179	147.158	152.052	145.848	130.798	127.499	124.09	107.555	120.381	118.977	110.975	100.743	127.328	141.737	135.296	131.358	140.803	135.879	145.071	145.13	149.486	149.301	138.919	99.9558	120.63	109.499	130.649	146.988
	16.1367	147.859	147.548	151.314	144.139	127.978	127.005	111.79	120.379	127.165	131.19	124.053	135.829	130.915	117.936	161.994	178.115	171.583	161.458	125.315	144.885	143.255	146.306	134.734	147.219	129.917	133.273	131.17	125.711	100.654	107.349	126.69	133.308	137.22	134.33	105.096	120.285	148.662	152.047	141.578	118.775	147.695	156.509	145.292	109.079	122.243	117.158	138.397	147.578
	16.1719	103.93	119.366	140.197	145.41	132.283	139.491	138.135	138.142	135.881	131.91	117.882	125.919	130.647	140.548	171.323	184.392	181.304	161.471	113.936	148.931	153.073	147.906	144.946	151.389	151.226	140.241	81.3154	129.377	127.499	113.734	133.544	131.696	115.232	118.144	127.897	140.639	153.792	146.705	105.677	128.692	143.993	154.429	138.978	127.299	138.911	142.397	146.098	137.711
	16.207	126.029	123.68	139.404	138.961	132.429	144.198	146.393	137.747	92.861	130.584	123.838	108.411	115.11	146.023	171.427	178.044	170.951	154.855	139.409	153.375	147.779	136.827	142.049	139.88	147.667	113.157	136.45	134.004	120.784	133.999	135.392	119.241	119.359	122.13	105.082	139.088	150.316	140.241	126.428	137.666	148.994	153.196	128.739	125.377	149.868	155.843	146.186	114.286
	16.2422	129.804	127.037	141.317	136.758	128.563	112.592	133.944	125.267	127.318	113.094	124.154	119.413	108.491	135.487	160.007	154.103	133.332	137.022	137.492	149.564	147.903	149.8	148.132	145.665	145.422	138.025	139.331	134.587	117.351	123.42	102.466	137.867	141.57	129.329	103.808	135.444	141.061	121.903	119.076	147.56	160.166	152.128	120.236	131.01	149.186	148.112	138.33	118.247
	16.2773	134.009	120.582	137.473	137.33	110.662	122.044	136.261	135.714	137.557	130.543	121.282	106.739	132.134	141.105	150.932	139.255	112.947	133.728	139.403	133.378	110.529	135.394	142.241	125.689	138.874	132.744	143.85	142.821	121.52	128.721	130.258	140.014	145.504	140.117	109.631	134.049	134.115	114.744	113.599	146.581	157.308	151.093	132.932	142.261	133.605	102.678	119.72	94.908
	16.3125	144.557	127.603	135.633	134.693	112.392	132.16	150.452	149.561	134.415	140.764	134.901	103.175	141.666	151.711	141.2	127.76	131.377	128.409	129.865	123.509	133.696	123.071	125.826	140.796	144.67	152.855	152.345	140.775	130.354	139.636	135.461	143.868	137.949	148.076	134.968	136.879	125.237	97.6053	123.995	134.185	144.582	138.841	139.126	142.234	89.9249	126.813	129.832	115.538
	16.3477	148.897	144.39	120.312	141.682	142.472	144.451	152.056	148.886	131.513	133.445	140.058	141.218	136.118	142.815	149.396	146.06	135.215	121.936	124.554	130.024	122.182	96.654	139.601	147.462	134.817	152.88	142.295	121.22	114.14	151.664	164.671	165.98	161.597	154.901	135.963	146.957	132.735	100.916	136.66	143.808	149.432	151.139	147.186	141.977	136.032	132.651	129.44	133.186
	16.3828	134.312	141.122	145.746	140.378	135.89	88.001	136.931	141.773	129.407	82.6465	121.661	136.158	120.822	118.431	149.88	133.213	145.461	131.123	110.995	117.23	119.036	134.861	151.685	158.587	153.034	143.397	140.334	138.454	146.519	164.198	167.309	161.506	154.607	141.027	162.111	160.934	146.748	100.603	147.856	154.476	150.087	134.471	138.641	101.135	129.419	119.356	99.6649	136.976
	16.418	126.135	135.967	141.784	107.929	112.076	119.267	116.765	110.799	117.175	117.739	106.477	128.974	152.069	160.739	165.872	159.939	153.439	152.784	148.337	140.048	135.324	139.433	151.175	152.514	143.902	123.204	98.7915	154.535	164.284	161.534	154.898	138.595	154.788	157.294	161.152	154.211	150.331	154.917	156.3	144.678	133.814	144.642	140.057	120.751	116.687	127.636	123.187	135.611
	16.4531	120.371	135.654	145.298	135.594	116.612	117.095	115.228	114.358	126.436	139.352	142.161	144.537	151.806	163.856	170.513	168.036	146.177	153.402	161.266	150.825	140.584	140.623	151.336	149.469	148.76	152.309	151.329	161.527	159.259	121.278	133.722	150.705	146.292	131.001	141.8	142.793	144.376	151.104	143.821	135.296	152.965	156.205	143.486	124.277	107.108	136.769	139.42	116.397
	16.4883	142.536	126.854	137.06	147.66	139.564	136.828	144.671	143.914	116.526	145.734	151.523	138.607	138.705	137.139	154.198	160.208	153.016	149.662	152.534	157.816	154.164	138.004	157.213	162.745	157.912	150.769	118.057	155.942	153.189	133.183	129.207	137.392	132.997	114.295	82.5199	133.223	143.49	129.262	96.9329	136.313	158.627	158.458	132.667	137.497	147.86	150.192	137.59	52.4525
	16.5234	135.43	129.093	137.632	142.237	140.976	139.002	151.821	148.775	151.443	153.609	145.376	107.361	151.492	159.146	153.143	108.132	117.409	111.398	112.4	134.523	149.875	148.499	157.097	153.866	123.825	144.348	151.574	142.202	129.018	132.985	128.26	84.0239	121.11	91.6787	86.8039	126.57	132.652	120.008	110.749	145.581	160.635	156.489	122.154	143.323	152.964	147.563	126.922	119.13
	16.5586	113.905	100.923	134.557	121.635	144.362	152.907	154.779	144.421	157.622	144.907	119.649	140.809	162.055	165.73	154.962	137.379	134.923	135.932	124.554	120.975	140.561	126.832	150.315	140.932	128.82	144.553	148.673	133.239	109.037	94.8654	112.929	129.165	134.359	128.331	128.299	133.53	129.983	114.251	130.321	138.585	153.307	146.608	133.717	149.195	141.188	118.86	134.61	136.103
	16.5938	127.904	129.529	147.133	149.527	135.238	111.245	154.921	162.675	155.673	147.096	140.476	151.595	162.338	156.306	139.053	134.553	139.272	141.398	129.972	116.61	136.463	146.176	154.12	151.843	137.918	99.4083	141.538	135.027	121.425	122.312	72.5645	124.422	134.085	135.709	109.846	128.073	120.585	122.679	126.276	118.879	147.497	150.993	142.584	147.683	140.56	116.382	124.702	137.839
	16.6289	162.461	162.138	153.001	144.306	150.328	154.106	165.44	158.744	119.95	146.868	153.665	130.354	154.299	156.926	153.237	153.334	144.239	132.461	100.024	128.336	133.826	133.215	151.415	147.359	99.2362	137.459	130.381	132.098	117.839	132.827	143.283	139.32	142.385	135.633	93.1776	127.148	122.074	118.782	130.29	134.375	155.544	153.85	118.579	139.406	133.405	93.8347	93.6813	117.324
	16.6641	161.358	166.248	159.054	154.45	163.477	167.581	164.156	157.647	146.815	126.779	151.702	157.238	152.332	128.954	147.955	152.561	113.949	126.109	116.893	132.032	129.764	118.527	137.757	139.866	141.792	148.158	141.079	133.575	127.782	148.292	158.591	157.545	150.75	145.746	145.788	144.138	123.123	109.964	141.429	149.938	151.712	155.369	142.671	109.653	131.195	109.747	107.977	126.876
	16.6992	152.143	142.916	154.548	132.461	152.44	152.332	141.213	132.877	137.321	145.743	125.171	151.103	148.759	104.554	141.635	151.75	154.294	149.655	135.098	123.35	135.882	137.28	146.981	142.155	146.33	134.907	146.79	147.505	145.454	158.284	153.184	140.033	143.881	137.866	154.583	150.641	137.171	139.481	148.664	143.668	129.46	143.172	144.962	139.528	134.373	115.534	120.747	129.335
	16.7344	145.708	151.539	158.197	153.564	139.587	136.629	144.28	142.813	142.233	147.115	135.216	147.786	149.227	140.339	136.614	114.425	151.125	160.092	154.63	138.382	87.5901	138.679	153.847	157.702	155.516	147.005	138.704	141.771	159.983	154.221	138.386	139.38	145.091	145.499	143.005	141.061	123.632	142.353	139.76	129.111	145.876	129.805	139.641	126.13	123.013	131.047	94.0896	113.282
	16.7695	106.186	139.516	154.846	154.349	91.1378	142.353	122.286	144.654	152.975	151.718	143.065	150.704	144.906	128.713	131.762	108.592	140.442	146.865	152.548	148.679	128.764	139.35	145.391	131.682	152.721	150.684	149.014	153.989	152.951	141.487	124.963	137.366	126.92	112.901	89.4167	122.863	131.901	135.614	122.16	133.79	151.733	153.586	139.903	102.072	131.512	134.94	124.076	123.482
	16.8047	130.468	113.008	145.871	153.635	141.744	137.913	146.92	149.366	123.102	144.927	146.715	140.537	146.433	146.059	141.872	134.276	89.8783	128.208	140.907	158.097	151.114	127.387	149.272	146.057	122.566	130.574	135.451	142.93	124.532	121.782	108.948	124.765	123.595	116.973	98.5372	121.8	128.27	109.015	123.415	139.098	152.011	146.754	132.474	133.245	137.723	129.078	108.479	76.0131
	16.8398	131.003	130.704	149.699	145.639	128.405	130.98	138.136	132.534	149.513	144.637	116.034	114.5	137.082	107.873	144.252	140.987	121.143	128.738	142.906	155.349	160.971	158.241	147.134	148.32	144.38	140.351	144.057	135.52	108.038	112.13	104.489	96.4332	116.707	121.161	103.05	124.74	126.285	117.991	119.571	126.436	140.7	134.44	115.948	127.635	126.576	114.506	52.0416	88.0269
	16.875	130.121	135.752	142.362	141.396	127.999	139.071	144.599	147.895	150.716	135.003	122.791	127.845	136.813	141.956	145.562	143.033	124.934	120.566	111.577	133.76	145.102	157.782	149.898	151.207	150.93	124.912	145.897	143.564	124.643	120.156	112.584	119.619	124.496	124.578	116.624	122.189	111.189	107.511	100.61	111.15	116.56	125.233	101.082	111.541	110.563	104.605	116.442	110.265
	16.9102	138.718	130.008	134.766	143.431	111.482	117.754	138.272	133.446	141.301	138.385	137.514	132.095	138.08	126.388	136.127	137.895	117.69	117.33	120.997	97.1676	129.597	148.398	150.122	143.238	133.877	146.132	148.974	141.531	130.757	114.97	123.285	123.785	106.548	121.158	96.393	121.96	111.456	92.2334	101.753	112.404	109.804	114.858	69.4035	116.207	111.126	115.382	124.643	113.799
	16.9453	148.87	145.354	127.423	153.299	154.463	150.208	150.435	144.282	141.25	118.103	152.573	156.287	150.205	139.419	134.569	114.008	121.62	131.158	124.81	112.013	112.751	132.417	128.952	111.43	123.381	142.45	139.595	119.251	122.13	131.138	141.477	144.461	137.447	118.676	99.9649	127.979	130.29	108.17	113.205	111.397	102.62	127.354	124.9	119.77	116.697	123.976	118.571	117.712
	16.9805	135.885	146.79	151.653	155.954	162.05	161.671	153.759	127.785	144.965	151.611	154.815	154.348	141.121	121.84	102.109	141.215	143.07	129.283	130.063	113.536	69.3744	109.176	136.479	133.17	121.375	141.803	142.108	133.161	137.179	145.727	148.319	147.04	138.167	125.078	122.851	131.531	135.665	133.029	126.572	107.082	119.93	131.848	126.392	87.6805	120.25	127.503	122.243	121.869
	17.0156	128.363	136.321	146.33	136.674	151.313	128.357	154.631	144.005	90.8153	145.687	130.38	130.85	145.887	141.648	144.921	148.792	150.577	142.186	142.606	135.928	123.724	127.265	143.539	146.749	137.128	125.055	136.519	124.261	132.098	125.173	122.069	125.58	119.445	31.5692	106.606	106.802	121.858	112.766	122.672	123.887	130.682	132.122	98.5222	102.48	108.221	121.948	111.41	104.371
	17.0508	125.231	140.053	151.153	151.567	143.177	151.277	156.012	152.986	150.701	148.762	118.269	140.625	128.255	145.051	133.412	132.553	138.349	147.39	144.646	139.639	135.573	121.794	135.503	143.497	134.31	99.2129	121.463	136.99	136.924	124.286	116.566	113.221	100.913	89.3159	105.911	116.253	104.262	84.2136	93.4284	122.075	130.565	118.865	128.095	132.53	132.713	116.189	101.47	109.934
	17.0859	125.268	103.721	142.894	148.737	134.46	143.141	143.123	117.763	138.685	151.135	152.678	149.006	145.95	150.658	148.708	135.011	125.68	130.889	126.09	112.967	129.822	115.777	116.096	120.685	134.501	123.584	119.21	125.38	122.214	123.587	128.356	125.568	112.517	106.827	112.124	125.088	119.282	111.339	84.5422	121.115	135.87	131.53	137.938	141.178	145.746	142.256	132.693	121.394
	17.1211	119.092	123.772	144.959	146.094	139.057	97.9543	128.786	135.816	128.48	146.824	144.304	132.284	136.891	148.796	145.821	130.458	113.143	115.382	113.305	137.456	137.461	117.686	119.738	122.799	127.511	134.959	132.383	126.499	121.851	120.344	124.164	106.044	123.379	116.287	86.9782	125.839	136.963	127.908	122.477	138.963	147.093	133.203	127.514	110.631	143.99	139.882	134.303	120.171
	17.1562	137.176	133.847	141.014	122.094	137.838	134.954	127.936	146.892	145.224	135.834	129.919	131.528	139.375	59.8331	134.008	106.006	98.306	99.5052	123.547	142.728	148.09	135.411	127.04	139.971	137.384	145.034	149.234	144.187	122.069	116.792	67.909	125.985	138.157	133.774	127.386	139.104	140.887	124.023	114.378	141.651	145.906	144.033	147.531	151.544	143.846	115.614	116.58	130.464
	17.1914	129.004	111.972	133.135	144.265	138.854	140.245	145.011	146.541	137.362	129.338	144.074	147.271	148.615	144.265	137.43	124.962	108.639	115.997	126.196	119.239	141.663	153.775	156.063	152.852	140.389	117.13	145.679	151.326	138.262	129.561	127.904	138.986	146.311	146.261	127.929	136.445	137.066	93.6752	118.663	135.444	119.109	115.666	147.996	154.508	140.29	93.0603	116.609	89.9272
	17.2266	153.12	147.507	144.259	143.55	127.691	133.075	126.699	133.065	99.7321	135.803	148.478	124.766	150.437	141.331	119.454	130.878	122.905	131.896	129.988	78.7483	134.809	148.802	153.736	149.362	128.66	138.967	145.771	142.229	140.137	139.424	138.637	147.183	134.561	150.63	136.27	138.974	138.163	113.869	107.553	133.394	132.935	128.04	145.357	146.159	131.149	89.1524	119.223	131.211
	17.2617	153.89	155.549	139.68	143.955	153.573	151.425	145.089	130.108	114.071	139.699	152.561	155.263	150.447	136.925	135.31	140.824	112.15	136.519	138.94	136.604	136.041	82.3213	131.703	127.439	140.414	154.002	144.861	127.998	127.094	148.156	161.804	163.643	160.824	155.951	141.138	146.042	138.81	126.621	136.475	145.422	124.308	142.063	145.525	86.164	128.337	105.568	119.296	141.836
	17.2969	142.278	141.171	143.341	141.285	147.413	147.252	145.504	117.357	124.517	136.672	134.53	147.253	141.142	112.565	133.04	153.794	153.642	130.772	137.61	125.106	133.072	118.862	101.955	125.867	145.486	153.658	151.951	137.871	128.089	156.287	159.246	154.238	149.436	140.946	154.551	148.326	124.636	135.977	148.9	148.056	148.927	153.861	149.064	133.334	132.223	125.038	108.649	139.834
	17.332	116.192	114.012	129.806	124.7	127.401	116.766	140.667	134.612	64.3679	125.685	121.714	128.658	142.484	143.347	147.887	156.31	162.602	161.042	155.746	146.583	142.038	133.618	122.174	134.7	147.044	122.996	137.552	143.278	150.737	152.429	139.02	119.615	137.306	141.538	148.044	137.612	126.801	143.944	139.673	120.384	131.686	148.725	144.362	120.224	127.242	136.06	133.763	123.376
	17.3672	108.134	114.972	129.971	126.555	111.493	118.351	141.793	135.237	103.3	128.135	128.75	121.537	126.306	137.094	116.427	132.004	148.43	157.824	155.037	142.72	135.36	127.76	126.782	136.255	150.802	145.065	129.231	136.691	145.214	128.326	111.354	126.117	123.466	120.015	125.355	138.678	140.115	130.6	108.289	90.3063	124.429	131.477	121.444	118.916	110.254	134.814	130.979	107.014
	17.4023	109.287	110.759	121.091	117.459	95.364	123.355	142.941	139.849	116.673	120.853	136.631	132.957	115.437	125.447	133.669	120.811	129.646	132.912	126.118	133.226	130.474	131.26	138.636	147.152	152.034	142.596	119.25	134.635	131.735	124.614	128.099	131.33	123.543	113.373	113.554	129.178	130.039	116.919	89.1635	98.8227	116.29	109.764	107.459	111.974	124.17	128.441	103.658	110.006
	17.4375	127.731	118.811	121.786	127.719	124.021	124.592	147.487	142.019	112.682	127.518	130.401	125.683	113.837	124.12	136.145	126.44	81.8202	114.156	135.567	146.526	145.547	87.0165	148.451	147.756	129.527	135.599	132.561	122.865	100.499	124.732	133.384	124.587	112.631	115.546	90.3316	111.059	115.385	89.7862	102.606	103.477	117.587	106.238	112.468	96.5542	116.883	128.662	122.341	116.841
	17.4727	122.217	108.58	112.467	106.324	119.299	138.179	151.366	145.724	132.285	141.741	138.853	135.701	132.803	92.2885	134.983	136.346	125.708	131.537	132.542	143.591	149.041	151.322	153.078	138.306	94.6606	128.016	132.726	116.611	99.7101	67.477	124.41	132.403	124.71	97.3541	103.693	109.742	105.945	95.8698	116.587	117.896	119.819	116.299	112.542	98.3716	111.562	122.098	125.325	129.445
	17.5078	130.156	135.307	130.634	119.116	113.026	133.719	151.49	142.775	122.442	142.417	145.67	140.061	133.07	125.996	136.102	141.654	139.45	125.695	96.4885	120.542	125.378	142.187	144.816	142.523	129.419	128.809	121.766	96.2049	98.7096	112.67	130.947	134.556	132.156	127.304	112.508	117.295	114.643	104.403	119.528	116.882	123.42	121.254	117.533	117.46	122.982	112.253	109.312	112.002
	17.543	142.784	140.499	123.334	126.044	108.643	132.444	147.636	146.854	135.556	111.54	132.68	108.959	114.619	114.218	127.504	105.803	127.184	126.682	115.751	121.493	125.92	131.051	132.03	138.395	82.6693	105.261	93.2837	113.543	116.092	108.357	135.238	125.716	127.573	126.423	117.514	131.34	129.652	119.734	112.094	125.893	139.414	139.64	126.316	115.102	133.605	126.026	86.932	123.62
	17.5781	142.868	134.335	113.666	112.343	120.335	131.019	132.335	121.855	133.915	126.899	121.963	113.903	103.488	126.175	125.383	124.807	106.832	116.427	124.334	128.102	94.096	138.188	148.971	144.996	124.338	85.6447	104.127	107.56	124.581	132.395	140.086	139.404	127.675	121.597	130.787	137.423	123.173	118.32	114.182	122.86	140.129	138.309	117.877	126.646	136.083	136.693	136.88	137.217
	17.6133	131.034	102.477	118.067	89.8261	111.917	73.4327	130.008	136.407	125.823	108.794	110.175	119.073	133.191	136.009	123.541	139.437	141.588	130.268	123.436	131.364	128.623	126.337	149.787	143.429	115.883	107.389	114.948	117.52	134.554	140.248	119.102	129.936	131.677	128.065	133.808	129.811	125.153	129.271	122.224	115.392	132.135	116.985	113.516	125.366	130.271	120.937	142.78	126.261
	17.6484	121.162	117.557	116.06	107.198	76.3255	117.507	140.211	140.777	128.881	127.815	118.478	127.221	136.905	128.522	132.413	143.596	150.191	146.36	118.481	120.262	120.795	132.94	151.267	148.593	132.031	123.646	109.393	129.634	141.35	132.102	114.276	125.488	130.147	121.628	109.046	115.755	124.934	133.178	130.131	90.4151	133.693	132.492	119.61	100.204	134.885	143.44	141.815	136.663
	17.6836	109.343	98.8799	112.453	121.317	120.129	135.563	149.939	143.729	125.071	122.669	110.878	126.783	130.998	113.244	118.959	96.682	140.061	144.483	138.069	123.429	104.572	117.583	153.351	156.675	147.911	140.63	128.256	131.398	134.874	120.037	101.688	119.219	113.977	107.409	124.245	130.491	129.39	108.214	121.85	128.309	145.077	147.293	128.961	103.48	136.82	137.752	94.8485	131.109
	17.7188	102.649	112.998	125.393	128.122	125.284	139.299	153.129	147.354	124.921	123.152	118.749	132.071	132.523	121.418	134.532	129.915	96.4542	132.277	122.952	137.221	127.964	130.243	155.071	152.107	124.511	140.868	119.42	97.416	123.992	118.78	110.729	111.215	118.206	123.213	114.492	117.933	124.53	121.883	117.565	124.579	149.65	150.122	129.663	125.294	132.944	127.783	115.421	133.492
	17.7539	118.923	123.716	114.773	104.671	110.017	132.888	148.565	143.334	128.527	129.521	121.116	114.677	133.275	132.612	139.644	136.489	129.745	131.86	133.591	143.561	140.709	137.141	153.237	156.065	143.34	139.126	129.859	129.252	124.33	77.2813	113.438	118.225	128.691	122.877	94.3951	103.528	99.7267	103.739	105.239	127.814	149.927	149.369	124.056	98.1608	119.536	127.532	129.428	136.008
	17.7891	118.226	121.32	112.3	97.066	108.452	131.814	141.307	99.6053	134.577	113.732	113.433	123.693	127.504	124.767	140.485	135.185	126.035	136.102	88.7082	139.25	148.258	138.303	148.799	155.514	129.756	132.885	143.681	140.086	131.624	122.938	111.776	134.161	138.787	131.655	121.77	119.105	104.079	101.652	105.758	106.537	144.995	146.375	128.026	116.315	109.553	112.605	114.595	120.816
	17.8242	121.416	110.923	130.204	127.056	110.846	132.627	145.88	141.9	133.553	109.083	129.102	129.584	130.25	136.06	134.739	138.239	121.803	132.723	130.953	121.273	130.762	149.645	159.233	155.141	129.049	119.632	137.474	128.822	112.609	125.832	132.48	133.599	127.231	121.85	91.6839	123.48	113.039	110.832	119.454	128.739	143.634	141.788	110.802	110.062	109.994	119.574	118.543	113.72
	17.8594	116.718	123.056	141.44	139.98	129.118	142.879	144.089	136.302	94.3358	132.404	145.153	152.123	150.349	141.464	138.891	143.421	131.538	119.99	122.641	98.4888	116.968	135.107	152.017	149.993	123.52	118.873	127.468	113.54	132.78	128.557	136.168	132.856	118.32	99.9752	122.854	132.251	127.514	113.071	130.216	123.969	139.635	149.213	135.73	121.322	126.626	122.37	132.225	131.207
	17.8945	131.659	129.501	136.511	143.043	144.132	133.767	108.723	118.531	126.102	140.038	145.212	150.938	138.641	137.427	126.957	149.06	142.935	103.603	116.796	132.567	130.4	123.232	145.61	144.371	104.82	136.366	137.914	131.824	120.954	140.079	146.421	142.195	129.87	113.696	129.343	131.354	102.285	129.821	138.141	137.867	142.291	147.22	143.799	125.275	124.831	127.909	138.683	139.408
	17.9297	121.17	104.882	119.82	118.547	134.163	90.2828	118.71	124.47	134.019	140.933	116.412	140.339	145.663	144.868	147.46	157.402	158.88	146.916	133.78	131.644	132.125	110.051	144.443	147.573	136.775	134.534	137.674	139.73	132.489	135.01	132.808	124.109	121.758	105.09	128.189	124.846	116.813	132.343	125.526	109.21	105.561	128.652	125.58	131.532	137.629	144.523	135.998	123.384
	17.9648	109.341	125.598	132.031	134.078	125.459	128.729	118.529	125.201	145.123	149.165	134.75	142.213	141.053	141.557	139.135	150.445	160.727	158.64	143.301	136.205	132.416	118.998	139.723	140.458	118.205	122.467	123.72	143.184	142.698	118.067	129.614	122.467	116.981	107.099	128.579	131.867	130.921	135.597	120.569	106.136	118.532	123.65	112.345	123.753	139.912	141.475	128.054	112.949
	18	113.41	101.357	126.708	134.817	119.339	129.29	136.695	140.875	121.385	148.929	156.074	151.366	144.634	146.761	147.31	143.857	132.531	148.987	151.101	132.929	109.4	125.444	144.073	148.53	142.286	146.545	143.001	143.506	145.941	137.968	121.666	123.884	119.499	94.5287	114.948	128.017	132.42	123.506	131.245	135.107	137.357	125.051	89.5805	109.726	117.7	118.362	120.587	102.966
	18.0352	123.518	123.248	138.198	138.025	116.521	113.559	135.829	141.766	149.015	152.403	145.662	136.262	127.784	149.526	149.956	131.091	117.872	131.695	128.838	139.206	122.113	107.315	146.355	155.159	150.6	148.792	132.435	126.07	129.663	125.247	111.693	115.631	107.309	108.987	102.415	114.197	120.416	117.384	120.228	123.481	138.58	129.153	111.114	120.375	119.607	114.023	97.9972	108.194
	18.0703	134.313	137.681	145.799	140.874	120.61	131.951	138.169	141.557	154.04	136.897	118.825	135.109	140.648	114.595	142.761	132.362	122.071	127.002	130.703	143.969	140.4	121.665	149.342	147.923	88.8923	135.055	141.808	122.42	103.008	108.106	113.772	123.433	111.432	112.308	111.43	108.792	99.3709	115.392	113.163	124.778	136.033	128.251	98.8378	119.783	105.731	112.434	80.7464	88.0016
	18.1055	128.716	131.708	126.044	143.851	138.807	109.5	144.189	156.49	152.581	140.794	137.674	142.274	145.415	143.424	138.848	112.746	117.816	95.2983	132.502	136.317	146.294	150.573	150.944	140.455	122.412	126.788	144.668	136.194	107.877	120.48	121.192	112.985	117.674	112.06	88.474	110.637	116.743	108.314	100.228	110.294	123.505	125.291	122.899	124.319	118.924	124.809	121.922	121.086
	18.1406	150.441	142.636	131.423	138.042	108.228	140.033	153.345	150.415	120.38	137.304	141.259	113.213	142.996	131.494	129.698	133.68	125.403	124.128	113.019	97.2732	133.047	139.102	132.473	132.587	120.904	139.403	143.588	136.597	125.44	118.736	94.7681	105.016	118.724	114.179	123.396	124.18	100.829	110.176	113.36	102.377	91.4432	112.096	109.363	120.666	115.647	116.589	123.746	129.512
	18.1758	144.849	150.034	137.448	144.611	146.967	146.322	144.825	145.816	133.284	114.257	140.355	146.645	140.11	117.95	129.23	130.416	103.712	88.4155	127.262	126.41	134.615	138.49	143.022	144.882	119.156	139.962	134.772	117.613	124.037	124.959	131.794	131.199	135.082	136.473	134.047	124.934	106.948	91.8213	125.557	130.09	126.293	118.843	121.57	107.886	99.127	116.232	126.834	138.421
	18.2109	133.209	141.807	146.411	139.021	138.674	135.834	127.234	135.057	124.491	137.295	125.234	140.374	135.82	85.4381	133.582	145.503	139.577	132.196	132.805	136.524	132.005	110.818	149.684	147.007	138.797	149.781	149.051	134.087	125.029	142.695	136.449	115.347	122.401	126.038	125.385	81.2497	124.391	126.834	126.532	133.933	136.042	113.7	116.057	125.995	136.168	140.798	137.96	138.492
	18.2461	115.631	125.791	132.365	108.934	110.639	110.638	139.81	138.849	137.15	137.184	127.148	139.803	144.647	136.392	144.54	154.317	153.922	133.843	140.435	112.167	124.741	130.695	154.058	154.06	145.172	138.195	143.821	144.786	149.774	147.737	127.395	76.221	109.598	109.763	117.271	124.222	130.957	132.374	111.243	122.615	143.677	140.817	120.106	128.305	144.647	145.855	127.176	119.574
	18.2812	103.558	117.094	126.763	108.81	119.721	134.342	139.309	114.889	132.29	137.85	129.298	143.633	138.042	131.016	112.181	144.472	150.327	157.109	153.031	140.437	123.72	130.987	154.932	161.947	156.619	144.288	139.527	135.791	149.196	141.036	115.949	92.076	116.69	121.491	112.588	86.786	121.581	128.382	121.303	127.183	147.129	144.704	123.702	120.457	139.18	133.114	122.928	89.5329
	18.3164	73.2919	119.384	106.933	124.09	116.212	133.141	139.098	129.28	90.3882	133.478	135.722	135.216	137.896	137.184	144.648	135.079	134.744	148.904	153.774	137.341	124.073	112.758	151.873	142.341	152.143	151	143.229	141.065	127.482	130.816	85.4228	106.319	119.98	122.626	102.605	110.989	112.169	71.7064	115.899	129.404	145.511	142.382	108.244	133.553	119.153	93.8733	70.0355	115.731
	18.3516	136.507	129.275	125.012	123.728	119.564	134.766	127.244	127.313	134.907	130.127	105.034	64.11	137.263	145.53	147.454	139.625	107.369	123.569	137.933	155.089	147.042	129.331	153.29	154.694	151.476	145.239	138.343	141.578	131.37	129.669	115.526	91.7406	120.555	125.351	92.117	117.247	108.599	98.9502	106.277	100.544	136.503	145.384	144.603	140.336	118.66	114.845	113.501	131.388
	18.3867	123.746	118.675	132.347	129.125	128.718	129.969	140.073	145.612	142.639	110.294	132.4	136.742	144.083	126.08	142.909	134.202	114.672	132.42	145.069	157.869	160.143	152.583	156.725	155.621	120.877	141.443	145.537	137.878	116.83	123.437	97.4472	110.38	130.805	131.851	119.293	119.173	121.86	122.152	123.57	116.271	138.264	125.801	134.327	139.545	135.088	127.713	113.631	139.228
	18.4219	147.865	141.429	144.907	147.545	140.839	122.463	140.698	148.538	141.386	138.413	142.78	131.911	144.828	146.265	145.722	143.725	132.093	123.321	115.75	143.822	155.109	157.476	115.675	153.646	141.086	122.337	123.132	130.912	123.649	119.321	56.1887	111.262	131.669	131.615	89.0961	105.287	102.774	119.409	119.718	130.205	142.247	146.253	139.74	99.5387	130.584	114.693	141.695	154.275
	18.457	158.863	154.934	121.516	146.127	141.956	108.334	132.687	140.509	80.0395	108.457	146.6	147.608	149.489	140.012	140.664	146.663	134.303	111.854	124.399	122.189	129.347	157.942	162.615	157.274	132.921	117.539	122.905	124.489	104.1	133.818	130.646	120.787	134.761	132.475	83.387	107.071	95.3581	111.103	115.33	113.621	133.263	146.649	140.298	118.954	126.114	135.711	154.131	153.272
	18.4922	148.707	150.094	146.68	146.445	137.33	90.2237	132.866	142.474	142.867	145.885	147.992	149.769	141.444	139.075	145.544	140.349	131.058	145.02	136.34	135.929	144.885	144.686	160.832	155.251	122.611	136.201	116.672	128.746	133.896	141.682	143.587	138.678	119.751	134.917	138.86	136.28	133.659	140.243	142.982	135.198	125.308	129.621	139.223	136.239	139.861	146.044	153.623	148.463
	18.5273	142.478	99.7935	133.514	129.008	134.572	110.045	131.172	130.533	136.278	148.421	128.036	140.755	142.418	139.94	139.085	158.507	158.122	140.401	144.323	144.624	141.036	136.267	151.796	153.928	143.493	144.768	143.206	138.188	108.812	137.071	125.088	124.593	132.792	139.638	144.701	132.507	138.772	149.597	146.68	129.507	111.052	123.459	124.438	130.645	149.64	153.835	140.654	97.0676
	18.5625	130.381	131.194	131.302	128.085	127.288	126.982	128.386	137.247	145.284	146.498	109.985	144.942	149.756	148.694	152.998	161.601	166.954	160.379	156.06	139.213	147.13	131.699	149.979	141.085	131.857	128.955	132.203	128.536	142.11	137.343	93.3723	121.017	126.764	124.701	128.054	138.567	143.27	139.64	110.218	139.828	140.744	131.811	119.061	130.771	146.006	140.528	130.024	95.155
	18.5977	85.2706	98.5375	126.203	130.097	107.849	126.385	114.242	135.14	126.245	143.19	147.881	147.781	136.208	133.971	122.127	144.368	156.539	166.337	164.605	154.826	145.687	146.383	151.601	151.005	142.039	132.201	129.092	132.303	138.526	135.924	131.918	132.768	125.146	116.964	121.896	139.932	142.768	112.756	127.1	144.766	146.784	122.486	137.034	148.644	138.977	95.5348	118.159	124.203
	18.6328	112.715	111.525	130.053	128.608	114.582	125.147	134.051	131.327	133.459	140.681	140.208	131.87	131.075	145.745	146.919	130.21	132.316	147.387	152.108	136.582	116.762	92.963	137.372	140.446	144.836	133.357	117.784	130.505	115.523	99.9686	118.73	125.791	124.81	125.597	113.819	124.07	138.553	130.231	116.521	139.84	141.227	131.05	145.377	153.352	138.309	110.226	116.908	113.974
	18.668	128.488	134.842	137.614	125.224	104.352	122.192	133.361	122.184	137.638	126.051	86.0103	123.831	131.836	136.667	144.584	134.895	94.4409	121.715	118.398	137.882	120.913	116.16	119.602	102.955	125.879	137.453	134.302	127.598	115.907	115.357	88.0349	115.175	116.169	110.213	103.95	118.417	124.79	130.79	126.978	126.907	123.919	125.109	147.228	151.396	144.387	131.404	117.443	129.71
	18.7031	111.997	132.801	124.833	129.545	130.488	119.105	128.746	139.581	136.113	120.86	119.338	131.419	129.624	125.348	138.446	120.17	119.921	127.947	135.472	139.961	128.139	107.338	119.588	124.428	121.764	127.297	132.34	86.0855	120.592	125.17	127.01	128.833	132.504	128.871	114.077	97.5658	101.552	120.002	113.762	108.219	108.412	134.303	146.562	123.199	130.454	126.556	142.742	149.424
	18.7383	145.648	136.998	120.321	121.095	128.846	123.637	121.815	130.751	114.403	122.892	125.831	119.995	106.456	134.313	134.991	130.956	124.04	96.6206	127.075	132.145	127.274	132.781	143.403	148.256	137.674	126.438	127.259	121.674	111.278	110.702	132.135	117.329	134.034	139.113	126.923	114.409	115.051	86.8419	110.602	125.288	130.192	139.335	145.808	135.961	123.424	120.822	147.463	151.499
	18.7734	142.921	137.24	97.9747	111.435	122.205	128.674	106.294	119.255	124.181	120.756	99.5338	118.733	128.583	122.357	96.9975	108.969	107.822	114.043	101.486	116.439	84.7503	124.618	151.996	154.381	141.938	129.453	108.448	111.889	112.301	108.196	135.26	138.57	135.939	137.393	96.9661	131.917	124.616	131.018	138.882	133.866	144.241	154.421	146.335	127.837	141.876	141.712	151.479	144.83
	18.8086	131.684	135.842	133.028	125.424	125.743	130.276	121.889	99.2774	112.237	117.452	114.033	113.178	132.12	120.144	108.53	109.101	104.602	120.948	127.577	130.631	127.087	134.928	151.442	147.681	115.598	102.584	123.139	105.479	111.22	130.803	137.046	123.697	97.2092	136.183	143.997	145.014	146.859	153.102	152.425	139.895	148.34	155.568	141.747	140.591	154.302	157.705	147.457	117.125
	18.8438	117.625	116.904	133.095	122.163	118.274	110.352	122.15	131.172	129.471	128.379	124.151	128.621	137.545	131.341	112.222	112.068	126.813	75.9842	133.335	131.946	130.775	98.2699	147.443	149.106	129.011	120.627	119.206	121.745	127.757	135.295	132.305	111.809	117.669	136.479	145.953	141.181	127.874	150.319	148.678	132.045	144.506	152.708	133.419	128.233	149.39	149.263	134.63	125.869
	18.8789	133.009	109.329	130.952	130.117	113.958	110.581	102.333	130.274	136.824	131.199	120.955	132.372	134.333	92.8947	125.837	128.746	138.3	143.591	142.647	125.604	124.955	131.324	149.958	154.315	138.928	116.316	118.956	108.874	130.803	124.297	122.544	126.448	100.349	123.09	116.027	138.451	144.528	133.645	111.64	137.035	151.402	149.588	125.882	126.559	136.398	115.642	120.217	126.96
	18.9141	134.39	131.391	127.01	116.331	115.978	127.256	130.987	135.931	118.041	99.3156	125.645	142.327	141.062	124.252	108.066	105.346	132.504	148.069	141.16	99.9866	132.63	129.68	150.719	149.771	130.609	116.141	135.295	138.226	138.022	136.533	134.985	129.765	117.203	108.248	108.456	127.056	133.906	126.812	111.392	127.849	150.374	147.001	123.709	124.899	120.977	118.131	101.428	118.237
	18.9492	105.313	107.037	115.221	115.297	130.027	134.416	132.189	138.053	127.609	110.82	127.868	138.902	137.388	123.873	112.144	109.998	127.921	139.039	138.972	139.032	128.377	133.895	153.351	145.226	131.355	133.378	118.849	139.187	122.98	110.752	126.345	115.474	88.8344	79.7601	72.1419	106.284	110.29	98.3319	106.486	133.235	145.444	135.235	131.392	132.438	127.806	127.732	116.911	107.102
	18.9844	110.076	109.207	112.056	113.551	118.34	133.26	126.379	137.484	129.606	110.287	127.134	92.7996	125.375	103.293	123.879	114.977	120.996	127.99	124.506	146.022	141.243	121.473	153.242	155.67	139.522	134.49	137.871	139.237	125.013	101.453	115.95	124.216	119.414	111.719	99.0555	90.2641	84.7894	99.4433	117.063	-11.8134	138.748	141.261	136.072	137.254	131.22	122.474	122.418	130.382
	19.0195	113.346	116.658	116.431	125.217	132.942	128.603	131.242	133.973	118.034	122.589	120.888	118.26	132.991	134.866	127.382	119.997	93.6231	121.342	131.593	143.91	150.051	146.508	154.653	156.258	134.236	122.202	134.654	135.784	122.482	96.6633	101.437	120.747	116.2	119.517	102.523	56.9087	62.2233	108.105	120.381	125.754	137.89	137.694	111.058	117.575	98.536	99.8801	105.101	120.89
	19.0547	134.724	143.204	142.368	133.572	140.535	139.844	138.177	132.043	120.454	111.803	125.571	132.489	144.471	135.909	115.598	121.36	110.969	99.3699	115.622	103.843	145.489	147.087	136.373	155.543	145.24	132.839	136.233	124.026	121.486	126.733	129.07	134.213	126.398	127.586	119.134	115.036	120.098	123.583	65.5231	107.082	128.161	125.459	119.589	123.919	115.831	124.76	125.548	107.566
	19.0898	143.469	150.079	143.79	122.302	136.437	148.551	140.162	78.8157	129.633	134.677	138.042	145.584	145.207	138.366	135.168	121.209	93.0977	112.421	124.953	119.89	134.134	149.395	155.708	151.502	122.854	133.265	138.88	130.693	126.743	138.893	145.775	144.656	135.631	120.787	111.907	123.577	141.44	144.118	139.34	136.039	138.908	132.672	123.921	127.313	139.149	140.045	125.681	96.1817
	19.125	148.88	125.285	137.073	119.253	135.753	134.005	139.997	131.591	113.67	135.352	95.8937	137.642	135.85	119.676	109.501	137.412	133.073	132.159	136.81	135.347	134.757	119.147	150.061	144.942	99.794	135.424	129.113	109.385	114.22	135.084	134.754	127.152	128.259	117.84	129.449	136.61	139.712	140.697	138.068	128.632	135.056	141.126	130.547	127.05	140.384	133.035	125.41	120.423
	19.1602	137.007	135.716	143.116	142.39	134.186	119.971	133.711	144.689	146.615	145.953	129.848	130.023	144.007	142.394	141.58	149.782	150.462	122.07	134.083	135.257	139.744	132.431	140.544	140.125	131.197	132.469	123.006	128.992	139.097	131.117	91.8183	110.291	122.038	125.728	114.292	126.813	97.9616	119.946	102.241	129.816	138.671	135.024	104.93	132.802	130.822	115.093	110.367	107.274
	19.1953	130.905	131.353	141.396	131.607	115.636	121.205	117.191	138.062	135.025	143.133	147.507	143.377	122.505	137.576	130.883	144.181	155.689	155.298	147.108	138.084	141.453	130.698	139.162	128.811	112.076	112.604	118.987	128.063	139.223	134.204	105.212	109.508	113.381	115.294	126.401	133.997	125.838	102.009	113.843	129.918	137.819	135.758	121.054	112.782	91.862	118.8	117.353	115.946
	19.2305	135.128	96.7128	134.019	135.368	117.272	118.912	126.548	105.905	129.661	136.397	135.596	132.407	131.115	138.109	136.47	132.515	137.544	153.381	154.262	142.908	123.464	127.542	142.539	143.868	132.939	126.801	119.378	109.491	128.032	129.339	118.302	103.329	91.4784	101.858	125.544	131.385	125.37	97.0275	97.4096	105.445	113.68	131.359	121.729	118.494	121.494	110.58	101.489	119.757
	19.2656	122.042	111.404	136.267	133.038	94.594	127.103	143.427	145.22	140.616	119.917	103.684	115.459	118.534	133.193	134.742	107.108	120.861	133.95	138.455	136.526	104.051	102.949	138.299	141.482	123.901	128.111	123.357	115.429	84.7843	114.452	120.81	119.499	116.585	118.943	84.7697	116.985	116.434	115.902	105.343	96.6623	121.468	121.037	97.0891	121.862	123.362	111.769	90.1732	99.0624
	19.3008	116.276	97.7452	136.414	141.535	133.921	138.228	148.644	153.163	145.124	131.078	135.044	134.431	129.214	123.744	134.773	121.346	117.761	124.244	133.035	139.915	122.803	113.273	136.869	138.637	121.578	115.245	94.1868	121.23	111.667	95.7021	106.88	104.531	109.811	118.71	111.678	99.6158	99.3611	119.54	121.325	116.739	124.413	114.96	105.754	122.822	116.049	69.7793	109.806	116.801
	19.3359	137.468	135.474	144.754	140.983	70.9232	127.372	137.754	141.219	134.787	129.978	138.305	112.366	139.258	140.973	133.529	112.589	104.301	116.2	137.766	141.82	136.43	120.174	139.178	137.093	110.21	113.263	123.282	111.549	112.215	77.193	114.478	98.2955	113.44	116.296	107.257	107.084	119.209	70.0575	126.464	119.801	129.878	135.369	130.159	119.869	114.38	95.8825	122.761	124.333
	19.3711	150.564	154.379	141.996	133.493	149.615	151.552	150.36	144.596	142.453	142.584	148.855	152.389	152.301	139.912	131.713	137.722	129.082	119.354	119.834	118.677	124.971	141.616	141.489	118.403	112.863	124.084	127.611	115.472	116.504	128.646	136.434	138.509	137.29	132.99	131.216	137.572	126.222	117.882	137.191	134.929	119.123	138.256	130.915	113.188	127.655	135.471	131.896	84.2578
	19.4062	150.585	140.517	148.467	152.873	154.704	147.856	136.871	131.16	141.61	147.744	144.971	147.504	145.821	141.656	142.692	141.254	122.774	126.443	120.588	71.2674	120.415	135.964	132.334	120.893	105.834	119.79	128.636	96.4268	106.41	133.096	137.826	136.092	136.225	127.528	143.543	143.342	136.102	136.668	143.718	136.828	135.016	139.143	120.544	116.586	135.317	139.939	134.874	128.987
	19.4414	143.076	127.679	134.867	135.652	140.692	116.778	125.313	125.123	110.098	136.222	115.054	123.002	124.632	126.594	123.875	146.773	140.619	136.71	131.629	131.729	128.637	107.178	115.382	98.8144	128.22	139.634	140.339	135.529	135.094	136.627	117.816	112.171	125.609	128.844	141.638	131.238	123.857	139.005	134.515	123.264	135.039	142.382	122.858	118.869	127.35	114.13	121.603	91.1225
	19.4766	131.015	97.7112	122.985	113.867	124.879	126.06	125.134	134.735	133.221	136.668	131.36	131.391	136.763	140.057	147.049	154.99	154.958	133.287	125.978	124.3	134.778	133.221	133.029	119.213	136.593	140.953	133.772	138.846	149.291	139.67	118.676	129.65	100.851	129.685	129.783	131.907	127.721	119.123	109.414	134.291	146.539	136.993	126.147	138.271	132.684	116.634	96.5065	113.348
	19.5117	125.26	111.026	119.191	113.526	108.167	117.946	121.148	134.295	122.919	134.587	142.558	139.797	119.777	134.214	124.726	143.214	151.589	151.286	141.341	132.133	126.778	126.2	139.768	147.949	144.173	128.371	145.429	149.742	148.381	126.514	131.824	135.949	134.084	123.662	97.6009	116.642	121.355	107.576	118.277	137.229	145.834	139.927	137.58	143.733	130.825	102.615	90.2143	120.68
	19.5469	107.403	108.933	119.724	127.817	122.397	116.405	132.222	99.9657	133.209	131.685	130.076	116.64	132.771	138.592	140.027	133.804	109.229	140.75	148.779	134.559	95.3678	107.331	138.566	136.977	150.015	151.865	144.701	147.763	135.344	118.717	126.446	121.95	122.676	121.627	83.8105	113.206	125.23	112.663	109.711	111.509	137.501	132.083	137.405	140.693	124.52	98.3018	113.002	135.219
	19.582	110.8	106.84	126.383	85.3389	133.58	143.276	146.061	144.328	138.43	128.379	133.552	127.916	100.328	128.635	139.244	115.188	118.507	126.931	139.031	141.388	117.618	133.822	147.892	148.374	155.366	154.673	139.9	137.063	108.139	108.863	123.733	130.785	136.633	135.019	122.099	127.312	127.02	87.7431	113.011	129.402	144.715	151.189	145.275	109.059	124.529	121.006	137.171	146.546
	19.6172	142.436	124.88	129.981	138.211	137.122	132.109	142.84	145.049	135.907	133.648	131.256	123.117	110.496	121.212	138.887	133.88	107.823	107.239	131.492	148.602	145.333	77.9973	152.31	155.258	138.43	154.557	155.137	143.425	117.787	115.925	92.1277	123.445	136.283	134.908	117.447	131.242	122.674	109.489	87.9914	130.994	143.243	145.721	141.389	133.482	125.852	116.775	145.461	145.677
	19.6523	154.209	141.826	139.078	143.322	132.914	112.912	128.928	127.918	99.3336	113.179	128.012	126.954	134.754	122.808	131.12	140.107	122.506	103.311	131.022	145.577	151.164	148.647	147.419	154.016	147.003	134.903	142.026	143.205	121.432	127.363	141.098	137.9	139.989	140.987	122.988	123.388	115.575	107.548	128.362	127.708	118.986	112.695	117.742	83.5981	134.364	141.764	143.506	133.203
	19.6875	145.443	148.196	125.833	138.384	146.025	142.37	134.662	122.91	119.761	125.725	126.19	138.674	142.666	139.503	139.782	137.931	133.661	122.576	125.178	108.361	139.229	151.578	147.914	156.042	140.331	129.859	130.324	131.788	134.438	146.9	157.715	157.824	152.94	148.515	138.39	138.66	132.298	140.132	146.495	139.855	133.055	129.069	117.791	110.462	137.533	145.511	134.512	112.317
	19.7227	93.2054	136.585	142.701	128.552	137.284	136.832	124.529	97.7132	96.9807	129.569	126.353	135.603	117.427	133.325	134.086	109.463	132.065	118.71	121.323	99.5412	132.357	148.918	159.228	154.112	136.483	138.111	135.624	128.196	133.04	155.9	155.13	144.237	141.981	138.152	154.253	148.818	144.785	151.026	148.652	126.586	129.232	125.627	106.876	124.352	135.225	130.482	123.031	104.362
	19.7578	108.491	132.383	141.915	130.151	116.641	99.6826	123.069	131.301	133.916	134.952	123.872	134.603	135.867	128.692	123.144	141.996	139.355	129.929	136.811	135.085	132.035	121.235	152.5	150.687	131.554	150.109	148.724	145.403	147.54	153.177	146.03	138.832	143.679	147.819	151.036	141.171	131.74	137.712	126.521	136.187	139.841	128.117	118.611	133.871	129.473	103.827	113.614	109.115
	19.793	120.082	131.486	139.977	131.254	104.65	105.894	134.042	142.941	126.889	131.515	132.123	135.824	125.295	132.855	135.115	141.635	146.463	140.259	140.48	113.181	137.958	125.634	139.537	147.687	148.366	141.991	130.853	144.229	154.289	134.051	123.013	135.952	117.417	125.987	121.542	139.613	134.705	47.3327	119.678	132.965	141.533	136.21	131.518	135.012	104.689	120.307	115.507	102.183
	19.8281	128.968	92.1462	133.04	136.542	117.477	123.527	143.012	144.47	137.798	135.797	133.201	132.568	122.55	128.907	125.78	130.499	146.163	155.085	152.531	143.293	131.399	129.656	139.833	126.7	148.168	138.768	148.127	150.628	148.386	136.487	99.1857	124.503	135.702	130.966	120.262	113.763	130.21	122.932	117.768	114.793	125.979	134.158	129.132	132.903	129.337	125.879	104.007	118.378
	19.8633	130.212	114.615	140.08	141.346	137.796	142.369	151.806	128.715	140.12	126.467	102.434	124.885	98.1919	123.581	134.011	117.767	117.802	144.074	150.925	136.726	104.726	123.164	142.108	154.245	161.006	156.07	136.475	131.854	127.29	127.037	105.142	115.617	137.764	135.644	104.255	121.038	126.581	97.9824	83.7939	113.325	132.571	133.299	124.722	91.1634	126.756	120.306	114.34	126.515
	19.8984	119.205	131.71	142.075	136.404	139.56	153.337	156.162	154.947	148.281	133.744	134.013	135.85	120.89	121.697	135.251	125.311	116.701	127.481	128.613	141.431	130.69	130.869	93.879	146.871	155.009	156.315	145.497	139.51	125.092	123.013	119.209	122.425	139.181	139.239	126.161	131.685	127.033	109.318	102.456	123.004	136.662	143.986	140.495	126.348	113.319	118.316	124.551	127.668
	19.9336	149.152	134.819	141.207	147.694	142.247	141.649	132.541	149.184	131.153	138.243	140.098	133.454	130.39	136.585	131.269	125.565	120.303	119.813	134.755	149.581	148.598	119.663	133.726	139.531	104.746	149.796	155.684	147.259	117.501	115.193	119.514	128.715	135.446	137.649	88.1816	126.201	125.081	90.6285	109.969	127.271	85.4051	134.656	140.858	126.271	111.41	113.276	134.214	129.106
	19.9688	160.719	159.412	146.718	139.796	140.236	151.251	152.875	143.329	130.527	115.051	125.655	133.685	134.455	134.444	98.3375	103.426	92.966	99.4127	125.402	144.277	152.254	150.429	136.48	128.027	138.901	119.424	145.162	144.665	125.12	129.483	138.823	139.351	141.193	140.125	113.594	115.713	112.275	129.752	138.17	135.556	121.066	118.713	126.491	125.114	131.095	136.052	133.667	113.762
	20.0039	151.603	159.935	154.58	149.399	155.422	157.867	150.733	111.389	128.481	126.15	117.282	135.91	138.218	130.036	119.044	108.106	108.256	68.7955	103.277	121.381	131.561	151.767	148.474	138.641	120.702	129.63	135.111	127.082	121.696	137.086	148.334	147.218	139.763	139.51	138.311	134.432	132.834	141.667	139.994	130.996	117.005	122.964	120.22	110.035	117.226	131.428	111.776	112.335
	20.0391	125.913	141.019	150.01	135.68	137.527	138.161	141.022	131.649	107.112	117.294	113.959	131.532	127.124	110.928	118.433	130.56	128.176	115.124	113.071	127.553	137.633	141.205	145.277	138.663	124.98	134.869	124.354	118.427	124.896	142.024	136.565	121.967	121.313	127.27	137.809	131.134	137.453	136.896	112.062	120.389	123.177	130.279	126.237	125.028	126.142	121.621	117.139	114.862
	20.0742	122.293	124.677	140.585	129.658	101.223	78.4427	123.93	127.32	111.728	116.809	79.2556	127.933	135.424	130.368	126.056	141.752	140.457	118.671	135.066	142.735	137.274	103.261	127.94	131.806	126.333	140.448	133.463	135.475	141.315	128.982	121.139	116.559	107.547	126.47	123.361	109.178	123.329	122.854	112.289	126.887	136.229	135.372	120.43	136.487	124.431	89.8001	96.7982	124.924
	20.1094	130.508	119.804	139.343	129.176	115.033	129.792	138.048	133.713	124.549	129.16	115.464	116.538	126.958	122.323	127.849	141.817	145.298	137.095	137.196	134.658	126.966	109.508	120.456	138.301	137.847	136.576	126.578	136.575	137.19	126.756	125.036	125.159	114.509	111.182	110.138	104.633	120.997	115.337	103.566	101.822	130.375	124.057	135.332	143.715	135.464	117.51	104.247	126.518
	20.1445	135.21	132.089	146.723	147.3	140.432	119.784	141.154	135.828	129.405	131.445	124.389	124.989	114.098	89.6992	100.479	126.83	133.59	136.129	127.767	104.95	100.985	100.792	120.921	134.382	129.503	129.377	140.175	134.563	115.071	104.943	122.533	125.578	111.359	87.4186	98.8565	102.73	109.834	92.8772	98.2105	95.3336	122.758	134.423	140.918	139.276	127.706	118.826	130.01	141.152
	20.1797	120.404	128.472	147.23	140.38	138.558	146.02	152.071	148.529	142.432	129.956	124.284	117.179	118.427	116.545	105.804	123.066	115.685	119.965	132.722	123.176	96.1773	112.641	123.32	111.227	132.419	136.427	123.51	110.037	113.29	106.82	114.512	117.003	102.143	117.058	94.2888	72.8645	107.598	78.935	96.7604	113.85	127.867	141.206	139.594	114.415	90.6143	103.471	134.809	140.99
	20.2148	125.486	132.237	137.054	141.433	139.777	144.944	152.22	151.34	144.322	139.513	134.383	123.815	123.501	112.502	113.788	132.13	129.352	109.23	136.056	138.271	130.346	134.159	142.081	141.522	138.174	132.89	123.024	127.338	124.73	116.29	111.125	123.469	128.064	130.554	124.097	113.946	116.952	118.528	122.799	130.524	122.306	126.885	128.794	101.185	120.275	136.539	142.553	135.242
	20.25	158.743	147.791	143.54	145.838	103.652	117.572	138.208	131.332	118.44	80.8405	131.087	110.364	125.94	126.248	113.644	134.195	133.079	110.273	131.456	142.35	134.693	118.443	143.946	142.413	119.486	114.493	136.314	132.991	111.895	103.72	117.549	125.454	113.224	136.038	125.114	89.2167	117.896	98.2143	122.025	130.521	124.822	125.955	123.826	123.411	140.02	148.394	139.806	106.058
	20.2852	162.769	159.315	126.207	147.878	152.214	150.117	145.593	129.144	123.081	127.711	127.016	132.346	138.05	135.831	125.161	125.67	126.711	121.4	120.374	122.862	137.625	139.027	123.234	132.236	117.75	119.747	137.237	127.95	93.6265	115.967	136.317	141.364	139.843	134.457	90.7621	123.739	116.955	111.207	124.064	110.37	91.4785	120.398	104.314	119.528	143.034	143.274	132.443	123.239
	20.3203	156.818	148.216	149.798	152.794	153.038	147.351	141.964	125.098	122.049	114.198	98.309	126.675	133.354	130.333	132.56	102.85	107.14	112.639	85.8	91.2647	124.524	138.381	136.68	129.793	98.0209	134.712	136.853	120.484	95.133	130.841	141.696	138.066	121.95	127.463	131.005	134.25	132.308	126.552	125.802	116.762	125.432	128.562	117.274	130.926	135.329	104.149	119.332	123.98
	20.3555	144.351	134.147	143.451	123.938	132.909	84.5841	118.677	124	118.297	115.265	119.958	126.488	130.956	130.767	132.787	111.293	102.811	113.179	118.276	116.373	79.0287	132.006	146.1	138.975	120.147	136.185	132.117	92.7819	123.725	128.218	128.914	109.458	110.002	109.316	108.903	126.096	135.012	125.994	92.7239	132.98	142.053	132.938	122.73	139.52	120	121.535	123.058	114.606
	20.3906	106.43	142.084	144.008	132.195	127.906	132.749	127.83	123.568	115.477	124.201	130.359	121.019	134.259	133.133	136.212	128.179	124.663	109.337	121.252	124.564	104.466	124.246	144.396	144.063	132.584	135.575	125.969	124.415	125.575	108.891	118.503	124.308	119.774	112.097	105.273	114.855	128.407	119.522	93.935	129.145	144.802	142.411	140.202	146.899	142.938	133.1	103.691	115.829
	20.4258	138.237	132.487	133.518	136.614	126.818	141.438	146.273	142.481	129.149	127.971	138.365	139.236	129.385	113.469	130.334	133.117	131.306	122.674	118.529	120.028	124.404	80.8515	138.402	138.52	122.107	129.084	114.711	115.282	124.77	88.2514	123.83	130.881	119.217	103.505	122.333	121.81	108.049	104.865	81.0807	119.483	138.126	130.798	123.902	139.578	140.736	135.142	129.985	137.642
	20.4609	88.1561	138.9	144.489	145.098	125.381	128.309	143.606	128.753	136.95	129.337	121.694	133.755	95.0068	118.548	113.602	99.4231	114.483	120.921	119.778	119.784	128.753	129.458	141.191	138.782	115.188	111.425	119.82	109.161	124.254	122.719	122.363	116.718	120.285	124.328	107.74	117.03	101.281	104.189	107.156	78.7728	128.915	132.539	125.223	91.3038	118.365	91.3712	129.548	135.735
	20.4961	139.145	142.827	151.025	142.627	79.362	130.193	139.876	136.72	135.069	127.428	127.799	131.94	128.814	115.14	108.995	112.93	79.5122	99.5602	115.423	112.954	122.093	88.4873	138.236	144.438	134.291	128.701	127.728	124.016	114.94	91.0116	103.221	79.171	114.042	129.296	124.637	120.518	108.602	77.8581	111.427	121.117	130.166	104.563	122.194	122.076	114.467	103.249	128.413	127.76
	20.5312	132.518	129.378	139.384	144.539	124.763	117.056	128.002	135.489	126.72	95.4268	115.394	110.956	121.936	131.684	135.253	129.611	114.38	121.106	129.442	127.544	118.02	104.595	135.165	139.687	117.275	109.838	118.348	94.8839	101.162	87.0985	112.226	119.224	124.751	129.876	122.293	117.297	110.206	94.6759	122.745	109.307	132.568	138.658	130.197	60.3261	122.89	125.947	118.461	110.837
	20.5664	157.489	152.975	149.598	144.687	130.935	133.431	137.289	124.113	121.092	95.789	112.968	111.92	85.4756	123.179	136.624	131.392	87.9702	120.359	135.674	140.473	135.325	115.592	132.732	135.414	107.864	96.3762	101.019	103.365	107.884	110.98	126.591	130.924	106.207	123.654	108.36	110.494	114.599	115.497	138.257	139.991	143.7	143.177	131.493	113.118	119.96	119.121	92.7032	102.457
	20.6016	153.464	156.209	144.198	129.766	145.784	142.018	143.563	142.644	134.776	127.119	124.201	118.247	113.168	97.6129	126.483	129.874	113.063	95.7937	126.714	126.688	133.555	143.96	144.696	128.896	111.426	113.457	105.417	111.612	111.852	105.444	132.329	134.053	125.98	129.554	128.716	135.939	143.322	147.148	148.901	128.402	140.382	137.901	124.024	126.568	122.755	109.408	106.24	106.133
	20.6367	140.415	124.401	146.753	143.891	135.723	116.363	131.594	133.334	121.895	99.4863	116.49	110.757	112.52	118.541	121.644	114.211	105.001	92.0998	117.833	103.405	124.003	140.179	145.214	131.632	101.94	111.327	119.052	99.2132	114.004	125.923	129.158	108.418	114.607	129.115	146.706	145.979	136.045	145.425	137.776	143.686	152.504	151.036	140.784	135.546	122.66	105.468	102.465	103.086
	20.6719	111.437	136.793	138.881	123.269	98.2686	115.217	133.756	126.691	113.477	112.223	78.4383	124.538	134.577	127.754	118.984	129.462	128.149	129.914	126.715	119.022	125.781	72.8653	137.898	142.969	128.614	111.033	115.922	108.953	110.861	114.138	108.991	119.943	123.033	135.286	145.532	145.407	137.831	133.665	106.121	129.754	152.147	151.161	113.415	132.771	110.524	115.114	116.5	110.806
	20.707	136.63	136.814	131.387	102.447	106.316	114.922	133.253	132.235	117.121	97.8059	117.529	134.475	137.283	130.723	134.166	144.063	147.082	124.79	128.933	126.622	127.057	112.25	134.508	143.753	126.778	101.346	116.627	109.015	105.05	106.692	110.588	121.232	103.506	119.372	114.934	136.218	141.194	125.854	98.0577	116.778	142.197	145.478	135.873	134.965	127.807	111.876	117.23	97.4369
	20.7422	127.9	113.607	118.526	127.485	122.108	116.593	124.607	117.632	99.9993	94.9732	107.891	131.838	131.331	115.267	114.649	139.825	151.867	150.76	145.919	134.48	134.832	137.045	143.363	143.875	120.199	97.6977	118.236	117.234	84.52	103.455	97.7545	114.441	118.362	114.005	101.354	121.518	129.831	113.167	78.4941	95.659	135.257	137.722	115.139	115.443	123.285	116.448	121.528	125.652
	20.7773	123.652	103.808	114.441	122.563	112.125	91.7597	118.102	128.877	125.736	119.504	117.666	121.547	114.602	134.401	139.687	139.835	133.073	145.194	148.695	134.53	129.646	125.021	130.018	140.862	131.024	116.775	124.2	119.36	109.182	117.042	119.126	105.726	115.164	112.3	56.6424	115.127	121.44	95.761	97.8079	120.761	139.566	142.546	135.097	124.705	121.173	95.5907	115.229	123.928
	20.8125	109.271	119.543	112.031	105.018	125.968	127.666	127.448	127.351	129.939	125.871	115.997	130.921	132.696	107.276	138.305	133.51	90.7864	124.715	134.386	134.021	124.323	106.606	131.737	131.473	109.968	124.138	116.796	108.686	87.5051	125.508	124.286	100.631	124.954	123.261	112.485	121.099	123.443	101.934	89.4937	112.808	136.161	126.293	123.71	132.542	119.426	43.4865	107.779	119.029
	20.8477	138.269	119.395	113.959	123.787	109.045	136.749	129.159	122.545	80.3821	119.361	135.616	133.051	138.316	144.192	147.554	141.543	124.595	123.276	116.316	143.04	141.592	128.42	130.262	126.745	92.4565	117.933	114.246	110.157	119.61	125.431	130.772	124.73	110.766	127.192	113.486	117.74	121.973	118.783	106.231	101.508	131.238	134.117	123.039	112.887	120.766	102.846	90.378	106.931
	20.8828	143.427	138.218	132.316	135.641	137.755	137.33	141.188	145.009	139.143	135.061	144.19	138.364	142.007	134.708	140.528	142.141	114.846	116.385	130.382	147.05	151.522	139.121	136.948	134.787	127.603	126.322	93.6417	116.22	103.684	99.9588	127.695	138.218	133.653	135.673	126.674	106.127	115.672	121.827	131.211	125.41	129.139	133.663	116.095	90.0807	123.353	121.067	100.858	101.616
	20.918	129.204	135.614	108.691	134.957	142.06	133.287	139.619	149.747	149.097	148.94	137.388	139.387	143.34	140.265	140.818	140.144	131.805	118.45	126.416	129.604	144.302	153.283	148.492	111.569	133.033	132.443	121.575	111.071	114.197	111.592	126.873	139.552	139.28	123.024	132.21	129.664	132.828	138.405	136.538	127.647	103.512	126.99	123.234	125.865	128.787	122.334	105.653	96.0856
	20.9531	102.957	122.7	133.368	120.408	130.756	115.714	144.17	142.686	129.101	144.834	130.341	123.32	108.163	133.355	127.31	110.052	114.912	99.4344	115.262	104.177	129.341	141.019	148.479	146.55	124.65	124.684	122.808	109.428	105.972	128.898	129.045	110.062	132.311	128.797	135.279	128.718	115.522	137.434	125.919	124.95	135.707	125.233	115.711	129.418	119.716	78.0617	109.65	83.8912
	20.9883	100.774	119.873	130.968	130.781	135.211	137.355	139.317	143.872	138.879	137.405	123.998	113.821	114.808	119.052	120.67	94.2161	112.153	109.687	106.528	113.083	128.272	122.613	139.952	149.548	140.834	132.418	127.226	127.878	132.722	124.513	128.109	131.212	123.467	115.425	126.611	128.529	128.844	118.429	127.691	134.674	138.602	120.765	122.48	127.98	99.6306	106.47	115.803	124.124
	21.0234	100.988	82.044	118.492	116.163	135.47	136.476	105.112	135.169	128.408	130.115	136.201	132.468	124.081	122.936	123.454	127.968	128.263	117.867	113.428	128.653	137.673	129.299	132.354	147.608	129.848	124.173	126.877	131.558	138.243	125.4	125.726	128.71	118.15	114.01	100.911	107.762	123.499	116.437	111.895	112.915	135.482	132.496	125.977	125.076	117.696	104.572	99.0097	121.127
	21.0586	87.1743	98.4893	120.684	125.482	129.502	115.648	130.916	120.441	131.049	127.51	124.863	133.514	131.266	118.571	72.3688	125.473	129.508	108.028	112.994	107.549	132.593	137.446	141.619	143.086	130.019	123.081	127.066	133.528	137.21	113.917	117.231	113.893	81.2528	109.303	102.828	95.1594	114.285	119.706	122.232	108.758	125.885	127.775	98.1755	103.341	101.985	79.1976	108.563	120.374
	21.0938	107.976	116.376	124.936	123.518	130.008	129.547	130.286	124.317	125.072	116.883	110.687	95.5996	120.881	96.3817	114.483	118.554	105.384	122.026	128.171	125.676	126.437	117.171	128.726	130.237	116.072	121.243	120.342	126.267	126.656	122.746	119.489	96.1545	112.439	97.3455	101.134	110.005	100.395	102.702	112.578	117.75	133.071	134.463	116.007	95.2378	111.075	112.154	94.7934	122.23
	21.1289	128.106	130.243	106.975	111.854	130.082	115.896	125.618	118.922	112.438	105.834	90.7714	116.471	124.75	127.11	112.14	112.166	119.29	120.774	118.336	124.028	104.976	109.437	130.012	133.973	128.277	135.642	131.539	109.778	114.784	112.954	121.056	123.684	127.096	123.127	114.866	89.6888	93.8062	101.951	105.307	114.7	136.127	137.803	123.881	112.143	126.261	128.232	120.069	125.056
	21.1641	143.728	137.027	122.356	127.473	126.445	128.2	133.862	126.433	116.128	117.487	126.973	121.489	106.915	125.879	124.753	125.513	121.251	108.313	99.9848	112.847	104.013	119.41	124.859	135.425	125.712	129.327	136.94	126.428	125.739	119.194	94.0186	118.561	99.3178	131.406	122.967	95.1135	76.5437	68.352	106.466	113.46	123.375	131.079	110.46	102.979	128.132	129.323	99.4275	119.973
	21.1992	134.137	137.828	103.715	135.288	128.778	137.025	138.963	136.683	135.736	135.443	132.089	125.071	123.159	115.646	90.0117	117.526	112.662	104.262	118.854	118.711	118.818	119.422	112.742	129.703	132.495	134.766	135.171	123.373	114.708	108.818	104.122	123.096	130.75	138.29	134.792	116.18	89.4596	61.5315	109.504	122.777	131.44	128.924	102.75	116.026	111.977	120.892	121.293	65.5888
	21.2344	132.734	118.714	144.404	148.284	145.393	132.237	115.249	110.342	117.492	122.084	112.723	90.2852	117.771	117.06	93.4309	97.7539	94.6474	102.21	106.493	104.432	118.595	115.322	111.619	114.41	110.319	120.88	121.403	102.766	39.6189	96.5702	87.1224	119.689	132.757	122.292	135.175	124.018	91.9999	109.802	105.476	119.661	139.013	133.917	103.32	115.849	103.15	108.706	119.845	125.362
	21.2695	139.46	138.959	146.581	138.58	132.542	122.152	113.295	124.355	120.824	117.393	89.2148	104.373	112.563	125.153	111.116	113.302	118.861	109.354	105.18	114.969	110.876	94.906	99.4909	101.074	106.616	115.52	111.983	108.783	117.707	121.646	117.611	125.1	128.173	123.314	129.93	132.841	124.802	108.882	107.499	125.287	137.054	133.798	123.297	124.422	111.122	111.918	112.875	124.412
	21.3047	138.318	134.715	141.747	120.272	101.845	114.845	111.214	133.619	131.624	122.704	125.643	126.641	131.518	138.65	137.529	135.656	135.224	130.483	126.574	124.514	116.716	113.553	127.368	131.469	124.809	129.676	126.807	119.076	130.194	127.87	113.956	109.526	125.307	80.0174	117.362	112.26	123.249	106.627	103.692	120.464	122.017	115.837	121.245	125.065	118.797	94.0835	128.435	141.378
	21.3398	140.361	137.561	130.288	132.331	123.513	122.252	128.055	136.106	123.331	104.117	119.872	122.509	103.482	133.773	130.982	115.919	126.615	122.034	112.32	111.554	112.847	117.528	131.164	138.537	134.476	135.305	135.235	127.301	128.373	112.728	93.5113	112.672	122.511	124.882	116.515	107.303	113.512	113.943	111.25	124.631	128.365	136.846	132.768	108.351	101.709	124.249	142.104	143.419
	21.375	103.019	129.511	123.39	131.836	129.129	119.093	122.978	133.658	123.046	99.86	103.949	107.954	117.076	121.43	124.751	118.497	102.508	124.973	129.156	126.342	118.332	98.6669	120.643	127.041	120.827	122.671	139.18	133.309	104.03	107.854	95.9841	77.39	116.009	116.882	120.281	102.418	104.073	92.0521	111.263	124.178	136.69	143.601	141.611	111.805	111.818	131.293	144.743	138.823
	21.4102	134.63	120.777	129.344	120.244	106.044	129.886	133.855	125.861	97.2075	115.988	96.7391	84.3807	107.413	89.1242	110.639	119.9	125.043	130.427	133.345	129.717	113.998	110.36	105.417	116.982	118.861	129.288	126.667	127.934	114.907	111.649	95.3912	103.504	116.907	111.451	119.794	128.847	124.432	118.528	110.419	119.457	104.178	127.778	139.027	139.706	140.96	146.006	140.073	118.679
	21.4453	140.643	125.131	114.31	102.43	123.586	128.834	114.693	125.179	126.492	119.978	105.753	106.617	115.574	117.165	105.857	104.2	108.89	119.247	119.28	130.455	106.181	82.4547	124.193	137.221	139.943	134.191	129.922	126.722	117.191	121.434	96.4176	110.965	119.245	113.703	107.89	124.487	126.631	104.385	124.075	127.269	113.881	107.248	123.567	128.158	141.437	137.573	121.891	117.28
	21.4805	139.741	118.829	105.053	121.182	129.551	124.765	134.835	133.043	122.236	117.398	130.721	121.246	124.765	131.095	131.091	123.857	65.9858	124.7	138.86	143.898	135.515	102.651	132.41	141.782	113.743	133.738	134.03	131.768	127.065	126.864	120.519	112.414	105.439	116.486	109.472	108.614	105.271	129.377	133.078	123.938	127.714	119.495	102.718	118.789	127.228	109.849	74.5433	110.291
	21.5156	139.713	133.513	136.899	143.559	147.849	147.287	141.141	121.801	120.645	129.035	136.226	137.366	133.663	102.873	130.392	135.115	124.838	113.533	129.533	143.928	147.2	142.506	144.462	144.151	137.269	126.796	95.8352	119.354	96.9494	124.766	130.572	121.507	110.456	118.865	112.209	114.31	126.135	135.349	137.356	130.2	134.492	131.977	130.711	133.529	117.961	93.9204	96.9026	118.239
	21.5508	137.703	134.87	138.45	143.269	138.258	137.867	133.918	117.405	99.2812	117.46	111.078	123.74	116.92	126.117	129.57	130.811	116.95	66.7998	112.403	117.8	135.9	144.556	116.518	134.599	127.294	128.8	111.499	88.3249	109.475	123.106	113.899	111.672	105.83	121.648	123.734	110.922	118.31	119.55	117.152	134.156	137.392	116.737	129.119	137.101	126.227	121.302	116.605	103.114
	21.5859	96.8964	120.07	122.611	125.989	86.9534	98.7385	121.807	102.92	125.741	119.015	110.054	117.392	119.394	126.881	105.269	125.551	103.239	105.571	117.569	107.826	108.481	139.027	139.385	131.905	126.72	131.526	124.707	115.898	122.151	120.497	75.2184	92.9373	117.161	120.639	114.384	112.225	105.602	56.6513	90.625	122.941	129.107	114.314	126.383	127.695	127.758	126.288	129.234	127.645
	21.6211	131.172	124.528	127.515	117.017	111.268	127.573	135.772	136.092	132.851	117.267	107.39	115.508	110.681	129.938	133.302	128.783	120.422	124.694	125.624	119.68	124.293	136.392	138.481	103.122	131.652	135.907	119.866	121.462	127.332	123.833	110.541	102.315	107.675	105.663	103.385	120.235	120.398	110.983	109.152	119.572	113.687	115.512	122.018	109.149	117.556	103.588	129.409	123.82
	21.6562	125.675	107.286	123.946	124.633	114.788	122.793	138.739	127.12	126.6	101.576	121.606	115.727	117.557	124.328	108.795	132.569	122.684	136.257	125.399	117.635	100.098	105.915	135.64	131.303	112.334	125.634	127.003	124.972	89.9112	120.497	117.491	110.127	110.576	109.931	112.927	112.33	116.577	113.418	118.457	115.545	102.719	118.214	113.708	113.821	114.784	119.682	131.171	125.218
	21.6914	125.908	124.493	134.627	132.782	112.575	109.008	137.393	141.687	141.253	140.032	131.846	113.664	118.67	132.467	136.149	134.281	125.076	143.615	144.737	132.943	118.901	125.337	141.931	138.319	119.492	98.66	125.22	126.892	125.355	114.684	103.89	122.64	114.856	95.2498	109.485	108.172	111.334	103.472	90.7003	108.536	83.6828	111.832	122.425	129.98	133.351	134.39	132.56	116.307
	21.7266	122.315	124.062	126.247	128.983	114.703	115.916	137.235	143.354	141.525	140.165	136.118	107.807	130.418	119.126	133.074	136.394	131.089	139.409	142.514	131.098	107.605	132.657	143.304	139.539	132.874	123.506	99.7679	91.4464	115.732	114.833	113.646	118.665	118.349	109.617	106.371	111.11	111.087	118.42	123.781	124.242	109.452	83.0982	111.046	135.698	141.244	132.855	124.69	123.42
	21.7617	123.289	112.797	110.923	125.894	124.597	127.18	117.692	124.335	101.045	103.754	138.362	126.819	134.621	141.452	138.352	124.437	112.865	125.364	122.987	143.262	134.099	129.357	141.479	118.868	131.569	118.674	76.0876	94.1407	115.583	100.985	114.596	109.916	121.095	115.949	98.3392	64.0469	107.166	120.898	135.354	130.029	122.119	108.322	107.468	127.681	131.943	108.517	95.5738	104.56
	21.7969	117.028	108.507	84.3097	133.159	142.708	134.989	113.41	114.257	121.986	133.982	145.304	145.492	149.362	150.169	130.109	103.628	108.656	120.555	139.06	149.571	146.165	127.421	144.661	141.167	113.964	129.916	126.6	127.682	130.432	118.01	116.396	134.787	139.437	136.275	121.592	98.4803	124.773	138.916	140.344	115.842	129.753	126.486	110.682	123.865	121.191	103.044	105.819	121.972
	21.832	130.512	64.4218	122.259	138.906	141.293	133.015	110.876	119.401	112.335	135.458	132.36	143.142	149.618	145.444	128.678	96.8485	97.6203	110.467	120.574	142.815	146.559	137.009	145.443	147.715	136.576	133.323	121.447	118.758	131.749	135.733	133.571	130.941	131.783	132.926	137.073	127.289	125.79	137.944	131.003	137.019	138.157	115.209	125.688	134.844	128.033	111.226	95.5141	120.644
	21.8672	134.977	132.694	137.544	131.348	122.214	86.1209	129.519	129.75	128.461	128.171	117.599	122.301	120.384	124.127	117.806	106.396	113.358	116.128	107.759	125.692	139.59	134.048	139.352	150.609	128.781	120.967	123.869	115.833	104.232	130.008	125.515	107.826	119.896	123.691	137.774	131.442	123.162	122.797	121.119	131.481	136.272	131.855	129.174	128.101	128.009	122.954	99.1541	122.959
	21.9023	125.293	122.294	139.358	125.643	117.943	125.801	122.703	130.289	114.973	121.842	111.025	110.487	116.277	118.884	120.452	113.187	122.165	129.812	111.491	110.532	110.313	133.029	149.431	150.938	136.546	115.244	109.082	123.063	126.42	114.233	110.931	118.326	111.628	119.954	125.324	131.17	127.498	113.408	125.932	118.913	108.491	117.407	99.1097	108.484	115.17	111.839	117.759	117.439
	21.9375	124.343	130.277	138.429	124.237	125.796	124.833	102.597	119.414	125.131	125.43	125.134	123.808	115.799	122.128	128.781	136.384	140.121	133.807	118.282	57.9192	104.756	92.0619	144.385	143.881	111.924	111.411	92.9077	108.884	117.308	123.26	123.304	109.67	94.6149	87.1509	102.524	114.498	126.203	121.451	111.831	93.7757	118.624	119.96	105.88	121.362	123.942	112.087	111.467	114.505
	21.9727	115.475	105.3	138.121	147.555	143.316	122.319	133.709	121.816	136.409	124.523	117.044	124.083	106.167	110.786	86.0448	133.458	141.439	124.452	121.521	122.796	113.529	127.395	145.811	140.35	110.262	109.751	105.536	105.193	99.8477	117.54	121.442	110.367	88.4282	105.591	110.571	124.85	118.707	93.3791	113.255	107.027	118.776	127.814	120.422	120.903	112.856	113.593	87.3792	118.745
	22.0078	134.643	137.212	146.648	141.12	139.409	152.173	154.281	152.706	146.079	132.523	111.465	122.9	114	114.301	124.379	126.877	123.888	137.441	138.977	134.131	119.309	131.155	144.659	143.43	125.821	121.327	87.2927	102.653	108.531	111.985	104.16	114.225	123.509	120.114	116.58	124.787	113.012	96.803	106.397	116.265	125.047	134.49	125.241	99.0463	114.761	117.267	119.014	109.484
	22.043	127.701	133.741	135.53	144.806	143.421	148.389	144.887	149.257	134.423	112.158	114.86	129.148	129.811	113.271	113.554	115.907	114.615	125.436	132.206	120.689	120.041	96.4909	133.396	132.82	134.958	137.617	126.014	119.369	118.089	116.342	126.431	130.05	130.093	130.612	108.033	119.026	118.599	115.631	120.086	127.272	114.203	129.17	128.07	120.966	127.269	120.004	99.6078	94.4521
	22.0781	155.562	152.022	149.976	151.416	127.428	147.667	143.113	145.294	130.456	130.27	132.462	127.514	126.939	116.35	95.554	91.8278	107.782	95.2275	120.628	114.029	109.917	105.704	130.366	129.071	128.803	138.337	143.61	140.537	132.388	111.454	129.976	137.182	127.169	136.214	124.223	116.669	84.3677	131.753	137.224	123.645	111.402	127.559	125.033	116.42	122.636	111.036	84.9864	110.481
	22.1133	156.801	154.759	125.842	152.631	160.146	156.305	140.599	139.092	142.025	143.304	135.303	113.321	120.433	121.211	95.1537	96.01	106.647	116.752	115.373	85.7067	115.19	121.94	138.036	139.147	108.082	119.288	132.212	138.178	112.425	128.726	142.897	146.858	142.657	139.129	123.571	123.375	132.694	134.532	134.066	129.163	125.147	123.363	124.831	129.721	96.1611	91.8533	94.786	117.287
	22.1484	151.314	123.506	150.978	154.343	154.398	147.822	138.103	131.462	114.883	138.192	119.952	102.071	114.284	121.688	111.428	102.45	55.9578	106.068	105.045	106.127	115.64	109.59	139.83	142.358	117.481	101.843	118.598	128.659	122.1	125.152	137.308	134.669	120.263	113.177	139.755	141.524	129.736	95.6669	108.869	120.105	136.025	132.281	132.631	134.841	120.291	105.934	118.133	134.056
	22.1836	142.729	146.204	153.235	123.337	135.455	114.263	139.295	137.928	134.11	132.637	127.665	118.381	122.511	112.649	68.6316	105.642	97.7638	89.9848	71.9973	89.3237	105.829	120.464	143.527	146.185	125.278	107.057	111.982	118.17	97.6111	99.0437	111.058	114.845	99.0408	125.332	138.393	137.222	120.056	118.958	118.382	117.558	127.54	125.766	127.962	134.287	123.398	109.314	132.836	137.507
	22.2188	144.861	147.829	153.689	146.575	132.895	128.724	128.579	117.77	103.524	104.711	120.874	134.818	128.979	105.785	99.6636	115.59	107.628	103.026	100.254	105.592	99.353	123.456	146.987	148.08	122.404	101.109	100.722	106.908	90.4411	77.7411	83.8072	97.9772	109.029	114.1	118.674	123.826	117.509	119.443	97.467	102.715	121.897	128.952	125.295	116.376	99.912	106.915	134.002	139.34
	22.2539	142.782	131.343	138.768	141.737	107.401	106.295	105.984	105.906	105.352	108.311	117.888	131.773	125.811	84.4584	114.084	119.631	122.339	105.179	113.801	117.294	111.948	97.4254	143.957	146.674	127.667	111.63	105.588	97.2549	106.756	90.534	53.5142	74.6211	102.357	102.906	101.236	113.003	118.056	112.287	111.827	123.376	136.336	136.553	116.235	105.853	107.18	116.1	124.897	125.399
	22.2891	124.007	104.961	131.122	138.781	130.77	104.017	117.276	125.682	124.095	115.386	111.19	118.051	121.138	118.752	107.703	106.81	122.743	120.612	122.798	115.248	94.4423	124.917	143.123	141.988	115.219	111.363	119.046	109.242	99.8624	114.713	113.349	117.569	121.346	112.818	101.232	123.852	110.248	107.032	96.1368	117.727	128.873	133.503	113.718	113.15	128.153	124.759	95.7485	111.826
	22.3242	120.228	124.162	130.219	117.222	120.074	126.719	134.277	135.453	129.416	124.196	109.882	112.435	103.593	124.626	108.958	109.172	110.46	120.868	123.179	118.364	110.782	108.903	140.111	134.608	99.111	112.358	119.611	113.665	96.1505	116.242	116.531	104.832	125.697	124.017	121.277	124.833	124.715	95.832	121.902	123.082	126.589	121.283	107.251	122.379	131.519	123.173	108.146	120.916
	22.3594	117.633	119.319	134.977	127.025	119.03	127.819	125.972	130.588	83.8654	110.176	117.938	126.091	128.338	130.232	126.884	121.175	112.211	109.754	86.4482	104.986	90.5196	122.761	141.474	137.469	123.475	122.369	129.198	131.485	121.676	121.532	118.05	115.141	103.64	124.652	96.4627	116.016	118.424	127.824	135.95	129.871	126.36	122.924	105.976	119.939	128.268	106.264	61.4459	115.937
	22.3945	135.955	144.583	141.599	145.655	147.07	132.099	111.611	126.198	129.152	119.387	120.493	110.795	115.118	102.719	128.89	124.557	100.821	105.119	22.915	110.991	109.412	123.257	144.208	138.298	119.678	133.027	134.034	132.607	132.294	122.826	122.399	130.884	125.679	116.266	118.844	124.59	126.997	138.847	137.644	133.166	131.013	135.822	125.147	122.035	112.756	113.688	106.512	123.834
	22.4297	147.971	146.056	132.494	145.915	153.107	146.322	132.463	132.966	129.719	112.073	118.933	122.126	120.124	119.471	121.853	118.214	94.83	97.2326	113.141	127.945	129.67	131.438	140.739	141.551	130.074	115.662	106.366	96.1358	110.985	128.892	130.053	134.261	131.034	111.805	117.17	131.691	136.221	131.489	74.0819	128.988	137.452	127.092	131.125	128.17	112.319	113.373	84.1867	121.953
	22.4648	144.076	108.889	141.382	146.624	140.207	130.55	142.455	132.585	118.166	130.81	128.639	113.63	121.747	114.194	104.989	117.241	93.3011	95.0151	117.269	131.898	136.404	135.437	127.756	136.111	88.347	111.99	107.409	78.478	94.1585	122.625	110.742	125.465	128.139	101.524	121.73	100.229	123.281	102.408	122.27	94.6632	129.77	129.247	126.759	120.908	123.064	102.355	115.962	126.765
	22.5	110.248	137.529	142.467	124.17	118.018	130.314	134.486	133.171	133.635	133.91	133.118	121.428	121.016	110.34	116.204	130.097	121.103	117.805	126.663	116.431	113.756	146.292	152.51	144.273	102.124	126.83	134.099	131.481	132.258	128.978	98.0544	126.612	123.262	113.29	106.787	127.252	133.112	135.731	138.331	134.19	118.448	129.879	132.325	124.248	128.531	107.737	129.685	133.269
	22.5352	124.402	126.474	134.897	129.365	108.342	129.449	124.032	115.465	112.976	97.6267	123.175	120.858	96.3394	123.329	133.768	138.197	127.228	124.875	129.415	118.473	135.019	147.7	154.189	146.409	135.019	138.711	133.453	138.411	141.665	130.374	120.847	124.144	112.545	100.811	113.992	130.519	125.093	130.414	144.759	141.814	127.874	103.216	127.882	125.443	137.081	138.156	139.637	126.926
	22.5703	117.855	94.9211	121.626	127.467	117.093	119.985	129.149	118.664	115.024	95.6023	115.358	116.152	109.724	113.55	119.819	134.401	134.477	91.813	133.509	134.962	129.37	114.351	143.859	138.811	127.966	140.247	133.482	136.6	134.048	114.487	107.439	107.802	117.509	107.664	105.852	124.631	136.413	139.082	121.694	137.019	142.419	136.617	132.032	126.6	141.585	148.513	140.85	122.552
	22.6055	104.043	82.0996	117.57	113.173	109.959	115.843	129.734	121.933	125.972	129.239	121.302	120.59	124.779	123.018	120.282	126.756	134.48	138.507	132.62	108.703	126.946	100.48	133.29	136.879	132.677	109.837	136.483	134.12	91.8808	113.963	116.77	112.302	119.025	117.533	110.492	120.902	138.287	140.86	131.12	113.834	139.621	138.841	94.9104	121.626	135.681	139.579	119.108	113.913
	22.6406	123.3	113.715	119.888	118.731	114.948	115.982	129.648	131.369	127.323	119.009	127.72	136.309	135.936	119.173	120.568	112.584	117.907	139.265	140.609	132.214	121.54	122.606	132.12	114.807	127.142	119.411	128.25	131.637	111.16	101.356	112.271	105.676	108.751	113.997	122.568	117.397	123.917	126.358	126.398	124.841	136.191	137.6	127.281	117.416	125.801	124.877	112.222	59.8283
	22.6758	142.525	132.443	134.303	137.545	129.731	123.652	91.6799	121.252	110.282	116.421	130.309	127.494	126.562	132.101	129.784	120.105	110.351	128.668	128.037	117.663	96.8211	111.069	128.393	136.564	138.927	131.631	134.295	125.114	109.629	125.913	124.233	118.203	111.687	102.386	120.222	122.599	123.076	119.35	118.177	90.9543	124.73	125.918	90.1425	126.491	121.619	70.7628	108.448	111.716
	22.7109	142.418	137.08	130.887	134.243	125.49	132.326	131.097	116.411	116.836	132.535	138.547	141.739	141.864	126.898	130.513	128.622	110.634	126.76	128.573	136.963	131.985	126.831	102.113	130.822	126.431	134.711	135.222	132.138	127.632	124.132	128.009	128.154	132.894	135.703	132.982	99.9097	125.425	132.578	128.004	118.791	86.2955	113.336	121.452	124.435	118.918	94.6444	72.0699	108.952
	22.7461	134.418	105.321	122.363	131.744	123.939	128.502	131.492	125.085	129.826	129.205	112.535	142.313	147.825	143.549	141.37	134.387	122.017	129.903	136.751	146.402	147.584	129.021	119.422	132.351	125.616	125.961	96.3619	119.854	125.094	110.138	118.229	86.0954	125.748	135.941	134.465	125.769	111.086	125.252	115.737	103.517	106.699	109.513	106.062	102.838	111.998	98.0978	97.1128	106.981
	22.7812	134.716	136.101	141.73	140.261	117.443	116.762	112.92	96.4425	130.915	133.82	119.419	125.568	133.799	136.85	139.682	130.848	74.3303	122.216	96.8392	137.549	146.332	143.452	128.707	125.728	130.471	115.233	104.842	105.261	109.257	122.256	120.287	100.259	110.175	107.791	112.193	118.554	114.965	120.833	117.547	102.345	78.3622	75.1389	103.857	100.388	73.9316	105.364	115.287	121.688
	22.8164	113.421	121.173	134.28	135.961	128.011	115.661	63.8883	115.305	106.23	127.281	130.72	124.662	103.824	107.737	105.483	127.195	84.0991	130.15	130.404	94.039	123.918	142.414	136.724	127.832	85.2245	118.543	116.521	113.629	113.678	100.453	106.388	116.178	108.145	86.948	68.4464	91.9785	102.198	106.281	120.816	111.73	88.7408	99.456	115.801	118.443	113.805	103.526	111.258	108.23
	22.8516	121.768	96.1049	113.955	113.315	107.294	117.524	111.411	115.333	119.96	118.473	122.994	128.487	106.754	111.001	124.469	135.887	137.521	137.403	136.547	124.244	120.324	133.71	140.586	133.467	125.287	132.106	122.895	109.551	115.135	80.2231	113.774	115.56	109.69	95.5499	85.9841	89.4607	94.2586	110.064	112.952	100.126	106.889	118.773	116.608	111.37	127.707	128.516	121.209	117.532
	22.8867	114.518	120.4	116.035	85.9973	108.533	95.6953	123.953	131.834	142.461	134.937	125.16	114.432	123.128	127.517	49.2926	139.08	139.546	112.775	138.465	130.576	105.14	110.954	120.946	126.987	117.831	135.949	135.355	129.549	125.986	121.551	121.498	108.444	108.141	100.995	104.647	102.772	102.376	101.818	105.876	112.167	123.517	128.909	124.394	116.48	121.408	124.856	117.202	98.4782
	22.9219	127.865	124.642	121.956	108.546	120.398	133.907	143.901	149.205	147.438	142.645	129.702	113.854	113.089	131.816	136.588	138.864	136.952	135.91	131.611	121.013	58.5069	95.2652	110.291	128.031	123.86	126.805	127.022	100.469	119.89	110.084	103.952	124.817	123.913	115.455	119.018	116.788	86.1267	101.512	110.212	118.555	104.964	119.745	122.612	100.627	102.767	73.7068	112.864	114.163
	22.957	134.571	127.032	111.015	103.913	119.869	130.075	137.405	138.897	127.724	118.016	138.315	135.926	133.09	106.727	128.489	118.986	97.0136	119.408	67.5719	119.246	107.549	89.7169	111.281	128.751	125.01	113.746	110.815	119.681	92.2933	103.368	115.631	117.973	113.721	116.371	123.136	120.738	99.1948	105.427	112.049	110.526	106.409	96.9956	116.651	96.9541	112.321	124.157	119.448	114.602
	22.9922	144.93	141.714	131.757	131.963	122.53	124.238	115.185	123.897	106.037	124.592	135.76	105.763	135.137	137.223	127.361	75.8381	109.185	99.4358	119.986	127.286	114.91	99.2109	96.7111	130.804	132.914	128.147	129.739	129.713	120.861	116.405	116.731	128.106	124.614	120.461	119.805	113.028	113.762	116.666	114.984	112.268	121.075	116.683	110.906	115.401	127.628	132.473	131.563	115.852
	23.0273	140.575	142.961	140.224	122.746	126.607	134.645	136.735	129.7	116.189	123.837	129.736	137.929	143.116	137.806	123.066	103.627	112.757	111.996	122.17	133.261	120.119	112.647	123.549	135.492	121.242	121.729	129.629	126.032	95.6088	126.926	139.742	142.508	137.255	132.934	128.812	120.498	123.161	109.017	119	109.185	119.942	129.874	122.754	125.051	123.651	94.2786	128.871	128.508
	23.0625	134.701	106.058	129.802	122.36	115.769	118.29	127.074	128.352	109.466	102.283	98.7266	127.888	136.88	120.486	100.67	108.252	116.155	115.282	108.04	138.507	143.696	136.213	129.332	143.003	138.708	114.517	108.786	110.347	109.181	134.097	137.112	131.542	126.363	118.622	134.598	122.218	122.829	121.84	119.716	114.701	121.087	121.758	122.201	127.694	111.575	109.531	122.495	126.097
	23.0977	129.525	105.88	116.139	110.039	81.9223	82.6637	96.7026	126.228	125	106.767	102.226	122.171	124.449	112.926	101.991	111.011	112.579	92.5247	124.321	133.813	139.893	145.997	140.539	138.94	133.944	127.066	109.945	122.395	136.03	131.052	112.03	112.512	123.103	127.451	132.688	125.457	124.806	125.329	113.655	95.6995	120.847	93.7245	100.323	125.996	122.719	109.045	103.242	112.919
	23.1328	129.704	110.016	44.5671	90.1542	94.2223	102.131	110.964	127.202	122.377	91.5819	114.7	117.397	109.535	104.31	121.405	123.113	122.347	125.871	121.514	122.68	128.508	139.337	122.976	124.231	123.873	129.755	139.067	142.575	145.39	138.915	128.205	126.776	117.492	113.855	122.567	111.372	116.903	116.019	91.1066	122.561	127.906	121.315	116.037	125.636	131.754	124.886	108.764	101.786
	23.168	127.427	120.935	111.394	105.748	100.641	100.116	119.247	110.149	126.875	102.864	125.186	111.761	122.436	133.72	139.325	142.933	141.16	125.537	113.217	129.154	135.36	121.446	117.656	118.941	134.406	134.924	127.633	130.796	132.022	135.32	122.974	96.1908	117.128	110.374	116.067	107.823	89.9231	101.461	119.086	123.868	124.425	116.297	103.777	112.498	129.104	113.037	104.542	100.737
	23.2031	108.271	98.2597	110.281	117.284	112.042	119.459	132.965	137.263	143.298	143.222	138.073	124.144	107.829	135.468	131.514	132.112	147.618	135.918	134.087	127.238	133.879	125.98	122.178	113.885	122.715	124.843	109.179	110.508	115.158	117.132	86.6959	113.31	120.188	113.508	119.518	117.308	100.573	87.4103	109.851	108.469	100.597	101.255	81.7482	117.414	130.871	123.488	117.276	97.6776
	23.2383	116.604	107.616	120.508	127.597	113.627	125.621	137.507	143.367	135.882	136.499	133.031	111.909	107.691	127.967	135.687	137.442	144.838	151.884	147.319	134.532	136.198	127.723	131.071	130.157	126.84	103.222	109.854	104.17	104.674	106.448	108.584	125.182	125.531	99.7783	115.391	111.131	86.0481	90.1706	104.13	117.359	116.411	110.429	91.7787	117.906	133.944	129.337	120.025	121.244
	23.2734	132.563	126.329	132.722	134.433	133.433	121.457	133.001	126.674	109.872	124.275	123.616	102.581	114.199	92.0827	132.775	109.658	120.96	139.824	147.891	139.53	118.576	118.568	132.899	144.719	138.74	116.862	111.725	122.314	121.482	119.601	129.261	128.597	106.638	127.642	118.421	93.1055	118.43	124.934	129.028	112.906	114.758	112.375	67.3298	114.423	132.808	119.362	103.251	93.5132
	23.3086	115.701	111.678	119.895	132.864	127.551	145.431	136.051	109.173	121.159	134.169	137.653	138.574	134.81	129.698	135.157	132.309	113.951	118.85	129.947	134.376	106.224	118.841	143.258	142.463	132.262	138.707	137.454	132.9	103.517	106.514	126.361	142.824	143.771	143.34	131.889	114.313	122.451	132.618	134.518	131.9	130.114	125.153	110.497	119.918	136.733	133.608	109.225	106.74
	23.3438	130.753	109.948	132.936	145.33	149.404	150.578	143.595	128.082	122.191	129.329	109.922	140.232	143.882	128.21	141.434	134.003	91.2333	116.754	130.191	140.296	135.1	127.035	143.183	138.332	126.902	132.982	126.336	129.96	126.98	130.011	139.333	143.042	142.096	139.725	135.664	111.012	112.595	105.93	114.893	114.213	119.619	128.387	108.512	105.723	132.72	141.24	132.524	111.678
	23.3789	119.121	117.898	138.731	139.655	133.094	128.795	141.519	138.277	125.113	129.583	122.863	128.405	140.677	143.641	143.657	134.778	114.318	111.065	121.101	136.446	137.408	131.461	142.493	138.134	111.985	128.678	116.253	112.208	107.809	132.063	131.871	96.1831	118.43	110.318	131.838	120.476	76.2749	82.16	106.51	113.129	119.196	120.466	111.672	106.31	127.127	138.437	123.908	115.04
	23.4141	127.144	133.69	141.821	133.386	124.154	127.674	124.678	129.894	130.408	124.571	123.949	124.677	99.2775	126.854	119.623	130.15	100.103	98.2843	113.469	112.695	124.894	132.187	125.584	142.345	133.695	121.957	118.002	73.1349	114.72	118.4	111.501	120.108	102.975	119.941	126.977	116.689	81.5569	103.422	116.234	103.059	113.484	114.031	96.8205	119.333	133.039	130.809	116.701	115.007
	23.4492	126.87	123.448	133.366	122.253	125.691	134.369	124.652	126.351	123.354	118.66	126.335	125.806	122.239	127.834	136.964	138.693	122.092	122.036	120.471	98.3835	124.867	133.367	136.334	139.206	127.453	110.091	112.092	97.0602	125.425	132.639	130.828	125.944	112.012	98.7075	113.721	109.922	83.9348	115.13	122.631	105.215	117.51	123.567	106.699	123.011	110.571	115.991	80.8146	108.54
	23.4844	123.722	106.872	120.827	135.661	134.797	111.976	124.127	106.086	117.051	116.085	79.013	120.116	105.256	128.889	137.038	144.6	141.964	117.288	129.967	129.709	127.282	113.287	130.572	117.295	127.39	111.897	107.361	120.71	133.007	137.171	128.429	114.644	115.357	107.674	110.83	95.6422	110.382	120.303	116.593	118.976	127.582	130.499	124.263	116.793	120.452	126.722	125.906	113.303
	23.5195	118.788	129.088	134.274	131.094	137.763	135.999	132.925	126.551	118.542	120.045	127.464	120.471	105.745	133.422	123.302	139.959	148.379	143.606	142.573	133.661	118.896	118.666	126.722	120.815	118.855	126.924	125.508	121.62	126.371	122.224	104.527	99.1944	116.458	110.852	116.596	123.018	115.664	95.8324	89.8477	119.526	130.407	117.854	106.246	105.413	125.315	134.324	131.06	114.708
	23.5547	130.54	133.11	128.904	118.318	130.911	128.64	133.55	132.671	132.855	114.528	130.249	135.185	128.831	120.338	138.138	130.53	138.08	149.309	141.424	94.8987	107.267	117.07	131.564	117.916	115.157	109.701	120.667	112.223	112.338	92.7634	94.2505	97.8826	115.79	127.352	126.436	121.778	102.898	94.1609	113.697	111.039	117.521	123.415	113.568	119.85	104.012	122.623	126.936	123.894
	23.5898	145.757	134.649	123.791	127.252	106.549	123.982	131.259	120.342	135.6	142.803	143.698	128.313	127.433	131.969	141.64	139.184	132.877	131.4	134.261	123.185	107.59	105.987	133.718	134.843	120.663	101.922	97.7888	120.108	117.863	96.6544	103.628	116.038	121.348	129.191	100.955	101.35	119.796	125.066	126.054	111.186	121.869	129.175	115.249	123.866	123.39	115.196	83.5937	131.009
	23.625	148.004	148.137	125.276	128.514	139.555	144.768	138.681	115.619	135.743	146.002	143.793	143.893	143.257	132.474	134.391	135.493	119.455	105.697	101.459	118.201	82.0739	119.123	131.13	130.204	114.446	114.286	120.591	124.131	89.4302	122.503	132.55	138.014	137.429	131.281	114.509	117.217	129.031	132.812	126.252	117.269	130.078	130.336	120.919	121.78	116.492	107.871	115.344	131.937
	23.6602	140.525	144.002	145.863	143.41	139.947	143.317	139.818	115.093	127.82	141.465	121.911	143.672	149.125	141.385	133.498	111.055	100.47	113.501	120.297	126.993	122.806	111.298	116.509	104.94	100.892	113.768	122.647	121.592	122.464	130.879	136.372	132.144	123.655	112.123	130.945	122.26	110.881	121.97	100.858	114.235	136.442	130.667	114.242	97.0056	106.268	128.365	135.698	135.52
	23.6953	116.71	127.536	143.34	139.745	104.982	120.307	138.88	139.291	138.222	141.781	132.633	127.911	135.316	139.166	132.904	107.135	83.4796	92.3967	122.629	129.954	124.845	93.0756	97.7855	113.721	112.145	114.135	101.169	100.446	80.6909	115.534	113.316	98.5107	93.636	121.35	130.92	129.804	123.713	106.686	42.7051	112.928	137.273	140.961	128.921	108.022	120.882	140.391	137.5	97.0168
	23.7305	106.397	120.177	119.68	130.035	126.705	121.893	113.185	132.336	120.963	134.374	143.268	140.492	130.597	133.745	117.023	112.997	109.977	105.607	105.065	105.41	118.349	121.892	127.529	126.61	79.9003	100.936	107.796	118.232	118.055	90.2348	82.9212	84.1589	99.5109	119.488	119.645	115.102	119.587	103.61	53.729	106.612	133.324	132.357	123.375	122.113	125.37	143.93	143.032	124.311
	23.7656	84.032	87.2125	95.3669	124.907	130.671	124.9	118.629	121.189	137.944	127.015	139.283	144.38	125.924	131.642	138.237	137.487	134.531	121.478	113.349	113.29	110.301	116.343	139.319	140.295	132.112	125.734	127.499	128.811	123.766	120.171	116.152	119.754	121.622	82.9573	106.941	105.155	110.295	97.4639	75.1506	93.7049	128.809	125.658	109.109	118.009	130.184	135.635	141.325	129.506
	23.8008	118.032	113.565	118.596	135.18	135.87	132.045	141.926	141.32	148.375	143.394	141.158	134.095	122.66	130.119	134.511	139.027	133.209	118.428	119.797	115.631	116.395	115.951	136.699	139.801	119.772	116.119	112.002	117.152	71.5694	121.635	123.622	130.418	133.108	128.013	115.924	54.3646	92.5741	97.8373	96.25	94.3755	131.678	135.813	115.265	104.29	106.536	101.253	132.288	133.34
	23.8359	116.22	122.506	129.349	129.972	130.646	144.473	149.754	149.885	143.507	140.693	119.407	120.995	116.307	127.636	111.782	127.202	132.621	124.07	123.103	120.98	122.446	106.028	123.597	129.712	113.649	103.115	92.4541	109.993	121.624	102.464	102.489	115.894	128.22	122.443	121.007	108.984	81.2935	94.0309	108.856	119.322	138.437	141.94	125.738	91.5887	78.43	101.981	129.091	118.936
	23.8711	134.506	134.952	135.198	137.482	134.052	119.854	135.355	134.427	91.6272	117.177	132.135	121.381	124.727	121.918	109.702	117.647	127.2	121.802	118.404	130.916	132.075	128.719	133.186	125.35	98.9366	111.213	103.94	113.265	125.971	127.649	125.814	125.641	108.401	82.9749	106.845	109.833	103.469	99.8234	107.996	113.348	137.509	137.613	125.109	116.954	104.274	116.071	135.093	136.149
	23.9062	150.35	152.433	149.184	146.808	118.462	131.277	137.563	127.465	126.68	135.94	142.868	139.072	139.732	138.559	128.67	119.486	125.504	113.33	109.129	120.019	110.385	125.908	134.456	134.094	123.132	100.015	119.358	109.609	119.393	133.003	129.379	116.879	95.0659	74.0194	85.4051	85.3371	102.106	101.119	89.0312	114.081	133.5	131.153	115.5	122.511	108.115	113.186	137.608	140.1
	23.9414	153.278	142.112	111.373	141.721	146.626	147.573	141.934	118.185	128.908	135.678	127.18	143.301	147.304	138.914	119.7	120.053	125.626	118.394	114.299	118.013	102.013	95.8432	112.145	122.081	117.828	121.84	122.263	116.934	123.415	123.613	73.2486	107.149	58.5372	90.587	102.4	100.516	91.5897	105.592	107.693	115.653	118.439	127.954	122.443	115.046	103.016	104.263	131.866	130.623
	23.9766	147.747	127.982	119.106	134.132	137.593	139.536	141.753	131.578	107.516	128.154	124.281	129.142	133.425	123.367	89.2002	99.6086	112.203	111.533	111.12	119.79	116.651	112.62	113.294	117.33	98.8036	102.772	121.855	101.922	109.885	108.413	125.766	123.451	109.486	109.448	117.72	121.226	111.492	57.9287	112.004	117.583	116.888	110.003	98.345	91.8232	101.82	122.091	129.423	76.6171
	24.0117	127.854	128.448	130.896	104.448	105.512	103.141	118.414	132.218	115.093	126.772	123.955	111.509	108.698	106.197	104.73	92.8241	96.0081	94.867	99.2709	112.343	110.831	114.821	129.644	126.143	124.121	129.869	130.738	118.396	109.438	124.711	135.594	132.34	116.965	103.432	99.2521	122.865	124.763	112.469	51.1641	114.471	128.781	126.438	122.337	120.605	112.319	131.225	138.504	133.876
	24.0469	128.116	123.812	124.078	120.979	119.971	116.787	120.971	131.461	129.468	128.163	124.14	119.216	117.931	125.465	124.409	119.377	107.76	104.42	112.371	99.2594	121.054	135.493	137.192	108.076	123.709	127.114	132.336	114.129	106.964	110.583	130.003	126.84	88.6602	84.386	95.5414	117.816	119.118	107.48	96.6092	96.6833	122.452	128.766	123.907	118.822	122.248	120.687	132.037	140.893
	24.082	116.516	107.809	91.3122	95.0402	107.936	114.249	120.883	117.02	126.355	123.564	96.0389	112.942	111.263	129.813	132.343	134.107	132.386	131.138	132.103	125.728	106.841	138.594	146.621	142.778	133.353	133.649	133.399	113.644	123.21	120.801	126.717	119.883	93.3899	94.5394	104.738	113.331	63.6753	105.645	95.4733	102.663	115.373	103.233	94.0892	74.0844	97.7175	75.4422	116.62	130.657
	24.1172	96.6093	100.899	98.7916	110.492	118.599	120.516	124.369	121.756	107.26	110.473	116.259	119.086	120.413	103.883	121.949	125.361	142.458	128.963	125.763	132.943	128.106	124.766	138.471	142.601	100.256	135.717	129.756	123.564	125.368	122.771	101.337	113.971	107.67	91.0984	103.239	118.273	118.167	116.884	110.897	86.5452	117.664	107.221	101.335	113.161	106.342	90.0379	118.831	108.802
	24.1523	113.743	110.842	85.6807	116.748	127.597	121.708	130.262	130.087	120.13	112.933	86.1812	100.262	116.948	126.513	134.956	138.261	140.75	138.114	128.956	113.189	96.2821	109.766	132.645	141.239	137.832	130.205	101.624	90.0175	112.41	73.0089	112.843	117.397	121.054	115.617	106.646	108.718	106.552	99.103	119.083	117.257	122.835	128.748	127.945	126.238	116.872	105.193	122.339	130.648
	24.1875	125.638	129.521	118.835	125.054	122.38	118.492	130.241	115.806	110.466	92.2733	111.358	101.432	110.146	123.057	134.686	116.339	123.946	134.187	128.64	112.982	116.884	119.358	132.046	122.239	133.47	117.957	114.259	121.339	119.885	88.94	119.07	112.01	120.498	124.303	106.421	106.452	106.682	121.01	125.542	112.541	119.918	129.249	95.9627	123.64	113.088	84.7509	111.204	129.717
	24.2227	128.716	142.028	139.996	127.657	113.181	133.555	137.447	130.818	122.646	116.708	106.697	122.596	124.148	123.383	124.532	121.851	110.223	111.668	105.333	120.959	118.002	102.912	127.705	133.598	137.532	136.91	136.754	138.4	131.192	118.934	127.286	134.294	134.554	126.594	98.4967	115.48	129.307	133.503	128.531	95.9616	126.928	133.667	125.545	114.022	98.3537	67.6905	88.4169	122.854
	24.2578	129.113	139.841	133.516	96.7751	121.331	126.089	126.149	115.638	113.913	109.555	108.758	127.971	137.449	129.966	83.2106	88.1098	111.754	118.031	120.803	111.47	109.594	115.113	117.961	136.655	127.461	129.911	134.093	129.74	125.317	71.9513	115.922	130.116	133.768	74.8755	125.837	120.307	121.501	125.875	113.562	118.611	126.147	133.97	115.209	101.412	87.4498	100.059	110.923	129.388
	24.293	125.487	122.173	118.68	112.104	97.7151	101.069	99.2677	115.718	116.061	113.476	109.911	119.847	129.875	136.594	130.945	123.568	121.533	124.787	129.833	128.935	125.381	118.895	128.727	135.185	121.302	95.1885	110.585	91.8497	114.882	120.759	105.037	119.697	132.234	133.889	137.096	132.614	128.445	117.82	104.277	114.995	122.298	134.105	123.882	105.022	59.1491	113.901	124.645	135.282
	24.3281	116.709	111.569	103.822	107.96	105.878	105.977	108.144	118.903	132.19	130.793	121.765	120.173	117.961	134.111	125.318	118.745	105.339	106.408	109.568	117.045	116.637	104.813	127.727	130.823	122.02	116.134	118.395	108.055	122.664	126.391	103.853	123.179	118.921	114.609	128.478	131.088	130.312	110.84	84.4746	117.706	131.708	131.317	117.789	107.975	115.433	117	70.7206	131.581
	24.3633	124.198	119.831	112.591	112.499	83.588	109.556	103.859	114.033	132.842	123.915	119.035	124.14	124.958	131.944	117.966	101.514	97.1139	113.668	103.83	88.5791	78.0738	123.647	129.562	98.2271	106.307	114.047	126.699	125.704	126.435	121.362	123.936	122.94	121.022	113.521	94.5616	96.2002	121.983	111.013	92.5656	116.612	119.66	108.386	102.849	107.884	116.065	106.026	108.598	128.011
	24.3984	115.36	118.944	118.106	125.63	118.482	103.804	122.793	113.888	137.112	138.307	131.865	121.552	116.055	125.652	120.912	106.205	117.505	121.883	118.11	112.716	118.947	129.392	130.608	117.394	109.371	128.267	122.562	108.128	115.891	88.2835	107.06	104.734	118.913	117.662	105.501	117.808	118.286	95.9295	104.292	112.203	92.492	73.9572	96.8324	113.015	108.247	71.6473	90.143	108.995
	24.4336	107.525	110.151	126.258	130.133	130.315	132.735	137.286	138.902	136.327	134.335	113.635	126.835	120.521	124.275	126.308	119.577	123.862	114.051	104.362	124.129	121.819	104.092	123.238	124.541	122.079	127.824	128.953	119.711	116.602	110.173	108.53	124.287	130.358	122.764	100.093	121.225	116.734	52.4131	108.292	99.5172	92.0995	92.7119	109.741	108.567	57.7639	101.396	108.71	113.428
	24.4688	128.511	113.837	115.198	109.044	112.804	119.459	127.323	132.061	109.624	105.87	137.01	140.489	134.289	120.19	124.803	120.273	102.029	109.543	122.07	115.666	103.496	102.898	108.267	130.491	129.119	99.3669	127.322	117.418	114.526	110.931	101.587	125.757	125.189	118.407	108.363	120.039	108.877	113.155	121.525	116.949	121.126	121.161	106.752	96.4364	113.93	118.251	118.26	122.367
	24.5039	138.539	140.806	139.239	134.372	121.57	131.256	138.429	143.097	144.082	147.166	150.112	141.288	120.824	119.368	118.739	78.554	94.0861	96.3303	119.5	116.873	107.398	110.966	113.573	111.263	131.492	124.994	117.254	128.822	117.355	101.545	127.46	128.393	114.76	118.329	102.291	111.285	116.421	121.049	126.47	126.501	126.558	120.271	110.668	104.704	122.695	122.879	110.297	117.396
	24.5391	133.612	139.17	128.877	145.239	148.894	145.742	125.875	136.668	139.85	146.991	130.588	145.911	143.337	142.798	124.276	110.478	113.815	112.203	113.546	95.4167	97.1352	107.766	123.848	121.517	131.762	132.47	129.472	128.074	90.4443	127.233	139.396	139.085	130.993	123.544	120.436	122.026	114.738	108.768	107.862	81.3742	110.732	100.166	93.8688	101.257	119.073	126.754	127.211	119.806
	24.5742	109.332	130.613	137.81	144.441	139.94	139.089	140.054	138.867	136.029	145.023	142.029	148.094	154.146	149.527	131.03	118.899	118.952	110.785	98.9344	113.236	115.26	122.206	127.263	121.953	110.358	126.894	123.971	119.612	124.788	136.279	137.922	110.539	126.085	115.076	133.848	132.758	114.693	108.328	107.312	98.2266	96.9043	107.081	104.107	94.6147	100.865	96.9434	118.673	115.372
	24.6094	123.29	126.337	145.414	136.183	94.4942	117.747	136.882	142.355	138.978	136.742	134.551	125.68	139.361	140.634	135.344	99.2421	98.8035	106.615	119.004	126.594	123.01	103.946	112.708	103.197	113.782	91.7769	109.761	111.698	98.6768	133.583	125.198	121.055	125.52	129.453	132.499	129.971	125.441	125.192	124.699	118.496	113.734	98.4756	84.7717	101.697	109.572	111.844	91.1522	117.493
	24.6445	135.808	137.586	143.299	134.839	130.438	133.748	108.123	129.425	127.815	121.527	132.972	134.898	120.513	119.572	124.746	117.351	109.462	113.583	100.82	115.396	126.286	121.759	107.299	102.366	118.251	119.887	127.955	132.305	134.175	131.829	114.239	115.02	113.839	97.0735	109.562	92.4556	77.9927	111.99	115.773	107.851	110.231	115.108	102.734	103.689	121.038	121.654	111.453	113.49
	24.6797	121.457	126.338	129.239	125.084	132.144	133.135	126.48	112.18	133.49	112.156	128.845	125.574	122.407	107.693	108.823	103.023	112.472	114.829	103.633	99.1538	120.637	136.787	131.059	127.124	119.749	107.511	125.302	128.383	124.997	121.683	113.009	90.8784	111.377	107.95	80.6668	98.095	100.845	94.5351	69.4436	88.709	105.498	117.306	110.989	108.244	117.647	115.456	97.0653	90.1228
	24.7148	126.586	126.601	133.271	142.708	142.735	126.01	138.283	141.518	140.454	130.714	122.672	117.502	113.869	116.605	108.681	98.8114	119.006	119.021	105.007	115.691	128.258	137.613	142.024	136.284	118.69	111.785	104.182	78.8913	105.411	107.864	116.215	100.345	110.444	122.502	114.972	110.963	107.266	92.7825	68.2712	88.7852	86.8086	114.822	111.705	106.189	63.1604	84.6817	107.472	116.056
	24.75	112.225	140.538	139.376	121.505	139.284	146.089	146.989	142.231	130.197	108.933	115.536	132.005	121.552	118.86	128.973	128.224	131.817	116.044	112.608	123.146	117.225	101.655	130.268	131.259	100.034	105.149	54.0136	91.0267	108.204	109.054	108.744	122.072	125.998	123.354	96.9937	100.304	85.3714	104.501	101.551	85.5733	104.999	98.9461	117.946	125.283	116.735	108.423	113.266	115.272
	24.7852	150.041	140.436	121.804	134.374	131.061	126.423	127.388	127.04	116.645	131.26	140.092	138.835	127.921	118.01	134.632	134.458	126.077	130.884	129.159	117.884	100.687	111.619	112.528	118.101	121.421	104.156	98.7239	81.0016	104.951	114.765	116.326	112.071	113.562	117.028	105.183	89.5525	117.277	124.163	123.237	118.685	125.601	123.133	125.592	130.278	126.301	105.629	107.889	108.267
	24.8203	151.93	151.612	145.055	142.303	125.075	128.042	119.862	115.993	134.86	141.999	143.011	129.62	110.629	122.43	134.04	131.532	122.918	126.768	120.857	117.024	110.306	97.6673	99.364	118.88	129.382	119.686	124.063	115.814	116.048	122.419	117.878	110.513	94.4871	95.0205	98.1995	111.067	123.304	126.508	122.466	120.819	129.12	121.113	105.489	108.551	113.612	105.462	116.263	117.767
	24.8555	152.171	131.164	123.468	139.44	146.65	142.761	134.178	127.174	113.968	129.134	110.916	133.804	134.362	125.538	115.911	124.918	119.187	117.578	105.192	95.5389	93.6559	97.7809	110.487	129.889	134.385	135.381	137.751	133.777	128.202	119.82	107.348	122.1	119.872	116.577	113.026	121.645	110.928	107.861	92.4055	80.3432	122.994	127.055	114.325	102.805	113.841	112.602	114.229	103.905
	24.8906	151.503	139.58	138.874	143.16	137.044	125.558	135.598	133.942	125.904	121.333	110.65	130.543	134.444	121.27	103.963	114.319	112.865	119.743	124.065	121.635	110.907	113.092	117.487	132.206	120.423	119.206	126.288	124.483	86.5301	120.741	116.395	117.119	104.532	113.304	113.469	125.107	123.954	115.465	103.523	98.0741	121.762	131.291	120.234	104.935	123.419	124.253	100.655	105.075
	24.9258	139.462	128.046	143.735	138.777	108.52	106.042	123.644	131.266	101.928	125.569	127.472	133.545	92.2134	122.136	109.387	117.502	115.744	103.751	104.953	131.794	134.58	129.451	125.302	119.933	125.855	117.693	94.4693	119.957	129.141	115.993	94.2268	91.1442	106.873	112.299	104.322	116.984	120.353	107.262	94.4288	80.046	110.848	124.275	123.727	105.464	122.849	120.617	108.646	119.986
	24.9609	137.529	132.275	126.368	124.734	116.094	99.5322	107.798	124.928	128.226	115.711	137.967	141.333	132.584	131.545	114.858	123.567	119.568	99.5901	114.569	126.555	128.001	119.517	112.173	117.807	124.239	116.947	112.672	132.041	136.964	127.754	106.536	103.439	119.283	120.333	100.975	94.9579	100.433	85.3182	78.0176	93.2998	93.0684	105.644	108.538	120.975	125.176	111.684	92.1364	107.627
	24.9961	122.853	109.632	114.177	118.455	114.937	120.225	125.589	121.482	142.553	142.679	146.106	137.719	68.709	131.135	140.864	143.626	136.463	109.976	114.877	115.675	106.506	127.492	131.365	132.714	117.931	114.09	125.328	123.229	126.253	125.613	97.5591	100.764	114.358	117.361	105.196	94.895	73.6635	86.3936	96.7	114.263	115.145	88.0022	107.724	125.414	128.559	118.586	103.347	107.345
	25.0312	116.998	116.365	121.264	115.31	129.054	140.14	144.512	147.219	147.657	146.467	140.378	132.78	114.432	121.804	129.63	145.86	144.087	113.292	116.3	101.68	125.712	109.317	121.569	122.375	126.763	129.28	112.882	107.392	109.096	122.603	102.914	97.0498	97.0641	114.445	95.933	105.367	101.777	93.8626	106.639	123.437	125.261	118.678	121.086	113.901	106.161	119.32	114.218	91.0097
	25.0664	117.484	105.219	119.145	122.754	130.411	127.083	138.826	133.976	124.774	106.542	126.394	123.033	130.471	127.736	127.923	145.099	149.653	141.231	138.184	135.917	131.468	117.924	108.448	104.673	114.471	128.694	125.738	112.968	122.93	122.072	117.536	120.062	123.252	122.958	114.336	93.6781	110.683	103.299	116.249	119.568	110.233	116.588	108.012	115.795	110.336	59.8531	113.428	109.562
	25.1016	134.607	128.215	131.191	139.741	127.412	101.822	121.679	121.655	124.643	134.964	136.124	127.76	126.524	90.832	134.581	139.133	137.129	141.664	137.527	126.705	123.453	111.3	87.9627	111.92	89.4128	118.199	126.519	121.552	126.641	98.1433	92.6828	123.846	117.844	116.946	116.632	105.205	112.572	107.044	111.87	114.026	114.879	114.855	107.87	109.257	111.287	103.198	105.981	106.731
	25.1367	142.043	143.195	136.601	139.223	139.19	130.751	124.655	100.087	133.205	140.113	127.521	118.45	127.662	127.525	126.115	116.736	84.0587	119.458	116.854	88.6786	96.1622	99.6512	94.9718	123.038	129.711	122.628	130.296	140.573	129.938	126.761	135.572	141.793	139.049	133.746	124.507	116.185	117.724	105.365	94.0164	92.7359	119.637	113.208	92.3343	92.5448	109.83	105.878	104.115	87.2489
	25.1719	140.316	121.166	124.707	131.777	142.895	142.459	134.468	111.526	134.507	139.175	122.537	130.725	137.945	129.37	125.953	123.463	112.198	113.896	105.639	79.8646	73.5064	88.4692	106.663	125.569	126.516	135.71	143.386	139.426	127.826	132.294	142.044	141.224	139.659	100.036	140.338	133.598	98.8632	109.268	97.35	102.586	118.497	116.428	97.398	95.8166	117.407	121.257	110.293	97.4311
	25.207	129.252	126.469	133.189	126.077	125.264	121.512	131.133	130.879	132.088	131.495	129.648	109.55	132.395	133.132	130.314	112.492	97.6069	110.328	72.5604	111.761	109.981	97.2861	100.601	121.344	116.782	129.239	129.118	133.276	123.367	143.916	136.241	124.787	139.072	139.657	145.429	146.262	138.129	124.702	94.2257	50.7499	113.667	124.205	105.957	83.7997	109.167	114.831	110.24	89.2775
	25.2422	123.236	131.217	135.469	125.665	119.041	117.985	116.54	108.262	122.387	120.324	133.696	133.068	117.313	105.842	120.521	106.686	88.7633	107.485	115.882	127.013	130.924	124.614	117.41	127.358	125.412	113.009	117.8	138.018	149.118	143.211	115.567	132.813	129.786	112.868	129.259	138.251	139.598	125.199	83.9338	99.7882	124.945	131.67	117.689	98.4469	98.5228	88.0078	54.5773	116.388
	25.2773	127.186	127.139	112.395	125.043	120.914	103.257	113.612	124.23	124.747	122.127	123.641	136.549	122.368	80.285	107.426	111.136	113.534	112.74	112.833	121.362	125.749	132.658	121.897	122.586	78.5345	115.107	130.274	143.102	148.715	137.321	115.952	117.964	128.48	127.96	115.663	121.536	124.845	100.981	113.984	123.083	134.19	133.514	109.738	109.748	108.574	98.2085	87.1731	118.78
	25.3125	69.1214	117.771	113.498	111.339	104.952	107.017	127.407	130.365	119.967	129.847	133.786	135.765	120.089	80.5565	104.979	106.21	112.375	124.58	126.224	116.404	120.995	131.697	120.644	122.98	128.835	135.676	128.888	122.158	137.971	127.619	89.1669	97.7836	122.158	122.074	115.334	92.0595	117.257	95.3073	107.976	115.018	122.827	124.977	117.043	120.492	117.972	103.543	94.4339	118.98
	25.3477	102.945	121.724	115.189	91.4259	98.6256	118.467	133.044	136.295	133.998	121.02	127.101	124.858	115.301	86.329	117.915	130.006	129.784	102.379	130.396	112.057	123.202	127.86	128.218	115.329	131.176	140.957	132.949	120.784	119.851	117.451	92.6451	118.722	122.716	103.652	112.676	117.184	118.885	122.637	124.304	118.163	121.351	124.029	119.583	118.381	87.2343	109.556	112.076	121.691
	25.3828	119.141	122.597	127.541	120.92	110.625	85.8638	124.455	124.515	123.745	133.803	129.841	113.395	122.733	117.76	101.866	129.461	138.006	140.749	138.065	126.952	112.273	99.6671	106.83	132.441	140.838	129.985	110.534	97.889	99.2028	112.09	111.629	119.173	117.088	113.927	84.6463	105.79	99.2425	129.563	131.693	110.897	116.528	121.466	122.533	119.421	107.941	98.3761	127.536	135.123
	25.418	125.063	113.439	132.217	138.162	124.563	96.1512	125.112	130.482	139.359	142.397	135.571	121.927	114.314	127.783	123.742	89.6175	126.84	132.842	131.536	110.588	74.6907	94.074	109.676	119.556	139.658	129.573	114.643	117.398	121.105	129.722	127.482	130.716	121.664	119.729	75.5572	110.225	123.645	123.074	119.883	118.12	121.59	112.227	116.307	110.667	93.9708	114.84	128.516	128.269
	25.4531	126.239	130.699	121.86	138.744	144.509	140.74	130.763	120.395	131.875	136.091	109.733	126.97	132.219	132.178	120.885	122.565	115.093	91.832	113.344	99.871	95.3703	114.306	125.284	133.494	137.854	129.675	117.029	122.093	113.282	139.217	147.89	147.599	139.748	122.507	120.708	122.906	112.122	101.079	98.9547	94.1359	117.139	120.652	118.415	89.6524	110.922	124.854	112.634	105.356
	25.4883	102.481	121.83	125.03	134.335	143.071	140.13	138.114	132.053	112.008	127.01	127.957	129.996	138.858	132.701	115.868	109.745	114.982	111.737	101.3	112.957	101.192	110.848	132.252	125.767	113.609	131.723	127.333	113.861	116.155	137.585	143.88	134.156	136.531	126.895	131.844	130.216	113.504	111.123	75.4363	105.688	118.839	104.548	123.849	122.362	125.929	126.013	118.617	121.192
	25.5234	115.014	124.372	132.289	100.519	133.147	114.591	125.718	125.525	121.818	109.942	115.769	111.169	130.823	127.893	125.829	120.613	120.377	120.037	123.67	130.474	125.046	121.076	128.5	112.533	120.581	118.295	114.889	75.9065	98.6909	127.814	125.055	115.851	122.517	129.567	131.682	133.676	125.066	112.197	106.636	81.7563	121.868	131.866	124.488	101.531	117.709	104.388	116.705	125.234
	25.5586	130.397	132.955	132.177	128.035	132.611	130.793	110.567	76.5182	99.2909	103.076	117.411	120.708	108.96	95.728	110.521	123.762	103.125	107.913	110.625	136.476	135.791	126.473	136.472	131.168	129.295	122.367	126.522	129.06	128.357	112.646	99.5487	111.293	80.2956	110.959	99.255	124.284	116.837	97.7939	105.964	117.366	132.673	131.743	114.004	87.647	115.161	121.617	117.526	68.1204
	25.5938	113.135	111.368	111.019	87.894	118.385	126.415	112.339	115.289	113.679	114.363	122.666	113.688	95.3339	89.0965	116.974	119.652	105.417	113.134	127.868	129.623	127.464	138.558	136.352	131.741	124.554	116.277	128.772	133.835	129.189	122.158	105.741	110.063	117.444	114.695	113.724	98.7835	111.055	114.987	105.688	120.695	130.615	124.082	86.6041	109.417	114.804	119.384	94.8326	117.89
	25.6289	111.637	111.448	97.7604	112.959	117.423	116.741	136.676	136.61	125.237	91.2902	109.689	125.474	121.921	109.756	101.503	121.915	117.019	121.566	108.814	113.638	119.546	135.525	119.732	121.918	102.496	109.744	125.394	119.691	104.214	102.995	116.194	116.681	112.158	91.5784	99.2126	105.629	111.306	107.645	110.98	120.979	100.727	125.179	126.317	122.071	111.702	122.942	117.649	119.543
	25.6641	122.94	126.159	109.909	102.626	126.879	133.92	139.263	137.044	114.622	98.3558	101.901	124.077	121.565	107.659	72.4627	123.445	133.054	129.041	116.021	104.832	125.829	136.509	134.241	129.302	115.665	109.867	131.538	128.998	113.806	98.5891	101.475	96.3457	65.2579	98.6446	94.5352	81.1397	91.5724	121.623	132.537	130.747	119.234	106.237	114.947	126.367	128.328	121.021	94.0425	101.124
	25.6992	139.812	133.36	109.534	130.08	119.43	121.53	93.8689	129.851	126.242	122.923	126.521	120.786	90.9066	118.046	119.948	123.442	120.184	123.065	124.335	117.473	126.385	127.224	86.1081	123.098	121.642	123.083	127.984	120.694	115.609	93.2371	98.2229	91.5148	73.7059	99.6801	84.5685	100.317	111.633	128.707	134.858	130.828	107.38	103.24	109.646	91.4268	116.466	110.952	86.9851	57.8437
	25.7344	139.454	144.469	142.356	142.344	139.195	134.545	126.934	112.739	124.702	126.593	117.554	117.214	110.566	115.269	113.561	102.273	97.9448	84.3787	110.095	105.755	117.321	120.207	110.621	99.8179	105.199	93.8095	123.96	111.499	110.318	110.322	94.6222	107.941	111.526	104.452	103.256	114.905	122.278	124.293	111.567	117.272	124.455	109.337	112.751	111.719	82.4207	111.779	95.7717	98.138
	25.7695	130.608	129.811	128.38	128.052	136.933	137.129	129.915	118.623	110.201	110.923	116.81	118.271	109.804	104.036	114.801	122.031	123.389	112.412	88.9924	111.864	100.746	110.816	105.479	118.049	125.462	130.583	134.616	129.486	111.795	118.199	121.117	122.416	116.035	83.32	106.581	101.629	105.999	89.9259	110.636	117.379	124.075	120.189	121.614	126.303	123.136	123.425	117.585	108.829
	25.8047	122.349	122.302	128.944	123.137	82.6388	112.775	109.522	117.216	119.585	119.59	125.818	113.244	117.624	113.994	122.537	131.886	127.767	122.858	119.812	118.145	111.182	118.743	120.764	115.063	125.591	135.154	130.685	123.023	117.498	118.729	103.292	112.152	119.671	114.985	106.76	100.78	109.011	109.532	90.3042	104.345	98.3109	118.759	121.905	115.363	124.802	117.972	107.637	85.3493
	25.8398	115.557	123.092	130.615	125.677	119.147	111.1	113.272	124.643	126.368	121.316	131.064	121.675	117.651	106.58	124.8	127.072	84.4743	96.7788	122.349	126.042	114.46	125.042	111.965	87.9801	95.3258	122.473	121.656	118.646	117.269	120.6	104.961	92.1232	107.881	88.5255	95.6165	96.7209	83.7895	106.704	106.621	111.578	112.63	99.6807	107.216	114.425	116.129	92.8897	92.4722	100.918
	25.875	126.534	123.989	103.549	104.571	98.9715	120.296	127.662	128.35	133.756	126.911	126.67	130.583	113.684	32.1832	116.488	126.677	114.745	96.0659	115.229	132.651	136.351	125.651	100.808	120.075	120.882	100.789	123.572	136.182	135.811	122.518	103.43	100.623	101.008	91.1769	70.3278	72.5503	65.7735	100.145	103.666	114.866	126.478	115.613	110.758	128.853	120.042	91.314	93.1209	118.957
	25.9102	105.932	118.543	98.9628	98.6096	104.56	107.887	130.922	121.543	134.192	126.83	121.219	120.974	112.387	98.897	117.988	122.722	112.562	103.941	112.9	116.987	130.884	132.216	121.832	123.178	113.102	122.215	123.39	125.73	134.244	119.632	103.347	98.2622	97.8245	92.7626	84.0916	96.4768	103.031	84.3517	111.824	124.143	129.485	127.206	127.094	135.792	132.173	119.301	117.465	127.596
	25.9453	116.116	112.186	109.051	108.18	118.749	128.86	136.112	135.539	129.957	124.578	110.625	96.1941	90.6176	78.3295	109.189	119.549	111.983	121.253	108.618	92.8066	110.026	130.938	119.615	126.292	123.936	128.86	128.735	125.53	120.078	114.165	99.2845	119.163	122.113	111.634	106.019	109.842	103.897	113.048	125.114	120.066	123.107	129.133	106.93	133.543	125.361	72.7626	127.919	132.06
	25.9805	118.483	113.811	109.405	104.312	103.693	117.703	123.765	118.669	107.841	96.7488	118.344	114.631	107.329	111.984	103.971	123.799	135.04	125.576	93.098	118.555	123.914	123.317	132.038	129.56	105.436	125.475	130.177	120.858	103.066	105.74	114.992	127.358	126.75	115.114	103.757	105.922	101.403	112.197	119.311	130.031	132.561	132.46	129.422	121.566	114.249	95.9945	128.46	129.658
	26.0156	122.19	123.299	123.838	123.767	126.8	126.007	125.101	125.92	127.459	126.548	113.272	106.16	111.053	110.879	125.852	128.921	132.308	134.183	125.108	118.102	120.173	108.247	126.877	132.279	119.85	80.562	122.869	110.983	114.064	108.702	104.996	123.945	119.131	89.0543	107.411	113.52	115.602	102.049	106.292	117.428	108.718	116.127	121.394	114.502	119.786	131.536	130.041	92.2034
	26.0508	123.902	127.023	126.57	125.118	139.94	140.915	126.109	103.025	118.662	131.837	116.692	102.071	118.317	120.361	123.388	108.55	113.396	126.452	121.095	101.233	111.047	95.8433	118.624	126.996	127.223	112.764	123.445	128.173	114.243	90.4907	111.404	114.087	89.3366	115.831	113.248	117.275	108.148	87.6644	99.735	109.923	107.719	110.777	118.613	120.089	137.741	140.246	127.064	98.3215
	26.0859	131.732	130.745	128.616	130.099	133.029	130.514	133.303	125.781	126.448	136.917	136.065	133.499	134.392	126.73	110.182	81.2777	118.213	101.974	100.786	100.655	110.541	107.911	102.43	91.0462	122.989	122.299	126.979	124.651	108.293	95.7989	108.158	115.493	113.115	116.681	109.583	114.636	112.512	103.435	97.671	101.515	121.261	132.725	132.323	129.072	131.882	129.712	124.864	119.008
	26.1211	121.713	98.328	128.247	122.045	112.111	109.007	122.937	128.489	126.314	129.446	121.153	123.447	127.011	119.352	95.8906	113.655	117.943	114.359	110.465	108.766	106.366	89.4117	87.3766	94.7346	116.638	128.285	114.623	111.738	94.5521	99.8675	101.313	112.966	79.0249	105.268	120.287	122.318	103.723	107.591	113.5	113.851	129.067	135.45	120.312	94.324	114.548	92.8044	90.2182	111.618
	26.1562	113.931	120.417	124.153	115.212	111.149	116.597	82.5709	109.01	93.445	107.048	119.725	119.2	93.4566	119.712	114.756	76.135	110.497	96.075	94.0245	123.12	122.21	112.009	105.509	102.36	115.636	124.005	118.391	119.215	120.647	108.14	107.67	113.524	100.978	93.2299	113.081	111.369	113.088	103.663	92.3818	115.121	132.356	130.251	104.11	117.677	120.238	115.227	100.482	105.816
	26.1914	89.9584	85.5169	116.208	109.047	106.833	110.116	118.118	97.8935	115.707	106.808	125.597	126.871	118.711	114.873	108.709	108.022	103.698	82.8057	104.618	126.897	130.926	108.572	115.224	122.45	117.171	106.497	94.7246	114.551	121.56	112.097	104.436	104.939	101.819	104.913	109.228	109.939	109.055	76.8165	100.924	116.925	116.171	116.696	115.364	125.75	107.117	110.369	118.912	120.246
	26.2266	112.583	111.827	125.765	130.72	128.647	124.442	133.372	134.148	131.574	129.031	124.902	114.345	84.33	83.8205	75.4765	106.794	91.3624	106.518	112.564	113.721	128.8	132.157	126.751	111.256	96.8261	103.301	105.022	87.6259	113.069	113.598	95.4252	78.3997	98.1139	103.207	106.637	122.227	125.71	117.472	123.688	117.358	96.3242	114.988	122.256	127.61	122.248	105.835	114.447	130.204
	26.2617	105.809	123.565	130.695	123.925	128.224	136.5	135.305	123.269	122.752	108.358	110.881	93.1046	105.837	100.99	112.965	125.495	122.165	107.585	108.064	102.804	107.019	130.199	125.768	108.153	116.425	118.403	108.996	103.78	88.0138	105.557	107.27	112.338	122.355	122.739	119.395	125.661	111.884	136.371	141.713	133.175	121.023	125.536	124.475	112.984	110.99	113.186	125.247	132
	26.2969	119.264	117.291	117.447	111.859	103.175	124.155	110.887	106.748	112.803	123.757	124.511	119.782	116.875	111.653	122.892	134.938	133.614	123.059	126.072	118.508	117.277	115.508	113.171	102.56	113.992	115.302	108.06	107.883	113.081	101.038	115.922	114.322	121.251	126.308	105.59	130.297	135.88	142.481	137.147	136.441	136.479	121.479	113.884	120.603	117.448	115.925	125.098	105.558
	26.332	123.735	125.318	125.825	130.888	125.375	119.308	105.45	110.644	103.803	116.763	125.329	117.976	118.075	123.088	127.797	124.226	124.493	138.099	130.722	89.4063	115.204	90.4744	87.1116	90.2632	106.502	95.2554	104.057	120.838	124.512	120.736	129.038	130.316	130.759	121.594	105.183	129.579	141.585	134.888	117.367	123.592	120.475	131.107	128.808	90.2297	129.958	133.465	119.318	107.308
	26.3672	110.395	128.549	121.071	132.822	137.728	127.543	116.788	115.257	104.987	117.329	105.467	125.868	140.15	136.801	120.505	115.795	116.808	133.773	134.37	124.843	120.32	113.81	92.1508	93.6977	115.693	109.715	85.0731	111.448	117.673	108.464	131.419	140.899	135.746	88.6153	115.024	125.317	129.752	121.381	117.524	122.41	121.577	132.143	131.936	125.227	132.496	131.165	115.704	107.221
	26.4023	102.895	126.646	127.882	129.547	128.25	123.568	125.688	112.601	102.341	117.919	118.203	129.551	145.381	142.302	126.892	118.164	111.604	119.177	117.847	110.946	108.305	116.309	111.084	109.056	114.296	121.182	118.186	106.059	116.118	119.236	114.466	127.339	139.81	139.601	143.802	139.408	138.871	134.224	101.55	111.357	106.637	133.234	121.852	109.232	118.001	103.498	110.678	104.571
	26.4375	93.7981	127.618	134.443	111.684	112.975	110.541	117.727	105.056	93.3285	108.906	111.503	122.549	137.192	144.814	139.129	126.545	91.8504	112.058	118.712	128.52	120.804	111.122	117.411	96.9063	86.4233	115.798	121.605	115.135	119.025	118.734	116.924	125.711	119.444	138.301	146.981	148.032	144.137	131.1	110.984	118.849	130.336	134.487	122.877	101.05	104.017	84.1114	92.2879	83.6685
	26.4727	118.762	125.134	128.402	127.378	123.134	116.099	97.8634	100.995	93.6299	89.953	121.623	124.556	115.273	136.6	116.328	122.937	117.784	101.53	124.324	141.243	140.93	128.074	115.365	103.131	112.225	81.4524	114.949	109.246	113.82	102.434	108.159	114.348	123.569	131.729	118.991	125.298	128.242	107.036	108.555	126.696	131.071	120.545	123.437	117.889	110.052	91.0737	57.4484	108.77
	26.5078	110.888	108.546	111.132	114.247	107.998	115.853	98.2065	86.1929	89.9688	116.485	127.309	126.724	116.112	131.79	135.299	127.069	107.043	79.4952	120.649	139.063	142.383	130.66	121.562	126.981	121.421	114.506	111.746	119.161	114.529	101.472	110.484	110.481	128.261	123.41	103.63	105.039	110.39	94.9309	117.195	124.189	107.06	112.531	126.089	128.664	113.996	106.266	111.913	111.833
	26.543	91.4084	105.623	119.077	123.384	121.706	118.103	96.0825	74.14	99.9807	117.94	106.728	116.165	115.507	124.021	130.286	126.172	65.13	110.847	119.77	121.872	120.71	133.38	126.632	118.821	109.552	93.0372	91.8072	113.08	109.572	91.2529	102.364	114.654	126.867	120.772	96.1126	99.3957	114.998	117.087	128.049	117.835	100.684	115.96	123.761	124.234	91.5016	78.468	111.989	120.553
	26.5781	104.733	89.9431	118.386	115.277	97.8133	116.35	104.638	90.5928	94.181	123.447	124.673	121.067	99.7729	118.934	107.104	130.584	128.073	109.39	81.7921	94.5208	114.605	126.573	105.256	91.9521	111.75	117.583	110.862	98.2823	109.366	97.4689	98.8713	91.7424	118.881	123.203	118.02	101.547	111.927	132.847	136.973	130.111	124.601	118.661	117.623	121.972	103.781	99.9958	116.178	108.745
	26.6133	87.7868	107.107	119.974	104.034	107.655	108.709	108.845	117.631	122.055	131.559	134.878	112.72	110.354	128.302	136.88	139.694	136.971	119.335	95.6317	92.5708	91.5261	125.003	130.141	127.845	129.082	125.662	110.708	91.9611	106.824	91.262	109.751	106.428	100.462	106.395	101.124	117.838	118.903	121.588	124.264	130.106	132.788	132.639	119.63	108.766	114.935	116.297	115.082	108.482
	26.6484	122.776	127.487	128.326	112.711	108.721	107.454	115.461	125.799	101.22	120.609	132.493	132.432	117.04	122.051	135.144	102.995	133.685	135.913	122.994	116.697	120.719	120.179	121.162	128.406	114.503	116.282	110.307	103.766	115.297	114.039	117.374	117.364	111.434	106.363	113.425	113.154	80.8006	88.4947	79.4548	104.939	102.65	125.241	125.225	123.055	124.421	114.435	80.6319	93.163
	26.6836	131.75	130.656	123.991	109.982	87.2964	95.6447	119.812	127.658	119.711	102.12	111.173	137.156	137.777	122.922	129.781	130.413	121.108	133.465	135.549	132.851	123.79	111.482	110.014	110.892	111.588	108.69	79.7594	110.281	119.412	109.066	105.139	117.54	108.635	85.4895	88.5277	113.551	109.021	98.9133	102.942	106.562	110.766	99.4109	114.644	116.725	112.19	110.849	78.5631	96.4014
	26.7188	105.716	109.752	107.793	90.137	103.54	97.0502	113.269	127.273	111.148	108.819	83.681	132.942	144.589	139.817	138.95	131.827	117.883	121.663	106.825	129.246	104.322	101.271	105.512	76.0121	105.58	114.026	98.4476	106.911	100.144	110.827	107.084	92.479	105.484	113.854	116.24	121.174	115.104	82.7566	111.193	104.422	111.067	118.45	114.433	112.17	109.227	111.25	100.398	82.1666
	26.7539	108.64	111.868	103.731	102.72	112.112	113.725	103.595	122.678	128.099	125.128	132.935	136.611	124.189	141.447	136.666	125.093	80.3096	124.954	134.336	134.673	114.239	118.753	114.398	75.9136	89.9888	110.417	114.347	118.747	118.144	116.014	89.4228	90.0734	90.7127	100.056	120.334	118.653	109.76	108.67	114.125	115.658	117.145	115.859	96.853	110.35	109.973	101.509	112.692	104.962
	26.7891	86.3863	108.738	112.532	93.7584	99.051	105.267	70.3988	124.023	135.035	125.613	140.93	138.165	132.804	133.675	100.494	113.888	110.46	116.991	126.709	140.305	136.541	123.422	126.552	120.866	115.991	105.895	113.129	129.813	130.271	119.208	102.938	104.646	103.568	102.588	109.155	103.264	86.6722	101.681	93.7185	96.1412	88.852	93.8079	108.607	115.705	119.051	117.106	118.663	115.757
	26.8242	107.243	90.1903	114.828	114.417	108.832	119.292	131.025	141.97	143.295	140.797	134.475	122.829	112.682	129.44	134.796	126.305	116.874	112.509	125.592	129.827	132.472	122.652	131.088	136.445	129.35	120.926	122.333	112.091	121.573	114.044	99.6109	103.582	95.6397	58.4312	77.0718	96.9972	97.0896	98.2799	102.81	99.1462	94.0553	89.938	80.8577	88.9883	112.495	111.499	108.488	124.024
	26.8594	109	99.0327	108.8	103.207	125.659	138.187	145.426	142.42	127.127	114.417	128.913	116.824	104.046	119.698	134.946	140.756	133.059	129.55	126.958	95.8496	120.342	129.181	112.033	134.059	124.887	115.383	117.444	101.406	112.31	109.617	99.9068	113.361	112.901	115.844	110.037	104.383	102.673	116.233	121.429	113.478	104.529	104.275	100.801	102.506	107.52	111.361	117.232	106.057
	26.8945	70.9414	87.0911	107.463	116.585	130.008	128.956	130.597	138.539	126.833	142.148	146.168	139.791	132.327	136.682	127.804	147.413	149.442	127.98	130.441	117.454	125.389	130.014	130.147	122.808	126.868	130.099	111.786	60.5468	105.366	112.088	116.13	125.012	127.047	125.156	106.233	105.869	106.315	123.064	119.778	104.674	89.6097	100.279	94.095	93.9622	94.3784	91.4079	109.655	97.2426
	26.9297	106.399	96.1334	107.604	126.077	113.925	122.079	124.64	130.751	144.201	149.407	146.77	125.475	120.079	129.138	150.822	154.791	153.48	146.54	144.583	132.52	117.092	96.2294	133.19	131.656	131.535	129.704	118.263	101.189	108.192	86.863	120.837	118.092	104.587	119.335	116.471	118.502	123.543	116.643	100.512	73.2426	94.7373	108.325	110.002	110.664	113.151	117.899	113.53	89.54
	26.9648	115.31	80.4855	119.503	133.569	131.386	134.792	122.974	114.698	129.788	140.194	114.069	143.066	141.741	144.856	147.695	138.441	133.175	152.342	152.563	138.211	125.185	125.472	128.757	129.618	129.047	95.9108	110.19	101.066	107.635	115.316	120.883	124.238	115.42	83.2566	101.351	119.198	113.313	58.4431	102.899	89.4608	86.9835	107.702	116.079	113.827	111.951	109	109.692	105.057
	27	124.697	114.859	120.277	132.796	132	131.932	139.792	138.106	139.039	140.598	139.249	144.943	154.992	142.735	131.926	136.477	122.258	135.824	143.581	139.242	129.58	107.994	115.833	109.51	126.904	122.203	99.6382	86.2911	95.7978	103.385	93.2702	123.882	129.165	120.529	124.251	115.799	116.661	119.394	106.696	83.8998	94.6754	103.734	109.152	65.0927	86.0927	68.6998	90.5361	99.3412
	27.0352	122.105	105.826	107.08	125.304	110.17	110.416	127.445	141.532	129.455	127.28	137.409	139.107	153.004	153.408	144.411	122.539	110.29	111.757	116.244	118.523	107.945	117.741	122.706	127.867	125.489	120.341	113.136	113.295	115.725	115.075	118.198	130.32	130.171	131.011	135.55	133.551	127.877	113.743	104.112	101.954	111.514	117.161	115.288	91.941	78.8555	74.2135	87.4579	88.887
	27.0703	132.242	128.655	127.714	124.531	106.89	112.764	112.992	134.097	137.514	110.102	143.858	146.444	115.333	145.29	136.389	118.982	111.681	116.807	124.782	129.603	118.499	99.3878	105.143	115.509	102.776	98.5831	92.3312	116.815	131.008	124.156	105.201	128.198	123.186	124.217	123.547	115.167	122.885	94.7019	69.6668	110.054	109.351	93.0807	111.174	115.594	108.455	89.9973	96.6729	95.0325
	27.1055	109.998	122.311	113.323	107.756	126.628	127.422	128.699	119.405	144.557	145.09	145.826	141.391	137.71	140.107	126.497	122.317	106.455	105.86	110.426	128.505	124.289	108.373	110.445	116.263	107.652	89.2462	108.472	120.761	132.214	127.234	97.6637	121.435	129.243	121.879	104.964	109.18	113.377	112.866	113.757	116.22	111.562	95.3384	107.931	116.803	108.741	105.639	112.526	120.274
	27.1406	117.984	114.474	110.992	128.287	131.869	119.152	140.531	145.484	144.675	139.842	127.524	114.611	73.2029	131.484	139.048	125.64	107.108	124.736	124.687	123.179	115.337	107.221	120.124	117.569	110.008	117.435	115.061	112.014	124.565	116.437	116.392	106.156	117.756	116.316	88.2218	94.4544	111.777	104.814	123.252	102.848	112.211	119.457	122.501	109.194	92.7833	109.073	112.113	119.009
	27.1758	125.347	125.828	116.183	120.413	133.188	138.971	142.851	129.168	129.426	115.937	132.917	124.575	101.356	124.354	131.82	134.244	135.118	136.627	129.239	111.451	101.599	119.172	117.695	105.281	90.7865	120.596	127.811	119.99	107.281	93.7024	115.236	125.972	129.203	127.928	120.336	107.544	109.178	130.024	131.376	124.968	116.707	83.184	118.366	118.085	104.684	112.05	110.595	111.256
	27.2109	121.077	118.143	97.2449	66.7677	120.218	110.334	126.25	133.632	141.45	148.495	146.066	132.267	110.099	125.555	121.392	133.721	138.755	122.635	113.654	95.2212	99.0324	110.561	85.6815	102.815	91.2111	119.47	127.091	105.4	88.7684	81.2923	122.489	129.508	115.734	122.709	107.045	124.112	130.413	133.779	116.107	113.506	105.372	113.968	118.646	87.0828	122.683	125.347	115.862	91.883
	27.2461	108.236	87.3864	104.109	112.285	119.001	121.89	110.919	112.53	140.931	146.863	135.742	130.863	99.4781	119.208	138.853	137.422	127.605	104.954	74.9153	90.4929	87.4543	98.9222	109.09	117.552	113.366	94.1638	126.1	125.815	116.859	118.036	136.022	136.54	126.813	123.829	116.331	111.536	120.167	122.074	120.23	118.816	117.633	124.161	123.091	111.96	121.033	119.488	104.882	104.135
	27.2812	105.449	102.238	117.257	111.873	98.5469	117.357	128.448	117.668	135.658	143.073	134.57	142.951	140.583	136.198	128.849	122.672	89.9685	111.976	103.39	108.782	108.286	102.873	110.756	116.585	114.115	111.237	120.593	119.335	111.188	134.558	140.892	136.123	114.153	125.067	116.93	85.2866	93.8116	68.5657	97.8567	110.486	112.047	126.472	118.137	101.777	112.076	99.7958	79.8996	87.6934
	27.3164	96.0237	116.942	129.036	125.362	112.569	117.277	134.158	138.939	134.313	134.775	129.665	141.441	149.537	132.188	114.723	103.519	116.968	113.17	108.742	118.528	110.418	112.513	111.043	89.0528	109.362	99.2892	105.03	95.5362	120.057	135.233	127.471	107.319	125.621	133.829	137.396	128.941	118.494	91.1107	81.0655	110.099	121.795	129.975	112.026	114.919	103.433	49.9044	66.3248	78.1191
	27.3516	92.4914	106.369	131.267	128.327	102.299	123.746	114.404	132.477	130.783	129.515	135.862	143.688	142.671	138.316	125.682	110.122	114.453	119.949	123.092	122.893	98.1761	81.4702	109.192	116.875	113.937	110.538	97.2844	102.468	130.42	132.381	105.846	116.715	109.553	129.919	141.099	138.678	126.627	111.12	114.26	127.189	129.921	129.334	131.372	127.104	106.488	94.2761	97.711	104.233
	27.3867	115.138	123.109	124.234	122.112	121.882	124.681	115.954	120.523	137.137	122.138	134.912	143.597	121.81	124.118	128.77	109.705	110.461	100.733	126.883	131.615	110.369	75.8639	104.292	115.37	91.7386	90.2297	115.552	128.628	135.858	128.357	114.624	120.518	122.437	122.989	123.844	122.723	114.864	82.4186	119.248	128.926	103.632	109.462	114.866	130.442	123.273	107.573	71.508	109.172
	27.4219	120.175	116.791	39.2209	90.3626	115.576	121.73	118.866	125.738	136.542	137.115	139.541	135.842	121.036	119.587	97.2584	120.296	109.007	102.805	128.983	140.819	134.09	126.651	124.718	132	124.858	115.962	117.27	119.035	132.482	117.751	99.297	110.566	123.553	107.456	95.3113	99.2162	106.985	78.8275	121.771	116.727	127.724	128.57	126.416	120.201	100.336	112.859	110.616	109.399
	27.457	107.871	97.8119	102.286	116.222	125.084	116.502	120.097	128.435	125.189	107.614	119.826	119.585	113.3	118.1	128.135	128.731	105.382	111.526	133.038	133.329	141.376	145.508	144.029	141.452	130.009	122.427	119.681	116.278	120.876	120.684	108.056	115.286	126.268	114.615	106.591	112.185	122.453	131.374	133.187	127.174	132.54	128.477	119.416	97.2672	115.937	125.62	119.284	110.25
	27.4922	116.919	117.095	119.259	110.346	122.759	126.972	115.597	85.6944	119.907	128.913	126.137	124.091	109.604	127.14	126.804	135.956	139.249	134.75	131.307	115.88	130.499	143.462	99.65	138.462	126.199	114.573	120.193	99.8789	96.6849	115.462	98.039	118.57	122.792	121.622	116.207	112.182	126.409	137.95	128.56	125.252	127.299	110.699	98.8767	107.559	127.856	134.78	130.29	114.925
	27.5273	133.816	142.778	141.28	129.667	118.645	105.353	116.39	101.793	121.286	131.244	130.522	127.39	128.151	132.125	131.045	142.178	147.462	124.276	132.4	123.504	127.77	141.791	145.146	140.266	122.731	86.3361	120.234	103.689	110.264	99.6704	122.913	120.378	114.112	116.23	97.2781	121.901	132.036	129.289	120.541	114.332	67.7873	120.841	116.73	113.747	120.742	122.23	119.521	99.6822
	27.5625	140.642	143.319	141.048	138.716	124.344	88.696	112.051	122.651	124.535	103.015	113.7	75.8076	110.102	107.212	131.22	140.195	147.08	145.942	129.774	127.024	130.101	115.523	142.478	137.792	98.9815	123.58	133.227	129.261	109.063	115.356	130.914	133.558	127.852	120.627	98.9109	114.325	120.352	73.8226	114.929	116.489	118.013	121.542	121.203	96.4948	101.037	96.6019	103.005	100.366
	27.5977	138.235	104.392	101.269	125.412	129.667	122.046	122.464	102.311	119.653	124.353	118.59	117.142	105.871	89.9893	120.919	71.6355	129.551	141.272	133.797	129.807	129.216	125.216	130.903	128.559	124.248	98.6008	137.174	137.366	122.875	131.289	129.076	117.637	124.582	117.085	129.63	113.386	116.484	120.361	99.0547	101.254	94.395	102.182	102.497	113.203	113.543	113.972	111.683	109.353
	27.6328	122.762	121.158	119.275	121.495	114.582	84.4005	121.854	118.362	119.466	122.48	101.828	111.217	126.352	131.523	128.403	103.266	118.363	125.886	122.391	121.295	116.276	112.1	123.349	115.391	127.525	133.787	137.695	133.794	116.704	131.802	126.411	124.721	129.176	135.203	140.801	136.751	127.175	114.971	106.347	109.548	91.0934	94.6256	107.243	113.371	98.0961	93.2766	93.3045	76.5427
	27.668	123.858	124.509	123.643	103.115	90.353	113.143	120.22	107.913	107.011	105.673	105.824	119.347	99.0632	135.899	132.27	111.888	99.9523	124.683	133.46	134.584	124.687	109.892	128.675	127.825	118.427	130.959	114.456	126.193	133.459	132.061	106.024	125.727	111.842	125.636	133.591	131.066	114.025	97.9089	111.966	124.71	120.435	117.87	119.371	115.125	100.338	95.8387	94.9205	85.6185
	27.7031	126.334	115.906	105.421	91.1455	97.2271	101.858	111.376	111.548	96.9484	107.479	119.272	128.727	133.808	139.34	125.171	97.6586	107.16	124.648	140.461	148.189	140.068	124.66	118.877	114.955	118.424	125.226	125.254	131.828	135.145	129.18	121.388	120.794	125.931	119.685	93.9816	99.64	117.7	102.915	119.614	129.9	131.821	121.902	101.499	115.209	79.484	112.704	118.887	121.12
	27.7383	122.011	110.108	102.057	100.702	103.549	109.976	117.143	115.527	99.8872	67.6376	117.836	122.943	120.581	132.068	135.324	123.172	111.235	119.851	122.533	148.824	147.764	121.026	120.283	119.203	122.568	97.0043	100.218	113.945	121.384	90.2262	82.7074	94.9114	122.477	107.547	81.8804	109.927	122.634	122.187	126.815	104.554	122.54	127.361	119.226	106.362	108.464	123.179	125.025	64.7596
	27.7734	93.4754	125.261	119.074	99.3992	96.5702	117.129	120.42	107.464	109.942	97.9083	113.222	120.961	109.906	108.088	133.925	133.182	92.0814	134.197	141.124	135.147	140.547	144.583	136.068	127.821	99.587	116.103	115.872	118.657	117.841	102.852	103.881	119.877	131.504	128.242	124.652	122.164	91.9369	131.414	131.85	123.438	113.635	110.109	112.766	84.6528	96.988	123.681	124.038	116.129
	27.8086	131.979	132.364	111.121	107.062	112.83	102.26	111.32	120.335	123.247	124.409	126.65	127.223	123.401	122.386	103.621	141.456	144.391	139.73	132.679	114.951	131.625	145.026	128.922	125.912	132.401	133.549	126.492	104.517	120.651	103.329	115.108	124.887	125.648	132.917	126.509	127.156	128.824	128.059	102.464	116.56	98.2838	97.2717	110.789	109.101	111.092	112.471	110.519	75.915
	27.8438	122.048	135.85	130.93	118.109	102.823	120.43	121.86	126.649	122.077	118.133	115.911	108.647	105.142	105.463	135.09	149.179	151.226	132.239	132.407	127.929	136.115	138.629	139.661	130.811	125.279	133.044	132.085	133.636	129.219	100.03	127.002	129.312	124.83	127.304	103.278	110.058	117.933	121.548	109.184	114.188	122.929	120.956	110.79	109.13	103.602	78.2812	85.2472	106.333
	27.8789	116.682	127.48	114.715	123.595	129.448	125.903	99.021	123.18	112.31	118.548	120.325	125.209	124.556	125.789	135.241	138.194	142.236	146.966	134.056	124.191	131.051	100.293	131.035	131.03	121.916	120.102	117.854	137.785	120.626	126.422	136.796	132.743	119.046	123.649	119.706	104.222	105.159	102.836	91.5991	105.743	120.495	120.771	102.728	99.5353	98.6407	83.9473	97.0039	77.6868
	27.9141	116.139	116.858	112.55	114.029	123.889	123.362	118.779	119.336	125.972	128.662	124.507	123.617	136.116	119.46	126.907	115.129	123.337	141.201	139.125	132.648	126.452	93.6189	122.091	125.539	121.024	107.112	135.333	137.414	133.487	137.087	134.266	84.9695	116.664	126.264	120.459	117.861	112.22	102.23	72.9819	94.718	98.184	109.541	101.57	100.63	110.534	94.3622	107.722	108.628
	27.9492	115.248	99.095	112.023	114.464	120.097	110.919	110.578	101.264	113.261	98.2824	127.228	129.556	135.817	141.02	133.88	108.528	117.607	126.851	124.487	131.688	109.454	107.709	119.98	107.043	119.91	132.973	132.747	122.905	119.495	136.964	126.632	119.164	121.482	128.588	135.2	136.799	132.602	119.248	105.393	107.249	113.839	103.281	115.366	122.831	121.665	117.183	121.683	114.841
	27.9844	111.474	113.985	123.118	125.115	126.605	123.181	120.123	122.418	96.4523	121.336	139.224	137.299	122.219	140.008	131.254	107.925	113.494	130.755	136.804	136.056	116.885	113.804	123.028	117.288	112.517	130	122.01	121.72	136.042	128.371	97.8383	108.096	88.1302	105.675	119.915	129.284	125.659	121.103	98.1116	107.802	116.722	119.966	116.323	120.993	107.888	63.4856	116.335	120.604
	28.0195	117.167	120.163	104.224	104.853	103.814	108.547	92.6136	128.77	133.912	136.485	139.52	137.022	131.108	138.663	126.89	116.961	118.027	125.453	138.082	146.901	142.208	128.957	111.278	112.603	121.132	113.131	124.431	133.88	135	119.227	63.2647	105.344	113.891	104.94	106.56	95.2271	93.646	108.276	119.532	107.385	109.239	114.961	93.7443	110.482	101.997	101.084	113.704	101.484
	28.0547	111.936	112.632	99.4607	86.794	90.9785	104.839	123.241	129.377	127.942	115.294	109.087	121.356	114.258	133.247	138.696	125.008	97.8828	109.877	121.432	143.298	142.572	113.795	115.083	122.793	128.07	122.78	121.393	97.4881	128.119	118.921	92.5996	112.387	120.49	102	94.8605	87.5426	99.954	119.327	113.176	108.211	120.563	112.408	98.2934	100.105	98.6219	111.5	109.494	109.405
	28.0898	129.372	115.676	106.105	106.047	111.679	111.325	119.46	113.746	123.835	129.988	131.978	128.37	80.9639	128.958	127.927	132.332	121.343	131.614	134.134	117.102	134.397	137.144	122.667	117.764	118.182	119.69	117.211	117.716	122.462	113.291	73.4004	114.732	119.691	108.884	100.607	100.103	113.722	122.72	111.248	103.207	114.615	116.982	114.059	108.949	98.2511	93.7928	86.6401	104.976
	28.125	132.919	131.993	113.884	87.2496	100.592	114.273	122.034	130.305	137.445	143.129	143.621	133.818	117.448	125.147	127.809	142.952	146.334	134.176	130	118.32	117.974	139.554	135.442	126.111	119.953	118.941	116.359	119.059	118.551	79.7611	114.467	122.688	91.9735	112.235	92.9032	107.396	122.579	121.571	106.416	93.0639	100.029	102.276	122.81	115.659	68.3103	80.1358	93.3725	111.841
	28.1602	126.469	129.899	113.314	120.547	125.687	134.374	120.489	121.413	116.286	132.483	124.008	136.972	123.398	106.647	142.163	150.313	148.479	136.104	133.548	129.228	129.216	132.917	134.618	128.628	89.4061	118.499	114.604	131.409	124.136	104.964	127.976	132.547	126.388	117.197	97.0681	106.767	115.871	100.19	90.2114	100.011	83.4992	114.902	121.846	112.561	102.321	96.9475	102.487	76.5932
	28.1953	127.454	127.857	120.16	129.39	134.211	138.819	139.556	135.552	132.039	133.279	136.574	145.988	146.892	140.977	141.442	135.229	126.608	143.159	136.043	97.2806	121.809	90.9029	106.829	128.993	124.981	123.635	128.908	134.541	123.964	123.232	126.977	126.117	117.933	115.454	112.137	80.6452	108.719	95.6746	60.3956	103.951	114.899	122.619	110.086	69.978	73.7263	69.62	86.9242	111.344
	28.2305	116.439	117.761	110	120.02	99.6242	124.18	135.226	138.251	126.077	124.497	131.472	132.036	150.264	136.788	135.398	130.841	114.356	134.132	134.503	129.309	123.661	114.136	121.709	121.121	119.33	99.6148	135.068	132.795	104.145	104.824	112.088	101.443	118.231	123.534	131.293	127.92	121.955	96.9878	99.4124	112.741	121.159	124.32	109.449	86.4142	85.897	82.7205	103.4	118.148
	28.2656	116.525	118.033	117.166	112.83	107.379	126.913	113.587	128.007	130.331	122.408	134.381	139.248	142.005	147.69	142.625	130.214	120.844	120.344	96.5149	116.154	114.703	113.877	117.391	105.676	111.237	127.208	133.719	126.033	93.1857	94.1846	99.1594	119.958	112.686	121.199	133.064	132.606	125.243	114.795	111.681	108.139	104.484	119.134	108.055	106.361	95.2223	96.5097	118.986	127.742
	28.3008	91.5063	113.817	81.9945	118.889	126.186	124.263	123.66	124.029	133.346	126.755	137.434	132.958	119.011	136.989	122.889	113.78	91.2651	111.033	120	116.927	113.996	106.227	112.445	112.482	87.9697	115.133	119.407	101.781	107.187	107.154	112.821	119.887	117.413	116.56	112.4	102.356	110.6	70.2515	77.1615	106.537	121.043	117.3	91.7614	96.4088	102.721	100.425	117.682	116.754
	28.3359	116.329	114.372	95.1944	114.235	130.909	124.828	134.497	135.299	133.366	128.136	127.735	117.039	124.01	130.706	127.268	120.131	104.9	95.963	118.731	129.865	127.447	108.982	98.7742	110.841	99.3288	98.3101	96.0283	110.393	93.5616	104.882	111.614	88.9485	119.181	103.22	100.576	102.541	108.718	111.415	101.95	83.6342	119.545	123.094	111.768	97.5301	105.861	106.885	110.715	103.639
	28.3711	117.708	113.023	90.1221	110.333	135.246	144.046	146.187	142.406	129.177	125.914	129.807	117.784	100.957	122.25	136.577	130.297	105.846	79.8356	102.138	117.84	122.636	111.214	96.651	119.985	115.605	116.535	120.971	124.113	119.568	114.48	97.2894	110.287	121.014	113.507	98.2247	95.9199	101.147	118.088	110.091	105.893	115.279	96.7589	114.403	100.474	100.435	112.669	104.209	97.0539
	28.4062	102.672	100.941	89.9557	107.622	128.057	133.941	121.828	137.364	116.208	137.026	140.145	124.561	93.6982	121.95	129.483	128.01	110.081	69.3245	83.9799	105.155	98.4258	125.321	125.848	122.745	123.958	115.773	113.824	118.978	112.619	103.568	100.861	118.124	123.249	99.5535	79.2076	101.571	118.947	119.023	99.9575	90.1626	111.805	116.211	118.056	112.324	99.6388	98.0547	109.158	110.462
	28.4414	116.074	118.294	116.561	119.558	116.146	129.726	127.049	127.381	132.794	136.264	135.613	125.84	69.1645	116.095	107.505	119.426	120.774	105.068	108.355	108.71	112.945	130.369	133.11	115.587	124.132	114.802	106.464	104.414	104.109	115.558	118.749	114.503	120.165	118.024	97.8626	106.838	119.017	104.943	85.201	71.6437	103.394	119.722	112.65	90.2563	107.396	110.768	106.129	96.7267
	28.4766	128.177	126.16	127.17	130.07	135.006	133.522	99.4166	123.42	123.963	128.138	126.987	135.509	119.385	121.032	128.336	124.348	122.073	108.011	118.215	116.289	113.5	120.531	127.486	130.948	121.886	95.3246	98.6774	95.9455	120.429	129.383	128.134	116.445	119.537	127.867	119.591	113.098	108.335	106.491	91.2121	80.6229	95.9976	112.229	105.989	94.3042	95.6366	106.638	114.68	106.354
	28.5117	120.458	107.666	109.131	119.778	113.684	130.026	136.003	136.99	134.412	132.065	134.145	136.486	141.872	134.515	108.248	109.968	109.812	125.494	124.516	102.313	115.954	101.24	107.141	117.756	106.849	97.6355	108.574	109.099	107.439	121.86	113.34	113.023	103.205	126.084	138.716	129.475	120.239	100.653	97.3851	98.5682	102.578	83.0114	103.27	87.752	93.7318	103.159	105.014	92.4117
	28.5469	113.569	119.801	134.753	135.402	122.419	106.539	127.669	124.456	123.349	112.966	127.501	126.59	142.87	140.344	127.756	122.12	103.625	115.462	120.131	115.62	118.307	112.063	86.4955	102.848	109.887	100.473	101.863	113.353	114.128	108.927	87.9359	108.481	119.473	131.12	140.008	141.509	133.733	121.663	106.259	93.3063	107.001	100.684	111.17	117.017	104.623	92.0676	110.658	113.171
	28.582	125.457	130.287	140.242	140.587	134.295	126.391	118.091	112.436	120.988	113.257	130.505	132.337	123.334	134.597	130.843	115.497	108.341	109.437	86.0266	107.015	109.504	103.115	83.9637	88.9099	110.386	112.607	111.083	109.224	112.506	117.489	114.385	113.93	89.4213	116.766	117.456	129.06	122.87	98.433	115.924	114.109	107.196	94.0826	117.317	119.712	109.135	98.0753	105.201	102.049
	28.6172	113.605	117.016	125.165	113.402	125.41	125.607	112.673	117.259	126.48	121.696	122.026	117.417	110.914	115.913	112.481	80.5849	86.8226	109.799	110.569	86.2796	96.5727	86.5911	91.4106	100.348	100.364	111.429	114.372	115.044	119.289	118.241	93.1799	117.162	123.389	123.937	119.328	80.0756	112.238	100.296	115.327	91.2743	107.046	100.229	113.801	94.2045	105.973	100.283	105.129	100.524
	28.6523	123.484	110.299	103.09	120.558	122.373	115.265	130.453	126.76	121.616	117.084	97.5786	101.922	74.0355	106.484	89.3919	105.752	101.275	106.926	119.519	126.26	124.96	120.15	118.907	115.372	101.205	84.5121	92.7314	111.373	127.507	123.629	116.541	92.6663	124.475	125.224	115.425	121.121	118.407	116.459	128.235	129.311	124.503	119.646	117.544	97.2055	105.552	117.339	109.14	97.4477
	28.6875	106.157	124.446	114.183	115.738	128.541	134.723	133.046	119.353	118.104	114.433	127.176	121.66	93.1182	108.433	118.743	116.948	96.5753	86.6599	115.155	131.728	129.818	111.795	113.019	124.786	120.464	113.026	110.899	115.939	122.368	98.4448	107.164	121.072	131.917	129.945	124.524	122.272	103.258	127.807	126.07	131.305	121.651	125.296	122.477	99.8206	102.57	111.306	111.117	109.451
	28.7227	138.876	133.618	109.008	111.458	114.78	126.545	114.415	124.371	135.984	140.386	140.01	129.951	111.22	115.381	119.072	111.353	99.9948	108.546	121.145	120.827	110.661	110.244	117.053	115.504	109.53	125.214	116.342	112.013	115.527	110.804	88.5111	114.39	122.162	131.366	111.524	127.56	131.341	124.236	103.567	122.801	124.992	127.999	125.852	99.0065	95.3765	78.273	81.0558	92.6912
	28.7578	138.906	146.018	142.843	139.856	133.121	130.065	126.422	127.588	119.155	131.594	131.687	124.892	81.213	102.201	114.726	108.833	111.314	125.542	124.504	114.895	119.242	112.547	116.204	122.855	116.14	117.486	120.996	119.805	102.966	119.744	130.831	128.878	130.382	132.371	120.983	112.64	126.09	118.935	82.597	116.321	121.416	127.32	113.51	109.187	103.29	89.6161	85.3946	89.9807
	28.793	139.666	131.161	134.472	139.021	137.25	128.928	105.792	130.623	128.772	125.87	121.163	132.854	127.984	128.491	130.252	128.708	129.427	137.428	137.773	132.594	129.34	128.372	133.701	132.611	109.191	111.872	110.914	116.955	103.89	131.915	133.282	130.034	124.942	127.32	125.542	104.701	116.06	109.763	102.54	110.503	106.657	114.597	110.659	115.309	113.688	101.043	108.931	105.562
	28.8281	122.421	107.564	86.4444	111.518	109.999	107.281	126.795	134.631	129.619	123.762	125.996	119.398	140.015	124.951	124.471	122.574	103.378	129.16	131.459	87.2621	118.697	85.5612	129.738	133.336	130.075	118.917	121.513	123.405	125.179	132.348	124.31	116.111	127.3	131.089	132.103	112.095	118.312	113.603	107.052	114.15	120.691	106.781	111.326	117.795	117.803	117.06	115.963	116.698
	28.8633	110.041	118.722	120.819	118.413	110.827	112.747	107.283	125.175	121.891	113.055	130.243	136.649	142.327	141.387	136.926	127.88	96.7032	116.716	115.945	116.688	112.398	110.215	119.068	90.1417	126.537	120.767	121.91	118.131	111.213	128.612	93.3477	124.892	129.154	129.251	128.077	126.361	113.64	104.551	102.932	107.095	117.035	111.122	103.988	93.5058	94.2979	93.87	91.9827	93.7282
	28.8984	119.757	120.798	123.03	118.288	123.311	120.714	102.991	121.623	132.223	124.491	137.561	132.246	121.903	135.771	126.964	119.686	111.593	120.762	106.648	112.09	81.8469	93.9403	117.079	127.528	126.458	127.876	119.266	103.574	126.942	127.537	123.606	120.499	84.9256	99.3524	82.4609	110.522	102.227	94.5121	112.778	102.013	106.629	94.715	80.9155	90.0857	94.6242	90.4543	47.692	93.7989
	28.9336	106.718	92.7378	105.006	88.6362	114.622	111.448	114.09	128.959	138.123	137.588	132.821	127.85	123.173	123.247	108.652	111.081	106.81	123.338	126.765	109.083	98.5298	117.381	128.017	127.803	94.6741	115.055	114.138	114.575	121.349	113.133	99.7516	110.789	105.918	89.8078	96.0649	94.5411	101.633	114.461	126.364	119.467	110.053	98.0315	63.4678	81.5989	62.2556	95.7527	101.181	109.96
	28.9688	117.521	117.263	95.5785	110.039	120.428	119.438	128.952	127.846	125.197	106.479	109.946	119.542	99.7553	117.784	126.929	113.968	102.498	115.635	118.122	124.412	123.173	113.75	113.209	119.156	116.008	86.8758	102.418	101.473	112.092	63.487	111.8	107.844	115.241	116.909	109.52	106.609	121.238	132.541	133.344	122.964	95.7767	94.525	94.2107	104.137	102.349	73.0518	93.9356	94.9644
	29.0039	125.14	116.743	108.948	96.9063	119.609	127.499	126.415	119.123	125.616	134.327	138.352	135.995	122.633	112.206	129.038	127.271	102.279	105.057	102.97	121.422	123.33	111.366	96.6507	94.6471	110.625	106.191	108.137	115.386	112.129	108.122	120.422	127.543	129.163	124.91	110.205	104.032	124.905	125.909	114.643	116.444	113.206	114.666	108.071	101.933	113.954	111.812	102.909	94.9706
	29.0391	123.622	109.735	113.859	90.3518	116.587	112.199	86.3881	119.869	132.47	140.597	137.353	132.056	127.362	128.287	108.072	128.481	131.611	119.53	107.124	102.044	105.02	117.248	100.644	92.657	89.7117	98.5388	63.5025	115.58	105.738	80.9137	112.163	109.807	120.417	116.605	100.143	109.272	104.692	110.51	92.3353	95.6102	105.933	121.786	113.978	99.7281	106.98	111.497	104.479	93.2238
	29.0742	127.536	125.551	124.93	127.05	128.298	115.921	105.262	117.598	119.256	134.785	105.807	110.48	96.168	114.532	132.953	139.785	139.565	118.142	105.081	104.904	117.966	120.598	105.343	99.6915	97.4349	94.9492	117.067	122.832	115.493	111.85	122.342	122.191	119.72	121.352	118.869	106.963	92.1905	97.485	91.3484	98.3091	114.505	123.517	108.148	78.4305	80.9086	87.0946	104.57	103.153
	29.1094	111.565	103.17	106.657	118.54	127.588	117.208	118.219	128.669	132.16	130.527	131.083	127.619	121.439	125.858	130.543	128.865	134.604	135.093	128.367	125.203	124.003	111.84	96.4014	87.0842	108.618	108.833	126.635	130.984	112.514	125.719	128.51	119.004	108.246	114.312	125.155	100.539	70.5357	93.6484	74.8613	115.477	128.705	124.291	99.8553	85.1396	87.8865	87.12	96.3332	110.843
	29.1445	114.546	112.028	118.643	116.116	113.615	108.345	98.8491	122.467	123.476	104.214	123.085	114.574	127.588	112.19	111.164	99.3002	106.636	124.7	123.802	92.1015	118.036	87.5606	66.5152	108.139	118.67	115.584	123.197	128.871	125.471	125.935	119.55	89.9192	104.694	123.328	131.247	122.938	111.338	104.702	110.762	122.495	124.41	113.428	99.4193	98.0906	95.6683	87.8432	98.8241	106.019
	29.1797	114.869	110.815	124.239	122.439	120.387	120.729	109.156	113.142	116.935	113.9	119.849	117.275	121.5	117.561	109.573	105.785	95.8229	103.059	111.997	121.133	120.138	104.207	97.8192	110.031	113.835	97.1759	95.9926	118.057	97.2924	109.914	103.42	97.4605	76.6015	115.042	126.278	126.804	110.561	53.0301	108.956	112.263	102.196	96.8738	95.7265	93.7808	101.948	102.407	113.025	109.017
	29.2148	116.302	91.9031	112.356	124.909	123.182	108.075	118.514	103.885	116.481	115.595	122.29	105.185	107.76	115.878	78.5334	90.8463	97.9929	97.77	101.857	107.793	114.864	103.466	54.4096	95.683	97.8562	117.011	118.078	121.765	115.785	95.4291	68.2994	73.6486	103.944	88.1986	104.789	101.455	111.737	96.754	112.694	104.84	101.797	104.893	111.703	111.408	116.441	121.502	118.107	108.409
	29.25	96.7238	99.6069	111.513	75.7173	112.99	118.688	129.243	131.538	120.16	109.145	120.46	101.609	103.918	114.955	112.717	103.857	103.808	103.725	99.0472	101.171	104.087	74.9894	82.2096	104.491	117.732	125.724	122.391	116.511	104.799	85.8066	97.3767	104.327	108.438	103.212	93.8647	75.3412	106.639	125.307	129.978	128.112	121.407	98.7584	105.418	103.312	109.415	116.523	100.39	82.7819
	29.2852	93.1315	113.883	116.903	103.782	100.161	107.811	129.894	127.322	115.612	123.061	122.467	100.204	100.197	98.4101	114.242	106.124	89.3604	84.7494	92.34	108.052	87.4165	98.7362	107.207	121.413	120.368	106.594	116.952	108.377	113.405	103.774	89.5014	101.62	105.314	77.3148	86.5544	94.1696	115.705	129.688	120.344	117.606	116.681	111.534	115.281	114.787	110.671	101.182	86.0661	103.644
	29.3203	135.038	132.041	112.25	90.3021	79.2033	97.0526	124.186	127.91	122.951	131.414	127.302	106.188	105.2	105.173	116.435	116.968	106.864	89.0078	85.2535	101.965	116.15	124.112	132.08	133.399	116.471	109.194	126.441	124.394	100.976	86.9002	108.104	112.919	100.533	64.6393	85.8439	77.4876	120.229	126.721	115.7	102.167	86.2875	86.5478	106.301	106.403	78.2643	108.018	107.001	106.681
	29.3555	136.988	136.524	117.556	106.853	104.218	84.4114	119.723	127.113	109.114	121.079	123.564	111.11	75.8983	113.015	91.7398	120.937	122.207	111.775	108.74	108.785	114.294	131.643	123.742	131.106	129.982	128.568	130.723	105.71	110.521	105.138	115.501	121.756	95.3422	108.233	111.092	110.266	115.112	116.304	105.375	109.687	108.682	111.539	89.5866	94.8277	107.158	105.629	90.071	88.2173
	29.3906	129.363	129.518	122.556	89.7463	105.957	110.783	100.254	118.754	114.936	109.192	104.148	78.3333	111.354	120.815	122.083	122.87	118.47	116.203	128.343	128.76	129.756	136.735	130.95	120.469	124.528	130.81	127.203	123.24	112.805	127.237	134.975	132.287	122.368	109.681	115.565	102.765	90.1349	89.4968	105.633	117.031	123.86	123.919	115.039	98.4341	105.691	92.9278	83.083	98.1484
	29.4258	111.347	114.259	93.7272	110.993	118.477	112.239	100.484	108.244	101.6	82.2656	94.346	84.7674	111.367	122.33	110.621	106.715	103.2	116.454	127.268	125.983	125.989	127.39	140.801	140.63	139.245	132.772	130.292	134.91	125.012	134.824	133.401	105.52	122.533	115.706	118.906	104.77	86.3655	101.286	113.271	111.233	106.409	119.066	113.362	107.718	108.418	101.695	100.378	85.1818
	29.4609	121.234	104.335	118.329	119.965	115.732	105.515	91.3533	106.974	106.791	102.019	115.729	125.638	132.846	129.195	119.148	116.673	116.185	124.058	122.906	113.163	120.617	118.575	129.77	138.824	137.533	118.371	136.983	129.964	124.857	134.275	119.683	122.426	117.07	121.193	124.812	111.332	97.9772	97.4346	109.992	120.749	122.537	113.965	111.444	106.561	106.106	111.856	113.06	87.3482
	29.4961	122.669	115.518	120.954	113.7	66.2354	92.9637	100.688	115.064	118.11	101.061	120.292	132.988	133.696	130.516	118.227	110.062	76.2958	106.841	112.713	122.701	126.364	121.813	125.056	108.3	137.475	137.717	130.767	120.221	134.999	136.902	124.553	129.679	124.532	123.348	116.549	102.912	118.79	120.558	118.632	114.617	110.338	124.181	123.474	121.931	114.615	117.276	123.458	117.622
	29.5312	118.119	66.0237	112.874	106.294	87.5405	96.1557	112.97	85.241	116.905	123.633	122.245	118.339	67.0326	120.263	98.0981	93.423	101.955	113.261	122.479	112.749	120.226	129.395	137.459	136.609	131.679	138.256	137.866	139.046	145.494	135.485	114.306	122.157	127.083	122.337	100.29	92.9449	117.104	121.263	106.633	123.691	123.84	101.263	118.378	80.7369	126.819	128.579	107.642	110.355
	29.5664	111.935	100.948	106.037	100.876	103.228	116.709	125.423	118.438	107.223	110.315	103.962	98.1951	119.014	126.249	125.807	112.048	105.605	109.103	129.827	139.343	130.525	124.162	131.502	131.591	118.316	119.398	119.974	136.379	142.926	129.97	113.818	104.406	120.304	113.012	90.4142	99.7726	108.564	119.275	127.823	129.34	128.119	127.837	128.723	129.103	129.406	125.81	112.683	95.8002
	29.6016	105.759	110.878	115.735	116.662	117.87	126.459	123.487	119.214	113.893	116.146	115.182	122.364	107.185	118.284	130.84	117.287	69.3397	95.6259	130.563	149.126	146.811	113.196	124.237	128.227	142.667	135.374	124.945	131.723	130.171	113.802	95.0186	123.715	126.694	120.917	109.222	105.507	94.0924	105.183	114.372	110.037	88.635	119.11	114.268	115.949	104.754	102.644	107.204	78.6539
	29.6367	125.337	107.265	119.99	108.225	103.671	116.357	105.275	105.595	121.994	125.422	126.041	122.628	107.482	123.734	125.722	123.044	111.845	125.115	139.823	143.891	147.48	147.651	147.085	148.432	144.264	141.745	140.481	125.892	111.147	79.2945	115.785	121.944	102.979	111.957	94.1516	95.9648	92.0753	88.943	83.3823	86.8629	113.048	113.131	104.797	91.2034	51.3873	83.0911	98.9816	105.002
	29.6719	129.163	126.718	130.75	124.65	110.477	118.208	94.3155	117.414	106.383	124.555	109.047	127.192	115.945	114.401	120.08	127.851	136.711	128.366	122.352	114.108	128.939	147.641	136.445	139.72	135.186	133.057	139.704	117.591	110.616	90.7462	122.795	121.768	97.3425	101.209	93.0085	103.012	103.148	93.3687	69.6541	97.5723	110.955	111.986	109.638	110.352	102.574	104.109	91.5844	100.745
	29.707	120.416	119.803	132.332	133.316	132.656	128.701	130.88	134.028	132.022	127.586	129.64	136.381	133.836	129.913	136.837	140.05	141.257	128.488	120.636	116.231	137.439	143.856	134.14	103.419	136.605	132.444	134.401	134.875	105.623	125.601	132.033	124.72	109.53	112.233	105.4	101.988	99.3307	87.6465	96.7297	87.5993	94.2455	92.4821	89.6612	111.809	119.541	119.407	107.936	90.4292
	29.7422	124.036	129.195	120.874	121.816	127.489	81.6358	124.702	129.721	127.012	79.9811	109.592	126.978	141.356	127.836	132.671	99.1208	134.571	140.863	125.954	119.657	132.811	120.952	144.215	145.559	145.932	136.353	136.285	139.867	135.837	134.249	128.001	104.952	113.939	117.616	111.84	83.5282	97.7293	95.3274	98.7092	101.531	107.966	102.371	93.7737	99.3568	108.385	119.267	107.96	89.2554
	29.7773	82.6716	129.96	136.351	124.733	113.483	131.086	123.333	124.871	127.267	93.4543	126.869	140.022	141.714	134.411	135.559	129.672	106.113	137.546	140.419	138.523	132.144	124.39	140.767	147.969	145.714	110.058	132.744	125.745	115.994	129.807	97.0123	120.803	115.084	89.2448	96.6089	107.498	104.062	91.8447	84.6775	78.2266	111.636	119.128	111.53	100.373	100.972	108.857	94.2347	84.3127
	29.8125	121.195	127.858	128.537	131.649	130.975	132.969	127.687	118.067	133.324	134.48	138.87	137.209	119.998	132.15	131.575	131.4	129.176	122.04	129.397	136.532	124.939	119.421	135.279	93.6307	140.401	142.516	128.953	115.093	134.828	133.332	123.704	121.151	114.178	86.5425	90.8005	94.6622	91.9677	95.2271	98.5988	109.726	118.688	117.902	93.2385	102.579	99.2971	110.309	99.5182	85.0997
	29.8477	115.852	125.861	117.581	118.253	120.217	87.9533	126.939	127.621	126.008	109.777	128.425	113.322	120.057	127.269	113.137	121.248	106.325	120.993	135.23	130.843	108.491	122.227	134.984	133.145	132.462	138.851	136.788	136.65	136.89	124.51	79.3777	104.893	104.963	87.7705	98.6197	102.523	93.412	91.5374	104.007	109.167	108.655	102.153	105.385	114.284	116.991	109.963	94.6473	54.1084
	29.8828	125.952	129.224	127.339	123.407	127.285	130.854	130.386	115.796	125.094	132.348	121.293	81.7301	117.255	131.077	133.146	117.507	82.4016	116.988	138.446	146.772	137.449	133.33	117.784	121.823	117.493	119.907	104.84	121.662	124.941	100.647	92.607	85.5476	86.5718	93.8732	97.0143	99.9278	95.6874	90.5456	105.743	115.557	118.484	118.546	111.077	100.348	112.269	85.8859	89.7337	92.9157
	29.918	110.103	113.814	99.7917	120.929	130.736	126.867	103.008	123.342	132.658	140.067	136.352	129.014	121.131	112.242	133.974	126.513	115.194	117.19	132.478	152.418	151.833	127.633	132.229	140.411	140.304	129.115	119.248	123.846	116.425	90.6295	99.6151	110.377	105.074	92.6894	91.468	101.717	101.177	97.2606	105.18	123.854	130.045	127.153	113.436	100.713	104.347	107.418	98.0455	103.137
	29.9531	123.535	104.796	116.232	128.165	95.5463	127.51	118.947	108.912	127.6	126.702	125.842	120.363	120.824	130.493	114.603	128.427	128.761	140.785	143.742	136.74	150.929	149.926	148.708	148.618	134.209	129.053	133.25	107.022	107.39	108.28	99.2949	114.713	121.022	113.824	116.759	114.829	109.046	101.686	110.177	108.001	116.2	117.408	98.7535	50.6399	77.6068	98.4784	111.825	114.782
	29.9883	131.004	126.858	129.202	136.5	139.299	137.126	122.138	92.4324	112.774	121.379	125.909	125.969	119.803	120.624	139.803	147.284	149.216	141.28	139.655	126.959	137.988	153.498	138.522	137.402	140.729	137.762	135.577	122.818	113.056	117.855	121.746	125.579	123.735	121.803	111.69	104.533	101.802	85.0518	102.473	87.555	75.8723	106.468	92.0573	102.658	106.873	106.934	105.958	124.479
	30.0234	128.748	116.24	115.322	122.053	133.302	128.497	124.891	122.311	111.142	115.426	129.006	137.375	139.447	137.337	143.007	150.778	149.862	137.555	145.242	139.178	142.099	150.438	145.567	128.45	128.907	131.391	117.928	124.583	120.45	132.18	128.749	114.848	117.611	119.642	123.143	108.823	69.1745	69.5207	102.616	112.231	112.232	107.826	108.376	108.513	110.649	118.129	121.74	118.649
	30.0586	110.122	109.197	115.083	115.488	111.107	86.1666	54.1939	127.218	128.64	124.616	126.965	137.544	151.723	139.413	138.389	124.937	136.39	150.891	145.065	112.3	135.471	128.767	143.054	138.702	133.215	128.994	125.065	119.339	119.826	133.034	128.868	118.841	123.916	131.982	135.181	127.197	111.327	107.769	83.0962	117.011	123.813	108.986	108.465	85.4833	83.1462	106.262	109.594	96.5093
	30.0938	111.133	119.142	128.701	122.515	116.611	121.134	121.228	130.523	135.12	119.789	140.259	147.556	149.275	151.598	144.36	127.104	122.65	141.226	143.574	139.972	133.599	125.195	124.512	126.342	131.01	90.1246	126.911	112.737	118.215	123.838	103.836	118.773	87.856	123.103	126.237	125.995	121.902	113.51	112.901	117.358	122.071	121.8	104.484	109.571	110.004	105.558	87.0165	99.9037
	30.1289	76.7807	109.699	126.379	124.218	117.616	116.408	123.135	106.104	134.641	139.101	139.514	131.18	110.838	138.606	131.573	118.323	118.953	123.389	115.324	133.905	131.277	116.259	118.198	126.432	133.083	129.088	116.218	119.405	130.412	121.947	98.0585	100.31	114.649	116.624	86.8164	103.711	102.978	91.0901	76.268	98.3001	98.2287	120.543	116.783	120.481	119.885	105.851	89.7252	114.214
	30.1641	111.213	102.73	119.105	109.829	109.036	120.28	131.59	128.878	119.063	112.488	119.743	113.442	116.417	127.618	119.324	110.529	110.711	126.482	133.476	121.857	120.577	119.665	129.262	132.295	122.459	103.399	118.855	125.996	131.283	122.9	101.519	104.151	116.186	118.072	70.2706	75.5084	85.035	85.8454	71.3144	99.7178	111.951	102.246	120.995	114.239	99.5556	108.733	96.831	109.56
	30.1992	108.007	110.278	110.594	106.887	115.998	129.736	135.098	128.424	120.331	133.582	136.681	130.039	118.974	127.918	135.216	126.968	96.9099	114.953	129.159	141.755	135.324	122.328	119.563	107.603	111.43	101.029	111.526	115.325	118.653	110.492	97.6957	116.784	124.813	119.819	110.659	108.564	112.002	113.142	107.814	113.698	116.463	114.04	118.002	106.116	92.689	97.12	91.0124	103.196
	30.2344	127.098	113.971	79.7823	75.6836	101.5	120.158	103.969	127.356	134.775	141.752	142.519	129.832	71.8203	123.223	130.889	128.995	115.232	116.47	129.811	143.674	141.575	106.194	129.598	130.389	123.018	116.704	109.302	108.22	79.3585	89.2958	101.776	113.904	109.437	109.399	97.0499	117.889	114.566	106.157	106.76	107.83	96.813	119.236	89.5992	110.668	107.721	107.788	100.722	102.517
	30.2695	126.555	127.776	115.475	116.727	116.798	88.6255	113.221	121.821	95.4491	124.242	126.952	121.346	92.7084	116.053	100.272	131.043	121.791	131.093	132.041	122.907	141.514	140.906	140.984	138.828	122.821	112.48	119.328	103.168	107.183	111.515	119.5	118.437	104.781	101.349	113.042	115.13	82.2592	91.789	76.4322	104.374	114.882	116.971	123.013	129.335	128.302	115.958	105.088	103.516
	30.3047	128.739	120.682	129.009	127.58	119.976	106.588	119.346	124.155	123.874	119.529	121.325	124.763	108.769	117.235	136.666	144.569	139.688	114.19	134.562	122.597	129.959	145.326	110.243	136.828	129.477	116.824	117.947	99.6846	105.268	125.126	132.075	130.84	117.372	104.069	84.7938	112.167	116.953	105.823	95.4747	107.953	118.242	103.069	124.498	133.348	121.282	109.823	98.0894	98.6344
	30.3398	125.261	121.563	117.552	102.286	112.393	86.1456	109.653	113.436	99.698	118.425	118.611	120.507	135.187	133.211	131.074	137.958	146.615	146.015	146.584	142.134	142.973	145.02	144.92	137.989	113.262	92.7824	115.242	113.265	106.146	118.556	115.932	121.928	119.668	100.619	114.833	123.319	117.178	102.385	88.8173	95.0224	110.919	115.967	116.182	123.741	122.251	119.748	119.44	98.6454
	30.375	106.906	122.852	124.085	105.558	110.361	116.677	85.4902	99.2585	95.2621	95.4718	127.68	137.581	144.17	130.197	124.738	125.294	137.355	146.77	142.339	120.676	139.832	70.4748	141.893	142.526	127.913	124.039	115.892	114.644	110.649	87.2718	105.783	110.276	114.603	111.379	115.039	120.022	113.169	89.9709	98.5683	88.3348	85.1763	95.2953	90.4045	99.8691	118.802	132.425	121.79	89.1282
	30.4102	107.759	117.04	125.966	128.94	131.473	132.563	127.889	113.072	112.429	121.279	134.681	137.815	135.507	143.487	141.461	135.856	116.677	133.656	138.619	139.174	136.664	126.547	131.282	132.75	129.818	128.715	109.55	103.146	111.705	115.581	107.268	93.8482	103.368	117.861	96.7729	110.814	122.85	107.517	121.873	119.037	108.542	114.221	101.549	114.474	126.778	132.537	122.051	107.693
	30.4453	109.449	117.043	104.678	120.974	126.659	119.056	131.365	134.428	120.335	111.969	128.573	116.403	116.063	133.728	128.512	118.652	122.683	124.172	116.889	129.971	118.779	118.58	124.882	117.857	111.593	120.763	117.996	113.137	119.404	120.572	100.917	100.733	119.051	119.835	97.6226	104.869	126.757	137.311	139.804	135.808	129.853	130.186	131.705	129.639	125.966	119.684	113.693	97.6187
	30.4805	125.398	128.276	131.456	124.651	127.533	130.05	135.783	128.771	120.272	130.34	121.575	89.9691	117.504	126.891	114.827	107.471	114.19	127.003	135.103	129.357	110.241	110.532	127.078	120.07	62.2898	104.996	85.982	114.112	120.597	115.632	91.6739	94.0302	124.453	121.494	89.4448	111.248	108.205	136.024	132.008	123.959	103.203	120.49	129.966	115.958	86.6676	101.796	103.031	112.254
	30.5156	120.21	129.994	129.178	120.437	125.196	127.731	127.078	131.217	132.688	139.191	129.765	111.263	113.419	107.145	130.363	123.429	99.8407	117.452	123.491	142.171	138.344	129.393	118.542	85.0924	109.194	113.406	110.414	84.5523	101.345	117.341	113.288	118.416	129.838	129.611	124.205	126.222	130.635	128.09	110.168	95.9149	101.645	112.099	108.457	110.027	93.3265	114.84	105.858	91.7752
	30.5508	137.323	132.988	72.6133	107.343	93.8804	114.318	117.556	122.451	125.582	134.965	127.156	120.32	114.277	129.005	131.571	128.485	111.31	118.789	134.723	143.635	140.502	111.045	114.076	111.245	79.6324	120.486	113.578	57.5358	96.1755	111.868	121.183	126.242	109.59	122.037	87.76	116.543	125.57	108.269	94.1478	105.172	103.906	112.363	112.208	122.225	124.571	120.375	105.211	101.915
	30.5859	128.691	137.24	136.138	134.82	130.493	131.527	124.443	103.83	122.986	131.967	120.037	126.569	121.525	132.628	128.298	130.883	135.701	136.26	135.629	121.447	127.97	128.597	119.028	108.567	121.268	129.792	130.09	122.665	125.215	125.38	129.879	132.803	123.981	121.353	105.044	93.7133	112.86	113.069	90.032	104.026	117.825	105.764	114.548	127.136	121.957	111.857	90.0714	94.7932
	30.6211	116.42	117.531	135.229	134.863	132.126	125.813	127.037	120.874	119.887	125.909	136.45	137.034	123.081	124.99	140.563	146.814	144.211	109.024	132.372	122.774	100.223	124.73	123.853	108.652	105.483	122.323	129.656	133.894	125.707	135.8	136.847	130.703	118.582	118.735	128.506	115.53	117.479	108.454	101.998	118.247	113.442	104.083	111.527	117.11	101.557	99.7856	96.787	70.3621
	30.6562	118.482	129.288	125.938	117.223	117.125	103.818	112.656	130.17	128.092	126.744	123.595	123.219	140.63	127.707	127.97	135.316	142.02	141.48	136.899	130.266	125.585	115.162	125.919	127.025	123.389	121.604	127.366	131.091	121.306	133.301	127.015	103.048	122.366	133.414	141.607	138.432	127.692	113.66	114.192	120.116	109.486	94.7236	89.2606	99.7305	102.96	106.281	91.3479	95.1692
	30.6914	93.0191	131.197	139.572	134.911	105.552	116.672	113.628	127.852	135.936	113.902	126.848	138.367	144.536	143.808	138.079	123.427	131.038	139.845	132.799	113.527	125.676	113.644	113.352	122.438	124.33	120.549	134.035	124.994	120.953	131.678	106.36	122.244	102.206	131.058	136.675	130.94	117.783	67.7163	95.8306	103.637	119.515	105.144	48.8133	96.1535	105.602	107.301	102.811	103.003
	30.7266	119.894	121.022	130.114	136.079	130.908	128.282	121.436	117.87	133.112	133.906	136.579	131.075	120.836	141.078	135.05	125.24	77.3229	122.959	125.136	125.168	122.656	112.25	90.021	110.298	128.153	128.771	122.066	128.406	138.682	132.656	118.976	124.384	128.435	121.282	110.313	74.5	109.987	97.7376	93.9779	113.082	124.918	124.022	120.563	121.918	114.942	86.1436	81.6058	98.0629
	30.7617	97.9967	93.5141	113.943	113.605	122.301	111.667	136.024	135.445	120.875	121.149	122.898	115.994	128.087	128.887	108.779	103.798	110.528	115.111	94.5861	109.495	81.6447	112.887	122.81	129.92	130.674	135.072	131.309	134.18	141.243	130.111	112.546	109.934	117.174	116.664	103.681	102.108	93.4857	113.904	117.527	120.648	107.107	119.6	120.287	116.102	114.857	98.3176	98.0158	88.1465
	30.7969	82.8553	98.7695	117.248	120.146	130.199	136.041	136.788	129.235	112.535	134.72	128.49	109.786	116.32	102.523	117.438	103.454	97.3123	104.39	117.344	114.407	106.253	105.093	129.811	130.142	102.241	124.238	124.019	108.128	132.425	130.58	123.504	124.147	126.957	120.903	54.7616	107.45	112.496	110.124	94.213	116.973	110.876	106.836	65.9243	89.2886	104.395	111.565	113.716	107.677
	30.832	114.54	112.158	98.8151	119.842	127.237	128.605	90.8771	125.24	133.891	140.574	136.465	122.799	121.435	120.196	122.005	114.357	98.273	99.6095	110.064	96.7363	103.243	114.509	124.111	123.098	124.446	99.7733	116.539	117.748	117.18	107.508	92.848	120.874	117.815	117.626	109.071	113.53	113.028	112.665	111.51	110.807	98.0972	103.535	114.68	116.488	103.817	74.97	108.928	120.36
	30.8672	123.035	126.686	114.374	86.7886	97.494	128.769	120.381	94.7864	126.214	135.805	101.318	130.326	105.669	117.467	113.241	90.4557	99.7199	82.5693	100.56	108.115	114.069	110.506	123.884	110.196	113.466	125.122	125.178	80.939	89.7337	85.8683	113.73	121.688	112.464	114.059	100.168	104.077	55.5583	90.48	92.3998	82.2196	94.838	104.46	107.885	119.608	116.373	102.363	111.62	120.616
	30.9023	134.496	129.054	129.634	130.271	136.336	140.383	133.018	117.847	129.407	136.677	138.19	136.516	122.336	109.85	102.872	108.675	116.67	112.296	93.5763	95.3539	124.776	133.672	133.751	132.714	127.245	135.162	134.901	121.126	111.919	119.271	131.316	132.182	119.076	112.261	119.015	109.823	88.3226	93.532	88.6931	92.772	105.613	108.323	93.2471	115.391	117.707	74.5044	114.434	98.794
	30.9375	134.203	107.638	124.182	131.846	135.072	132.789	135.092	137.191	126.527	118.288	133.918	133.915	126.106	107.417	116.578	126.917	128.941	103.575	107.575	100.24	120.489	133.122	90.0288	126.52	130.5	135.265	126.283	119.147	110.221	134.409	132.138	115.398	123.635	120.116	114.184	92.7466	101.582	99.6159	104.568	89.903	105.237	110.241	75.695	107.771	121.563	122.699	118.422	90.7776
	30.9727	125.963	124.913	87.3847	106.772	109.026	62.7909	101.542	129.195	127.223	119.466	121.788	121.366	130.847	106.823	102.615	116.786	133.602	129.541	120.079	116.125	124.422	128.453	135.606	132.808	128.625	130.193	113.954	120.739	124.357	133.604	132.223	125.35	120.512	118.261	116.077	105.544	97.2715	87.5475	101.442	99.7775	112.737	116.301	91.5426	90.7072	109.49	123.649	119.348	108.791
	31.0078	102.328	111.857	117.59	112.001	114.674	118.044	120.354	87.3703	128.216	126.572	135.162	133.253	123.937	121.887	117.251	123.314	129.843	126.648	116.037	106.199	119.728	107.615	137.125	141.932	132.812	120.55	118.425	117.193	114.469	124.604	100.446	130.034	122.736	116.095	105.54	85.728	100.291	98.3507	26.8694	92.038	111.128	126.603	121.227	111.152	109.707	108.076	65.4052	110.952
	31.043	115.203	99.4867	116.883	121.847	117.809	116.606	132.402	134.696	135.635	136.487	130.447	123.26	107.73	118.966	117.59	118.574	104.859	77.4077	115.229	118.343	108.097	115.424	134.326	128.598	119.71	107.609	106.415	122.148	123.321	116.11	119.915	126.646	128.431	112.353	97.3606	100.057	92.8518	85.5896	105.505	112.645	123.788	129.538	126.474	119.652	97.1553	96.335	104.729	97.6369
	31.0781	114.387	86.1756	115.584	111.764	110.929	126.522	140.016	131.687	113.535	112.001	117.772	112.149	122.173	113.888	98.6262	100.05	79.3163	103.172	122.659	116.763	94.9525	114.744	129.155	123.763	120.351	127.676	124.783	119.342	116.148	97.9747	107.647	95.7966	122.471	109.108	69.7214	95.9983	93.9429	101.598	107.415	89.4838	116.6	111.108	100.292	105.016	100.47	98.701	84.0477	97.4317
	31.1133	113.559	70.8155	106.442	120.282	128.494	135.227	136.855	136.732	130.217	126.483	124.689	115.584	107.707	97.1382	114.795	107.926	97.5831	104.584	121.302	127.674	114.358	109.722	120.684	118.389	107.308	120.103	112.781	84.9117	110.194	107.911	90.1954	108.04	119.881	119.668	105.707	97.4047	87.9893	97.3311	94.2989	104.391	108.776	99.7589	95.2546	102.405	102.192	94.6022	74.7012	96.3401
	31.1484	104.221	106.764	101.448	106.943	114.336	120.083	74.1237	129.335	132.977	129.644	121.613	98.3888	93.5564	110.884	118.197	110.62	96.9371	35.3619	110.392	131.632	127.235	118.286	101.067	120.876	120.237	96.511	108.434	84.7609	104.534	93.939	86.0234	99.6074	96.6104	117.546	112.224	74.2379	103.159	100.667	90.3215	87.4238	96.954	91.5769	87.9958	106.716	111.586	108.713	103.178	100.093
	31.1836	105.55	114.735	125.706	125.262	113.715	97.5388	118.48	129.606	103.938	121.202	101.968	115.321	107.609	119.021	108.378	93.0359	91.4407	106.174	120.388	127.645	130.009	108.468	123.799	130.085	123.272	127.392	126.175	113.47	61.0668	101.21	102.352	100.583	81.1258	113.836	116.206	74.8321	104.891	104.971	83.5872	85.1752	98.2491	90.7942	97.8534	83.0971	97.1039	98.7377	88.8288	96.0133
	31.2188	100.146	118.487	132.115	132.197	124.445	110.77	123.988	134.901	134.597	129.877	127.756	128.866	123.145	103.878	118.828	120.893	126.016	125.389	116.655	72.2647	125.14	129.534	131.677	126.323	112.003	130.451	135.25	127.85	110.761	91.3128	117.547	120.526	116.502	115.334	114.07	117.238	113.86	94.6931	86.1931	97.4301	113.356	115.123	97.5747	84.7413	100.353	97.6266	107.067	111.147
	31.2539	121.562	125.274	116.758	111.047	118.465	93.4832	115.627	129.605	122.525	110.366	113.62	117.222	129.481	120.029	123.747	130.434	131.622	111.81	108.443	103.392	115.519	132.294	126.222	94.0091	121.359	129.342	105.931	129.27	122.637	112.605	118.274	121.642	115.713	113.936	115.006	124.854	111.144	93.9112	94.2955	80.9629	112.981	122.733	114.277	107.229	116.317	114.646	99.7372	104.733
	31.2891	108.772	96.5018	120.197	114.833	101.076	109.041	77.0683	115.651	118.846	51.0446	121.676	134.27	133.117	111.855	112.975	96.1833	124.983	126.722	115.341	98.3568	112.029	124.443	114.602	91.2879	122.777	127.978	125.441	120.131	116.025	99.6811	92.7782	100.085	106.726	119.619	126.719	124.561	108.949	98.8287	94.2834	90.6653	107.941	117.641	111.082	92.131	115.781	112.437	94.4107	74.3428
	31.3242	106.023	117.747	120.869	116.174	107.157	106.67	98.4693	104.225	121.99	127.426	135.779	136.962	120.434	114.998	115.944	118.05	123.665	120.041	112.685	98.7172	106.832	114.411	95.7091	112.621	116.826	109.335	117.423	112.402	108.003	106.694	94.2519	111.038	124.997	122.547	102.672	101.853	119.034	112.717	87.2365	72.0301	95.1821	104.081	93.4018	107.378	106.745	97.383	91.777	100.574
	31.3594	117.981	106.928	110.339	83.3417	119.28	104.32	112.306	114.886	104.492	120.164	129.833	123.048	119.117	111.34	76.3055	106.377	108.575	99.9043	87.876	97.4845	86.6405	103.779	95.2907	120.8	125.172	119.903	109.103	121.276	125.31	116.147	102.169	109.104	122.727	119.153	92.1765	110.154	112.402	97.5048	99.4793	90.0066	102.812	107.371	100.626	34.4118	96.4255	88.6743	88.8891	103.328
	31.3945	115.467	90.4121	111.561	124.313	130.911	131.247	127.823	115.908	108.927	129.789	127.979	115.628	93.4475	111.52	113.119	97.5228	89.7818	97.5803	100.022	93.051	115.833	121.047	125.234	130.387	119.114	123.793	126.299	117.725	116.668	116.31	115.999	113.06	126.062	124.553	85.4005	112.511	113.415	101.017	98.1986	81.2041	94.9688	111.055	106.087	106.333	111.611	95.8949	95.7511	111.535
	31.4297	130.684	123.932	119.355	113.746	122.229	123.95	110.681	120.224	134.232	141.428	138.594	125.859	110.955	103.817	106.375	101.233	88.0592	75.3701	110.751	122.461	116.362	114.993	131.161	130.739	115.775	113.868	117.98	98.1911	94.6491	97.2812	108.886	123.369	124.579	123.634	116.585	113.508	105.357	101.274	103.081	94.5983	96.0215	105.485	101.917	109.141	116.199	112.343	109.45	88.2681
	31.4648	135.908	136.495	107.099	94.4145	102.701	101.951	112.387	112.004	125.369	135.531	124.514	106.771	105.288	99.636	101.532	89.3812	87.1295	71.6281	116.545	131.134	122.832	112.917	119.839	106.005	123.494	108.822	117.776	102.365	109.088	105.69	106.631	120.625	95.8457	109.923	91.5018	102.534	92.3996	83.8857	84.5529	103.403	88.1924	97.6457	107.051	107.301	106.309	85.7378	105.341	94.8895
	31.5	138.831	137.012	130.557	125.953	122.373	101.688	110.466	117.033	122.326	119.224	105.027	110.368	112.403	110.966	112.417	101.145	116.472	118.483	120.191	128.937	131.283	125.523	133.33	132.333	121.116	122.825	126.155	97.493	118.341	127.892	130.427	127.465	118.28	115.209	111.693	103.448	108.606	108.062	100.781	104.322	77.2801	102.512	103.003	91.3743	84.969	97.9991	98.5147	93.8905
	31.5352	130.532	111.493	131.3	125.585	126.203	116.472	103.588	120.68	123.422	100.475	113.233	123.977	119.919	106.055	124.074	131.762	132.519	121.808	98.0742	114.946	116.041	134.429	138.089	138.833	130.006	127.82	131.537	126.869	108.114	129.253	128.58	117.138	107.787	120.978	110.15	113.048	123.651	110.285	77.9109	105.667	109.609	110.895	109.855	106.578	102.64	109.299	105.324	101.851
	31.5703	118.69	132.292	126.402	106.292	108.52	114.496	93.2998	114.836	112.32	106.793	105.072	118.415	126.31	103.703	119.002	126.732	130.53	116.159	112.175	117.723	122.424	129.168	96.0341	129.171	124.987	119.48	115.812	129.036	123.459	129.408	124.433	115.824	120.304	127.323	133.535	135.224	129.621	102.223	97.959	101.32	109.308	102.653	97.563	88.4389	105.517	114.962	108.573	110.807
	31.6055	115.699	131.596	137.187	129.21	123.762	122.364	104.363	114.843	120.888	123.369	124.031	124.159	119.711	123.098	124.976	108.243	122.464	131.677	126.224	88.2272	123.144	124.367	132.095	125.885	113.592	119.434	129.54	123.511	116.511	127.523	87.2068	123.343	116.977	124.099	128.115	131.51	129.27	99.2442	108.557	110.984	115.331	115.32	102.777	105.209	104.252	89.2478	106.643	112.141
	31.6406	91.854	123.98	126.088	127.371	124.782	123.322	124.313	106.001	125.405	120.724	126.162	121.069	103.335	119.52	120.339	115.383	94.4462	126.76	133.53	129.869	115.331	105.04	125.231	133.529	123.753	114.904	125.412	132	132.626	123.244	115.727	118.375	130.335	127.731	98.3397	103.807	114.706	124.677	126.11	122.225	109.995	119.18	106.842	113.787	114.591	108.114	102.399	110.897
	31.6758	120.391	110.32	87.0021	92.396	105.557	111.156	131.764	132.255	125.505	113.451	118.737	102.374	89.8306	111.116	95.1401	101.647	107.834	111.353	119.777	125.574	118.11	85.3273	109.583	118.568	128.551	127.188	106.032	127.936	133.084	108.602	110.932	109.527	129.74	126.196	109.25	82.7045	98.6043	124.094	121.873	111.069	111.54	123.459	119.571	109.144	102.612	105.581	106.358	111.61
	31.7109	114.342	103.296	92.6879	103.049	116.481	125.095	129.343	127.183	95.284	128.731	121.023	91.2837	95.1184	105.149	110.238	104.234	48.7917	94.6924	104.747	96.6974	98.3459	98.7391	98.0624	87.9582	107.953	118.69	115.017	114.412	127.665	123.656	103.304	113.3	127.956	119.292	103.733	118.172	122.731	115.901	97.6432	75.1054	109.051	124.482	116.316	104.545	92.1972	78.5562	117.8	122.145
	31.7461	116.028	107.936	97.8938	99.6611	109.353	107.973	85.1825	119.235	128.165	127.81	119.347	107.827	94.1829	82.0844	95.7683	99.1542	100.596	81.42	107.168	118.472	114.235	100.889	98.8121	106.066	104.924	101.563	100.849	114.165	114.702	100.473	110.222	115.116	112.536	121.442	99.2305	122.053	123.53	101.85	80.7859	93.8853	112.456	119.862	112.772	119.875	118.381	115.949	115.904	118.082
	31.7812	125.873	130.777	116.345	105.077	96.8455	99.6987	108.605	47.0682	117.431	117.681	77.6918	102.861	89.6184	101.725	86.0101	97.2956	104.684	82.4704	115.414	128.272	126.984	115.781	99.4216	115.146	128.027	127.227	117.723	112.225	114.599	116.811	128.686	130.592	124.778	124.856	119.033	112.447	117.092	108.922	93.4028	112.021	115.786	110.046	101.425	115.486	114.328	110.26	112.6	112.663
	31.8164	137.484	131.421	124.561	114.085	83.0048	104.673	113.637	114.08	104.644	99.2569	116.519	118.182	115.775	104.925	106.537	117.124	123.433	118.58	121.384	118.516	119.413	105.972	100.639	119.785	124.267	131.475	129.583	126.246	134.48	140.408	142.086	137.57	121.566	117.194	120.723	109.225	116.788	115.704	87.7898	110.286	110.349	105.477	110.025	100.506	119.913	122.46	120.328	106.199
	31.8516	121.781	102.955	84.7205	109.619	103.046	100.753	88.9544	105.362	107.008	111.722	107.753	111.691	120.099	102.429	120.152	135.504	134.557	103.435	115.585	93.0093	85.4533	111.772	99.1737	108.786	93.7803	116.026	126.3	130.816	103.332	138.253	135.149	108.689	132.372	132.293	123.742	120.54	125.228	103.616	101.753	117.529	122.569	118.061	113.326	110.157	125.642	127.856	116.218	109.174
	31.8867	119.24	116.563	113.999	110.75	83.7409	109.88	109.949	100.597	111.579	94.7712	123.748	132.958	133.923	118.103	130.053	135.548	133.224	133.298	134.019	130.378	126.77	121.704	94.6086	99.0403	123.313	115.617	117.522	118.543	125.587	131.046	129.384	130.722	125.573	130.418	134.644	129.02	119.32	113.118	110.683	109.878	120.078	90.8917	112.479	108.989	122.057	118.258	79.5269	114.604
	31.9219	122.785	119.081	117.229	79.1055	115.866	126.485	124.62	109.56	118.127	125.323	132.875	136.18	131.589	132.385	134.819	121.645	113.165	133.11	131.767	131.357	128.548	123.325	128.792	133.68	135.702	120.416	100.256	98.6932	121.811	118.425	96.6942	122.668	120.583	121.271	120.727	98.7507	107.761	108.559	120.445	115.874	119.444	120.303	110.057	104.225	116.716	95.6277	103.549	94.5368
	31.957	104.231	96.8811	110.142	108.57	116.561	120.035	126.534	121.62	120.564	93.4946	117.614	116.896	94.5664	111.109	121.731	115.265	102.497	120.118	111.872	116.788	121.727	114.384	129.28	136.571	137.485	126.614	102.034	120.073	133.247	125.369	99.797	115.4	124.641	112.192	101.608	107.99	118.124	129.011	128.854	115.103	99.1149	117.13	95.7657	95.6848	108.055	114.864	117.324	108.034
	31.9922	96.1466	89.9813	103.115	107.245	115.823	117.831	131.767	132.54	120.505	124.822	118.218	112.888	80.4486	97.9642	107.638	113.247	97.4214	111.793	94.7322	125.718	121.629	103.46	107.544	111.15	118.708	132.774	130.108	133.479	136.968	127.055	107.656	71.278	120.529	118.836	97.856	93.6907	116.295	128.558	117.46	102.17	113.547	120.51	114.388	107.337	49.5315	102.786	127.503	130.165
	32.0273	116.309	117.547	117.802	123.127	127.217	129.08	133.406	130.133	118.508	133.106	134.13	124.343	111.164	116.755	125.663	123.282	116.488	121.494	125.312	120.275	106.024	92.6246	114.09	95.1914	114.08	127.067	108.132	117.72	123.373	119.082	106.884	119.228	121.713	118.682	107.522	115.202	116.416	107.87	114.131	105.139	80.5757	117.894	122.94	122.376	113.61	114.272	128.838	128.082
	32.0625	123.741	124.653	100.966	115.517	114.394	97.2731	113.833	110.537	125.362	130.364	115.994	120.487	90.5184	113.309	127.93	119.314	105.214	108.731	115.423	115.489	98.6616	115.565	125.103	127.156	127.973	111.657	107.08	115.435	100.646	106.567	118.112	115.789	90.1478	98.9427	107.443	114.324	112.652	105.346	100.268	111.662	117.503	109.772	103.374	123.3	119.806	87.1037	125.948	113.897
	32.0977	118.653	120.864	108.679	108.642	123.547	114.721	110.932	113.368	117.484	121.031	120.514	123.902	111.351	113.492	121.583	112.617	94.5789	103.67	118.903	126.242	116.877	83.1882	116.812	128.268	126.724	123.621	115.794	97.2329	120.753	110.918	116.39	118.195	98.7547	84.4236	75.0221	95.6404	110.489	100.586	94.5704	109.538	109.258	104.526	115.158	99.7983	115.755	126.108	124.9	117.55
	32.1328	122.975	82.0226	113.003	118.626	124.086	123.303	119.195	111.953	90.3763	103.03	121.996	124.402	116.193	116.541	112.506	97.2322	107.83	116.025	123.154	117.17	122.211	114.411	104.17	120.527	103.368	129.827	132.666	124.471	112.49	125.971	127.293	118.964	99.3987	105.922	114.798	99.7663	111.06	105.939	102.389	111.524	108.098	107.122	103.772	107.315	119.87	121.49	115.699	94.3637
	32.168	121.608	112.985	104.231	107.313	103.861	97.7909	103.153	94.8482	90.6346	92.4764	102.869	109.805	107.376	100.23	116.728	125.003	118.966	103.205	119.657	105.021	118.198	127.253	119.635	104.283	122.987	127.53	125.569	127.245	116.61	122.141	112.161	89.4338	109.3	124.222	131.059	129.691	121.073	99.4798	93.9561	61.3348	108.489	86.7629	115.627	121.107	117.976	65.6906	98.709	111.319
	32.2031	116.359	109.406	111.74	107.647	103.761	103.374	109.559	112.832	117.688	123.527	125.844	125.722	125.467	119.618	127.123	127.254	121.821	124.259	126.126	113.745	111.993	128.662	120.627	109.503	127.319	129.329	124.176	125.092	98.3887	116.907	83.131	90.2431	103.901	119.845	126.56	128.932	119.004	94.46	117.723	124.671	129.031	131.7	134.179	128.039	118.103	106.019	81.9931	106.45
	32.2383	123.225	112.998	110.727	102.008	87.3926	110.738	118.096	80.522	121.366	127.963	128.066	117.28	109.141	126.063	131.342	115.582	105.829	124.155	123.035	95.1132	114.119	117.831	134.451	140.967	140.566	122.177	124.69	128.405	126.473	121.407	101.371	79.0013	95.8783	94.6385	90.9053	98.1462	116.328	126.201	131.935	129.253	123.885	134.273	128.603	112.164	78.9225	113.818	109.619	113.792
	32.2734	103.014	90.606	91.3654	102.442	96.477	110.723	127.948	124.789	113.705	102.545	121.53	98.8985	104.976	118.022	120.754	116.529	72.4128	110.052	112.781	108.944	110.804	113.148	129.056	137.959	140.048	128.991	116.363	106.84	122.159	117.421	95.3041	81.8637	105.099	105.499	97.4712	86.5442	105.734	122.576	119.868	119.384	115.626	125.103	103.658	100.352	84.1306	113.656	128.292	128.037
	32.3086	117.396	110.732	105.181	77.9243	107.769	128.868	136.547	126.197	116.411	129.657	126.995	109.561	100.325	105.99	83.619	110.391	94.1785	100.444	101.448	103.074	113.209	84.1088	111.611	100.174	126.65	126.843	107.701	108.257	105.582	94.769	106.78	109.884	120.394	107.235	110.65	120.094	124.777	112.784	90.9514	108.093	83.2911	121.535	126.055	117.452	107.964	99.4355	127.754	132.621
	32.3438	91.6347	107.694	93.2055	77.4331	108.67	128.883	128.071	127.359	130.494	132.167	119.9	98.8617	80.5029	87.3674	109.374	112.333	106.22	106.995	102.715	104.727	104.853	112.234	115.911	114.143	73.7562	112.121	112.434	117.052	115.027	91.4867	112.485	125.469	124.893	124.237	114.72	118.337	125.8	118.436	103.729	111.325	111.821	113.455	122.698	123.44	110.037	111.406	121.723	98.4657
	32.3789	117.416	110.518	97.2508	92.1284	106.759	121.39	108.373	113.508	73.0411	126.574	113.603	98.7414	77.3075	94.7492	103.445	95.991	83.5287	101.19	106.451	112.347	109.952	121.798	110.733	108.253	116.705	71.8881	114.947	118.337	120.956	112.431	129.278	131.123	112.831	124.799	103.509	95.3902	116.992	101.227	107.906	117.644	103.124	85.604	102.591	109.277	99.0648	117.834	124.753	110.147
	32.4141	114.636	113.141	121.242	115.781	117.318	113.074	98.2033	119.988	123.495	126.066	121.146	111.355	101.93	105.971	106.542	97.3731	94.9212	95.9996	118.828	130.428	132.983	114.363	123.765	133.468	131.441	127.18	125.326	120.526	127.31	125.11	140.724	142.027	129.494	116.297	116.768	108.165	115.428	113.947	99.7494	105.23	118.949	111.966	105.343	118.18	125.207	132.249	128.964	114.839
	32.4492	115.513	113.81	122.756	124.293	115.39	109.938	115.724	119.169	93.8808	116.998	108.954	109.416	107.743	107.305	119.846	107.599	71.265	94.4208	114.93	121.395	130.422	134.992	139.303	142.487	121.901	128.845	137.253	131.379	88.7716	136.195	140.489	131.98	128.057	123.549	125.706	101.502	119.626	105.375	89.5924	112.946	123.791	118.697	107.004	122.828	127.401	123.554	112.124	105.817
	32.4844	108.989	106.588	67.9106	115.829	95.7277	94.6623	106.534	100.592	115	111.573	114.339	122.765	123.248	117	117.946	117.73	108.17	104.861	87.7434	83.1561	112.111	130.437	128.706	136.945	137.322	134.853	116.954	128.597	127.505	131.464	126.194	96.0599	109.946	131.59	131.824	123.611	115.027	119.415	110.229	104.816	125.566	99.7134	116.965	116.85	104.31	95.1522	98.389	96.6129
	32.5195	117.411	114.5	122.92	128.133	122.075	121.206	114.448	96.5113	113.853	110.389	110.058	108.12	116.517	112.77	113.877	110.707	87.1134	104.24	91.3748	103.867	123.156	128.983	130.526	128.391	128.617	135.975	128.057	124.262	106.15	120.594	92.2669	118.956	120.518	129.285	111.365	110.426	102.415	127.218	134.218	131.615	123.468	123.752	123.877	108.375	109.389	114.519	108.079	102.346
	32.5547	117.302	58.8315	121.78	130.641	130.391	127.137	125.336	118.377	117.855	109.812	107.638	97.1573	108.221	120.102	116.808	100.464	97.708	102.605	113.019	123.478	122.036	104.922	137.757	144.83	141.856	121.253	117.829	129.868	131.738	124.575	109.029	115.839	131.379	129.501	115.527	107.233	109.243	133.967	136.747	131.056	110.997	115.85	116.944	117.484	110.997	92.2719	119.143	120.233
	32.5898	111.228	75.779	120.095	112.478	115.649	108.265	126.622	127.854	115.876	99.6643	103.944	78.5158	89.7693	109.246	106.773	71.8849	81.4112	74.1385	94.8545	120.269	119.914	115.088	129.323	134.917	138.34	124.902	55.7862	118.704	126.085	115.655	93.5485	108.399	126.362	116.907	106.012	102.923	126.421	130.446	106.484	118.247	112.918	107.545	96.1685	110.761	84.9031	101.512	119.157	122.702
	32.625	111.659	119.874	126.413	124.127	122.964	126.724	127.908	119.975	96.5852	121.166	114.685	84.4415	89.0157	111.301	112.02	95.8043	100.403	99.0576	108.835	103.629	108.061	109.776	120.423	107.056	126.761	127.022	110.854	97.7016	105.906	98.0055	87.1209	78.4255	121.341	123.181	117.976	120.98	125.506	108.86	118.148	121.467	109.744	90.2	110.594	119.863	110.435	97.2138	113.596	92.1549
	32.6602	135.483	131.43	112.862	101.496	90.9673	113.337	101.686	111.47	116.162	123.869	117.79	96.9293	106.078	116.472	122.46	119.46	103.748	91.2569	115.714	119.177	117.987	117.784	124.563	122.549	81.2365	114.382	119.031	115.695	108.237	108.974	114.524	111.708	113.459	122.695	119.822	120.69	120.895	112.455	107.432	117.77	118.357	110.971	117.245	119.429	116.388	111.564	115.17	112.307
	32.6953	136.647	133.556	116.482	113.138	112.672	108.078	106.561	115.551	109.622	122.864	117.175	103.063	106.076	82.1105	109.355	116.366	103.43	77.4315	106.904	125.051	120.451	104.264	109.821	111.244	109.276	77.7487	112.593	106.935	105.214	95.9846	124.526	122.639	117.057	110.503	92.4915	95.2457	112.329	108.45	67.6402	100.247	107.997	96.6286	117.784	105.202	107.257	117.972	94.3735	110.839
	32.7305	129.721	111.567	132.705	134.538	130.816	118.845	116.039	126.254	126.551	115.481	92.6033	113.312	106.515	87.5194	88.2745	102.569	101.519	96.4941	72.1804	119.491	124.315	112.536	83.0857	97.3634	117.897	120.158	111.962	88.1422	91.682	109.962	121.347	130.535	123.742	93.6595	113.423	105.319	120.681	116.761	107.661	112.871	107.251	108.439	112.67	87.227	113.389	114.699	103.701	92.8817
	32.7656	122.265	125.893	123.68	122.892	127.332	114.742	105.586	119.294	115.967	98.2281	100.331	111.496	101.834	76.52	104.833	108.283	110.52	112.383	108.623	110.983	103.352	108.613	98.2264	100.898	112.527	125.611	123.247	108.48	103.097	97.5987	84.3777	119.889	134.039	134.309	131.148	124.361	126.308	112.048	105.162	115.179	107.199	111.07	118.71	109.368	102.358	91.3788	97.6151	83.234
	32.8008	99.7674	128.329	131.068	124.321	78.3106	112.631	107.11	60.0513	98.9526	65.0895	89.8164	105.066	106.928	90.9848	99.4866	117.981	122.92	114.528	91.9373	91.1041	77.8678	104.489	108.501	92.1542	99.7423	115.092	113.202	116.098	85.9659	95.558	103.192	121.602	127.059	131.203	133.96	132.881	117.527	109.042	121.001	107.223	102.664	117.024	120.545	107.77	95.6453	104.701	107.572	91.3544
	32.8359	128.7	132.461	136.619	134.417	126.356	112.648	93.6874	109.811	112.079	108.762	105.651	78.0018	106.929	110.208	107.57	96.9494	112.051	121	116.459	106.542	103.277	104.432	90.2383	96.5106	99.9648	112.994	106.799	110.874	112.433	116.152	120.335	113.579	72.8515	93.3738	103.847	116.293	118.201	118.344	122.168	116.041	100.204	95.548	104.396	115.747	108.847	108.395	114.845	114.312
	32.8711	108.852	108.747	116.477	121.373	121.055	108.394	115.04	119.357	85.9298	113.367	115.831	92.7126	102.06	106.404	100.067	92.9174	80.4855	113.924	115.143	84.6068	103.993	98.5662	83.3976	97.0716	111.653	121.316	112.356	83.155	111.101	107.262	110.929	101.902	95.4659	95.3943	84.9417	100.201	93.323	99.2161	104.185	107.169	88.8972	75.2265	93.8469	116.746	109.715	103.45	97.7664	117.136
	32.9062	86.3631	95.687	111.959	111.876	121.154	123.272	131.011	126.967	91.842	117.021	125.838	111.328	84.159	101.96	94.1552	98.4127	98.1754	105.717	94.6291	103.005	105.18	101.485	93.9904	85.329	104.619	117.784	116.09	92.9155	97.0153	90.5805	100.702	111.453	114.333	110.93	92.349	113.14	110.391	99.2556	79.0329	89.8904	91.2829	92.8723	106.244	122.982	125.001	118.98	116.187	113.945
	32.9414	119.5	119.924	101.79	122.874	131.343	132.368	129.072	128.726	125.863	129.229	128.271	120.042	110.378	109.883	109.319	98.5333	93.3915	107.648	105.727	99.0797	89.9879	105.564	112.757	112.855	85.7103	106.318	112.262	105.648	98.6843	74.1047	97.672	119.463	124.747	118.865	115.925	125.115	127.161	117.237	94.0637	58.7932	86.7038	95.6189	109.857	115.858	120.149	90.7878	105.171	92.4638
	32.9766	130.04	128.802	116.934	118.767	102.61	122.758	102.064	110.113	114.218	119.299	104.288	99.7295	111.11	98.8513	99.54	109.517	91.1901	99.1829	117.89	117.303	105.411	86.3513	106.636	108.951	113.003	90.1552	96.2543	90.9904	96.6026	95.8863	95.5012	115.42	112.676	106.435	96.3405	116.242	121.896	120.422	106.369	100.511	108.316	108.279	72.0555	51.8554	112.022	116.064	100.129	94.8189
	33.0117	131.568	116.415	116.496	95.1205	123.258	131.263	129.498	117.648	107.292	109.513	103.982	105.89	108.837	100.882	99.4037	104.679	103.688	91.0349	113.489	123.316	105.59	104.531	103.885	101.564	112.589	117.759	117.227	113.822	109.469	117.049	123.356	116.525	104.882	105.051	75.2524	100.353	100.119	115.493	86.8882	99.8684	105.089	103.075	95.5149	106.169	121.15	120.773	109.995	105.764
	33.0469	132.657	123.33	123.848	126.282	129.57	128.092	122.075	109.205	92.0157	106.174	106.791	108.665	103.938	80.9947	91.3301	88.581	94.9158	110.999	122.596	124.556	113.831	107.291	106.185	101.56	89.6443	116.872	127.973	132.087	129.801	124.165	119.909	116.685	108.43	104.282	106.552	106.799	110.158	109.591	100.948	85.5163	77.6901	94.858	87.8243	110.353	114.393	107.762	81.6175	88.2384
	33.082	104.013	123.572	118.634	115.591	102.796	103.685	90.3995	103.251	108.445	102.433	91.5053	106.599	113.047	101.186	95.5063	99.1657	95.1472	106.672	118.997	110.94	103.457	110.967	102.137	112.97	102.158	83.432	113.261	123.864	120.869	86.4985	84.6161	93.9012	79.5439	71.2975	103.727	99.8097	103.101	81.0667	89.4543	91.5887	100.6	74.1717	105.597	100.623	85.8213	85.944	84.7652	104.166
	33.1172	117.564	124.168	119.88	114.915	102.169	94.3223	111.195	113.906	119.126	120.048	119.936	125.984	127.204	121.432	106.11	102.32	83.5204	102.203	108.32	70.3541	106.927	119.08	117.015	101.754	100.408	96.9862	110.998	103.374	114.93	112.256	90.1178	89.7006	105.861	105.531	115.03	119.95	117.057	115.511	115.611	107.242	101.323	116.049	114.634	86.4909	91.5822	96.1691	106.027	112.441
	33.1523	118.503	109.889	121.787	122.368	110.26	103.024	118.279	106.28	118.028	109.868	124.34	120.183	108.221	127.96	122.12	104.987	93.5635	103.386	96.199	105.881	116.726	119.006	79.5309	111.116	114.992	122.466	125.054	125.635	125.001	121.698	118.139	118.709	113.88	60.2765	113.725	114.581	98.4244	112.494	124.822	122.014	120.417	123.559	110.181	110.852	111.827	107.62	112.372	118.961
	33.1875	109.657	87.2283	105.893	106.359	113.104	100.565	127.872	134.231	129.733	118.099	111.972	114.006	115.93	121.014	118.935	93.4814	109.681	105.994	90.0586	106.096	89.0565	113.819	119.326	122.168	122.173	108.114	118.716	91.8962	116.234	96.8055	115.062	119.546	110.397	109.26	99.5598	81.5726	95.6949	109.783	110.599	118.549	116.797	119.15	114.302	120.714	119.577	91.6917	100.375	104.571
	33.2227	98.9934	103.988	113.349	112.375	117.904	126.558	132.316	127.77	124.84	123.792	107.23	107.235	66.4097	93.0094	107.932	108.334	105.081	111.926	93.7107	113.759	115.493	109.306	102.468	110.583	114.955	116.966	118.28	108.603	97.9603	111.452	113.028	104.145	79.795	106.102	98.034	92.4706	104.403	108.315	97.8032	99.5281	81.4671	101.497	115.132	120.921	118.854	91.3062	100.743	99.5712
	33.2578	112.541	111.111	108.809	117.978	99.6496	111.527	116.572	110.734	101.842	104.722	118.305	108.692	97.302	95.7825	104.605	100.801	95.63	108.732	120.39	118.931	113.869	114.832	109.159	103.812	109.082	115.681	115.491	107.47	98.1731	104.497	83.4132	90.3824	92.9844	110.398	103.418	93.3144	98.3356	102.583	106.861	80.0601	96.4921	81.6053	98.8883	77.4449	117.796	115.25	73.5986	94.282
	33.293	127.775	118.539	111.679	108.591	114.805	112.743	114.977	112.664	104.604	107.261	113.77	97.8281	92.8703	91.7864	99.3424	96.1744	92.2373	88.3963	118.65	115.338	99.824	105.781	112.364	88.1643	104.98	79.7658	89.2812	95.4305	74.32	98.4096	91.7193	103.273	111.837	105.329	87.8402	65.1448	86.2824	94.0162	104.882	102.925	109.667	112.866	104.313	86.4643	119.607	122.129	106.24	76.5357
	33.3281	121.815	112.496	115.771	109.592	124.555	128.761	120.165	92.4202	97.3044	92.5835	104.886	113.745	105.698	101.905	99.35	86.9051	94.202	92.7998	122.946	129.991	110.504	98.8896	94.3266	111.219	116.895	121.229	116.084	113.978	108.168	100.208	97.5333	113.142	112.539	86.672	94.9321	91.2917	99.3267	95.2577	91.1242	86.5839	111.4	114.178	103.226	118.597	122.33	116.45	104.574	90.2837
	33.3633	112.43	105.232	113.778	113.894	119.328	120.695	111.786	79.118	101.77	110.403	108.866	97.7583	114.251	89.9985	111.957	119.804	122.132	131.778	137.486	135.65	131.277	122.286	104.054	103.493	96.0426	128.519	135.592	131.065	112.751	104.659	114.912	108.857	91.7052	111.64	108.458	96.3518	98.8754	96.9218	96.6304	101.738	111.668	120.303	117.604	118.153	97.0062	91.9941	72.4058	67.5293
	33.3984	102.766	99.8282	101.851	67.2265	95.1834	100.734	77.7731	101.269	106.6	104.617	113.129	119.809	123.281	107.893	113.111	133.118	135.386	131.46	132.135	103.334	124.478	131.316	124.826	122.025	124.169	130.769	127.138	126.305	119.121	109.955	99.3326	107.092	106.004	106.912	107.155	88.6574	90.0574	87.0223	101.279	110.242	115.9	124.704	120.269	104.432	93.5394	82.9804	64.7344	77.2884
	33.4336	112.874	107.041	103.042	96.4077	101.717	101.43	96.3707	66.4303	99.8662	94.7288	109.908	122.535	127.975	127.062	128.734	129.49	123.22	109.625	126.687	120.26	98.1369	124.066	116.675	121.317	115.557	122.733	100.833	108.459	106.346	99.031	97.7696	98.5676	105.388	89.7093	96.7909	90.2131	88.511	112.078	118.148	116.477	118.829	110.957	90.3539	103.929	99.1786	90.9241	71.0772	94.2805
	33.4688	113.505	89.554	84.4053	94.6891	96.5406	75.1875	81.676	97.4123	105.227	72.0345	103.964	98.4586	105.317	126.534	126.543	109.231	96.3268	122.452	122.856	119.367	119.022	120.255	120.828	126.5	123.42	121.948	102.363	107.552	114.489	112.604	108.863	102.186	115.66	117.735	108.923	105.207	114.447	121.483	117.445	90.2958	108.339	56.6392	111.053	116.661	103.356	85.4184	99.3899	107.752
	33.5039	89.6914	103.533	106.719	111.633	113.587	105.312	102.186	90.7383	116.238	121.674	111.564	106.252	113.295	90.7061	108.807	94.4892	97.529	115.57	108.854	104.552	110.253	92.4812	125.303	132.573	129.773	107.641	105.78	111.515	110.462	82.2794	113.045	111.154	106.485	115.402	110.272	95.2821	100.438	111.848	103.742	97.6847	114.454	120.034	122.95	118.875	110.383	103.388	97.822	88.4385
	33.5391	121.049	119.897	120.444	120.714	119.824	121.528	120.927	117.21	124.712	132.283	131.023	124.635	115.422	105.022	88.4492	87.0209	92.0635	104.898	92.2507	113.24	107.179	91.2407	116.166	108.794	119.276	113.633	107.243	81.0628	109.184	108.687	100.541	96.7388	96.6666	103.046	84.1835	61.1229	90.8019	98.6806	54.2041	93.0908	108.949	117.382	116.581	100.265	106.888	97.6694	81.7987	68.8637
	33.5742	114.905	103.582	104.539	97.7239	77.534	111.477	110.222	100.679	111.56	123.312	118.316	114.916	81.9587	110.125	105.389	105.591	106.142	107.944	110.071	110.79	88.0283	108.715	119.676	113.289	100.214	94.8055	99.8216	107.202	111.142	105.371	89.9025	79.5034	100.098	101.602	82.2291	84.6993	87.9684	94.3493	108.484	110.135	99.6719	109.905	102.172	117.06	120.142	111.022	103.92	103.314
	33.6094	108.788	110.842	109.158	115.726	120.683	116.383	104.092	102.596	105.789	111.683	108.512	116.761	100.381	104.73	117.917	111.46	95.4125	83.424	108.505	109.183	89.4204	116.351	131.113	126.407	107.489	104.449	99.1513	60.15	85.6216	107.27	113.157	92.8863	103.632	114.431	100.995	93.2403	101.637	105.098	110.009	116.243	123.951	123.879	111.451	103.487	120.324	112.668	113.012	100.309
	33.6445	122.019	105.436	107.06	122.567	123.648	118.095	119.023	117.256	116.225	94.3235	114.08	124.966	118.737	111.408	117.426	97.3566	99.419	92.4154	101.352	112.721	105.338	118.117	130.336	129.887	120.324	103.606	94.2751	105.781	109.453	118.838	123.105	118.62	118.541	114.185	109.884	110.751	109.802	106.953	93.9149	108.41	122.951	101.219	123.189	122.518	116.891	104.268	112.233	98.9555
	33.6797	108.415	111.005	112.66	101.875	104.814	29.5825	96.8293	123.617	122.275	112.24	116.091	109.137	123.717	109.609	116.524	117.109	111.786	107.98	108.479	109.756	107.577	103.41	116.007	107.412	105.053	94.6896	108.097	113.065	92.4313	116.114	114.92	95.3328	115.098	98.1515	95.3888	91.6236	96.9597	87.5359	100.938	114.778	131.71	131.513	128.591	104.076	101.485	108.022	107.312	110.777
	33.7148	110.898	111.224	106.074	92.5542	101.536	102.093	100.412	116.551	124.453	118.77	129.074	132.371	136.307	124.077	92.3876	111.185	87.9084	92.5037	71.6197	75.2961	117.191	123.566	103.654	102.881	117.885	116.506	111.949	117.569	113.175	100.411	103.3	107.137	109.973	102.84	71.2553	100.167	109.33	117.654	123.764	126.076	130.821	135.652	124.911	106.059	58.4085	103.496	106.976	119.215
	33.75	113.41	97.4162	86.9651	82.4662	104.394	109.418	105.272	113.777	123.901	118.991	133.233	136.089	133.436	131.13	120.155	92.0973	91.6218	92.0358	86.3174	102.279	125.419	133.034	125.401	120.996	121.981	120.763	108.823	119.419	118.471	106.285	86.3494	101.983	92.0884	95.9351	105.863	112.502	110.303	102.923	122.142	113.163	109.849	127.435	114.654	114.473	112.64	96.4557	112.678	118.416
	33.7852	104.781	55.3483	94.7849	99.7574	111.783	108.27	121.208	127.069	122.795	121.528	116.264	113.556	82.9676	121.275	119.077	103.302	104.606	94.7979	93.0845	64.7497	123.501	128.141	128.565	112.051	97.1527	103.799	118.338	113.123	91.9882	118.759	117.126	112.88	106.332	98.1429	97.4051	102.822	103.779	103.342	114.225	108.796	100.77	117.031	123.532	127.313	119.232	102.211	106.508	76.3752
	33.8203	93.2081	112.273	120.475	117.701	125.482	133.554	135.929	128.975	123.151	137.245	130.807	123.333	108.821	100.396	106.247	87.2841	107.438	114.267	116.879	121.635	121.615	95.7754	117.374	121.008	109.459	108.708	103.532	95.2081	116.731	119.259	111.299	99.7469	103.013	99.7678	96.6671	98.5311	100.479	95.2873	99.0659	104.676	115.547	105.735	116.087	121.904	115.059	39.091	104.575	105.123
	33.8555	107.85	115.429	122.781	126.996	125.883	129.58	119.689	128.396	135.839	139.279	133.424	124.1	113.816	101.119	95.0554	89.6831	104.456	95.5773	113.098	118.809	112.79	84.6386	113.869	122.677	108.715	98.3109	93.6769	104.896	118.306	116.178	105.962	114.417	116.173	114.491	108.106	98.483	103.406	105.243	102.068	112.955	118.838	108.007	112.155	99.4577	103.123	117.233	107.33	102.362
	33.8906	118.007	114.022	100.793	114.984	94.2303	116.968	113.724	114.753	102.055	130.578	96.6941	99.1551	108.451	97.6323	102.351	104.282	98.3037	81.644	93.5914	77.2755	102.041	95.6725	94.0193	116.36	116.218	108.177	97.5536	94.3518	109.746	100.334	113.783	118.82	107.907	105.576	77.8715	92.8789	98.9996	92.5432	79.711	115.464	122.036	112.436	108.315	88.9308	117.858	120.673	114.939	110.434
	33.9258	124.548	125.398	125.314	111.111	111.112	124.454	108.728	119.872	128.803	127.675	129.149	127.914	127.837	123.624	107.527	93.7539	106.352	87.5243	59.5871	102.328	109.366	76.5319	97.142	110.069	115.551	113.924	109.6	107.842	113.393	110.441	111.939	111.53	96.8018	98.8498	95.9562	101.707	105.227	88.8917	83.6529	102.983	119.896	118.724	114.733	115.883	108.967	105.089	96.1699	85.4507
	33.9609	92.1772	109.796	122.218	121.736	119.396	117.182	127.497	134.035	129.147	96.1358	126.441	131.806	126.752	114.164	115.851	108.803	88.3884	111.697	115.06	124.526	125.731	116.193	111.24	98.5809	107.78	93.7683	82.7781	114.926	117.096	94.3072	93.5896	98.9061	89.5847	98.0066	92.6829	102.436	97.196	80.3674	92.7224	100.026	122.156	114.196	115.334	108.286	78.6689	63.6925	67.8661	106.718
	33.9961	101.729	102.305	105.118	95.4119	105.037	89.0153	109.515	129.704	126.286	94.0358	118.293	93.3518	118.164	98.1591	89.9417	120.599	122.783	125.798	119.003	115.818	130.444	122.352	119.157	128.331	117.522	92.0579	95.6232	106.034	107.436	100.453	84.8044	73.3043	89.0575	103.997	117.865	118.084	105.058	105.753	115.251	123.65	129.539	130.432	117.905	78.6629	95.8259	79.6575	97.5288	107.903
	34.0312	121.9	115.365	110.434	94.7439	100.914	108.409	111.869	109.52	121.494	125.791	127.463	123.841	118.296	106.841	104.245	126.127	134.967	122.451	101.045	113.682	116.618	134.271	136.302	133.889	127.616	115.669	105.328	102.577	87.3328	89.9555	93.1569	100.624	91.4229	111.728	117.676	117.961	115.859	119.606	125.166	110.878	116.796	126.014	104.947	105.919	113.985	113.626	102.812	71.0204
	34.0664	120.077	80.5672	104.432	102.05	101.033	111.046	118.779	111.662	110.29	118.711	124.414	112.371	102.127	96.3502	96.7524	120.459	127.071	130.675	128.251	126.24	123.268	136.307	125.466	120.891	115.072	110.342	112.15	120.531	123.684	116.828	93.7875	100.283	112.396	108.721	92.7813	96.4669	89.6547	105.74	112.833	119.372	115.537	106.641	117.575	119.96	116.349	109.448	102.11	82.1179
	34.1016	113.574	99.9134	96.3118	108.078	87.3676	94.9859	124.387	120.66	90.8522	82.6751	105.297	114.114	102.234	84.2979	83.6877	103.503	85.327	127.267	129.751	107.905	124.732	128.365	135.159	136.105	129.295	114.37	97.837	120.734	132.188	127.491	109.621	93.1843	113.086	103.906	101.105	106.597	108.452	96.2246	89.3273	107.542	106.111	76.9527	111.038	122.467	104.023	94.5416	102.923	94.0045
	34.1367	103.884	114.377	119.751	124.678	126.242	128.562	130.951	125.546	103.958	99.0063	114.579	116.728	98.2745	93.012	102.066	112.406	113.747	116.617	118.976	122.414	115.168	95.6408	123.032	133.023	127.022	101.042	101.434	111.664	124.886	122.441	103.095	106.175	119.116	119.137	105.911	88.6409	106.477	87.6737	68.8767	89.3656	96.656	106.206	117.199	120.942	105.92	85.3755	95.0965	97.8149
	34.1719	126.802	121.966	107.912	123.047	123.101	119.4	114.198	116.099	111.433	117.668	111.98	109.909	101.039	107.386	125.524	124.902	110.516	116.447	118.594	124.248	115.04	95.1523	106.931	112.264	106.454	102.417	108.954	105.046	107.981	104.112	108.104	118.571	116.701	103.315	111.87	102.885	91.8267	93.9995	83.7329	96.3622	99.4171	116.669	112.047	104.779	107.862	102.078	88.5286	90.4255
	34.207	124.795	129.797	120.853	90.9759	74.4977	108.263	106.507	95.4999	105.617	119.917	105.869	104.93	98.6841	113.758	130.343	129.959	118.807	116.791	126.31	120.748	91.3559	107.646	95.1982	80.3453	70.8741	96.5986	115.452	119.02	103.2	95.8615	116.664	112.487	102.064	105.362	108.671	100.096	90.7022	101.62	75.9013	103.918	121.264	122.51	108.411	96.6086	80.2449	102.034	96.9978	96.1847
	34.2422	121.742	126.437	134.604	128.827	124.388	125.684	120.351	107.362	118.581	120.422	112.967	70.7755	111.107	119.132	119.821	118.532	73.3549	58.461	116.93	129.847	112.47	102.673	105.223	91.1161	98.6997	109.107	100.819	116.982	114.814	109.572	116.144	106.975	93.3657	102.209	102.426	65.6611	98.0348	103.013	101.967	108.54	119.48	115.296	83.9879	94.6845	96.6146	97.5835	95.5524	103.459
	34.2773	104.074	116.407	130.111	131.567	125.675	121.829	116.783	109.986	110.367	95.8145	97.7167	111.383	109.028	94.0361	109.421	125.339	122.058	118.59	130.624	137.734	132.941	120.995	111.258	101.077	110.081	104.896	102.318	115.123	112.607	107.017	99.3902	102.796	94.4147	98.5629	97.2174	60.8856	91.8537	87.9137	84.6343	74.3894	103.644	117.18	105.843	92.4396	98.9918	86.1816	106.9	113.476
	34.3125	81.8159	118.028	110.665	106.816	107.672	103.597	103.666	85.4133	93.9557	85.3266	88.3345	118.159	119.436	107.916	130.514	140.416	135.721	131.29	135.966	120.527	132.224	130.373	123.385	126.68	110.681	92.9204	102.839	117.173	99.5924	92.5059	86.6155	77.2166	95.8569	107.835	102.264	94.2075	82.2023	92.0226	102.933	94.6232	97.1927	119.478	118.401	102.802	91.3945	88.7507	116.896	118.726
	34.3477	114.899	124.488	121.161	104.085	98.7545	106.733	102.812	89.8511	95.0735	77.7021	105.398	122.537	127.298	125.615	138.255	136.86	132.332	127.154	135.772	117.074	124.681	140.568	137.149	126.424	111.265	101.521	117.47	119.342	107.581	69.616	92.7551	86.4259	98.6004	105.802	88.0356	82.9977	102.839	111.217	114.422	113.787	108.038	109.125	120.526	106.035	108.766	108.476	114.35	113.085
	34.3828	116.011	117.665	110.876	108.117	105.919	99.2261	97.93	105.086	105.253	97.8285	110.556	116.989	111.485	137.284	137.001	119.308	129.115	140.86	135.551	121.157	130.855	140.836	124.648	116.758	104.41	109.922	109.637	105.088	98.4912	95.6617	91.2459	81.6335	99.6943	104.871	82.9462	95.2224	104.785	96.7532	101.649	99.9621	110.649	114.101	119.09	122.173	118.151	92.029	109.404	89.4527
	34.418	112.285	101.356	104.901	107.837	102.5	116.173	103.398	86.8501	84.9357	106.192	115.341	128.389	130.282	127.464	111.416	119.659	120.221	131.616	130.188	114.885	130.988	127.676	135.441	131.789	121.663	109.334	94.4821	89.7517	80.9554	98.2984	92.793	99.6004	111.49	100.214	97.3716	112.186	99.6728	82.4394	95.3269	102.503	116.248	114.027	67.8719	107.194	115.21	122.899	113.519	105.842
	34.4531	124.385	122.646	125.436	122.724	120.843	116.475	104.643	95.2924	106.261	120.087	128.687	128.722	112.578	107.665	111.736	103.537	92.5834	111.461	112.958	128.539	125.309	116.132	127.413	129.475	116.656	105.552	113.797	100.14	79.6153	100.656	96.7605	109.323	111.481	103.893	111.483	119.818	115.489	101.282	103.441	116.577	108.379	99.3709	115.051	114.276	119.266	123.354	113.354	109.163
	34.4883	122.403	124.809	114.686	97.8578	112.502	93.2271	86.3954	78.4696	115.143	113.112	114.811	119.634	64.94	109.978	120.741	111	97.2785	108.193	111.661	117.64	115.488	101.622	106.266	90.3113	115.324	118.494	117.121	100.211	84.3531	104.93	106.502	114.289	98.4195	75.9816	108.836	108.612	111.433	99.9978	97.3856	112.103	111.194	100.309	108.492	115.287	114.731	107.914	88.3538	104.216
	34.5234	116.059	114.407	103.967	118.408	118.75	101.71	102.463	110.066	117.149	116.667	119.683	119.604	100.553	109.341	120.533	115.456	97.1815	89.8623	119.147	111.416	101.038	109.091	112.795	109.277	62.6661	100.093	103.104	103.671	87.4988	98.9529	123.936	125.486	110.043	105.928	99.0965	77.7164	94.0682	100.187	70.6245	101.757	106.863	93.8657	98.3449	100.41	93.7619	89.6534	36.8688	98.5153
	34.5586	95.2799	104.235	121.695	131.22	130.798	123.177	117.64	113.181	97.0246	98.3383	106.877	120.076	107.738	107.642	101.271	104.937	60.9536	91.4873	119.95	126.692	103.425	114.807	116.728	118.384	118.826	111.026	102.512	91.3214	106.624	116.658	123.579	122.987	122.093	108.969	86.2524	66.6035	89.2054	88.3076	102.4	47.0583	91.5211	66.6294	91.9356	109.117	111.456	106.476	104.626	108.561
	34.5938	99.4311	84.9933	109.551	119.838	124.363	84.6419	109.309	71.3864	102.257	100.946	106.529	118.313	106.58	99.6626	113.555	121.887	123.322	119.073	129.48	133.852	128.16	113.795	103.292	112.895	123.645	122.801	115.609	104.28	74.4861	112.483	105.466	79.7774	109.725	110.569	100.285	103.628	106.559	113.202	116.795	109.992	100.772	94.0254	105.223	109.746	87.0245	118.171	121.67	121.447
	34.6289	108.674	87.7629	106.443	108.981	121.956	112.017	97.6475	110.888	117.235	115.349	102.079	126.051	127.807	111.973	131.658	140.195	134.667	118.725	126.66	120.914	118.046	120.492	124.442	129.288	106.983	118.656	107.524	111.444	106.748	110.691	102.977	92.0456	68.467	109.032	106.408	98.2654	82.5082	116.302	118.815	104.155	86.6201	93.4253	117.87	122.223	113.189	109.533	102.421	114.712
	34.6641	117.169	109.208	113.838	121.844	119.81	100.837	63.2095	111.884	119.649	81.1042	123.392	130.58	134.127	140.01	141.975	134.85	128.274	125.144	123.874	86.4811	117.736	134.996	134.61	125.451	127.493	129.255	122.088	119.053	99.7952	109.693	119.287	119.293	117.083	112.319	97.6901	89.8589	99.1528	112.45	113.002	65.1663	77.5389	92.1435	119.02	125.645	114.622	105.369	106.076	97.7935
	34.6992	120.073	102.734	107.685	99.7933	104.475	100.124	99.7172	114.57	121.549	118.594	119.219	123.52	121.167	136.696	124.987	118.392	116.404	132.089	127.967	122.965	134.327	139.872	124.058	100.811	110.315	128.17	124.075	120.52	109.989	97.1327	115.2	115.265	116.94	107.547	86.2882	105.209	93.2616	104.202	115.342	108.311	100.613	97.6267	112.417	112.356	111.365	114.636	102.367	67.003
	34.7344	109.506	112.946	100.042	72.7519	93.9316	93.9408	106.04	103.458	108.763	119.357	114.673	129.703	131.042	126.605	113.499	104.964	111.874	126.399	119.676	113.453	127.791	125.397	132.975	128.988	125.451	108.825	89.9539	99.4628	112.236	108.255	91.7936	55.1815	92.0206	109.157	109.195	93.2196	99.1367	111.912	101.007	108.275	93.86	73.2758	100.905	101.389	103.059	104.842	73.676	97.6797
	34.7695	90.3853	101.652	105.164	103.163	102.006	98.7988	109.116	106.479	110.111	117.834	121.234	123.004	109.169	106.941	121.843	110.11	111.467	112.257	97.7036	123.077	117.833	111.737	123.985	126.074	122.919	106.064	97.5953	84.4018	110.4	105.887	87.7216	67.1677	69.1762	100.401	101.682	100.734	105.74	107.725	102.139	108.966	113.585	111.701	111.793	93.5965	104.602	107.631	91.1558	102.148
	34.8047	109.454	101.253	104.15	111.624	89.4335	56.4855	98.9382	104.381	101.947	105.927	100.972	100.3	83.931	113.505	125.012	107.174	102.984	112.708	121.128	112.864	101.151	96.1473	105.281	77.1701	111.327	117.502	115.776	110.097	74.3476	104.13	91.9643	106.238	106.785	91.7345	83.0012	71.6798	93.9873	98.7819	79.5877	108.902	111.779	105.357	108.359	99.9776	112.151	118.056	110.877	115.195
	34.8398	87.2348	104.753	117.637	111.86	43.5046	92.7098	105.929	109.826	105.637	107.573	117.663	116.951	119.048	127.597	127.241	118.618	103.136	106.77	121.031	120.219	108.53	112.479	121.598	118.367	94.9968	104.561	107.828	109.227	107.716	115.11	120.328	121.222	115.984	95.1179	79.5944	90.2736	93.114	83.4198	96.7948	70.111	99.8015	94.2105	101.168	98.1261	110.709	118.352	114.363	115.679
	34.875	88.5802	72.4198	113.725	121.01	114.764	106.618	99.655	96.6251	66.9996	84.7694	119.848	131.122	129.529	124.936	113.411	110.401	103.954	98.4155	103.323	127.97	118.394	120.458	127.976	129.941	125.656	115.928	110.169	91.5652	103.586	105.095	117.686	97.1127	115.14	103.588	82.3896	95.4918	99.5386	93.0936	98.8387	112.797	114.051	103.607	97.7876	104.715	76.9848	99.3504	103.623	112.517
	34.9102	112.421	104.011	90.1307	112.765	116.819	101.691	87.2325	77.4667	99.423	113.745	112.303	123.973	121.299	105.736	124.683	130.454	126.564	121.493	125.211	130.271	129.912	108.68	111.525	116.236	118.999	123.364	122.142	117.991	114.843	115.042	114.379	110.414	109.975	108.292	96.6422	111.943	124.909	126.46	124.697	115.931	107.106	111.111	116.542	116.731	105.549	95.0459	107.585	107.954
	34.9453	118.585	101.397	82.1286	100.271	98.8142	96.7476	83.972	91.2676	108.586	119.572	118.679	126.674	132.979	117.76	129.205	134.884	128.624	114.032	109.337	108.506	118.04	124.529	115.568	109.481	106.834	119.427	85.9971	111.344	84.1502	107.674	82.2502	104.49	43.5622	98.5369	94.3189	109.287	125.869	132.647	118.118	101.94	91.4803	45.0337	114.493	118.825	103.644	103.065	101.842	84.8396
	34.9805	113.803	56.4242	96.0042	106.423	110.931	110.268	104.338	94.2528	97.5066	106.515	108.313	116.874	132.602	138.707	132.923	109.025	112.527	104.281	98.6708	96.9094	115.406	127.542	123.203	114.668	121.609	130.498	125.595	118.219	110.708	102.89	106.864	106.75	95.2625	74.334	101.532	99.4995	118.133	127.583	114.191	102.554	104.314	102.004	106.798	110.935	90.8993	86.7373	108.053	102.64
	35.0156	106.094	99.7356	103.081	110.552	104.977	128.733	125.974	108.922	92.1371	96.4881	97.0454	97.6659	125.854	132.786	114.233	108.967	109.156	115.016	109.551	92.5099	126.417	129.194	109.646	122.286	127.453	132.596	122.844	95.7319	113.706	91.4056	105.069	105.591	67.2594	97.1597	93.8544	105.778	122.276	117.672	100.564	98.0923	85.4729	90.6262	85.7538	104.939	106.045	104.571	104.052	108.851
	35.0508	111.597	118.049	121.928	127.59	129.963	133.868	129.675	122.418	112.286	92.0367	110.657	115.837	114.45	120.72	118.02	108.723	83.991	106.598	119.045	124.066	123.824	122.068	134.35	138.279	132.499	104.047	114.763	109.784	115.454	109.869	80.0427	110.421	111.254	110.136	106.142	111.783	114.971	97.3597	79.512	91.9967	99.6547	94.4023	84.9142	88.3805	98.5952	113.146	99.7303	100.503
	35.0859	121.534	120.338	121.763	129.856	117.657	124.223	103.681	114.982	107.214	102.196	116.665	106.821	98.9964	112.061	124.459	103.229	95.0402	95.4971	104.653	119.575	114.664	111.489	127.043	130.516	123.692	119.141	113.443	101.542	115.281	109.559	102.727	108.676	97.308	98.5057	99.3484	99.1684	99.2655	94.4026	79.3715	99.5044	108.815	107.739	102.941	96.1188	85.6698	110.433	112.921	89.6547
	35.1211	123.002	120.558	121.988	119.407	109.932	121.98	116.804	110.205	114.642	113.749	123.01	122.221	109.849	123.126	131.274	120.481	97.4028	78.6196	100.013	98.3366	100.671	96.6977	107.929	104.202	62.7453	114.639	120.466	107.386	93.9772	99.992	88.4438	96.0851	100.073	96.1213	87.1786	76.7115	66.8646	86.2985	84.2275	96.8703	99.6004	102.956	114.51	109.361	101.693	100.965	105.011	108.167
	35.1562	123.604	63.8723	127.9	126.929	122.464	129.706	124.734	121.039	123.938	111.374	107.959	124.787	116.603	125.149	130.558	121.508	96.825	62.7299	97.2429	105.282	89.9073	105.069	120.624	117.354	109.794	107.564	112.5	83.7562	97.4001	105.137	88.197	63.7786	102.101	109.447	94.4238	103.372	102.543	98.0366	90.3782	89.0026	106.352	111.796	110.824	96.3356	109.191	104.265	105.965	88.9343
	35.1914	109.317	124.22	128.515	127.365	123.85	112.135	122.911	121.274	97.9373	118.497	110.15	115.69	121.56	107.459	119.216	98.7101	97.0413	86.015	112.059	122.432	120.147	120.254	120.918	123.281	125.661	119.746	126.267	123.44	117.722	87.305	92.5664	94.1242	108.198	113.002	109.708	118.792	121.355	104.248	104.676	110.948	106.133	112.172	105.208	79.9682	95.759	109.192	105.648	108.948
	35.2266	120.226	128.368	116.811	107.886	107.645	97.4495	100.419	102.517	111.964	124.232	131.029	135.091	132.977	120.085	115.942	116.128	117.793	118.681	117.174	114.421	125.501	89.6558	113.205	113.812	120.908	125.418	131.184	131.387	125.229	109.617	101.423	113.552	103.554	111.526	121.513	114.203	118.653	122.302	114.394	110.179	99.7437	104.905	99.2161	89.0344	99.7778	102.03	78.1592	99.3237
	35.2617	119.987	122.656	123.799	112.081	65.3177	81.6785	74.1063	99.0291	111.765	100.061	133.666	137.425	135.043	122.915	119.725	117.777	109.352	114.739	112.341	114.772	127.584	132.302	132.564	129.053	115.239	115.194	103.26	112.19	117.006	119.798	104.931	116.281	122.93	120.378	98.0317	103.625	115.359	120.168	88.4246	102.297	88.7393	103.459	84.2709	69.4725	96.4716	103.905	95.2645	77.5483
	35.2969	94.2148	92.1664	108.041	116.11	95.572	103.268	112.766	112.429	114.476	121.164	120.587	120.714	117.568	134.356	123.051	98.7184	103.85	105.903	106.5	115.327	109.416	135.916	133.116	103.233	126.293	127.101	121.151	120.796	124.281	124.234	108.711	90.5584	116.073	116.467	103.052	98.4256	114.632	119.123	110.514	94.2846	89.8984	104.081	108.58	104.39	99.2621	82.724	95.9307	90.9557
	35.332	108.063	104.268	108.817	106.184	122.481	128.522	127.873	114.991	117.286	123.585	112.793	123.913	129.922	130.827	118.146	86.2379	110.557	119.098	111.706	113.463	126.604	131.657	116.32	115.521	128.523	122.259	108.808	105.044	120.314	107.256	103.675	77.0243	105.565	84.6549	103.882	100.725	107.154	95.6233	96.7851	78.636	89.2801	89.5121	101.876	106.662	98.9145	89.5861	91.9489	67.9742
	35.3672	98.5559	112.224	111.329	103.02	119.859	129.353	122.336	108.741	117.02	119.774	116.782	110.593	104.404	112.801	115.619	100.389	113.568	117.899	105.53	109.825	116.078	111.804	120.401	125.547	129.966	116.02	105.297	114.651	114.753	97.0411	98.7814	103.168	102.142	103.253	103.27	100.597	104.835	94.5512	89.5899	97.9082	98.2651	101.609	94.6531	104.738	103.094	98.5352	98.6718	91.3674
	35.4023	122.021	112.263	107.738	85.5279	102.335	113.807	104.129	55.4519	98.6989	106.254	93.885	100.965	86.1696	97.5035	109.825	95.8794	109.059	117.226	99.1204	114.463	98.8086	87.9938	111.4	117.597	116.95	120.211	99.1682	109.517	114.421	101.91	90.5628	109.033	92.1328	102.598	97.1953	73.2444	81.233	90.1762	62.8462	83.1898	104.757	100.269	103.188	110.502	109.599	105.729	96.4339	87.1689
	35.4375	124.11	106.914	105.227	114.489	104.624	115.157	108.706	95.4135	111.058	108.353	93.5908	105.413	96.7154	82.1685	98.257	100.48	114.461	114.965	118.253	120.352	102.383	83.1034	96.1559	102.95	98.5146	107.01	111.501	100.846	98.1653	83.8924	105.163	114.299	112.051	106.493	72.4508	89.007	69.8519	75.9247	91.1959	91.1658	107.525	101.935	103.458	81.894	109.187	99.2597	116.772	118.978
	35.4727	125.412	97.6431	112.997	119.36	119.517	121.711	123.005	120.579	119.366	114.917	103.725	86.8088	99.1035	105.245	103.613	98.9072	99.2105	104.312	112.094	123.329	109.256	98.7777	95.2465	101.308	107.425	107.266	117.767	106.098	105.131	112.066	107.554	94.9896	101.191	97.3195	113.254	109.549	90.3627	74.8995	108.357	111.074	96.8945	117.574	109.358	109.965	113.428	106.547	121.416	121.832
	35.5078	115.851	112.193	110.016	99.7466	74.3277	107.436	99.3874	112.704	49.7652	118.736	114.061	90.6762	86.3286	106.813	114.293	104.87	83.4162	96.8625	126.031	128.746	110.661	105.739	75.1056	71.9155	111.459	121.216	121.96	109.994	115.977	123.034	116.847	111.421	111.583	111.056	123.127	125.728	116.129	107.705	122.059	125.288	122.248	123.907	115.77	117.771	118.829	108.914	116.666	105.128
	35.543	121.7	116.189	113.943	104.779	109.753	111.029	101.635	98.4739	116.91	119.784	112.942	98.8176	85.6622	79.6178	105.289	115.156	116.07	118.071	123.619	125.859	125.121	114.703	86.4549	93.5258	111.56	108.978	102.314	124.259	124.129	108.787	106.059	95.7701	110.494	102.717	121.334	124.23	110.809	107.534	122.437	124.023	116.581	110.887	118.366	126.043	119.463	95.7812	113.389	80.776
	35.5781	112.945	102.818	112.517	91.9972	105.282	114.343	111.514	112.342	117.049	103.315	75.8616	92.4989	91.9332	101.091	97.6398	114.008	124.037	94.3481	108.844	60.3348	113.019	118.23	102.735	102.694	90.5054	106.993	118.017	113.951	112.725	111.067	104.122	98.4283	105.68	117.012	107.649	102.028	105.089	99.4439	101.615	102.041	69.3965	88.3822	94.8216	110.023	122.409	124.906	119.241	104.301
	35.6133	97.3689	107.1	94.0826	108.444	106.033	84.5547	101.836	112.799	112.109	93.9255	95.9136	94.9787	91.1283	110.358	114.744	111.709	122.409	125.177	117.673	97.8778	110.968	117.175	94.4402	105.243	111.206	107.863	108.199	113.836	114.516	108.481	99.5484	103.588	105.456	112.624	101.89	69.6623	100.416	95.7925	98.3215	104.96	116.646	112.522	99.1883	76.7941	113.884	124.122	114.313	84.4024
	35.6484	114.732	117.324	115.428	118.394	110.156	78.3562	90.52	96.0699	86.7738	109.655	104.877	85.0605	95.0284	112.36	109.933	90.5409	109.136	121.643	113.588	112.385	116.714	111.003	97.6213	114.359	117.49	106.836	102.163	113.512	117.608	111.262	111.649	114.567	101.924	93.7197	96.0775	101.088	109.87	111.207	96.3488	113.443	128.559	125.017	94.5872	108.648	111.696	98.9746	114.605	111.365
	35.6836	117.57	109.69	117.75	120.859	105.321	100.673	73.1262	99.2503	108.643	104.797	90.616	64.6221	100.216	100.432	94.1167	97.6374	97.1747	111.254	102.06	99.8495	94.9854	100.4	102.557	109.736	106.858	84.0612	98.7095	86.2595	104.354	81.4154	110.033	117.845	95.1749	81.1566	82.368	100.464	99.2418	106.022	108.076	120.199	128.962	123.304	116.875	119.87	117.926	112.757	92.3683	106.284
	35.7188	129.317	128.541	127.441	113.013	48.8092	104.663	105.536	88.7621	119.261	112.469	101.93	102.422	109.568	108.222	104.171	96.877	79.9447	107.515	93.4948	102.682	106.301	103.893	100.842	74.1879	103.154	108.855	105.531	84.2763	97.6702	89.9318	112.046	127.071	121.271	107.711	106.289	98.3879	84.8748	78.9938	98.1196	107.146	118.695	96.4836	115.047	111.825	97.9497	112.857	117.796	116.317
	35.7539	124.345	118.372	130.382	124.482	113.982	121.197	125.204	126.213	126.147	114.181	97.2741	99.765	99.2946	98.8275	103.026	90.799	80.1423	111.276	117.247	108.42	104.047	108.152	97.851	107.211	100.251	108.271	105.699	99.9524	105.467	112.889	124.093	128.796	119.503	113.283	111.035	102.608	73.814	86.0256	102.003	105.882	120.576	123.515	109.208	76.8786	101.495	102.179	117.036	127.594
	35.7891	117.046	108.596	118.377	115.308	111.783	110.206	118.457	127.389	122.091	89.0345	75.3752	78.6943	42.9425	55.9917	89.4865	96.698	97.9202	108.809	120.67	118.718	110.025	104.65	117.908	118.535	103.717	95.6382	93.8953	98.0623	108.048	96.1311	114.13	111.272	112.72	114.354	113.834	113.18	116.328	107.301	115.548	114.424	113.643	125.518	106.915	110.36	120.32	114.172	114.284	111.105
[truncated: 7,174 more rows]
[truncated: 34 more columns]

## Sheet: Fig 3 - Convex whistle
Convex whistle spectrogram
Time (ms)	Frequency (kHz)	Power spectrum density (dB, re 1 μPa2/Hz)
[truncated: 8,193 more rows]
[truncated: 183 more columns]

## Sheet: Fig 3 - Sinusoidal whistle
Sinusoidal whistle spectrogram
Time (ms)	Frequency (kHz)	Power spectrum density (dB, re 1 μPa2/Hz)
[truncated: 8,193 more rows]
[truncated: 350 more columns]
