# Supplementary material for: Vocalization behaviors in captive bottlenose dolphins (Tursiops truncatus) and rough-toothed dolphins (Steno bredanensis)
Source: PLoS One. 2025 Oct 31;20(10):e0336138. doi: 10.1371/journal.pone.0336138 (PMC12578220; doi:10.1371/journal.pone.0336138)
Supplement: S4 File — (XLSX) [file pone.0336138.s004.xlsx]

## Sheet: Fig 4-10
Mean vocalization rates over the entire monitoring period					Click emission rates in training events (min-1)						Whislte emission rates in training events (min-1)						Whistle type distribution patterns in training events						Click emission rates in feeding events (min-1)						Whistle emission rates in feeding events (min-1)						Whistle type distribution patterns in feeding events
Click emission rates (mean ± std) / min-1		Whistle emission rates (mean ± std) / min-1			Rough-toothed dolphins			Bottlenose dolphins			Rough-toothed dolphins			Bottlenose dolphins			Rough-toothed dolphins			Bottlenose dolphins			Rough-toothed dolphins			Bottlenose dolphins			Rough-toothed dolphins			Bottlenose dolphins			Rough-toothed dolphins			Bottlenose dolphins
Rough-toothed dolphins	Bottlenose dolphins	Rough-toothed dolphins	Bottlenose dolphins			Before training	During training	Before training	During training			Before training	During training	Before training	During training			before training	during training	before training	during training			Before feeding	During feeding	Before feeding	During feeding			Before feeding	During feeding	Before feeding	During feeding			before training	during training	before training	during training
840.5 ± 231.3	398.6 ± 146.3	6.9 ± 4.1	23.5 ± 13.5		Event #1	733.7	725.9	606.8	355.5		Event #1	15.2	7.5	15.9	35.8		constant	0.411	0.4515	0.1839	0.4515		Event #1	857.8	834.1	436.5	497.8		Event #1	8.3	14.3	19.5	17.9		constant	0.3935	0.254	0.3709	0.3138
					Event #2	714.7	413				Event #2	15.7	7.9				upsweep	0.091	0.0956	0.1729	0.0956		Event #2	754.2	727.6				Event #2	11.6	9.4				upsweep	0.2175	0.0928	0.1505	0.3578
					Event #3	722.3	768.3				Event #3	12.7	6.4				downsweep	0.098	0.1076	0.0162	0.1076		Event #3	834.7	838.9				Event #3	3.9	9				downsweep	0.163	0.0823	0.0333	0.0088
					Event #4	745.2	762				Event #4	14.8	5.3				concave	0.0086	0.0138	0.0107	0.0138		Mean ± Std	815.6 ± 54.4	800.2 ± 62.9				Mean ± Std	7.9 ± 3.9	10.9 ± 3.0				concave	0.0165	0.0062	0.0079	0.0176
					Event #5	448.6	442				Event #5	16.7	7.4				convex	0.1831	0.216	0.1404	0.216														convex	0.1738	0.1023	0.1474	0.044
					Event #6	499	473.2				Event #6	17.3	6.4				sinusoidal	0.2084	0.1156	0.4758	0.1156														sinusoidal	0.0357	0.4625	0.29	0.2581
					Mean ± Std	643.9 ± 133.1	597.4 ± 171.1				Mean value	15.4 ± 1.6	6.8 ± 1.0
